# Supplementary material for: Development of a Chlamydomonas reinhardtii metabolic network dynamic model to describe distinct phenotypes occurring at different CO2 levels
Source: PeerJ. 2018 Sep 3;6:e5528. doi: 10.7717/peerj.5528 (PMC6126472; doi:10.7717/peerj.5528)
Supplement: Data S1 [file peerj-06-5528-s004.xlsx]

## Sheet: Hoja2
Compartment	Rxn	Equation	Reaction ID	Name	Pathway	Protein Classification	v5.5 Gene Associations	v5.5 Transcript Associations	Gene Symbols (where available)	Location	References	KEGG ID
Transport	R1	photonVis_e_ --> 0.0000426984 photon298_c_ + 0.0882530570 photon437_u_ + 0.1873907611 photon438_u_ + 0.1149582929 photon450_h_ + 0.1958148067 photon490_s_ + 0.1856642964 photon646_h_ + 0.0836164941 photon673_u_ + 0.0944049401 photon680_u_	PRISM_solar_litho	spectral decomposition of solar light measured from Earth's surface	Spectral decomposition
Transport	R2	photonVis_e_ --> 0.0091266335 photon298_c_ + 0.1070544077 photon437_u_ + 0.2240616631 photon438_u_ + 0.1335915263 photon450_h_ + 0.2096765487 photon490_s_ + 0.1717521552 photon646_h_ + 0.0728979472 photon673_u_ + 0.0843155078 photon680_u_	PRISM_solar_exo	spectral decomposition of solar light measured from outer space	Spectral decomposition
Transport	R3	photonVis_e_ --> 0.0000165225 photon298_c_ + 0.0099938787 photon437_u_ + 0.0246023153 photon438_u_ + 0.0162761711 photon450_h_ + 0.0536909604 photon490_s_ + 0.2299125003 photon646_h_ + 0.1275408417 photon673_u_ + 0.1529173179 photon680_u_	PRISM_incandescent_60W	spectral decomposition of 60W incandescent light bulb	Spectral decomposition
Transport	R4	photonVis_e_ --> 0.0226082651 photon298_c_ + 0.1529564097 photon437_u_ + 0.2312240550 photon438_u_ + 0.1521061468 photon450_h_ + 0.1103775730 photon490_s_ + 0.1593319593 photon646_h_ + 0.0351272781 photon673_u_ + 0.0378719964 photon680_u_	PRISM_design_growth	spectral decomposition of design growth	Spectral decomposition
Transport	R5	photonVis_e_ --> 0.0000986916 photon298_c_ + 0.0979155497 photon437_u_ + 0.1507396417 photon438_u_ + 0.1077968067 photon450_h_ + 0.1113769839 photon490_s_ + 0.1946593756 photon646_h_ + 0.0307225827 photon673_u_ + 0.0313578040 photon680_u_	PRISM_fluorescent_cool_215W	spectral decomposition of 215W cool white fluorescent light bulb	Spectral decomposition
Transport	R6	photonVis_e_ --> 0.1209304674 photon437_u_ + 0.1916546581 photon438_u_ + 0.1340039150 photon450_h_ + 0.1908384478 photon490_s_ + 0.1190493431 photon646_h_ + 0.0401929114 photon673_u_ + 0.0452113388 photon680_u_	PRISM_metal_halide	spectral decomposition of metal halide lamp	Spectral decomposition
Transport	R7	photonVis_e_ --> 0.0151965343 photon437_u_ + 0.0328054566 photon438_u_ + 0.0277199957 photon450_h_ + 0.0581938379 photon490_s_ + 0.2428927719 photon646_h_ + 0.0514567828 photon673_u_ + 0.0536968981 photon680_u_	PRISM_high_pressure_sodium	spectral decomposition of high pressure sodium lamp	Spectral decomposition
Transport	R8	photonVis_e_ --> 0.0000411266 photon298_c_ + 0.0754122702 photon437_u_ + 0.1174055667 photon438_u_ + 0.0830331796 photon450_h_ + 0.0941283226 photon490_s_ + 0.2033296025 photon646_h_ + 0.0570025906 photon673_u_ + 0.0643077479 photon680_u_	PRISM_growth_room	spectral decomposition of growth room	Spectral decomposition
Transport	R9	photonVis_e_ --> 0.0002222037 photon298_c_ + 0.0071176726 photon437_u_ + 0.0459155690 photon438_u_ + 0.0273520980 photon450_h_ + 0.1518527148 photon490_s_ + 0.2568092333 photon646_h_ + 0.0703213032 photon673_u_ + 0.0753153224 photon680_u_	PRISM_white_LED	spectral decomposition of white LED	Spectral decomposition
Transport	R10	photonVis_e_ --> 0.8702911496 photon646_h_ + 0.2743253569 photon673_u_ + 0.1954940608 photon680_u_	PRISM_red_LED_array_653nm	spectral decomposition of red LED array (653nm)	Spectral decomposition
Transport	R11	photonVis_e_ --> 0.2657277484 photon646_h_ + 0.6601470622 photon673_u_ + 0.7253214254 photon680_u_	PRISM_red_LED_674nm	spectral decomposition of red LED (674nm)	Spectral decomposition
Exchange	R12	h_e_ -->	EX_h(e)	H+ exchange	Exchange					Extracellular
Exchange	R13	h2o_e_ -->	EX_h2o(e)	H2O exchange	Exchange					Extracellular
Exchange	R14	pi_e_ -->	EX_pi(e)	Phosphate exchange	Exchange					Extracellular
Exchange	R15	nh4_e_ -->	EX_nh4(e)	ammonia exchange	Exchange					Extracellular
Exchange	R16	no3_e_ -->	EX_no3(e)	nitrate exchange	Exchange					Extracellular
Exchange	R17	so4_e_ -->	EX_so4(e)	sulfate exchange	Exchange					Extracellular
Exchange	R18	fe2_e_ -->	EX_fe2(e)	Fe2+ exchange	Exchange					Extracellular
Exchange	R19	fe3_e_ -->	EX_fe3(e)	Fe3+ exchange	Exchange					Extracellular
Exchange	R20	mg2_e_ -->	EX_mg2(e)	magnesium exchange	Exchange					Extracellular
Exchange	R21	na1_e_ -->	EX_na1(e)	sodium exchange	Exchange					Extracellular
Exchange	R22	photonVis_e_ -->	EX_photonVis(e)	photon emission	Exchange					Extracellular
Exchange	R23	o2_e_ -->	EX_o2(e)	O2 exchange	Exchange					Extracellular
Exchange	R24	co2_e_ -->	EX_co2(e)	CO2 exchange	Exchange					Extracellular
Exchange	R25	hco3_e_ -->	EX_hco3(e)	HCO3 exchange	Exchange					Extracellular
Exchange	R26	starch300_h_ -->								Chloroplast
Exchange	R27	ac_e_ -->	EX_ac(e)	Acetate exchange	Exchange					Extracellular
Exchange	R28	rib-D_e_ -->	EX_rib-D(e)	D-ribose exchange	Exchange					Extracellular	[Patni 1977, Sager 1953]
Exchange	R29	no2_e_ -->	EX_no2(e)	nitrite exchange	Exchange					Extracellular	[Harris 2009]
Exchange	R30	his-L_e_ -->	EX_his-L(e)	histidine exchange	Exchange					Extracellular	[Hellio 2004]
Exchange	R31	urea_e_ -->	EX_urea(e)	urea exchange	Exchange					Extracellular	[Sager 1953, Cain 1965, Gresshoff 1981, Pineda 1984]
Exchange	R32	ad_e_ -->	EX_ad(e)	acetamide exchange	Exchange					Extracellular	[Sager 1953, Cain 1965, Gresshoff 1981, Pineda 1984]
Exchange	R33	gua_e_ -->	EX_gua(e)	guanine exchange	Exchange					Extracellular	[Sager 1953, Cain 1965, Gresshoff 1981, Pineda 1984]
Exchange	R34	ade_e_ -->	EX_ade(e)	adenine exchange	Exchange					Extracellular	[Sager 1953, Cain 1965, Gresshoff 1981, Pineda 1984]
Exchange	R35	alltt_e_ -->	EX_alltt(e)	allantoate exchange	Exchange					Extracellular	[Sager 1953, Cain 1965, Gresshoff 1981, Pineda 1984]
Exchange	R36	alltn_e_ -->	EX_alltn(e)	allantoin exchange	Exchange					Extracellular	[Sager 1953, Cain 1965, Gresshoff 1981, Pineda 1984]
Exchange	R37	hxan_e_ -->	EX_hxan(e)	hypoxanthine exchange	Exchange					Extracellular	[Sager 1953, Cain 1965, Gresshoff 1981, Pineda 1984]
Exchange	R38	orn_e_ -->	EX_orn(e)	ornithine exchange	Exchange					Extracellular	[Sager 1953, Cain 1965, Gresshoff 1981, Pineda 1984]
Exchange	R39	gln-L_e_ -->	EX_gln-L(e)	L-glutamine exchange	Exchange					Extracellular	[Sager 1953, Cain 1965, Gresshoff 1981, Pineda 1984]
Exchange	R40	urate_e_ -->	EX_urate(e)	urate exchange	Exchange					Extracellular	[Sager 1953, Cain 1965, Gresshoff 1981, Pineda 1984]
Exchange	R41	leu-L_e_ -->	EX_leu-L(e)	L-leucine exchange	Exchange					Extracellular	[Loppes 1969]
Exchange	R42	arg-L_e_ -->	EX_arg-L(e)	arginine exchange	Exchange					Extracellular	[Sager 1953, Cain 1965, Gresshoff 1981, Pineda 1984]
Exchange	R43	hso3_e_ -->	EX_so3(e)	sulfite exchange	Exchange					Extracellular
Exchange	R44	s_e_ -->	EX_s(e)	sulfur exchange	Exchange					Extracellular
Exchange	R45	selt_e_ -->	EX_selt(e)	Selenite exchange	Exchange					Extracellular
Exchange	R46	etoh_e_ -->	EX_etoh(e)	Ethanol exchange	Exchange					Extracellular
Exchange	R47	for_e_ -->	EX_for(e)	Formate exchange	Exchange					Extracellular
Exchange	R48	h2_e_ -->	EX_h2(e)	H2 exchange	Exchange					Extracellular
Exchange	R49	glyclt_e_ -->	EX_glyclt(e)	glycolate exchange	Exchange					Extracellular	[Tolbert 1983, Moroney 1986]
Exchange	R50	succ_e_ -->	EX_succ(e)	succinate exchange	Exchange					Extracellular	[Dubini 2009]
Exchange	R51	lac-D_e_ -->	EX_lac-D(e)	D-lactate exchange	Exchange					Extracellular
Exchange	R52	6mpur_e_ -->	EX_6mpur(e)	6-mercaptopurine exchange	Exchange					Extracellular
Exchange	R53	tgua_e_ -->	EX_tgua(e)	thioguanine exchange	Exchange					Extracellular
Exchange	R54	tega_e_ -->	EX_tega(e)	tegafur exchange	Exchange					Extracellular
Exchange	R55	5flura_e_ -->	EX_5flura(e)	fluorouracil exchange	Exchange					Extracellular
Exchange	R56	cital_e_ -->	EX_cital(e)	citalopram exchange	Exchange					Extracellular
Exchange	R57	lido_e_ -->	EX_lido(e)	lidocaine exchange	Exchange					Extracellular
_c_	R58	asn-L_c_ --> Asn-X-Ser-FSLASH-Thr_c_ + h2o_c_	PS_asn-L(c)	incorporation of asn-L residue into a protein	Protein synthesis					Cytosol
_h_	R59	ficytc_h_ --> focytc_h_	CY_focytc(h)	ferrocytochrome c recycle, chloroplast	Cofactor recycling		( Cre16.g670950 OR Cre16.g651050 )	( Cre16.g670950.t1.2 OR Cre16.g651050.t1.2 )	( CYC4 OR CYC6 )	Chloroplast
_c_	R60	ficytb5_c_ --> focytb5_c_	CY_focytb5(c)	ferrocytochrome b5 recycle, cytosol	Cofactor recycling		( Cre16.g659350 OR Cre16.g659300 OR Cre13.g574800 OR Cre13.g586550 OR Cre16.g659250 )	( Cre16.g659350.t1.2 OR Cre16.g659300.t1.1 OR ( Cre13.g574800.t1.2 OR Cre13.g574800.t2.1 ) OR Cre13.g586550.t1.2 OR Cre16.g659250.t1.2 )	( CYB1 OR CYB2 OR CYB3 OR CYB4 OR CYB5 )	Cytosol
biomass	R61	0.0370621526 ac_c_ + 0.0005041817 acaro_h_ + 0.2737467174 ala-L_c_ + 0.0001008363 anxan_u_ + 0.5241414130 arab-L_c_ + 0.1501973140 arg-L_c_ + 0.0678310450 asn-L_c_ + 0.0678310450 asp-L_c_ + 0.0011849978 asqdca18111Z160_c_ + 0.0011849978 asqdca1819Z160_c_ + 0.0011872103 asqdca1829Z12Z160_c_ + 0.0011894421 asqdca1839Z12Z15Z160_c_ + 0.0011827935 asqdpa18111Z160_c_ + 0.0011827935 asqdpa1819Z160_c_ + …	Biomass	Biomass
_c_	R62	atp_c_ + h2o_c_ --> adp_c_ + h_c_ + pi_c_	ATPPH	ATP phosphohydrolase	Purine metabolism	3.6.1.5;3.6.1.3;3.6.1.15	( Cre16.g682050 OR Cre01.g038151 OR Cre06.g273500 OR Cre07.g330600 )	( ( Cre16.g682050.t1.1 OR Cre16.g682050.t2.1 ) OR Cre01.g038151.t1.1 OR ( Cre06.g273500.t1.2 OR Cre06.g273500.t2.1 ) OR Cre07.g330600.t1.1 )	( Cre16.g682050 OR Cre01.g038151 OR Cre06.g273500 OR Cre07.g330600 )	Cytosol	[van Lis 2007]	R00086
Exchange	R63	apotfen_h_ -->	DM_apotfen(h)		Demand					Chloroplast
Exchange	R64	17_LPAREN_c_ -->	DM_asnglcnacglcnacman-LPAREN-man-RPAREN-man(c)		Demand					Cytosol
Exchange	R65	bhb_m_ -->	DM_bhb(m)		Demand					Mitochondria
Exchange	R66	bhb_x_ -->	DM_bhb(x)		Demand					Glyoxysome
Exchange	R67	cat_c_ -->	DM_cat(c)		Demand					Cytosol
Exchange	R68	ficytb5_c_ -->	DM_ficytb5(c)		Demand					Cytosol
Exchange	R69	glu5sa_m_ -->	DM_glu5sa(m)		Demand					Mitochondria
Exchange	R70	hcarn_c_ -->	DM_hcarn(c)		Demand					Cytosol
Exchange	R71	icit_h_ -->	DM_icit(h)		Demand					Chloroplast
Exchange	R72	leutrna_c_ -->								Cytosol
Exchange	R73	na1_c_ -->	DM_na1(c)		Demand					Cytosol
Exchange	R74	na1_h_ -->	DM_na1(h)		Demand					Chloroplast
Exchange	R75	na1_m_ -->	DM_na1(m)		Demand					Mitochondria
Exchange	R76	na1_x_ -->	DM_na1(x)		Demand					Glyoxysome
Exchange	R77	no_h_ -->	DM_no(h)		Demand					Chloroplast
Transport	R78	o2D_u_ -->	DM_o2D(u)	demand removing dummy o2 from system	Demand					Thylakoid Lumen
Exchange	R79	photon298_c_ -->	DM_photon298(c)		Demand					Cytosol
Exchange	R80	photon437_u_ -->	DM_photon437(u)		Demand					Thylakoid Lumen
Exchange	R81	photon438_u_ -->	DM_photon438(u)		Demand					Thylakoid Lumen
Exchange	R82	photon450_h_ -->	DM_photon450(h)		Demand					Chloroplast
Exchange	R83	photon490_s_ -->	DM_photon490(s)		Demand					Eyespot
Exchange	R84	photon646_h_ -->	DM_photon646(h)		Demand					Chloroplast
Exchange	R85	photon673_u_ -->	DM_photon673(u)		Demand					Thylakoid Lumen
Exchange	R86	photon680_u_ -->	DM_photon680(u)		Demand					Thylakoid Lumen
Exchange	R87	udg_m_ -->	DM_udg(m)		Demand					Mitochondria
Exchange	R88	urdglyc_m_ -->	DM_urdglyc(m)		Demand					Mitochondria
Transport	R89	1acpc_c_ --> 1acpc_h_	1ACPCth	1-Aminocyclopropane-1-carboxylate transport, chloroplast	Transport, chloroplast					Chloroplast Membrane
Transport	R90	23dhmb_c_ --> 23dhmb_h_	23DHMBth	2,3-Dihydroxy-3-methylbutanoate transport, chloroplast	Transport, chloroplast					Chloroplast Membrane
Transport	R91	23dhmp_c_ --> 23dhmp_h_	23DHMPth	2,3-Dihydroxy-3-methylpentanoate transport, chloroplast	Transport, chloroplast					Chloroplast Membrane
Transport	R92	2pglyc_h_ --> 2pglyc_c_	2PGLYCth	2-Phosphoglycolate transport via passive diffusion, chloroplast	Transport, chloroplast					Chloroplast Membrane
Transport	R93	2pg_c_ --> 2pg_h_	2PGth	glycerate transport, chloroplast	Transport, chloroplast					Chloroplast Membrane	[Stern 2009]
Transport	R94	3c3hmp_c_ --> 3c3hmp_h_	3C3HMPth	3-Carboxy-3-hydroxy-4-methylpentanoate transport, chloroplast	Transport, chloroplast					Chloroplast Membrane
Transport	R95	3mob_c_ --> 3mob_h_	3MOBth	3-Methyl-2-oxobutanoate transport, chloroplast	Transport, chloroplast					Chloroplast Membrane
Transport	R96	3pg_c_ + pi_h_ --> 3pg_h_ + pi_c_	3PG(pi)thr	3-Phospho-D-glycerate transport via triose phosphate translocator (from chloroplast)	Transport, chloroplast	2.A.7.9.1;2.A.7.9.2	( Cre14.g622700 OR Cre15.g643385 OR Cre02.g106200 OR Cre08.g363600 OR Cre09.g415900 )	( Cre14.g622700.t1.2 OR Cre15.g643385.t1.1 OR Cre02.g106200.t1.2 OR Cre08.g363600.t1.2 OR Cre09.g415900.t1.2 )	( Cre14.g622700 OR TPT24 OR TPT4 OR TPT11 OR TPT15 )	Chloroplast Membrane	[Rochaix 1998, Belknap 1981, Klein 1983b, Clemetson 1992, Merchant 2007]
Transport	R97	4abut_c_ --> 4abut_h_	4ABUTth	4-aminobutanoate transport via diffusion, chloroplast	Transport, chloroplast					Chloroplast Membrane
Transport	R98	4abut_c_ + h_c_ --> 4abut_h_ + h_h_	4ABUTthi	Gamma-aminobutyric acid permease, chloroplast	Transport, chloroplast	2.A.3.4.2	Cre04.g226150	Cre04.g226150.t1.1	AOC1	Chloroplast Membrane	[Merchant 2007]
Transport	R99	5mta_c_ --> 5mta_h_	5MTAth	5-Methylthioadenosine transport via diffusion, chloroplast	Transport, chloroplast					Chloroplast Membrane
Transport	R100	6pgl_c_ --> 6pgl_h_	6PGLthr	6-phospho-D-glucono-1,5-lactone transport via diffusion, chloroplast	Transport, chloroplast					Chloroplast Membrane
Transport	R101	accoa_c_ + coa_h_ --> accoa_h_ + coa_c_	ACCOAth	Acetyl-CoA:CoA antiporter, chloroplast	Transport, chloroplast	2.A.1.25.1	Cre07.g339554	Cre07.g339554.t1.2	Cre07.g339554	Chloroplast Membrane
Transport	R102	acser_h_ --> acser_c_	ACSERthi	efflux pump for O-acetylserine, chloroplast	Transport, chloroplast	2.A.7.3.2	Cre12.g507950	Cre12.g507950.t1.1	CGL98	Chloroplast Membrane
Transport	R103	ac_c_ --> ac_h_	ACth	acetate transport, chloroplast	Transport, chloroplast					Chloroplast Membrane
Transport	R104	air_c_ --> air_h_ + h_h_	AIRth	AIR transport, chloroplast	Transport, chloroplast					Chloroplast Membrane
Transport	R105	akg_c_ + na1_c_ --> akg_h_ + na1_h_	AKG(na)th	2-oxoglutarate transport to chloroplast by sodium-ion symport	Transport, chloroplast					Chloroplast Membrane
Transport	R106	akg_c_ + mal-L_h_ --> akg_h_ + mal-L_c_	AKGMALth	aKG/malate antiport	Transport, chloroplast	2.A.47.3.1	Cre17.g713350	Cre17.g713350.t1.2	OMT1	Chloroplast Membrane	[Weber 1995, Merchant 2007, Stern 2009]
Transport	R107	ala-B_c_ --> ala-B_h_	ALABth	beta-alanine transport, chloroplast	Transport, chloroplast					Chloroplast Membrane
Transport	R108	ametam_c_ --> ametam_h_	AMETAMth	S-Adenosylmethioninamine transport via diffusion, chloroplast	Transport, chloroplast					Chloroplast Membrane
Transport	R109	ahcys_c_ + amet_h_ --> ahcys_h_ + amet_c_	AMETt2h	S-Adenosyl-L-methionine reversible transport, chloroplast	Transport, chloroplast	2.A.29.18.2	Cre06.g286250	Cre06.g286250.t1.2	MSCP1	Chloroplast Membrane
Transport	R110	amp_c_ --> amp_h_	AMPth	AMP transport, chloroplast	Transport, chloroplast					Chloroplast Membrane
Transport	R111	asp-L_c_ + na1_c_ --> asp-L_h_ + na1_h_	ASPNA1th	Aspartate:Na+ symporter, chloroplast	Transport, chloroplast	2.A.23.2.2	Cre10.g456400	( Cre10.g456400.t1.1 OR Cre10.g456400.t2.1 )	DAT1	Chloroplast Membrane	[Merchant 2007]
Transport	R112	aspsa_c_ --> aspsa_h_	ASPSAth	aspartate semialdehyde transport, chloroplast	Transport, chloroplast					Chloroplast Membrane
Transport	R113	asp-L_c_ + h_c_ --> asp-L_h_ + h_h_	ASPth	Amino acid transporter (asp-L), chloroplast	Transport, chloroplast	2.A.18.6.6	Cre06.g264450	Cre06.g264450.t1.2	AOT5	Chloroplast Membrane	[Merchant 2007]
Transport	R114	adp_c_ + atp_h_ + 3 h_c_ --> adp_h_ + atp_c_ + 3 h_h_	ATP(3h)th	ADP/ATP transporter, chloroplast	Transport, chloroplast	2.A.12.1.2	( Cre17.g697950 OR Cre08.g358526 )	( Cre17.g697950.t1.1 OR Cre08.g358526.t1.1 )	( AAA3 OR AAA1 )	Chloroplast Membrane	[Merchant 2007]
Transport	R115	cmp_c_ --> cmp_h_	CMPth	CMP transport via diffusion, chloroplast	Transport, chloroplast					Chloroplast Membrane
Transport	R116	co2_c_ --> co2_h_	CO2th	CO2 chloroplast transport	Transport, chloroplast					Chloroplast Membrane
Transport	R117	coa_c_ --> coa_h_	COAth	CoA transporter, chloroplast	Transport, chloroplast					Chloroplast Membrane
Transport	R118	ctp_c_ --> ctp_h_	CTPth	CTP transport via diffusion, chloroplast	Transport, chloroplast					Chloroplast Membrane
Transport	R119	cys-L_c_ --> cys-L_h_	CYSth	cysteine transport, chloroplast	Transport, chloroplast					Chloroplast Membrane
Transport	R120	dhap_c_ + pi_h_ --> dhap_h_ + pi_c_	DHAP(pi)thr	Dihydroxyacetone phosphate transport via triose-phosphate translocator (from chloroplast)	Transport, chloroplast	2.A.7.9.1;2.A.7.9.2	( Cre14.g622700 OR Cre15.g643385 OR Cre02.g106200 OR Cre08.g363600 OR Cre09.g415900 )	( Cre14.g622700.t1.2 OR Cre15.g643385.t1.1 OR Cre02.g106200.t1.2 OR Cre08.g363600.t1.2 OR Cre09.g415900.t1.2 )	( Cre14.g622700 OR TPT24 OR TPT4 OR TPT11 OR TPT15 )	Chloroplast Membrane	[Rochaix 1998, Belknap 1981, Klein 1983b, Clemetson 1992]
Transport	R121	dmpp_h_ --> dmpp_c_	DMPPth	dimethylallyl-diphosphate transport	Transport, chloroplast					Chloroplast Membrane	[Rohmer 2003]
Transport	R122	etoh_c_ --> etoh_h_	ETOHth	ethanol transport to chloroplast (diffusion)	Transport, chloroplast					Chloroplast Membrane
Transport	R123	f6p-B_h_ + pi_c_ --> f6p-B_c_ + pi_h_	F6P(pi)thi	Fructose-6-phosphate transport via hexose-phosphate translocator, chloroplast	Transport, chloroplast					Chloroplast Membrane
Transport	R124	f6p-B_h_ --> f6p-B_c_	F6PBth	beta-fructose 6-phosphate transport, chloroplast	Transport, chloroplast					Chloroplast Membrane
Transport	R125	hdca_h_ --> hdca_c_	FA160h	fatty acid transport (16:0)	Transport, chloroplast					Chloroplast Membrane	[Riekhof 2005]
Transport	R126	hdcea_h_ --> hdcea_c_	FA1619Zh	fatty acid transport (16:1(9Z))	Transport, chloroplast					Chloroplast Membrane	[Riekhof 2005]
Transport	R127	ocdca_h_ --> ocdca_c_	FA180h	fatty acid transport (18:0)	Transport, chloroplast					Chloroplast Membrane	[Riekhof 2005]
Transport	R128	ocdcea_h_ --> ocdcea_c_	FA18111Zh	fatty acid transport (18:1(11Z))	Transport, chloroplast					Chloroplast Membrane	[Riekhof 2005]
Transport	R129	ocdce9a_h_ --> ocdce9a_c_	FA1819Zh	fatty acid transport (18:1(9Z))	Transport, chloroplast					Chloroplast Membrane	[Riekhof 2005]
Transport	R130	fadh2_c_ --> fadh2_h_	FADH2th	FADH2 transport, chloroplast	Transport, chloroplast					Chloroplast Membrane
Transport	R131	fad_c_ --> fad_h_	FADth	FAD transport by free diffusion, chloroplast	Transport, chloroplast					Chloroplast Membrane
Transport	R132	fe2_c_ --> fe2_h_	FE2th	ferrous iron transport, chloroplast	Transport, chloroplast	2.A.5.1.3;2.A.5.5.1	( ( Cre07.g355150 AND Cre07.g355100 ) OR ( Cre01.g066187 AND Cre12.g530350 ) OR Cre13.g573950 )	( ( Cre07.g355150.t1.1 AND Cre07.g355100.t1.2 ) OR ( Cre01.g066187.t1.1 AND Cre12.g530350.t1.1 ) OR Cre13.g573950.t1.1 )	( ( ZRT5 AND ZIP1 ) OR ( ZRT4 AND IRT2 ) OR ZRT3 )	Chloroplast Membrane	[Hanikenne 2005, Merchant 2006]
Transport	R133	atp_c_ + fe3_c_ + h2o_c_ --> adp_c_ + fe3_h_ + h_c_ + pi_c_	FE3abch	ferric iron transport (ABC-type), chloroplast	Transport, chloroplast	3.A.1.10.2				Chloroplast Membrane
Transport	R134	for_h_ + h_h_ --> for_c_ + h_c_	FORthi	formate transport out via proton symport, chloroplast	Transport, chloroplast	2.A.44.2.1	( Cre12.g541250 OR Cre06.g309000 )	( Cre12.g541250.t1.2 OR Cre06.g309000.t1.2 )	( NAR1.5 OR LCIA )	Chloroplast Membrane	[Merchant 2007]
Transport	R135	frdp_h_ --> frdp_c_	FRDPth	farnesyl pyrophosphate transport	Transport, chloroplast					Chloroplast Membrane	[Rohmer 2003]
Transport	R136	g1p_c_ + pi_h_ --> g1p_h_ + pi_c_	G1P(pi)th	Glucose 1-phosphate:pi antiporter, chloroplast	Transport, chloroplast	2.A.7.9.2	( Cre14.g622700 OR Cre15.g643385 OR Cre02.g106200 OR Cre08.g363600 OR Cre09.g415900 )	( Cre14.g622700.t1.2 OR Cre15.g643385.t1.1 OR Cre02.g106200.t1.2 OR Cre08.g363600.t1.2 OR Cre09.g415900.t1.2 )	( Cre14.g622700 OR TPT24 OR TPT4 OR TPT11 OR TPT15 )	Chloroplast Membrane	[Singh 1993b, Rochaix 1998, Merchant 2007]
Transport	R137	g3p_c_ + pi_h_ --> g3p_h_ + pi_c_	G3P(pi)thr	Glyceraldehyde 3-phosphate transport via triose-phosphate translocator (from chloroplast)	Transport, chloroplast	2.A.7.9.1;2.A.7.9.2	( Cre14.g622700 OR Cre15.g643385 OR Cre02.g106200 OR Cre08.g363600 OR Cre09.g415900 )	( Cre14.g622700.t1.2 OR Cre15.g643385.t1.1 OR Cre02.g106200.t1.2 OR Cre08.g363600.t1.2 OR Cre09.g415900.t1.2 )	( Cre14.g622700 OR TPT24 OR TPT4 OR TPT11 OR TPT15 )	Chloroplast Membrane	[Rochaix 1998, Belknap 1981, Klein 1983b, Clemetson 1992, Merchant 2007]
Transport	R138	g6p-A_c_ + pi_h_ --> g6p-A_h_ + pi_c_	G6PA(pi)th	alpha-glucose 6-phosphate:pi antiporter, chloroplast	Transport, chloroplast	2.A.7.9.2	( Cre14.g622700 OR Cre15.g643385 OR Cre02.g106200 OR Cre08.g363600 OR Cre09.g415900 )	( Cre14.g622700.t1.2 OR Cre15.g643385.t1.1 OR Cre02.g106200.t1.2 OR Cre08.g363600.t1.2 OR Cre09.g415900.t1.2 )	( Cre14.g622700 OR TPT24 OR TPT4 OR TPT11 OR TPT15 )	Chloroplast Membrane	[Singh 1993b, Rochaix 1998, Merchant 2007]
Transport	R139	g6p-B_c_ + pi_h_ --> g6p-B_h_ + pi_c_	G6PB(pi)th	beta-glucose 6-phosphate:pi antiporter, chloroplast	Transport, chloroplast	2.A.7.9.2	( Cre14.g622700 OR Cre15.g643385 OR Cre02.g106200 OR Cre08.g363600 OR Cre09.g415900 )	( Cre14.g622700.t1.2 OR Cre15.g643385.t1.1 OR Cre02.g106200.t1.2 OR Cre08.g363600.t1.2 OR Cre09.g415900.t1.2 )	( Cre14.g622700 OR TPT24 OR TPT4 OR TPT11 OR TPT15 )	Chloroplast Membrane	[Singh 1993b, Rochaix 1998, Merchant 2007]
Transport	R140	gal_c_ + h_c_ --> gal_h_ + h_h_	GALth	Galactose:H+ symporter, chloroplast	Transport, chloroplast	2.A.1.1.1	Cre03.g206800	Cre03.g206800.t1.1	HXT1	Chloroplast Membrane	[Merchant 2007]
Transport	R141	gln-L_c_ + h_c_ --> gln-L_h_ + h_h_	GLNth	Vacuolar amino acid transporter (gln-L), chloroplast	Transport, chloroplast	2.A.18.5.2	Cre13.g572200	Cre13.g572200.t1.2	Cre13.g572200	Chloroplast Membrane
Transport	R142	4abut_c_ + glu-L_h_ --> 4abut_h_ + glu-L_c_	GLU4ABUTthi	Glutamate:gamma-aminobutyrate antiporter, chloroplast irreversible	Transport, chloroplast	2.A.3.7.1	Cre06.g292350	Cre06.g292350.t1.2	AOC4	Chloroplast Membrane	[Merchant 2007]
Transport	R143	glu-L_h_ + na1_h_ --> glu-L_c_ + na1_c_	GLUNA1th	Glutamate:Na+ symporter, chloroplast	Transport, chloroplast	2.A.23.2.2	Cre10.g456400	( Cre10.g456400.t1.1 OR Cre10.g456400.t2.1 )	DAT1	Chloroplast Membrane	[Merchant 2007]
Transport	R144	glu-L_h_ + h_h_ --> glu-L_c_ + h_c_	GLUth	Amino acid transporter (glu-L), chloroplast	Transport, chloroplast	2.A.18.6.6	Cre06.g264450	Cre06.g264450.t1.2	AOT5	Chloroplast Membrane	[Merchant 2007]
Transport	R145	glyc3p_h_ --> glyc3p_c_	GLYC3Pth	glycerol 3-phosphate transport (chloroplast)	Transport, chloroplast		Cre12.g503000	Cre12.g503000.t1.2	GLPT1	Chloroplast Membrane	[Joyard 1998, Weber 2005]
Transport	R146	glyclt_c_ --> glyclt_h_	GLYCLTth	glycolate transport, chloroplast	Transport, chloroplast					Chloroplast Membrane	[Stern 2009]
Transport	R147	glyc_c_ + h_c_ --> glyc_h_ + h_h_	GLYCth	Glycerol:H+ symporter, chloroplast	Transport, chloroplast	2.A.50.1.1	Cre14.g617150	Cre14.g617150.t1.1	RLS4	Chloroplast Membrane	[Merchant 2007]
Transport	R148	gly_c_ + na1_c_ --> gly_h_ + na1_h_	GLYNA1th	Neutral amino acid transporter (gly), chloroplast	Transport, chloroplast	2.A.18.6.4	Cre02.g112000	Cre02.g112000.t1.1	AOT7	Chloroplast Membrane	[Merchant 2007]
Transport	R149	gly_c_ + h_c_ --> gly_h_ + h_h_	GLYth	Amino acid transporter (gly), chloroplast	Transport, chloroplast	2.A.3.3.3	( Cre01.g041050 OR Cre07.g329050 )	( ( Cre01.g041050.t1.1 OR Cre01.g041050.t2.1 ) OR Cre07.g329050.t1.2 )	( AOC6 OR AOC5 )	Chloroplast Membrane
Transport	R150	grdp_h_ --> grdp_c_	GRDPth	geranyl pyrophosphate transport	Transport, chloroplast					Chloroplast Membrane	[Rohmer 2003]
Transport	R151	h2o_c_ --> h2o_h_	H2Oth	H2O transport, chloroplast	Transport, chloroplast	1.A.8.11.1	( Cre12.g549300 OR Cre17.g711250 )	( Cre12.g549300.t1.2 OR Cre17.g711250.t1.2 )	( MIP1 OR MIP2 )	Chloroplast Membrane	[Merchant 2007]
Transport	R152	h2_c_ --> h2_h_	H2th	hydrogen transport, chloroplast	Transport, chloroplast					Chloroplast Membrane
Transport	R153	h_c_ + hco3_c_ --> h_h_ + hco3_h_	HCO3(h)thi	hco3 transport, chloroplast	Transport, chloroplast					Chloroplast Membrane	[Amoroso 1998]
Transport	R154	hcys-L_c_ --> hcys-L_h_	HCYSth	homocysteine transport, chloropalst	Transport, chloroplast					Chloroplast Membrane
Transport	R155	hgentis_c_ --> hgentis_h_	HGENTISth	homogentisate transport	Transport, chloroplast					Chloroplast Membrane
Transport	R156	h_c_ + his-L_c_ --> h_h_ + his-L_h_	HISth	Amino acid transporter (his-L), chloroplast	Transport, chloroplast	2.A.3.3.3	( Cre01.g041050 OR Cre07.g329050 )	( ( Cre01.g041050.t1.1 OR Cre01.g041050.t2.1 ) OR Cre07.g329050.t1.2 )	( AOC6 OR AOC5 )	Chloroplast Membrane	[Merchant 2007]
Transport	R157	h_c_ + ile-L_c_ --> h_h_ + ile-L_h_	ILEth	Vacuolar amino acid transporter (ile-L), chloroplast	Transport, chloroplast	2.A.18.5.2	Cre13.g572200	Cre13.g572200.t1.2	Cre13.g572200	Chloroplast Membrane
Transport	R158	imp_c_ --> imp_h_	IMPth	IMP transport, chloroplast	Transport, chloroplast					Chloroplast Membrane
Transport	R159	ipdp_h_ --> ipdp_c_	IPDPth	isopentenyl-diphosphate transport	Transport, chloroplast					Chloroplast Membrane	[Rohmer 2003]
Transport	R160	h_c_ + leu-L_c_ --> h_h_ + leu-L_h_	LEUth	Vacuolar amino acid transporter (leu-L), chloroplast	Transport, chloroplast	2.A.18.5.2	Cre13.g572200	Cre13.g572200.t1.2	Cre13.g572200	Chloroplast Membrane
Transport	R161	lnlc_c_ --> lnlc_h_	LNLCth	linoleic acid transport, chloroplast	Transport, chloroplast	9.B.39.1.1				Chloroplast Membrane
Transport	R162	mal-L_c_ + na1_c_ --> mal-L_h_ + na1_h_	MAL(na)th	L-malate transport to chloroplast by sodium-ion symport	Transport, chloroplast					Chloroplast Membrane
Transport	R163	glu-L_h_ + mal-L_c_ --> glu-L_c_ + mal-L_h_	MALGLUth	malate/glutamate antiport	Transport, chloroplast		( Cre17.g713200 OR Cre17.g713350 OR Cre06.g260450 )	( Cre17.g713200.t1.1 OR Cre17.g713350.t1.2 OR Cre06.g260450.t1.2 )	( OMT2 OR OMT1 OR LCI20 )	Chloroplast Membrane	[Weber 1995, Stern 2009]
Transport	R164	mal-L_h_ + oaa_c_ --> mal-L_c_ + oaa_h_	MALOAAth	malate/oxaloacetate shuttle, chloroplast	Transport, chloroplast					Chloroplast Membrane
Transport	R165	man_c_ --> man_h_	MANth	mannose transport, chloroplast	Transport, chloroplast					Chloroplast Membrane
Transport	R166	h_c_ + methf_c_ --> h_h_ + methf_h_	METHFth	5,10-Methenyltetrahydrofolate uptake carrier, chloroplast	Transport, chloroplast	2.A.71.2.2	( Cre06.g311000 OR Cre14.g615900 )	( Cre06.g311000.t1.1 OR Cre14.g615900.t1.1 )	( FBT2 OR FBT3 )	Chloroplast Membrane
Transport	R167	mg2_c_ --> mg2_h_	MG2th	Divalent cation (Mg2+) transport system, chloroplast	Transport, chloroplast	1.A.35.1.1;1.A.35.1.2	Cre13.g564650	Cre13.g564650.t1.1	MRS5	Chloroplast Membrane	[Merchant 2007]
Transport	R168	atp_h_ + h2o_h_ + na1_h_ --> adp_h_ + h_h_ + na1_c_ + pi_h_	NA1ATPaseh	Na+-translocating F-type ATPase, chloroplast	Transport, chloroplast	3.A.2.1.2	Cre11.g467569	Cre11.g467569.t1.1	ATPD	Chloroplast Membrane	[Merchant 2007]
Transport	R169	h_h_ + na1_c_ --> h_c_ + na1_h_	NA1Hth	Na+/H+ antiporter, chloroplast	Transport, chloroplast	2.A.62.1.1;2.A.36.2.1	( Cre16.g671250 OR Cre09.g395288 )	( Cre16.g671250.t1.2 OR Cre09.g395288.t1.1 )	( Cre16.g671250 OR NHA1 )	Chloroplast Membrane	[Merchant 2007]
Transport	R170	na1_c_ --> na1_h_	NA1th	Voltage-sensitive Na+ channel, chloroplast	Transport, chloroplast	1.A.1.10.1	Cre16.g665100	Cre16.g665100.t1.1	CAV3	Chloroplast Membrane	[Merchant 2007]
Transport	R171	nadh_c_ --> nadh_h_	NADHth	nadh transport, chloroplast	Transport, chloroplast					Chloroplast Membrane
Transport	R172	nadph_h_ --> nadph_c_	NADPHth	NADPH transport	Transport, chloroplast					Chloroplast Membrane
Transport	R173	nadp_c_ --> nadp_h_	NADPth	NADP transport by free diffusion, chloroplast	Transport, chloroplast					Chloroplast Membrane
Transport	R174	nad_c_ --> nad_h_	NADth	nad transport, chloroplast	Transport, chloroplast					Chloroplast Membrane
Transport	R175	h_c_ + nh4_c_ --> h_h_ + nh4_h_	NH4th	ammonia transport, chloroplast	Transport, chloroplast		( Cre13.g569850 OR Cre02.g111050 OR Cre03.g159254 OR Cre07.g355650 OR Cre09.g400750 OR Cre14.g629920 OR Cre06.g293051 OR Cre12.g531000 )	( Cre13.g569850.t1.2 OR Cre02.g111050.t1.1 OR ( Cre03.g159254.t1.2 OR Cre03.g159254.t2.1 ) OR Cre07.g355650.t1.1 OR Cre09.g400750.t1.2 OR Cre14.g629920.t1.1 OR Cre06.g293051.t1.1 OR ( Cre12.g531000.t1.2 OR Cre12.g531000.t2.1 ) )	( AMT4 OR AMT7 OR Cre03.g159254 OR AMT6 OR AMT5 OR Cre14.g629920 OR AMT3 OR AMT8 )	Chloroplast Membrane	[Merchant 2007, González-Ballester 2004]
Transport	R176	no2_c_ --> no2_h_	NO2th	nitrite transport, chloroplast	Transport, chloroplast	2.A.1.8.7	( Cre02.g110800 OR Cre09.g396000 OR Cre09.g410800 )	( Cre02.g110800.t1.1 OR Cre09.g396000.t1.2 OR Cre09.g410800.t1.2 )	( NRT2.6 OR NAR5 OR NAR4 )	Chloroplast Membrane	[Merchant 2007]
Transport	R177	o2_c_ --> o2_h_	O2thr	O2 transport (diffusion), chloroplast	Transport, chloroplast					Chloroplast Membrane
Transport	R178	pap_c_ + paps_h_ --> pap_h_ + paps_c_	PAPSPAPthr	PAPS:PAP antiporter, chloroplast	Transport, chloroplast	2.A.7.11.3	Cre06.g260100	Cre06.g260100.t1.2	UAA3	Chloroplast Membrane
Transport	R179	pep_c_ + pi_h_ --> pep_h_ + pi_c_	PEPPIth	Phosphoenolpyruvate:Pi antiporter, chloroplast	Transport, chloroplast	2.A.7.9.3	( Cre02.g106200 OR Cre03.g162000 OR Cre06.g263850 OR Cre08.g379350 OR Cre08.g382350 )	( Cre02.g106200.t1.2 OR Cre03.g162000.t1.2 OR Cre06.g263850.t1.1 OR Cre08.g379350.t1.1 OR Cre08.g382350.t1.2 )	( TPT4 OR TPT7 OR PPT2 OR TPT OR EZY14 )	Chloroplast Membrane	[Merchant 2007]
Transport	R180	pheme_h_ --> pheme_c_	PHEMEth	protoheme transport (chloroplast)	Transport, chloroplast					Chloroplast Membrane
Transport	R181	phe-L_c_ --> phe-L_h_	PHEth	phenylalanine transport, chloroplast	Transport, chloroplast					Chloroplast Membrane
Transport	R182	na1_h_ + pi_h_ --> na1_c_ + pi_c_	PINA1th	Pi:Na+ symporter, chloroplast	Transport, chloroplast	2.A.20.2.1;2.A.20.2.3	( Cre12.g489400 OR Cre12.g491600 OR Cre02.g144650 OR Cre02.g144750 OR Cre02.g144700 )	( Cre12.g489400.t1.2 OR Cre12.g491600.t1.1 OR Cre02.g144650.t1.2 OR Cre02.g144750.t1.1 OR Cre02.g144700.t1.2 )	( PTB7 OR PTB1 OR PTB12 OR PTB4 OR PTB5 )	Chloroplast Membrane	[Merchant 2007]
Transport	R183	pmtcoa_c_ --> pmtcoa_h_	PMTCOAth	palmitoyl-CoA transport (chloroplast)	Transport, chloroplast					Chloroplast Membrane
Transport	R184	ppa_c_ --> ppa_h_	PPAth	propanoate transport, chloroplast	Transport, chloroplast					Chloroplast Membrane
Transport	R185	ppcoa_c_ --> ppcoa_h_	PPCOAth	propanoyl-CoA transport, chloroplast	Transport, chloroplast					Chloroplast Membrane
Transport	R186	pphn_c_ --> pphn_h_	PPHNth	prephenate transport, chloroplast	Transport, chloroplast					Chloroplast Membrane
Transport	R187	h_h_ + ppi_h_ --> ppi_c_	PPIth	PPI chloroplast transport	Transport, chloroplast					Chloroplast Membrane
Transport	R188	h_h_ + ptrc_c_ --> h_c_ + ptrc_h_	PTRCthr	putrecine:proton antiporter (reversible), chloroplast	Transport, chloroplast	2.A.1.2.16	Cre02.g095076	Cre02.g095076.t1.1	MFT10	Chloroplast Membrane
Transport	R189	pyr_c_ --> pyr_h_	PYRth	pyruvate transport by free diffusion, chloroplast	Transport, chloroplast					Chloroplast Membrane
Transport	R190	r5p_c_ --> r5p_h_	R5Pth	Ribose 5-phosphate exchange, chloroplast	Transport, chloroplast					Chloroplast Membrane
Transport	R191	ribflv_c_ --> ribflv_h_	RIBFLVth	riboflavin transport, chloroplast	Transport, chloroplast					Chloroplast Membrane
Transport	R192	na1_c_ + ser-L_c_ --> na1_h_ + ser-L_h_	SERNA1th	Neutral amino acid transporter (ser-L), chloroplast	Transport, chloroplast	2.A.18.6.4	Cre02.g112000	Cre02.g112000.t1.1	AOT7	Chloroplast Membrane	[Merchant 2007]
Transport	R193	h_c_ + ser-L_c_ --> h_h_ + ser-L_h_	SERth	Amino acid transporter (ser-L), chloroplast	Transport, chloroplast	2.A.3.3.3	( Cre01.g041050 OR Cre07.g329050 )	( ( Cre01.g041050.t1.1 OR Cre01.g041050.t2.1 ) OR Cre07.g329050.t1.2 )	( AOC6 OR AOC5 )	Chloroplast Membrane
Transport	R194	hso3_c_ --> hso3_h_	SO3t	sulfite tranport, chloroplast	Transport, chloroplast					Chloroplast Membrane
Transport	R195	sqdg18111Z160_h_ --> sqdg18111Z160_c_	SQDG18111Z160th	sulfolipid transport (18:1(11Z)/16:0)	Transport, chloroplast					Chloroplast Membrane	[Riekhof 2003, Riekhof 2005]
Transport	R196	sqdg1819Z160_h_ --> sqdg1819Z160_c_	SQDG1819Z160th	sulfolipid transport (18:1(9Z)/16:0)	Transport, chloroplast					Chloroplast Membrane	[Riekhof 2003, Riekhof 2005]
Transport	R197	fum_h_ + succ_c_ --> fum_c_ + succ_h_	SUCFUMthr	succinate-fumarate antiport, chloroplast	Transport, chloroplast					Chloroplast Membrane
Transport	R198	na1_c_ + thr-L_c_ --> na1_h_ + thr-L_h_	THRNA1th	Neutral amino acid transporter (thr-L), chloroplast	Transport, chloroplast	2.A.18.6.4	Cre02.g112000	Cre02.g112000.t1.1	AOT7	Chloroplast Membrane	[Merchant 2007]
Transport	R199	h_c_ + thr-L_c_ --> h_h_ + thr-L_h_	THRth	Amino acid transporter (thr-L), chloroplast	Transport, chloroplast	2.A.3.3.3	( Cre01.g041050 OR Cre07.g329050 )	( ( Cre01.g041050.t1.1 OR Cre01.g041050.t2.1 ) OR Cre07.g329050.t1.2 )	( AOC6 OR AOC5 )	Chloroplast Membrane
Transport	R200	h_c_ + trp-L_c_ --> h_h_ + trp-L_h_	TRPth	Tryptophan permease, chloroplast	Transport, chloroplast	2.A.42.1.3	Cre13.g572200	Cre13.g572200.t1.2	Cre13.g572200	Chloroplast Membrane	[Merchant 2007]
Transport	R201	atp_c_ + h2o_c_ + tsul_c_ --> adp_c_ + h_c_ + pi_c_ + tsul_h_	TSULth	Thiosulfate porter, chloroplast	Transport, chloroplast	3.A.1.6.1	( Cre06.g257000 AND ( Cre07.g348600 OR Cre06.g273750 ) )	( Cre06.g257000.t1.2 AND ( Cre07.g348600.t1.1 OR Cre06.g273750.t1.1 ) )	( SLP3 AND ( SLP1 OR SABC ) )	Chloroplast Membrane	[Merchant 2007]
Transport	R202	h_c_ + tyr-L_c_ --> h_h_ + tyr-L_h_	TYRth	Tyrosine permease, chloroplast	Transport, chloroplast	2.A.42.1.1;2.A.18.5.2	Cre13.g572200	Cre13.g572200.t1.2	Cre13.g572200	Chloroplast Membrane
Transport	R203	udpgal_c_ + ump_h_ --> udpgal_h_ + ump_c_	UDPGALth	UDP-galactose:UMP antiporter, chloroplast	Transport, chloroplast	2.A.7.11.1	Cre01.g032050	Cre01.g032050.t1.2	UAA1	Chloroplast Membrane	[Merchant 2007]
Transport	R204	udp_h_ + udpg_c_ --> udp_c_ + udpg_h_	UDPGth	UDP-glucose antiporter, chloroplast	Transport, chloroplast	2.A.7.11.4	Cre01.g032050	Cre01.g032050.t1.2	UAA1	Chloroplast Membrane
Transport	R205	udp_c_ --> h_h_ + udp_h_	UDPth	UDP transport via diffusion, chloroplast	Transport, chloroplast					Chloroplast Membrane
Transport	R206	ump_c_ --> h_h_ + ump_h_	UMPth	UMP transport via diffusion, chloroplast	Transport, chloroplast					Chloroplast Membrane
Transport	R207	h_c_ + val-L_c_ --> h_h_ + val-L_h_	VALth	Amino acid transporter (val-L), chloroplast	Transport, chloroplast	2.A.3.3.3	( Cre01.g041050 OR Cre07.g329050 )	( ( Cre01.g041050.t1.1 OR Cre01.g041050.t2.1 ) OR Cre07.g329050.t1.2 )	( AOC6 OR AOC5 )	Chloroplast Membrane
Transport	R208	5flura_e_ --> 5flura_c_	5FLURAt	nucleobase transport, fluorouracil (extracellular)	Transport, extracellular		( Cre10.g433200 OR Cre10.g442600 OR Cre10.g442800 OR Cre06.g305900 OR Cre11.g467754 OR Cre18.g748997 )	( Cre10.g433200.t1.2 OR ( Cre10.g442600.t1.2 OR Cre10.g442600.t2.1 ) OR Cre10.g442800.t1.1 OR Cre06.g305900.t1.1 OR Cre11.g467754.t1.1 OR Cre18.g748997.t1.1 )	( UAPA3 OR UAPA2 OR UAPA1 OR UAA4 OR Cre11.g467754 OR Cre18.g748997 )	Plasma Membrane	[de Koning 2005, Murakami 2005]
Transport	R209	5fthf_e_ + h_e_ --> 5fthf_c_ + h_c_	5FTHFt	5-Formyltetrahydrofolate uptake carrier, plasma membrane	Transport, extracellular	2.A.71.2.2	Cre01.g007737	Cre01.g007737.t1.1	FBT1	Plasma Membrane
Transport	R210	6mpur_e_ --> 6mpur_c_	6MPURt	nucleobase transport, 6-mercaptopurine (extracellular)	Transport, extracellular		( Cre10.g433200 OR Cre10.g442600 OR Cre10.g442800 OR Cre06.g305900 OR Cre11.g467754 OR Cre18.g748997 )	( Cre10.g433200.t1.2 OR ( Cre10.g442600.t1.2 OR Cre10.g442600.t2.1 ) OR Cre10.g442800.t1.1 OR Cre06.g305900.t1.1 OR Cre11.g467754.t1.1 OR Cre18.g748997.t1.1 )	( UAPA3 OR UAPA2 OR UAPA1 OR UAA4 OR Cre11.g467754 OR Cre18.g748997 )	Plasma Membrane	[de Koning 2005]
Transport	R211	ac_e_ --> ac_c_	ACt	acetate transport in via proton symport	Transport, extracellular					Plasma Membrane
Transport	R212	ade_e_ --> ade_c_	ADEt	adenine transport via diffusion	Transport, extracellular					Plasma Membrane	[Sager 1953]
Transport	R213	ad_e_ --> ad_c_	ADtr	acetamide transport, extracellular	Transport, extracellular					Plasma Membrane
Transport	R214	alltn_e_ --> alltn_c_	ALLTNt	allantoin transport via diffusion	Transport, extracellular					Plasma Membrane	[Sager 1953]
Transport	R215	alltt_e_ --> alltt_c_	ALLTTt	allantoate transport via diffusion	Transport, extracellular					Plasma Membrane	[Sager 1953]
Transport	R216	arg-L_e_ --> arg-L_c_	ARG-Lt	arginine transport, extracellular	Transport, extracellular					Plasma Membrane	[Kirk 1978]
Transport	R217	cital_e_ --> cital_c_	CITALt	citalopram transport (extracellular)	Transport, extracellular					Plasma Membrane
Transport	R218	h_c_ + lac-D_c_ --> h_e_ + lac-D_e_	D-LACti	D-lactate transport out via proton symport	Transport, extracellular					Plasma Membrane
Transport	R219	etoh_c_ --> etoh_e_	ETOHti	ethanol transport output via diffusion	Transport, extracellular					Plasma Membrane
Transport	R220	fe2_e_ + gtp_c_ + h2o_c_ --> fe2_c_ + gdp_c_ + h_c_ + pi_c_	FE2GTPabc	ferrous iron uptake (GTP-dependent), plasma membrane	Transport, extracellular	9.A.8.1.2;9.A.8.1.5	( Cre16.g681238 OR Cre03.g172250 )	( Cre16.g681238.t1.1 OR Cre03.g172250.t1.1 )	( Cre16.g681238 OR Cre03.g172250 )	Plasma Membrane
Transport	R221	fe3_e_ --> fe3_c_	FE3t	ferric iron uptake, plasma membrane	Transport, extracellular	9.A.10.1.6;9.A.10.1.7	( Cre03.g192050 OR Cre01.g031500 )	( Cre03.g192050.t1.1 OR Cre01.g031500.t1.2 )	( FTR1 OR Cre01.g031500 )	Plasma Membrane
Transport	R222	4 fe2_e_ + 4 h_e_ + o2_e_ --> 4 fe3_c_ + 2 h2o_e_	FEROt	ferric iron updtake (oxidizing), plasma membrane	Transport, extracellular	9.A.10.1.5	Cre02.g098350	Cre02.g098350.t1.1	Cre02.g098350	Plasma Membrane
Transport	R223	for_c_ + h_c_ --> for_e_ + h_e_	FORti	formate transport out via proton symport	Transport, extracellular	2.A.44.2.1	( Cre01.g012050 OR Cre04.g217915 OR Cre07.g335600 )	( Cre01.g012050.t1.2 OR Cre04.g217915.t1.1 OR Cre07.g335600.t1.2 )	( NAR1.6 OR NAR1.3 OR NAR1.4 )	Plasma Membrane	[Merchant 2007]
Transport	R224	gln-L_e_ --> gln-L_c_	GLNt	L-glutamine transport via diffusion	Transport, extracellular					Plasma Membrane	[Sager 1953]
Transport	R225	glyclt_e_ --> glyclt_c_	GLYCLTt	glycolate transport via diffusion	Transport, extracellular					Plasma Membrane
Transport	R226	gua_e_ --> gua_c_	GUAt	guanine transport via diffusion	Transport, extracellular					Plasma Membrane	[Sager 1953]
Transport	R227	h2o_e_ --> h2o_c_	H2Ot	H2O transport, extracellular	Transport, extracellular	1.A.8.11.1	( Cre12.g549300 OR Cre17.g711250 )	( Cre12.g549300.t1.2 OR Cre17.g711250.t1.2 )	( MIP1 OR MIP2 )	Plasma Membrane	[Merchant 2007]
Transport	R228	h2_c_ --> h2_e_	H2ti	hydrogen transport	Transport, extracellular					Plasma Membrane
Transport	R229	atp_c_ + h2o_c_ --> adp_c_ + h_e_ + pi_c_	HATPase	H+-ATPase	Transport, extracellular	3.A.3.3.4;3.A.3.3.1	( Cre10.g459200 OR Cre03.g164600 OR Cre03.g165050 )	( Cre10.g459200.t1.2 OR Cre03.g164600.t1.2 OR Cre03.g165050.t1.2 )	( ACA4 OR ACA3 OR PMA4 )	Plasma Membrane	[Merchant 2007]
Transport	R230	h_e_ + hco3_e_ --> h_c_ + hco3_c_	HCO3(h)ti	hco3 transport	Transport, extracellular					Plasma Membrane	[Amoroso 1998]
Transport	R231	h_e_ + his-L_e_ --> h_c_ + his-L_c_	HISt	Amino acid transporter (his-L), extracellular	Transport, extracellular	2.A.3.3.3	( Cre01.g041050 OR Cre07.g329050 )	( ( Cre01.g041050.t1.1 OR Cre01.g041050.t2.1 ) OR Cre07.g329050.t1.2 )	( AOC6 OR AOC5 )	Plasma Membrane	[Stern 2009]
Transport	R232	hxan_e_ --> hxan_c_	HXANt	hypoxanthine transport via diffusion	Transport, extracellular					Plasma Membrane	[Sager 1953]
Transport	R233	leu-L_e_ --> leu-L_c_	LEUt	L-leucine transport via diffusion	Transport, extracellular					Plasma Membrane	[Loppes 1969]
Transport	R234	lido_e_ --> lido_c_	LIDOt	lidocaine transport (extracellular)	Transport, extracellular					Plasma Membrane	[Post 1979]
Transport	R235	meglyxyl_e_ --> meglyxyl_c_	MEGLYXYLt	monoethylglycinexylidide transport (extracellular)	Transport, extracellular					Plasma Membrane	[Post 1979]
Transport	R236	mg2_e_ --> mg2_c_	MG2t	Divalent cation (Mg2+) transport system, extracellular	Transport, extracellular	1.A.35.1.1;1.A.35.1.2	Cre13.g564650	Cre13.g564650.t1.1	MRS5	Plasma Membrane	[Merchant 2007]
Transport	R237	h_e_ + nh4_e_ --> h_c_ + nh4_c_	NH4t	ammonia transport, extracellular	Transport, extracellular		( Cre13.g569850 OR Cre02.g111050 OR Cre03.g159254 OR Cre07.g355650 OR Cre09.g400750 OR Cre14.g629920 OR Cre06.g293051 OR Cre12.g531000 )	( Cre13.g569850.t1.2 OR Cre02.g111050.t1.1 OR ( Cre03.g159254.t1.2 OR Cre03.g159254.t2.1 ) OR Cre07.g355650.t1.1 OR Cre09.g400750.t1.2 OR Cre14.g629920.t1.1 OR Cre06.g293051.t1.1 OR ( Cre12.g531000.t1.2 OR Cre12.g531000.t2.1 ) )	( AMT4 OR AMT7 OR Cre03.g159254 OR AMT6 OR AMT5 OR Cre14.g629920 OR AMT3 OR AMT8 )	Plasma Membrane	[Merchant 2007, González-Ballester 2004]
Transport	R238	no2_e_ --> no2_c_	NO2t	nitrite transport, extracellular	Transport, extracellular	2.A.1.8.7	( Cre02.g110800 OR Cre09.g396000 OR Cre09.g410800 )	( Cre02.g110800.t1.1 OR Cre09.g396000.t1.2 OR Cre09.g410800.t1.2 )	( NRT2.6 OR NAR5 OR NAR4 )	Plasma Membrane	[Merchant 2007, Stern 2009]
Transport	R239	no3_e_ --> no3_c_	NO3t	nitrate transport, extracellular	Transport, extracellular	2.A.1.8.6;2.A.1.8.7	( Cre02.g110800 OR Cre09.g396000 OR Cre09.g410800 )	( Cre02.g110800.t1.1 OR Cre09.g396000.t1.2 OR Cre09.g410800.t1.2 )	( NRT2.6 OR NAR5 OR NAR4 )	Plasma Membrane	[Merchant 2007, Stern 2009]
Transport	R240	o2_e_ --> o2_c_	O2t	O2 transport in via diffusion	Transport, extracellular					Plasma Membrane
Transport	R241	orn_e_ --> orn_c_	ORNt	ornithine transport via diffusion	Transport, extracellular					Plasma Membrane	[Sager 1953]
Transport	R242	atp_c_ + h2o_c_ + pail18111Z160_c_ --> adp_c_ + h_c_ + pail18111Z160_e_ + pi_c_	PAIL18111Z160t	Aminophospholipid translocase (pail18111Z160), extracellular	Transport, extracellular	3.A.3.8.1;3.A.3.8.2	( Cre12.g536000 OR Cre12.g536050 OR Cre16.g656500 )	( Cre12.g536000.t1.2 OR Cre12.g536050.t1.2 OR ( Cre16.g656500.t1.1 OR Cre16.g656500.t2.1 ) )	( ALA2 OR ALA1 OR ALA3 )	Plasma Membrane	[Merchant 2007]
Transport	R243	atp_c_ + h2o_c_ + pail1819Z160_c_ --> adp_c_ + h_c_ + pail1819Z160_e_ + pi_c_	PAIL1819Z160t	Aminophospholipid translocase (pail1819Z160), extracellular	Transport, extracellular	3.A.3.8.1;3.A.3.8.2	( Cre12.g536000 OR Cre12.g536050 OR Cre16.g656500 )	( Cre12.g536000.t1.2 OR Cre12.g536050.t1.2 OR ( Cre16.g656500.t1.1 OR Cre16.g656500.t2.1 ) )	( ALA2 OR ALA1 OR ALA3 )	Plasma Membrane	[Merchant 2007]
Transport	R244	atp_c_ + h2o_c_ + pe1801819Z_c_ --> adp_c_ + h_c_ + pe1801819Z_e_ + pi_c_	PE1801819Zt	Aminophospholipid translocase (pe1801819Z), extracellular	Transport, extracellular	3.A.3.8.1;3.A.3.8.2	( Cre12.g536000 OR Cre12.g536050 OR Cre16.g656500 )	( Cre12.g536000.t1.2 OR Cre12.g536050.t1.2 OR ( Cre16.g656500.t1.1 OR Cre16.g656500.t2.1 ) )	( ALA2 OR ALA1 OR ALA3 )	Plasma Membrane	[Merchant 2007]
Transport	R245	atp_c_ + h2o_c_ + pe1801829Z12Z_c_ --> adp_c_ + h_c_ + pe1801829Z12Z_e_ + pi_c_	PE1801829Z12Zt	Aminophospholipid translocase (pe1801829Z12Z), extracellular	Transport, extracellular	3.A.3.8.1;3.A.3.8.2	( Cre12.g536000 OR Cre12.g536050 OR Cre16.g656500 )	( Cre12.g536000.t1.2 OR Cre12.g536050.t1.2 OR ( Cre16.g656500.t1.1 OR Cre16.g656500.t2.1 ) )	( ALA2 OR ALA1 OR ALA3 )	Plasma Membrane	[Merchant 2007]
Transport	R246	atp_c_ + h2o_c_ + pe1801835Z9Z12Z_c_ --> adp_c_ + h_c_ + pe1801835Z9Z12Z_e_ + pi_c_	PE1801835Z9Z12Zt	Aminophospholipid translocase (pe1801835Z9Z12Z), extracellular	Transport, extracellular	3.A.3.8.1;3.A.3.8.2	( Cre12.g536000 OR Cre12.g536050 OR Cre16.g656500 )	( Cre12.g536000.t1.2 OR Cre12.g536050.t1.2 OR ( Cre16.g656500.t1.1 OR Cre16.g656500.t2.1 ) )	( ALA2 OR ALA1 OR ALA3 )	Plasma Membrane	[Merchant 2007]
Transport	R247	atp_c_ + h2o_c_ + pe1801845Z9Z12Z15Z_c_ --> adp_c_ + h_c_ + pe1801845Z9Z12Z15Z_e_ + pi_c_	PE1801845Z9Z12Z15Zt	Aminophospholipid translocase (pe1801845Z9Z12Z15Z), extracellular	Transport, extracellular	3.A.3.8.1;3.A.3.8.2	( Cre12.g536000 OR Cre12.g536050 OR Cre16.g656500 )	( Cre12.g536000.t1.2 OR Cre12.g536050.t1.2 OR ( Cre16.g656500.t1.1 OR Cre16.g656500.t2.1 ) )	( ALA2 OR ALA1 OR ALA3 )	Plasma Membrane	[Merchant 2007]
Transport	R248	atp_c_ + h2o_c_ + pe18111Z1819Z_c_ --> adp_c_ + h_c_ + pe18111Z1819Z_e_ + pi_c_	PE18111Z1819Zt	Aminophospholipid translocase (pe18111Z1819Z), extracellular	Transport, extracellular	3.A.3.8.1;3.A.3.8.2	( Cre12.g536000 OR Cre12.g536050 OR Cre16.g656500 )	( Cre12.g536000.t1.2 OR Cre12.g536050.t1.2 OR ( Cre16.g656500.t1.1 OR Cre16.g656500.t2.1 ) )	( ALA2 OR ALA1 OR ALA3 )	Plasma Membrane	[Merchant 2007]
Transport	R249	atp_c_ + h2o_c_ + pe18111Z1829Z12Z_c_ --> adp_c_ + h_c_ + pe18111Z1829Z12Z_e_ + pi_c_	PE18111Z1829Z12Zt	Aminophospholipid translocase (pe18111Z1829Z12Z), extracellular	Transport, extracellular	3.A.3.8.1;3.A.3.8.2	( Cre12.g536000 OR Cre12.g536050 OR Cre16.g656500 )	( Cre12.g536000.t1.2 OR Cre12.g536050.t1.2 OR ( Cre16.g656500.t1.1 OR Cre16.g656500.t2.1 ) )	( ALA2 OR ALA1 OR ALA3 )	Plasma Membrane	[Merchant 2007]
Transport	R250	atp_c_ + h2o_c_ + pe18111Z1835Z9Z12Z_c_ --> adp_c_ + h_c_ + pe18111Z1835Z9Z12Z_e_ + pi_c_	PE18111Z1835Z9Z12Zt	Aminophospholipid translocase (pe18111Z1835Z9Z12Z), extracellular	Transport, extracellular	3.A.3.8.1;3.A.3.8.2	( Cre12.g536000 OR Cre12.g536050 OR Cre16.g656500 )	( Cre12.g536000.t1.2 OR Cre12.g536050.t1.2 OR ( Cre16.g656500.t1.1 OR Cre16.g656500.t2.1 ) )	( ALA2 OR ALA1 OR ALA3 )	Plasma Membrane	[Merchant 2007]
Transport	R251	atp_c_ + h2o_c_ + pe18111Z1845Z9Z12Z15Z_c_ --> adp_c_ + h_c_ + pe18111Z1845Z9Z12Z15Z_e_ + pi_c_	PE18111Z1845Z9Z12Z15Zt	Aminophospholipid translocase (pe18111Z1845Z9Z12Z15Z), extracellular	Transport, extracellular	3.A.3.8.1;3.A.3.8.2	( Cre12.g536000 OR Cre12.g536050 OR Cre16.g656500 )	( Cre12.g536000.t1.2 OR Cre12.g536050.t1.2 OR ( Cre16.g656500.t1.1 OR Cre16.g656500.t2.1 ) )	( ALA2 OR ALA1 OR ALA3 )	Plasma Membrane	[Merchant 2007]
Transport	R252	atp_c_ + h2o_c_ + pe1819Z1819Z_c_ --> adp_c_ + h_c_ + pe1819Z1819Z_e_ + pi_c_	PE1819Z1819Zt	Aminophospholipid translocase (pe1819Z1819Z), extracellular	Transport, extracellular	3.A.3.8.1;3.A.3.8.2	( Cre12.g536000 OR Cre12.g536050 OR Cre16.g656500 )	( Cre12.g536000.t1.2 OR Cre12.g536050.t1.2 OR ( Cre16.g656500.t1.1 OR Cre16.g656500.t2.1 ) )	( ALA2 OR ALA1 OR ALA3 )	Plasma Membrane	[Merchant 2007]
Transport	R253	atp_c_ + h2o_c_ + pe1819Z1829Z12Z_c_ --> adp_c_ + h_c_ + pe1819Z1829Z12Z_e_ + pi_c_	PE1819Z1829Z12Zt	Aminophospholipid translocase (pe1819Z1829Z12Z), extracellular	Transport, extracellular	3.A.3.8.1;3.A.3.8.2	( Cre12.g536000 OR Cre12.g536050 OR Cre16.g656500 )	( Cre12.g536000.t1.2 OR Cre12.g536050.t1.2 OR ( Cre16.g656500.t1.1 OR Cre16.g656500.t2.1 ) )	( ALA2 OR ALA1 OR ALA3 )	Plasma Membrane	[Merchant 2007]
Transport	R254	atp_c_ + h2o_c_ + pe1819Z1835Z9Z12Z_c_ --> adp_c_ + h_c_ + pe1819Z1835Z9Z12Z_e_ + pi_c_	PE1819Z1835Z9Z12Zt	Aminophospholipid translocase (pe1819Z1835Z9Z12Z), extracellular	Transport, extracellular	3.A.3.8.1;3.A.3.8.2	( Cre12.g536000 OR Cre12.g536050 OR Cre16.g656500 )	( Cre12.g536000.t1.2 OR Cre12.g536050.t1.2 OR ( Cre16.g656500.t1.1 OR Cre16.g656500.t2.1 ) )	( ALA2 OR ALA1 OR ALA3 )	Plasma Membrane	[Merchant 2007]
Transport	R255	atp_c_ + h2o_c_ + pe1819Z1845Z9Z12Z15Z_c_ --> adp_c_ + h_c_ + pe1819Z1845Z9Z12Z15Z_e_ + pi_c_	PE1819Z1845Z9Z12Z15Zt	Aminophospholipid translocase (pe1819Z1845Z9Z12Z15Z), extracellular	Transport, extracellular	3.A.3.8.1;3.A.3.8.2	( Cre12.g536000 OR Cre12.g536050 OR Cre16.g656500 )	( Cre12.g536000.t1.2 OR Cre12.g536050.t1.2 OR ( Cre16.g656500.t1.1 OR Cre16.g656500.t2.1 ) )	( ALA2 OR ALA1 OR ALA3 )	Plasma Membrane	[Merchant 2007]
Transport	R256	atp_c_ + h2o_c_ + pe1829Z12Z1835Z9Z12Z_c_ --> adp_c_ + h_c_ + pe1829Z12Z1835Z9Z12Z_e_ + pi_c_	PE1829Z12Z1835Z9Z12Zt	Aminophospholipid translocase (pe1829Z12Z1835Z9Z12Z), extracellular	Transport, extracellular	3.A.3.8.1;3.A.3.8.2	( Cre12.g536000 OR Cre12.g536050 OR Cre16.g656500 )	( Cre12.g536000.t1.2 OR Cre12.g536050.t1.2 OR ( Cre16.g656500.t1.1 OR Cre16.g656500.t2.1 ) )	( ALA2 OR ALA1 OR ALA3 )	Plasma Membrane	[Merchant 2007]
Transport	R257	atp_c_ + h2o_c_ + pg18111Z160_c_ --> adp_c_ + h_c_ + pg18111Z160_e_ + pi_c_	PG18111Z160t	Aminophospholipid translocase (pg18111Z160), extracellular	Transport, extracellular	3.A.3.8.1;3.A.3.8.2	( Cre12.g536000 OR Cre12.g536050 OR Cre16.g656500 )	( Cre12.g536000.t1.2 OR Cre12.g536050.t1.2 OR ( Cre16.g656500.t1.1 OR Cre16.g656500.t2.1 ) )	( ALA2 OR ALA1 OR ALA3 )	Plasma Membrane	[Merchant 2007]
Transport	R258	atp_c_ + h2o_c_ + pg1819Z160_c_ --> adp_c_ + h_c_ + pg1819Z160_e_ + pi_c_	PG1819Z160t	Aminophospholipid translocase (pg1819Z160), extracellular	Transport, extracellular	3.A.3.8.1;3.A.3.8.2	( Cre12.g536000 OR Cre12.g536050 OR Cre16.g656500 )	( Cre12.g536000.t1.2 OR Cre12.g536050.t1.2 OR ( Cre16.g656500.t1.1 OR Cre16.g656500.t2.1 ) )	( ALA2 OR ALA1 OR ALA3 )	Plasma Membrane	[Merchant 2007]
Transport	R259	atp_c_ + h2o_c_ + pgp18111Z160_c_ --> adp_c_ + h_c_ + pgp18111Z160_e_ + pi_c_	PGP18111Z160t	Aminophospholipid translocase (pgp18111Z160), extracellular	Transport, extracellular	3.A.3.8.1;3.A.3.8.2	( Cre12.g536000 OR Cre12.g536050 OR Cre16.g656500 )	( Cre12.g536000.t1.2 OR Cre12.g536050.t1.2 OR ( Cre16.g656500.t1.1 OR Cre16.g656500.t2.1 ) )	( ALA2 OR ALA1 OR ALA3 )	Plasma Membrane	[Merchant 2007]
Transport	R260	atp_c_ + h2o_c_ + pgp1819Z160_c_ --> adp_c_ + h_c_ + pgp1819Z160_e_ + pi_c_	PGP1819Z160t	Aminophospholipid translocase (pgp1819Z160), extracellular	Transport, extracellular	3.A.3.8.1;3.A.3.8.2	( Cre12.g536000 OR Cre12.g536050 OR Cre16.g656500 )	( Cre12.g536000.t1.2 OR Cre12.g536050.t1.2 OR ( Cre16.g656500.t1.1 OR Cre16.g656500.t2.1 ) )	( ALA2 OR ALA1 OR ALA3 )	Plasma Membrane	[Merchant 2007]
Transport	R261	h_e_ + pi_e_ --> h_c_ + pi_c_	PIt	phosphate transport, extracellular	Transport, extracellular	2.A.1.9.3;2.A.20.2.4	( Cre16.g686750 OR Cre16.g686850 OR Cre02.g075050 OR Cre16.g686800 )	( Cre16.g686750.t1.2 OR Cre16.g686850.t1.2 OR Cre02.g075050.t1.2 OR Cre16.g686800.t1.2 )	( PTA3 OR PTA4 OR PTA1 OR PTA2 )	Plasma Membrane	[Merchant 2007]
Transport	R262	rib-D_e_ --> rib-D_c_	RIBt	D-ribose transport via diffusion	Transport, extracellular					Plasma Membrane	[Patni 1977, Sager 1953]
Transport	R263	selt_e_ --> selt_c_	SELTt	Selenite transport via diffusion, cytosol	Transport, extracellular					Plasma Membrane
Transport	R264	na1_e_ + so4_e_ --> na1_c_ + so4_c_	SO4NA1t	Sulfate:Na+ symporter, extracellular	Transport, extracellular	2.A.47.4.1	( Cre03.g160400 AND ( Cre10.g445050 OR Cre10.g445000 OR Cre12.g502600 ) )	( Cre03.g160400.t1.2 AND ( Cre10.g445050.t1.2 OR Cre10.g445000.t1.2 OR Cre12.g502600.t1.2 ) )	( SAC1 AND ( SLT3 OR SLT2 OR SLT1 ) )	Plasma Membrane	[Pootakham 2010, Davies 1994, Davies 1996, Moseley 2009, Merchant 2007]
Transport	R265	h_e_ + so4_e_ --> h_c_ + so4_c_	SO4t	sulfate transport, extracellular	Transport, extracellular	2.A.53.1.3;2.A.53.1.4	Cre17.g723350	Cre17.g723350.t1.2	SUL2	Plasma Membrane	[Pootakham 2010, Merchant 2007, Stern 2009]
Transport	R266	succ_e_ --> succ_c_	SUCCt	succinate transport via diffusion	Transport, extracellular					Plasma Membrane
Transport	R267	tega_e_ --> tega_c_	TEGAt	nucleobase transport, tegafur (extracellular)	Transport, extracellular		( Cre10.g433200 OR Cre10.g442600 OR Cre10.g442800 OR Cre06.g305900 OR Cre11.g467754 OR Cre18.g748997 )	( Cre10.g433200.t1.2 OR ( Cre10.g442600.t1.2 OR Cre10.g442600.t2.1 ) OR Cre10.g442800.t1.1 OR Cre06.g305900.t1.1 OR Cre11.g467754.t1.1 OR Cre18.g748997.t1.1 )	( UAPA3 OR UAPA2 OR UAPA1 OR UAA4 OR Cre11.g467754 OR Cre18.g748997 )	Plasma Membrane	[de Koning 2005]
Transport	R268	tgua_e_ --> tgua_c_	TGUAt	nucleobase transport, thioguanine (extracellular)	Transport, extracellular		( Cre10.g433200 OR Cre10.g442600 OR Cre10.g442800 OR Cre06.g305900 OR Cre11.g467754 OR Cre18.g748997 )	( Cre10.g433200.t1.2 OR ( Cre10.g442600.t1.2 OR Cre10.g442600.t2.1 ) OR Cre10.g442800.t1.1 OR Cre06.g305900.t1.1 OR Cre11.g467754.t1.1 OR Cre18.g748997.t1.1 )	( UAPA3 OR UAPA2 OR UAPA1 OR UAA4 OR Cre11.g467754 OR Cre18.g748997 )	Plasma Membrane	[de Koning 2005]
Transport	R269	tsul_e_ --> tsul_c_	TSULt	Thiosulfate transport, extracellular	Transport, extracellular					Plasma Membrane
Transport	R270	h_e_ + urate_e_ --> h_c_ + urate_c_	URATEt	Urate permease	Transport, extracellular	2.A.40.4.1;2.A.40.5.1	( Cre10.g433200 OR Cre10.g433250 OR Cre10.g442600 OR Cre10.g442800 )	( Cre10.g433200.t1.2 OR Cre10.g433250.t1.2 OR ( Cre10.g442600.t1.2 OR Cre10.g442600.t2.1 ) OR Cre10.g442800.t1.1 )	( UAPA3 OR XUV4 OR UAPA2 OR UAPA1 )	Plasma Membrane	[Merchant 2007]
Transport	R271	na1_e_ + urea_e_ --> na1_c_ + urea_c_	UREAt	Urea active transporter, extracellular	Transport, extracellular	2.A.21.6.1	( Cre17.g703800 OR Cre08.g360200 OR Cre08.g360250 )	( Cre17.g703800.t1.1 OR Cre08.g360200.t1.2 OR Cre08.g360250.t1.2 )	( DUR5 OR DUR3A OR DUR4 )	Plasma Membrane	[Merchant 2007]
Transport	R272	accoa_h_ --> accoa_s_	ACCOAts	acetyl-CoA transport (eyespot)	Transport, eyespot					Eyespot
Transport	R273	ac_h_ --> ac_s_	ACts	acetate transport, eyespot	Transport, eyespot					Eyespot
Transport	R274	coa_h_ --> coa_s_	COAts	CoA transport (eyespot)	Transport, eyespot					Eyespot
Transport	R275	h2o_h_ --> h2o_s_	H2Ots	water transport, eyespot	Transport, eyespot					Eyespot
Transport	R276	hdca_h_ --> hdca_s_	HDCAts	Hexadecanoate (n-C16:0) transport, eyespot	Transport, eyespot					Eyespot
Transport	R277	h_h_ --> h_s_	Hts	hydrogen transport, eyespot	Transport, eyespot					Eyespot
Transport	R278	nadh_h_ --> nadh_s_	NADHts	nadh transport, eyespot	Transport, eyespot					Eyespot
Transport	R279	nadph_h_ --> nadph_s_	NADPHts	nadph transport, eyespot	Transport, eyespot					Eyespot
Transport	R280	nadp_h_ --> nadp_s_	NADPts	nadp transport, eyespot	Transport, eyespot					Eyespot
Transport	R281	nad_h_ --> nad_s_	NADts	nad transport, eyespot	Transport, eyespot					Eyespot
Transport	R282	pmtcoa_h_ --> pmtcoa_s_	PMTCOAts	palmitoyl-CoA transport (eyespot)	Transport, eyespot					Eyespot
Transport	R283	retinal_h_ --> retinal_s_	RETINALts	retinal transport (eyespot)	Transport, eyespot					Eyespot	[Beckmann 1991]
Transport	R284	nadph_c_ --> nadph_f_	NADPHtf	NADPH transport, flagella	Transport, flagella					Flagellar Membrane
Transport	R285	nadp_c_ --> nadp_f_	NADPtf	NADP transport, flagella	Transport, flagella					Flagellar Membrane
Transport	R286	oaa_c_ --> oaa_f_	OAAtf	oxaloacetate transport via diffusion, flagellum	Transport, flagella					Flagellar Membrane
Transport	R287	fdp-B_c_ --> fdp-B_f_	FDPtf	fdp transport, flagellar	Transport, flagella					Flagellar Membrane
Transport	R288	h2o_c_ --> h2o_f_	H2Otf	H2O periplasm transport	Transport, flagella	1.A.8.11.1	( Cre12.g549300 OR Cre17.g711250 )	( Cre12.g549300.t1.2 OR Cre17.g711250.t1.2 )	( MIP1 OR MIP2 )	Flagellar Membrane	[Merchant 2007]
Transport	R289	pyr_c_ --> pyr_f_	PYRtf	pyruvate transport by free diffusion, flagellar	Transport, flagella					Flagellar Membrane
Transport	R290	2pglyc_x_ --> 2pglyc_c_	2PGLYCtx	2-Phosphoglycolate transport via passive diffusion, glyoxysomal	Transport, glyoxysome					Glyoxysomal Membrane
Transport	R291	3pg_x_ --> 3pg_c_	3PGtx	3-Phospho-D-glycerate transport, glycosome to cytosol	Transport, glyoxysome					Glyoxysomal Membrane
Transport	R292	accoa_c_ + coa_x_ --> accoa_x_ + coa_c_	ACCOAtx	Acetyl-CoA:CoA antiporter, glyoxysomal	Transport, glyoxysome	2.A.1.25.1	Cre07.g339554	Cre07.g339554.t1.2	Cre07.g339554	Glyoxysomal Membrane
Transport	R293	asn-L_c_ + h_c_ --> asn-L_x_ + 2 h_x_	ASNtx	Asparagine/H+ symporter, glyoxysomal	Transport, glyoxysome	2.A.18.5.2	Cre03.g168550	Cre03.g168550.t1.1	AOT3	Glyoxysomal Membrane	[Merchant 2007]
Transport	R294	asp-L_x_ + h_x_ --> asp-L_c_ + h_c_	ASPtx	Amino acid transporter (asp-L), glyoxysomal	Transport, glyoxysome	2.A.18.6.6	Cre06.g264450	Cre06.g264450.t1.2	AOT5	Glyoxysomal Membrane	[Merchant 2007]
Transport	R295	cit_c_ --> cit_x_	CITx	citrate transport, glyoxysome	Transport, glyoxysome					Glyoxysomal Membrane
Transport	R296	co2_c_ --> co2_x_	CO2tx	CO2 peroxisomal transport	Transport, glyoxysome					Glyoxysomal Membrane
Transport	R297	coa_c_ + h_c_ --> coa_x_ + h_x_	COA(h)tx	CoA transport, glyxosyome	Transport, glyoxysome					Glyoxysomal Membrane
Transport	R298	atp_c_ + h2o_c_ + pmtcoa_c_ --> adp_c_ + h_c_ + pi_c_ + pmtcoa_x_	FA160COAabcp	fatty acyl-CoA peroxisomal transport via ABC system (16:0)	Transport, glyoxysome	3.A.1.203.1	Cre15.g637761	( Cre15.g637761.t1.2 OR Cre15.g637761.t2.1 OR Cre15.g637761.t3.1 )	Cre15.g637761	Glyoxysomal Membrane	[Larson 2006, Merchant 2007]
Transport	R299	atp_c_ + btcoa_x_ + h2o_c_ --> adp_c_ + btcoa_c_ + h_c_ + pi_c_	FA40COAabcp	fatty acyl-CoA peroxisomal transport via ABC system (4:0)	Transport, glyoxysome					Glyoxysomal Membrane	[Larson 2006]
Transport	R300	for_x_ + h_x_ --> for_c_ + h_c_	FORtxi	formate transport out via proton symport, glyoxysomal	Transport, glyoxysome	2.A.44.2.1	( Cre01.g012050 OR Cre04.g217915 OR Cre07.g335600 )	( Cre01.g012050.t1.2 OR Cre04.g217915.t1.1 OR Cre07.g335600.t1.2 )	( NAR1.6 OR NAR1.3 OR NAR1.4 )	Glyoxysomal Membrane	[Merchant 2007]
Transport	R301	glx_c_ --> glx_x_	GLXtx	glyoxylate transport, peroxisomal	Transport, glyoxysome					Glyoxysomal Membrane
Transport	R302	h2o_c_ --> h2o_x_	H2Otx	H2O transport, peroxisomal	Transport, glyoxysome	1.A.8.11.1	( Cre12.g549300 OR Cre17.g711250 )	( Cre12.g549300.t1.2 OR Cre17.g711250.t1.2 )	( MIP1 OR MIP2 )	Glyoxysomal Membrane	[Merchant 2007]
Transport	R303	nad_x_ --> nad_c_	NADtx	nad transport, glycosomal	Transport, glyoxysome					Glyoxysomal Membrane
Transport	R304	nh4_c_ --> nh4_x_	NH4tx	Ammonium transporter, glyoxysomal	Transport, glyoxysome	2.A.49.2.1;2.A.49.2.4	( Cre13.g569850 OR Cre02.g111050 OR Cre03.g159254 OR Cre07.g355650 OR Cre09.g400750 OR Cre14.g629920 OR Cre06.g293051 OR Cre12.g531000 )	( Cre13.g569850.t1.2 OR Cre02.g111050.t1.1 OR ( Cre03.g159254.t1.2 OR Cre03.g159254.t2.1 ) OR Cre07.g355650.t1.1 OR Cre09.g400750.t1.2 OR Cre14.g629920.t1.1 OR Cre06.g293051.t1.1 OR ( Cre12.g531000.t1.2 OR Cre12.g531000.t2.1 ) )	( AMT4 OR AMT7 OR Cre03.g159254 OR AMT6 OR AMT5 OR Cre14.g629920 OR AMT3 OR AMT8 )	Glyoxysomal Membrane	[Merchant 2007, González-Ballester 2004]
Transport	R305	o2_c_ --> o2_x_	O2tx	O2 transport glycosome	Transport, glyoxysome					Glyoxysomal Membrane
Transport	R306	10fthf_c_ --> 10fthf_x_	10FTHFtx	10-Formyltetrahydrofolate glyoxysomal transport via diffusion	Transport, glyoxysome					Glyoxysomal Membrane
Transport	R307	acac_c_ --> acac_x_	ACACtx	Acetoacetate transport via diffusion, glyoxysome	Transport, glyoxysome					Glyoxysomal Membrane
Transport	R308	acald_c_ --> acald_x_	ACALDtx	acetaldehyde transport via diffusion, glyoxysome	Transport, glyoxysome					Glyoxysomal Membrane
Transport	R309	ala-L_c_ + na1_c_ --> ala-L_x_ + na1_x_	ALANA1tx	Neutral amino acid transporter (ala-L), glyoxysomal	Transport, glyoxysome	2.A.18.6.4	Cre02.g112000	Cre02.g112000.t1.1	AOT7	Glyoxysomal Membrane	[Merchant 2007]
Transport	R310	ala-L_c_ + h_c_ --> ala-L_x_ + h_x_	ALAtx	Amino acid transporter (ala-L), glyoxysomal	Transport, glyoxysome	2.A.3.3.3	( Cre01.g041050 OR Cre07.g329050 )	( ( Cre01.g041050.t1.1 OR Cre01.g041050.t2.1 ) OR Cre07.g329050.t1.2 )	( AOC6 OR AOC5 )	Glyoxysomal Membrane	[Merchant 2007]
Transport	R311	etoh_c_ --> etoh_x_	ETOHtx	ethanol transport via diffusion, glyoxysome	Transport, glyoxysome					Glyoxysomal Membrane
Transport	R312	fadh2_c_ --> fadh2_x_	FADH2tx	FADH2 transport, glyoxysome	Transport, glyoxysome					Glyoxysomal Membrane
Transport	R313	fad_c_ --> fad_x_	FADtx	FAD transport by free diffusion, glyoxysome	Transport, glyoxysome					Glyoxysomal Membrane
Transport	R314	glyclt_c_ --> glyclt_x_	GLYCLTtx	glycolate transport, glyoxysome	Transport, glyoxysome					Glyoxysomal Membrane	[Stern 2009]
Transport	R315	gly_c_ + h_c_ --> gly_x_ + h_x_	GLYtx	Amino acid transporter (gly), glyoxysomal	Transport, glyoxysome	2.A.3.3.3	( Cre01.g041050 OR Cre07.g329050 )	( ( Cre01.g041050.t1.1 OR Cre01.g041050.t2.1 ) OR Cre07.g329050.t1.2 )	( AOC6 OR AOC5 )	Glyoxysomal Membrane	[Merchant 2007]
Transport	R316	h2o2_c_ --> h2o2_x_	H2O2tx	hydrogen peroxide transport via diffusion, glyoxysome	Transport, glyoxysome					Glyoxysomal Membrane
Transport	R317	methf_c_ --> h_x_ + methf_x_	METHFtx	5,10-Methenyltetrahydrofolate uptake carrier, glyoxysome	Transport, glyoxysome	2.A.71.2.2	Cre01.g007737	Cre01.g007737.t1.1	FBT1	Glyoxysomal Membrane
Transport	R318	nadph_c_ --> nadph_x_	NADPHtx	NADPH transport, glyoxysome	Transport, glyoxysome					Glyoxysomal Membrane
Transport	R319	nadp_c_ --> nadp_x_	NADPtx	NADP transport, glyoxysome	Transport, glyoxysome					Glyoxysomal Membrane
Transport	R320	4hpro-LT_c_ --> 4hpro-LT_g_	4HPROtg	protein-linked hydroxyproline transport (Golgi)	Transport, Golgi					Golgi Membrane
Transport	R321	ahcys_c_ --> ahcys_g_	AHCYStg	S-Adenosylhomocysteine transport, Golgi	Transport, Golgi					Golgi Membrane
Transport	R322	amet_c_ --> amet_g_	AMETtg	S-Adenosyl-L-methionine transport (Golgi)	Transport, Golgi					Golgi Membrane
Transport	R323	h_g_ --> h_c_	Htg	proton transport, Golgi	Transport, Golgi					Golgi Membrane
Transport	R324	udparab_c_ --> udparab_g_	UDPARAtg	UDP-arabinose transport (Golgi)	Transport, Golgi					Golgi Membrane
Transport	R325	udpgal_c_ --> udpgal_g_	UDPGALtg	UDP-galactose transporter, Golgi	Transport, Golgi	2.A.7.15.2	Cre18.g748947	Cre18.g748947.t1.1	Cre18.g748947	Golgi Membrane	[Merchant 2007]
Transport	R326	h_c_ + udp_c_ --> udp_g_	UDPtg	udp intracellular transport, golgi	Transport, Golgi					Golgi Membrane
Transport	R327	1acpc_c_ --> 1acpc_m_	1ACPCtm	1-Aminocyclopropane-1-carboxylate transport, mitochondria	Transport, mitochondria					Mitochondrial Membrane
Transport	R328	23dhmb_c_ --> 23dhmb_m_	23DHMBtm	2,3-Dihydroxy-3-methylbutanoate transport, mitochondria	Transport, mitochondria					Mitochondrial Membrane
Transport	R329	2dhp_c_ --> 2dhp_m_	2DHPtm	2-Dehydropantoate transport, mitochondria	Transport, mitochondria					Mitochondrial Membrane
Transport	R330	2pg_c_ --> 2pg_m_	2PGtm	glycerate transport, mitochondria	Transport, mitochondria					Mitochondrial Membrane	[Stern 2009]
Transport	R331	34hpp_c_ + h_c_ --> 34hpp_m_ + h_m_	34HPPt2m	3-(4-hydroxyphenyl)pyruvate mitochondrial transport via proton symport	Transport, mitochondria					Mitochondrial Membrane
Transport	R332	3mop_c_ --> 3mop_m_	3MOPtm	3-Methyl-2-oxopentanoate transport, diffusion, mitochondria	Transport, mitochondria					Mitochondrial Membrane
Transport	R333	4abut_c_ --> 4abut_m_	4ABUTtm	4-aminobutanoate transport via diffusion, mitochondria	Transport, mitochondria					Mitochondrial Membrane
Transport	R334	4abut_c_ + h_c_ --> 4abut_m_ + h_m_	4ABUTtmi	Gamma-aminobutyric acid permease, mitochondrial	Transport, mitochondria	2.A.3.4.2	Cre04.g226150	Cre04.g226150.t1.1	AOC1	Mitochondrial Membrane	[Merchant 2007]
Transport	R335	4mop_c_ --> 4mop_m_	4MOPtm	4-Methyl-2-oxopentanoate transport via diffusion, mitochondria	Transport, mitochondria					Mitochondrial Membrane
Transport	R336	5fthf_c_ + h_c_ --> 5fthf_m_ + h_m_	5FTHFtm	5-Formyltetrahydrofolate uptake carrier, mitochondria	Transport, mitochondria	2.A.71.2.2	Cre01.g007737	Cre01.g007737.t1.1	FBT1	Mitochondrial Membrane
Transport	R337	5mta_c_ --> 5mta_m_	5MTAtm	5-Methylthioadenosine transport via diffusion, mitochondria	Transport, mitochondria					Mitochondrial Membrane
Transport	R338	acac_c_ --> acac_m_	ACACtm	Acetoacetate transport via diffusion, mitochondria	Transport, mitochondria					Mitochondrial Membrane
Transport	R339	accoa_c_ + coa_m_ --> accoa_m_ + coa_c_	ACCOAtm	Acetyl-CoA:CoA antiporter, mitochondrial	Transport, mitochondria	2.A.1.25.1	Cre07.g339554	Cre07.g339554.t1.2	Cre07.g339554	Mitochondrial Membrane	[Merchant 2007]
Transport	R340	acser_m_ --> acser_c_	ACSERtmi	efflux pump for O-acetylserine, mitochondria	Transport, mitochondria	2.A.7.3.2	Cre12.g507950	Cre12.g507950.t1.1	CGL98	Mitochondrial Membrane
Transport	R341	ac_c_ --> ac_m_	ACtm	acetate transport, mitochondrial	Transport, mitochondria					Mitochondrial Membrane
Transport	R342	adn_c_ --> adn_m_	ADNtm	Equilibrative nucleoside transporter, mitochondrial	Transport, mitochondria	2.A.57.1.1;2.A.57.1.3	Cre16.g690319	Cre16.g690319.t1.1	Cre16.g690319	Mitochondrial Membrane	[Merchant 2007]
Transport	R343	akg_c_ + na1_c_ --> akg_m_ + na1_m_	AKG(na)tm	2-oxoglutarate transport to mitochondriat by sodium-ion symport	Transport, mitochondria					Mitochondrial Membrane
Transport	R344	akg_c_ + cit_m_ --> akg_m_ + cit_c_	AKGCITtm	Dicarboxylate/tricarboxylate carrier (akg:cit), mitochondrial	Transport, mitochondria	2.A.29.2.6	Cre16.g672650	Cre16.g672650.t1.2	MITC14	Mitochondrial Membrane	[Merchant 2007]
Transport	R345	akg_c_ + icit_m_ --> akg_m_ + icit_c_	AKGICITtm	Dicarboxylate/tricarboxylate carrier (akg:icit), mitochondrial	Transport, mitochondria	2.A.29.2.6	Cre16.g672650	Cre16.g672650.t1.2	MITC14	Mitochondrial Membrane	[Merchant 2007]
Transport	R346	ala-B_c_ --> ala-B_m_	ALABtm	beta-alanine transport, mitochondria	Transport, mitochondria					Mitochondrial Membrane
Transport	R347	ala-L_c_ + na1_c_ --> ala-L_m_ + na1_m_	ALANA1tm	Neutral amino acid transporter (ala-L), mitochondrial	Transport, mitochondria	2.A.18.6.4	Cre02.g112000	Cre02.g112000.t1.1	AOT7	Mitochondrial Membrane	[Merchant 2007]
Transport	R348	ala-L_c_ + h_c_ --> ala-L_m_ + h_m_	ALAtm	Amino acid transporter (ala-L), mitochondrial	Transport, mitochondria	2.A.3.3.3	( Cre01.g041050 OR Cre07.g329050 )	( ( Cre01.g041050.t1.1 OR Cre01.g041050.t2.1 ) OR Cre07.g329050.t1.2 )	( AOC6 OR AOC5 )	Mitochondrial Membrane
Transport	R349	alltn_c_ + h_c_ --> alltn_m_ + 2 h_m_	ALLTNtm	Allantoin permease, mitochondrial	Transport, mitochondria	2.A.39.3.4	Cre09.g389356	Cre09.g389356.t1.1	Cre09.g389356	Mitochondrial Membrane	[Merchant 2007]
Transport	R350	alltt_c_ --> alltt_m_	ALLTTtm	allantoate transport via diffusion, mitochondria	Transport, mitochondria					Mitochondrial Membrane	[Sager 1953]
Transport	R351	ametam_c_ --> ametam_m_	AMETAMtm	S-Adenosylmethioninamine transport via diffusion, mitochondria	Transport, mitochondria					Mitochondrial Membrane
Transport	R352	ahcys_c_ + amet_m_ --> ahcys_m_ + amet_c_	AMETt2m	S-Adenosyl-L-methionine reversible transport, mitochondrial	Transport, mitochondria	2.A.29.18.2	Cre06.g286250	Cre06.g286250.t1.2	MSCP1	Mitochondrial Membrane
Transport	R353	arg-L_c_ --> arg-L_m_	ARG-Ltm	arginine transport, mitochondria	Transport, mitochondria					Mitochondrial Membrane	[Kirk 1978]
Transport	R354	asn-L_c_ + na1_c_ --> asn-L_m_ + h_m_ + na1_m_	ASNNA1tm	Asparagine/Na+ symporter, mitochondrial	Transport, mitochondria	2.A.18.6.4	Cre02.g112000	Cre02.g112000.t1.1	AOT7	Mitochondrial Membrane	[Merchant 2007]
Transport	R355	asn-L_c_ + h_c_ --> asn-L_m_ + 2 h_m_	ASNtm	Asparagine/H+ symporter, mitochondrial	Transport, mitochondria	2.A.18.5.2	Cre13.g572200	Cre13.g572200.t1.2	Cre13.g572200	Mitochondrial Membrane	[Merchant 2007]
Transport	R356	asp-L_c_ + na1_c_ --> asp-L_m_ + na1_m_	ASPNA1tm	Aspartate:Na+ symporter, mitochondrial	Transport, mitochondria	2.A.23.2.2	Cre10.g456400	( Cre10.g456400.t1.1 OR Cre10.g456400.t2.1 )	DAT1	Mitochondrial Membrane	[Merchant 2007]
Transport	R357	asp-L_c_ + h_c_ --> asp-L_m_ + h_m_	ASPtm	Amino acid transporter (asp-L), mitochondrial	Transport, mitochondria	2.A.18.6.6	Cre06.g264450	Cre06.g264450.t1.2	AOT5	Mitochondrial Membrane	[Merchant 2007]
Transport	R359	cit_c_ + icit_m_ --> cit_m_ + icit_c_	CITICITtm	Dicarboxylate/tricarboxylate carrier (cit:icit), mitochondrial	Transport, mitochondria	2.A.29.2.6	Cre16.g672650	Cre16.g672650.t1.2	MITC14	Mitochondrial Membrane	[Merchant 2007]
Transport	R360	citr-L_c_ --> citr-L_m_	CITRLtm	citrulline transport via diffusion, mitochondria	Transport, mitochondria					Mitochondrial Membrane	[Sager 1953]
Transport	R361	co2_c_ --> co2_m_	CO2tm	CO2 transport, mitochondrial	Transport, mitochondria					Mitochondrial Membrane
Transport	R362	coa_c_ --> coa_m_	COAtm	CoA transporter	Transport, mitochondria					Mitochondrial Membrane
Transport	R363	dadp_c_ + datp_m_ --> dadp_m_ + datp_c_	DATPtm	Deoxynucleotide carrier (datp), mitochondrial	Transport, mitochondria	2.A.29.16.1	Cre03.g200543	Cre03.g200543.t1.1	Cre03.g200543	Mitochondrial Membrane	[Merchant 2007]
Transport	R364	dcdp_c_ + dctp_m_ --> dcdp_m_ + dctp_c_	DCTPtm	Deoxynucleotide carrier (dctp), mitochondrial	Transport, mitochondria	2.A.29.16.1	Cre03.g200543	Cre03.g200543.t1.1	Cre03.g200543	Mitochondrial Membrane	[Merchant 2007]
Transport	R365	dgdp_c_ + dgtp_m_ --> dgdp_m_ + dgtp_c_ + h_m_	DGTPtm	Deoxynucleotide carrier (dgtp), mitochondrial	Transport, mitochondria	2.A.29.16.1	Cre03.g200543	Cre03.g200543.t1.1	Cre03.g200543	Mitochondrial Membrane	[Merchant 2007]
Transport	R366	dhor-S_c_ --> dhor-S_m_ + h_m_	DHORStm	(S)-Dihydroorotate transport via diffusion, mitochondria	Transport, mitochondria					Mitochondrial Membrane
Transport	R367	mal-L_c_ + succ_m_ --> mal-L_m_ + succ_c_	DICtm	dicarboxylate transport, mitochondrial	Transport, mitochondria					Mitochondrial Membrane
Transport	R368	h_c_ + lac-D_c_ --> h_m_ + lac-D_m_	D-LACtm	D-lactate transport, mitochondrial	Transport, mitochondria					Mitochondrial Membrane
Transport	R369	dtdp_c_ + dttp_m_ --> dtdp_m_ + dttp_c_	DTTPtm	Deoxynucleotide carrier (dttp), mitochondrial	Transport, mitochondria	2.A.29.16.1	Cre03.g200543	Cre03.g200543.t1.1	Cre03.g200543	Mitochondrial Membrane	[Merchant 2007]
Transport	R370	etoh_c_ --> etoh_m_	ETOHtm	ethanol transport to mitochondria (diffusion)	Transport, mitochondria					Mitochondrial Membrane
Transport	R371	btcoa_c_ --> btcoa_m_	FA40COAtm	butanoyl-CoA transport (mitochondria)	Transport, mitochondria					Mitochondrial Membrane
Transport	R372	fadh2_c_ --> fadh2_m_	FADH2tm	FADH2 transport, mitochondria	Transport, mitochondria					Mitochondrial Membrane
Transport	R373	fad_c_ --> fad_m_	FADtm	FAD transport by free diffusion, mitochondria	Transport, mitochondria					Mitochondrial Membrane
Transport	R374	for_m_ + h_m_ --> for_c_ + h_c_	FORtmi	formate transport out via proton symport, mitochondrial	Transport, mitochondria	2.A.44.2.1	( Cre01.g012050 OR Cre04.g217915 OR Cre07.g335600 )	( Cre01.g012050.t1.2 OR Cre04.g217915.t1.1 OR Cre07.g335600.t1.2 )	( NAR1.6 OR NAR1.3 OR NAR1.4 )	Mitochondrial Membrane	[Merchant 2007]
Transport	R375	frdp_c_ --> frdp_m_	FRDPtm	farnesyl pyrophosphate transport, mitochondria	Transport, mitochondria					Mitochondrial Membrane
Transport	R376	gln-L_c_ + h_c_ --> gln-L_m_ + h_m_	GLNtm	Vacuolar amino acid transporter (gln-L), mitochondrial	Transport, mitochondria	2.A.18.5.2	Cre13.g572200	Cre13.g572200.t1.2	Cre13.g572200	Mitochondrial Membrane	[Merchant 2007]
Transport	R377	4abut_c_ + glu-L_m_ --> 4abut_m_ + glu-L_c_	GLU4ABUTtmi	Glutamate:gamma-aminobutyrate antiporter, mitochondrial irreversible	Transport, mitochondria	2.A.3.7.1	Cre06.g292350	Cre06.g292350.t1.2	AOC4	Mitochondrial Membrane	[Merchant 2007]
Transport	R378	glu-L_c_ + na1_c_ --> glu-L_m_ + na1_m_	GLUNA1tm	Glutamate:Na+ symporter, mitochondrial	Transport, mitochondria	2.A.23.2.2	Cre10.g456400	( Cre10.g456400.t1.1 OR Cre10.g456400.t2.1 )	DAT1	Mitochondrial Membrane	[Merchant 2007]
Transport	R379	glu-L_c_ + h_c_ --> glu-L_m_ + h_m_	GLUtm	Amino acid transporter (glu-L), mitochondrial	Transport, mitochondria	2.A.18.6.6	Cre06.g264450	Cre06.g264450.t1.2	AOT5	Mitochondrial Membrane	[Merchant 2007]
Transport	R380	glyclt_c_ --> glyclt_m_	GLYCLTtm	glycolate transport, mitochondria	Transport, mitochondria					Mitochondrial Membrane	[Stern 2009]
Transport	R381	gly_c_ + na1_c_ --> gly_m_ + na1_m_	GLYNA1tm	Neutral amino acid transporter (gly), mitochondrial	Transport, mitochondria	2.A.18.6.4	Cre02.g112000	Cre02.g112000.t1.1	AOT7	Mitochondrial Membrane	[Merchant 2007]
Transport	R382	gly_c_ + h_c_ --> gly_m_ + h_m_	GLYtm	Amino acid transporter (gly), mitochondrial	Transport, mitochondria	2.A.3.3.3	( Cre01.g041050 OR Cre07.g329050 )	( ( Cre01.g041050.t1.1 OR Cre01.g041050.t2.1 ) OR Cre07.g329050.t1.2 )	( AOC6 OR AOC5 )	Mitochondrial Membrane
Transport	R383	gmp_c_ --> gmp_m_ + h_m_	GMPtm	GMP transport, mitochondria	Transport, mitochondria					Mitochondrial Membrane
Transport	R384	h2o2_c_ --> h2o2_m_	H2O2tm	hydrogen peroxide transport via diffusion, mitochondria	Transport, mitochondria					Mitochondrial Membrane	[Sager 1953]
Transport	R385	h2o_c_ --> h2o_m_	H2Otm	H2O transport, mitochondrial	Transport, mitochondria	1.A.8.11.1	( Cre12.g549300 OR Cre17.g711250 )	( Cre12.g549300.t1.2 OR Cre17.g711250.t1.2 )	( MIP1 OR MIP2 )	Mitochondrial Membrane	[Merchant 2007]
Transport	R386	h2_c_ --> h2_m_	H2tm	hydrogen transport, mitochondria	Transport, mitochondria					Mitochondrial Membrane
Transport	R387	h_c_ + hco3_c_ --> h_m_ + hco3_m_	HCO3(h)tmi	hco3 transport, mitochondria	Transport, mitochondria					Mitochondrial Membrane
Transport	R388	hcys-L_c_ --> hcys-L_m_	HCYStm	homocysteine transport, mitochondria	Transport, mitochondria					Mitochondrial Membrane
Transport	R389	hmgcoa_c_ --> hmgcoa_m_	HMGCOAtm	Hydroxymethylglutaryl-CoA reversible mitochondrial transport	Transport, mitochondria					Mitochondrial Membrane
Transport	R390	h_c_ + ile-L_c_ --> h_m_ + ile-L_m_	ILEtm	Vacuolar amino acid transporter (ile-L), mitochondrial	Transport, mitochondria	2.A.18.5.2	Cre13.g572200	Cre13.g572200.t1.2	Cre13.g572200	Mitochondrial Membrane	[Merchant 2007]
Transport	R391	h_c_ + leu-L_c_ --> h_m_ + leu-L_m_	LEUtm	Vacuolar amino acid transporter (leu-L), mitochondrial	Transport, mitochondria	2.A.18.5.2	Cre13.g572200	Cre13.g572200.t1.2	Cre13.g572200	Mitochondrial Membrane	[Merchant 2007]
Transport	R392	mal-L_c_ + na1_c_ --> mal-L_m_ + na1_m_	MAL(na)tm	L-malate transport to mitochondria by sodium-ion symport	Transport, mitochondria					Mitochondrial Membrane
Transport	R393	akg_m_ + mal-L_c_ --> akg_c_ + mal-L_m_	MALAKGtm	Dicarboxylate/tricarboxylate carrier (mal:akg), mitochondrial	Transport, mitochondria	2.A.29.2.6	Cre16.g672650	Cre16.g672650.t1.2	MITC14	Mitochondrial Membrane	[Merchant 2007]
Transport	R394	cit_m_ + mal-L_c_ --> cit_c_ + mal-L_m_	MALCITtm	Dicarboxylate/tricarboxylate carrier (mal:cit), mitochondrial	Transport, mitochondria	2.A.29.2.6	Cre16.g672650	Cre16.g672650.t1.2	MITC14	Mitochondrial Membrane	[Merchant 2007]
Transport	R395	icit_m_ + mal-L_c_ --> icit_c_ + mal-L_m_	MALICITtm	Dicarboxylate/tricarboxylate carrier (mal:icit), mitochondrial	Transport, mitochondria	2.A.29.2.6	Cre16.g672650	Cre16.g672650.t1.2	MITC14	Mitochondrial Membrane	[Merchant 2007]
Transport	R396	mal-L_m_ + oaa_c_ --> mal-L_c_ + oaa_m_	MALOAAtm	Dicarboxylate/tricarboxylate carrier (mal:oaa), mitochondrial	Transport, mitochondria	2.A.29.2.6	Cre16.g672650	Cre16.g672650.t1.2	MITC14	Mitochondrial Membrane	[Merchant 2007]
Transport	R397	methf_c_ --> methf_m_	METHFtm	5,10-Methenyltetrahydrofolate uptake carrier, mitochondria	Transport, mitochondria	2.A.71.2.2	Cre01.g007737	Cre01.g007737.t1.1	FBT1	Mitochondrial Membrane
Transport	R398	met-L_c_ --> met-L_m_	METtm	methionine transport, mitochondria	Transport, mitochondria					Mitochondrial Membrane
Transport	R399	h_c_ + mlthf_c_ --> h_m_ + mlthf_m_	MLTHFtm	5,10-Methylenetetrahydrofolate uptake carrier, mitochondria	Transport, mitochondria	2.A.71.2.2	Cre01.g007737	Cre01.g007737.t1.1	FBT1	Mitochondrial Membrane
Transport	R400	atp_m_ + h2o_m_ + na1_m_ --> adp_m_ + h_m_ + na1_c_ + pi_m_	NA1ATPasem	Na+-translocating F-type ATPase, mitochondrial	Transport, mitochondria	3.A.2.1.2	( Cre17.g698000 AND ( Cre10.g419050 OR Cre02.g116750 ) )	( Cre17.g698000.t1.2 AND ( ( Cre10.g419050.t1.1 OR Cre10.g419050.t2.1 ) OR ( Cre02.g116750.t1.1 OR Cre02.g116750.t2.1 ) ) )	( ATP2 AND ( ATP1B OR ATP1A ) )	Mitochondrial Membrane	[Merchant 2007]
Transport	R401	h_m_ + na1_c_ --> h_c_ + na1_m_	NA1Htm	Na+/H+ antiporter, mitochondrial	Transport, mitochondria	2.A.62.1.1;2.A.36.2.1	( Cre16.g671250 OR Cre09.g395288 )	( Cre16.g671250.t1.2 OR Cre09.g395288.t1.1 )	( Cre16.g671250 OR NHA1 )	Mitochondrial Membrane	[Merchant 2007]
Transport	R402	na1_c_ --> na1_m_	NA1tm	Voltage-sensitive Na+ channel, mitochondrial	Transport, mitochondria	1.A.1.10.1	Cre16.g665100	Cre16.g665100.t1.1	CAV3	Mitochondrial Membrane	[Merchant 2007]
Transport	R403	nadh_c_ --> nadh_m_	NADHtm	nadh transport, mitochondrial	Transport, mitochondria					Mitochondrial Membrane
Transport	R404	nad_c_ --> nad_m_	NADtm	nad transport, mitochondrial	Transport, mitochondria					Mitochondrial Membrane
Transport	R405	h_c_ + nh4_c_ --> h_m_ + nh4_m_	NH4tm	ammonia transport, mitochondria	Transport, mitochondria		( Cre13.g569850 OR Cre02.g111050 OR Cre03.g159254 OR Cre07.g355650 OR Cre09.g400750 OR Cre14.g629920 OR Cre06.g293051 OR Cre12.g531000 )	( Cre13.g569850.t1.2 OR Cre02.g111050.t1.1 OR ( Cre03.g159254.t1.2 OR Cre03.g159254.t2.1 ) OR Cre07.g355650.t1.1 OR Cre09.g400750.t1.2 OR Cre14.g629920.t1.1 OR Cre06.g293051.t1.1 OR ( Cre12.g531000.t1.2 OR Cre12.g531000.t2.1 ) )	( AMT4 OR AMT7 OR Cre03.g159254 OR AMT6 OR AMT5 OR Cre14.g629920 OR AMT3 OR AMT8 )	Mitochondrial Membrane	[Merchant 2007, González-Ballester 2004]
Transport	R406	o2_c_ --> o2_m_	O2tmr	O2 transport (diffusion)	Transport, mitochondria					Mitochondrial Membrane
Transport	R407	akg_m_ + oaa_c_ --> akg_c_ + oaa_m_	OAAAKGtm	Dicarboxylate/tricarboxylate carrier (oaa:akg), mitochondrial	Transport, mitochondria	2.A.29.2.6	Cre16.g672650	Cre16.g672650.t1.2	MITC14	Mitochondrial Membrane	[Merchant 2007]
Transport	R408	cit_m_ + oaa_c_ --> cit_c_ + oaa_m_	OAACITtm	Dicarboxylate/tricarboxylate carrier (oaa:cit), mitochondrial	Transport, mitochondria	2.A.29.2.6	Cre16.g672650	Cre16.g672650.t1.2	MITC14	Mitochondrial Membrane	[Merchant 2007]
Transport	R409	icit_m_ + oaa_c_ --> icit_c_ + oaa_m_	OAAICITtm	Dicarboxylate/tricarboxylate carrier (oaa:icit), mitochondrial	Transport, mitochondria	2.A.29.2.6	Cre16.g672650	Cre16.g672650.t1.2	MITC14	Mitochondrial Membrane	[Merchant 2007]
Transport	R410	arg-L_m_ + orn_c_ --> arg-L_c_ + orn_m_	ORNtm	mitochondrial basic amino acid transporter, orn for arg-L	Transport, mitochondria	2.A.29.8.6	Cre17.g747797	( Cre17.g747797.t1.1 OR Cre17.g747797.t2.1 )	Cre17.g747797	Mitochondrial Membrane	[Sager 1953]
Transport	R411	pheme_c_ --> pheme_m_	PHEMEtm	protoheme transport (mitochondria)	Transport, mitochondria					Mitochondrial Membrane
Transport	R412	pi_c_ --> pi_m_	PIcm	Phosphate carrier, mitochondrial	Transport, mitochondria	2.A.29.4.1;2.A.29.4.2	Cre03.g172300	Cre03.g172300.t1.2	MPC1	Mitochondrial Membrane	[Merchant 2007]
Transport	R413	na1_c_ + pi_c_ --> na1_m_ + pi_m_	PINA1tm	Pi:Na+ symporter, mitochondrial	Transport, mitochondria	2.A.20.2.1;2.A.20.2.3	( Cre16.g676757 OR Cre12.g489400 OR Cre12.g491600 OR Cre02.g144650 OR Cre02.g144750 OR Cre07.g325740 OR Cre07.g325741 OR Cre02.g144700 )	( ( Cre16.g676757.t1.1 OR Cre16.g676757.t2.1 ) OR Cre12.g489400.t1.2 OR Cre12.g491600.t1.1 OR Cre02.g144650.t1.2 OR Cre02.g144750.t1.1 OR Cre07.g325740.t1.1 OR Cre07.g325741.t1.1 OR Cre02.g144700.t1.2 )	( PTB8 OR PTB7 OR PTB1 OR PTB12 OR PTB4 OR PTB3 OR PTB2 OR PTB5 )	Mitochondrial Membrane	[Merchant 2007]
Transport	R414	pmtcoa_m_ --> pmtcoa_c_	PMTCOAtm	palmitoyl-CoA transport (mitochondria)	Transport, mitochondria					Mitochondrial Membrane
Transport	R415	pnto-R_c_ --> pnto-R_m_	PNTORtm	pantothentate transport, mitochondria	Transport, mitochondria					Mitochondrial Membrane
Transport	R416	ppa_c_ --> ppa_m_	PPAtm	propanoate transport, mitochondria	Transport, mitochondria					Mitochondrial Membrane
Transport	R417	ppcoa_c_ --> ppcoa_m_	PPCOAtm	propanoyl-CoA transport, mitochondria	Transport, mitochondria					Mitochondrial Membrane
Transport	R418	na1_c_ + pro-L_c_ --> na1_m_ + pro-L_m_	PRONA1tm	Proline/Na+ symporter, mitochondrial	Transport, mitochondria	2.A.1.6.4;2.A.18.6.4	( Cre02.g112000 OR Cre06.g273200 )	( Cre02.g112000.t1.1 OR Cre06.g273200.t1.1 )	( AOT7 OR Cre06.g273200 )	Mitochondrial Membrane	[Merchant 2007]
Transport	R419	h_c_ + pro-L_c_ --> h_m_ + pro-L_m_	PROtm	Proline/H+ symporter, mitochondrial	Transport, mitochondria	2.A.1.6.4	( Cre02.g112000 OR Cre06.g273200 )	( Cre02.g112000.t1.1 OR Cre06.g273200.t1.1 )	( AOT7 OR Cre06.g273200 )	Mitochondrial Membrane	[Merchant 2007]
Transport	R420	h_c_ + ptrc_c_ --> h_m_ + ptrc_m_	PTRCtmi	putrecine:proton symporter (irreversible), mitochondria	Transport, mitochondria	2.A.3.12.1	Cre06.g292350	Cre06.g292350.t1.2	AOC4	Mitochondrial Membrane
Transport	R421	pyr_c_ --> pyr_m_	PYRtm	pyruvate transport by free diffusion, mitochondrial	Transport, mitochondria					Mitochondrial Membrane
Transport	R422	selt_c_ --> selt_m_	SELTtm	Selenite transport via diffusion, mitochondria	Transport, mitochondria					Mitochondrial Membrane
Transport	R423	na1_c_ + ser-L_c_ --> na1_m_ + ser-L_m_	SERNA1tm	Neutral amino acid transporter (ser-L), mitochondrial	Transport, mitochondria	2.A.18.6.4	Cre02.g112000	Cre02.g112000.t1.1	AOT7	Mitochondrial Membrane	[Merchant 2007]
Transport	R424	h_c_ + ser-L_c_ --> h_m_ + ser-L_m_	SERtm	Amino acid transporter (ser-L), mitochondrial	Transport, mitochondria	2.A.3.3.3	( Cre01.g041050 OR Cre07.g329050 )	( ( Cre01.g041050.t1.1 OR Cre01.g041050.t2.1 ) OR Cre07.g329050.t1.2 )	( AOC6 OR AOC5 )	Mitochondrial Membrane
Transport	R425	na1_c_ + so4_c_ --> na1_m_ + so4_m_	SO4NA1tm	Sulfate:Na+ symporter, mitochondrial	Transport, mitochondria	2.A.47.4.1				Mitochondrial Membrane	[Merchant 2007]
Transport	R426	h_c_ + spmd_c_ --> h_m_ + spmd_m_	SPMDtmi	spermidine:proton symporter (irreversible), mitochondria	Transport, mitochondria	2.A.3.12.1	Cre06.g292350	Cre06.g292350.t1.2	AOC4	Mitochondrial Membrane
Transport	R427	h_m_ + spmd_c_ --> h_c_ + spmd_m_	SPMDtmr	spermidine:proton antiporter (reversible), mitochondria	Transport, mitochondria	2.A.1.2.16	Cre02.g095076	Cre02.g095076.t1.1	MFT10	Mitochondrial Membrane
Transport	R428	fum_m_ + succ_c_ --> fum_c_ + succ_m_	SUCFUMtmr	Succinate/fumarate antiporter, mitochondrial	Transport, mitochondria	2.A.29.13.1	Cre06.g260200	Cre06.g260200.t1.2	MITC18	Mitochondrial Membrane	[Merchant 2007]
Transport	R429	h_c_ + thf_c_ --> h_m_ + thf_m_	THFtm	Tetrahydrofolate uptake carrier, mitochondria	Transport, mitochondria	2.A.71.2.2	Cre01.g007737	Cre01.g007737.t1.1	FBT1	Mitochondrial Membrane
Transport	R430	na1_c_ + thr-L_c_ --> na1_m_ + thr-L_m_	THRNA1tm	Neutral amino acid transporter (thr-L), mitochondrial	Transport, mitochondria	2.A.18.6.4	Cre02.g112000	Cre02.g112000.t1.1	AOT7	Mitochondrial Membrane	[Merchant 2007]
Transport	R431	h_c_ + thr-L_c_ --> h_m_ + thr-L_m_	THRtm	Amino acid transporter (thr-L), mitochondrial	Transport, mitochondria	2.A.3.3.3	( Cre01.g041050 OR Cre07.g329050 )	( ( Cre01.g041050.t1.1 OR Cre01.g041050.t2.1 ) OR Cre07.g329050.t1.2 )	( AOC6 OR AOC5 )	Mitochondrial Membrane
Transport	R432	atp_c_ + h2o_c_ + tsul_c_ --> adp_c_ + h_c_ + pi_c_ + tsul_m_	TSULtm	Thiosulfate porter, mitochondria	Transport, mitochondria	3.A.1.6.1	( Cre06.g257000 AND ( Cre07.g348600 OR Cre06.g273750 OR Cre14.g616900 ) )	( Cre06.g257000.t1.2 AND ( Cre07.g348600.t1.1 OR Cre06.g273750.t1.1 OR Cre14.g616900.t1.2 ) )	( SLP3 AND ( SLP1 OR SABC OR SLP2 ) )	Mitochondrial Membrane	[Merchant 2007]
Transport	R433	h_c_ + tyr-L_c_ --> h_m_ + tyr-L_m_	TYRtm	Tyrosine permease, mitochondrial	Transport, mitochondria	2.A.42.1.1;2.A.18.5.2	Cre13.g572200	Cre13.g572200.t1.2	Cre13.g572200	Mitochondrial Membrane	[Merchant 2007]
Transport	R434	udp_c_ --> udp_m_	UDPtm	udp intracellular transport, mitochondria	Transport, mitochondria					Mitochondrial Membrane
Transport	R435	h_c_ + urate_c_ --> h_m_ + urate_m_	URATEtm	Urate permease, mitochondrial	Transport, mitochondria	2.A.40.4.1;2.A.40.5.1	( Cre10.g433200 OR Cre10.g433250 OR Cre10.g442600 OR Cre10.g442800 )	( Cre10.g433200.t1.2 OR Cre10.g433250.t1.2 OR ( Cre10.g442600.t1.2 OR Cre10.g442600.t2.1 ) OR Cre10.g442800.t1.1 )	( UAPA3 OR XUV4 OR UAPA2 OR UAPA1 )	Mitochondrial Membrane	[Merchant 2007]
Transport	R436	na1_c_ + urea_c_ --> na1_m_ + urea_m_	UREAtm	Urea active transporter, mitochondrial	Transport, mitochondria	2.A.21.6.1	( Cre17.g703800 OR Cre08.g360200 OR Cre08.g360250 )	( Cre17.g703800.t1.1 OR Cre08.g360200.t1.2 OR Cre08.g360250.t1.2 )	( DUR5 OR DUR3A OR DUR4 )	Mitochondrial Membrane	[Merchant 2007]
Transport	R437	utp_c_ --> utp_m_	UTPtm	utp transport, mitochondria	Transport, mitochondria					Mitochondrial Membrane
Transport	R438	h_c_ + val-L_c_ --> h_m_ + val-L_m_	VALtm	Amino acid transporter (val-L), mitochondrial	Transport, mitochondria	2.A.3.3.3	( Cre01.g041050 OR Cre07.g329050 )	( ( Cre01.g041050.t1.1 OR Cre01.g041050.t2.1 ) OR Cre07.g329050.t1.2 )	( AOC6 OR AOC5 )	Mitochondrial Membrane
Transport	R439	2dhp_c_ --> 2dhp_n_	2DHPtn	2-Dehydropantoate transport, nucleus	Transport, nucleus					Nuclear Membrane
Transport	R440	ahcys_c_ --> ahcys_n_	AHCYStn	S-Adenosylhomocysteine transport, nucleus	Transport, nucleus					Nuclear Membrane
Transport	R441	amet_c_ --> amet_n_	AMETtn	S-Adenosyl-L-methionine transport, nucleus	Transport, nucleus					Nuclear Membrane
Transport	R442	amp_c_ --> amp_n_	AMPtn	AMP transport, nucleus	Transport, nucleus					Nuclear Membrane
Transport	R443	aps_c_ --> aps_n_	APStn	adenosine 5'-phosphosulfate transport, nucleus	Transport, nucleus					Nuclear Membrane
Transport	R444	gmp_c_ --> gmp_n_ + h_n_	GMPtn	GMP transport, nucleus	Transport, nucleus					Nuclear Membrane
Transport	R445	h2o2_c_ --> h2o2_n_	H2O2tn	hydrogen peroxide transport via diffusion, nucleus	Transport, nucleus					Nuclear Membrane
Transport	R446	h2o_c_ --> h2o_n_	H2Otn	water transport via diffusion, nucleus	Transport, nucleus					Nuclear Membrane
Transport	R447	nad_n_ --> nad_c_	NADtn	NAD transport, nucleus	Transport, nucleus					Nuclear Membrane
Transport	R448	nh4_c_ --> nh4_n_	NH4tn	Ammonium transporter, nucleus	Transport, nucleus		( Cre13.g569850 OR Cre02.g111050 OR Cre03.g159254 OR Cre07.g355650 OR Cre09.g400750 OR Cre14.g629920 OR Cre06.g293051 OR Cre12.g531000 )	( Cre13.g569850.t1.2 OR Cre02.g111050.t1.1 OR ( Cre03.g159254.t1.2 OR Cre03.g159254.t2.1 ) OR Cre07.g355650.t1.1 OR Cre09.g400750.t1.2 OR Cre14.g629920.t1.1 OR Cre06.g293051.t1.1 OR ( Cre12.g531000.t1.2 OR Cre12.g531000.t2.1 ) )	( AMT4 OR AMT7 OR Cre03.g159254 OR AMT6 OR AMT5 OR Cre14.g629920 OR AMT3 OR AMT8 )	Nuclear Membrane	[Merchant 2007, González-Ballester 2004]
Transport	R449	o2_c_ --> o2_n_	O2tnr	O2 transport (diffusion), nucleus	Transport, nucleus					Nuclear Membrane
Transport	R450	pi_c_ --> pi_n_	PItn	phosphate transport, nuclear	Transport, nucleus	2.A.29.4.1;2.A.29.4.2	Cre03.g172300	Cre03.g172300.t1.2	MPC1	Nuclear Membrane
Transport	R451	so4_c_ --> so4_n_	SO4tn	sulfate transport, nucleus	Transport, nucleus					Nuclear Membrane
Transport	R452	atp_c_ + h2o_c_ + udpg_c_ --> adp_c_ + h_c_ + pi_c_ + udpg_n_	UDPGtni	UDP-glucose ABC transporter, nuclear	Transport, nucleus	3.A.1.139.1	Cre16.g673000	Cre16.g673000.t1.2	Cre16.g673000	Nuclear Membrane
Transport	R453	udp_c_ --> udp_n_	UDPtn	udp intracellular transport, nucleus	Transport, nucleus					Nuclear Membrane
Transport	R454	acaro_h_ --> acaro_u_	ACAROtu	alpha-carotene transport	Transport, thylakoid lumen					Thylakoid Membrane
Transport	R455	caro_u_ --> caro_h_	CAROtu	beta carotene transport (Thylakoid Lumen)	Transport, thylakoid lumen					Thylakoid Membrane
Transport	R456	chla_h_ --> chla_u_	CHLAtu	chlorophyll a transport, lumen	Transport, thylakoid lumen					Thylakoid Membrane
Transport	R457	atp_h_ + chlda_u_ + h2o_h_ --> adp_h_ + chlda_h_ + h_h_ + pi_h_	CHLDA1tu	chlorophyllide a transport via ABC system, thylakoid lumen	Transport, thylakoid lumen	3.A.1.208.5				Thylakoid Membrane
Transport	R458	atp_h_ + chlda_h_ + h2o_h_ --> adp_h_ + chlda_u_ + h_h_ + pi_h_	CHLDA2tu	chlorophyllide a transport via ABC system, thylakoid lumen	Transport, thylakoid lumen	3.A.1.208.5				Thylakoid Membrane
Transport	R459	chldb_h_ --> chldb_u_	CHLDBtu	chlorophyllide b transport, lumen	Transport, thylakoid lumen					Thylakoid Membrane
Transport	R460	gcaro_h_ --> gcaro_u_	GCAROtu	gamma-carotene transport	Transport, thylakoid lumen					Thylakoid Membrane
Transport	R461	ggdp_h_ --> ggdp_u_	GGDPtu	Geranylgeranyl diphosphate transport via diffusion, thylakoid lumen	Transport, thylakoid lumen					Thylakoid Membrane
Transport	R462	gthox_h_ --> gthox_u_	GTHOXtu	oxidized glutathione transport via diffusion, lumen	Transport, thylakoid lumen					Thylakoid Membrane
Transport	R463	gthrd_h_ --> gthrd_u_	GTHRDtu	reduced glutathione transport via diffusion, lumen	Transport, thylakoid lumen					Thylakoid Membrane
Transport	R464	h2o_u_ --> h2o_h_	H2Othu	H2O transport by passive diffusion, Thylakoid Lumen	Transport, thylakoid lumen	1.A.8.11.1	( Cre12.g549300 OR Cre17.g711250 )	( Cre12.g549300.t1.2 OR Cre17.g711250.t1.2 )	( MIP1 OR MIP2 )	Thylakoid Membrane	[Merchant 2007]
Transport	R465	h_h_ --> h_u_
Transport	R466	mg2_h_ --> mg2_u_	MG2tu	Divalent cation (Mg2+) transport system, thylakoid	Transport, thylakoid lumen	1.A.35.1.1;1.A.35.1.2	Cre13.g564650	Cre13.g564650.t1.1	MRS5	Thylakoid Membrane	[Merchant 2007]
Transport	R467	nadph_h_ --> nadph_u_	NADPHtu	NADPH transport by free diffusion, Thylakoid Lumen	Transport, thylakoid lumen					Thylakoid Membrane
Transport	R468	nadp_h_ --> nadp_u_	NADPtu	NADP transport by free diffusion, Thylakoid Lumen	Transport, thylakoid lumen					Thylakoid Membrane
Transport	R469	o2_h_ --> o2_u_	O2trhu	O2 transport (diffusion), Thylakoid Lumen	Transport, thylakoid lumen					Thylakoid Membrane
Transport	R470	pdp_h_ --> pdp_u_	PDPtu	Isopentenyl diphosphate transport via diffusion, thylakoid lumen	Transport, thylakoid lumen					Thylakoid Membrane
Transport	R471	ppi_h_ --> ppi_u_	PPItu	Diphosphate transport via diffusion, thylakoid lumen	Transport, thylakoid lumen					Thylakoid Membrane
_m_	R472	akg_m_ + ala-L_m_ --> glu-L_m_ + pyr_m_	AAT	alanine aminotransferase, mitochondrial	Alanine and aspartate metabolism	2.6.1.2	( Cre10.g451950 OR Cre06.g284700 )	( Cre10.g451950.t1.2 OR Cre06.g284700.t1.2 )	( AAT1 OR AAT2 )	Mitochondria	[Takeda 1995, Allmer 2006, Cardol 2004, Lain-Guelbenzu 1991]	R00258
_c_	R475	asp-L_c_ + h2o_c_ + o2_c_ --> h2o2_c_ + nh4_c_ + oaa_c_	ASPO	L-aspartate oxidase	Alanine and aspartate metabolism	1.4.3.16	Cre12.g528450	Cre12.g528450.t1.2	ASO1	Cytosol	[Piedras 1992]	R00357
_m_	R476	asp-L_m_ + h2o_m_ + o2_m_ --> h2o2_m_ + nh4_m_ + oaa_m_	ASPOm	L-aspartate oxidase, mitochondria	Alanine and aspartate metabolism	1.4.3.16	Cre12.g528450	Cre12.g528450.t1.2	ASO1	Mitochondria	[Piedras 1992]	R00357
_m_	R477	asp-L_m_ + atp_m_ + h_m_ + trnaasp_m_ --> amp_m_ + asptrna_m_ + ppi_m_	ASPTLm	aspartate---tRNA ligase	Alanine and aspartate metabolism	6.1.1.12	( Cre09.g390986 OR Cre06.g279150 )	( Cre09.g390986.t1.1 OR Cre06.g279150.t1.2 )	( Cre09.g390986 OR TSD2 )	Mitochondria	[Atteia 2009]	R05577
_m_	R478	ala-L_m_ + glx_m_ --> gly_m_ + pyr_m_	AGAT	alanine---glyoxylate aminotransferase	Alanine and aspartate metabolism;Glycine, serine and threonine metabolism	2.6.1.44	( Cre03.g182800 OR Cre16.g650650 OR Cre06.g294650 )	( Cre03.g182800.t1.1 OR Cre16.g650650.t1.1 OR Cre06.g294650.t1.2 )	( AGT2 OR AGT3 OR AGT1 )	Mitochondria	[Atteia 2009]	R00369
_x_	R479	ala-L_x_ + glx_x_ --> gly_x_ + pyr_x_	AGATx	alanine---glyoxylate aminotransferase, glyoxysome	Alanine and aspartate metabolism;Glycine, serine and threonine metabolism	2.6.1.44	( Cre03.g182800 OR Cre16.g650650 OR Cre06.g294650 )	( Cre03.g182800.t1.1 OR Cre16.g650650.t1.1 OR Cre06.g294650.t1.2 )	( AGT2 OR AGT3 OR AGT1 )	Glyoxysome		R00369
_h_	R480	akg_h_ + asp-L_h_ --> glu-L_h_ + oaa_h_	ASPATh	aspartate aminotransferase, chloroplast	Alanine and aspartate metabolism;Glycine, serine and threonine metabolism	2.6.1.1	( Cre02.g097900 OR Cre09.g387726 OR Cre02.g147302 )	( Cre02.g097900.t1.2 OR Cre09.g387726.t1.1 OR Cre02.g147302.t1.1 )	( AST3 OR AST1 OR Cre02.g147302 )	Chloroplast	[Stern 2009]	R00355
_c_	R481	asp-L_c_ + atp_c_ + gln-L_c_ + h2o_c_ --> amp_c_ + asn-L_c_ + glu-L_c_ + ppi_c_	ASPS	asparagine synthase (glutamine-hydrolysing)	Alanine and aspartate metabolism;Nitrogen metabolism	6.3.5.4	( Cre01.g004300 OR Cre07.g321050 )	( Cre01.g004300.t1.2 OR Cre07.g321050.t1.1 )	( ASNS OR Cre07.g321050 )	Cytosol	[Stern 2009]	R00578
_x_	R482	asn-L_x_ + h2o_x_ --> asp-L_x_ + nh4_x_	ASPSE	asparaginase	Alanine and aspartate metabolism;Nitrogen metabolism	3.5.1.1	( Cre13.g576150 OR Cre08.g385400 )	( Cre13.g576150.t1.1 OR ( Cre08.g385400.t1.2 OR Cre08.g385400.t2.1 ) )	( APN1 OR Cre08.g385400 )	Glyoxysome		R00485
_c_	R483	arab-L_c_ + atp_c_ --> adp_c_ + B-ara1p_c_	AAPT	ATP:L-arabinose 1-phosphotransferase	Amino sugar and nucleotide sugar metabolism	2.7.1.46	Cre03.g185300	Cre03.g185300.t1.2	GAK1	Cytosol		R01754
_c_	R484	accoa_c_ + gam6p_c_ --> acgam6p_c_ + coa_c_ + h_c_	ACGAM6PSi	acetyl-CoA:D-glucosamine-6-phosphate N-acetyltransferase	Amino sugar and nucleotide sugar metabolism	2.3.1.4	Cre12.g560200	Cre12.g560200.t1.2	NAT2	Cytosol		R02058
_c_	R485	acgam6p_c_ --> acgam1p_c_	ACGAMPM	N-Acetyl-D-glucosamine 1-phosphate 1,6-phosphomutase	Amino sugar and nucleotide sugar metabolism	5.4.2.3	Cre08.g379700	Cre08.g379700.t1.2	PHM1	Cytosol		R08193
_c_	R486	gam6p_c_ + h2o_c_ --> f6p-B_c_ + nh4_c_	G6PDA	D-glucosamine-6-phosphate aminohydrolase (ketol isomerizing)	Amino sugar and nucleotide sugar metabolism	3.5.99.6	( Cre01.g034400 OR Cre08.g370650 )	( Cre01.g034400.t1.1 OR Cre08.g370650.t1.2 )	( PGL1 OR PGL2 )	Cytosol		R00765
_c_	R487	f6p-B_c_ + gln-L_c_ --> gam6p_c_ + glu-L_c_	GF6PTA	L-glutamine:D-fructose-6-phosphate isomerase (deaminating)	Amino sugar and nucleotide sugar metabolism	2.6.1.16	Cre08.g375500	Cre08.g375500.t1.2	ATF1	Cytosol		R00768
_c_	R488	udpxyl_c_ --> udparab_c_	UA4E	UDP-L-arabinose 4-epimerase	Amino sugar and nucleotide sugar metabolism	5.1.3.5	Cre09.g401022	Cre09.g401022.t1.2	Cre09.g401022	Cytosol	[Konishi 2007]	R01473
_c_	R489	h2o_c_ + udparab_c_ --> arab-L_c_ + udp_c_	UAD	UDP-L-arabinose degradation	Amino sugar and nucleotide sugar metabolism	3.2.1.55				Cytosol		R03078 + R01762
_c_	R490	acgam1p_c_ + utp_c_ --> ppi_c_ + uacgam_c_	UDPACGLP	UTP:N-acetyl-alpha-D-glucosamine-1-phosphate uridylyltransferase	Amino sugar and nucleotide sugar metabolism	2.7.7.23	( Cre07.g345300 OR Cre16.g696000 OR Cre14.g621751 )	( Cre07.g345300.t1.1 OR Cre16.g696000.t1.2 OR Cre14.g621751.t1.1 )	( UAP1 OR Cre16.g696000 OR UAP2 )	Cytosol		R00416
_c_	R491	h2o_c_ + 2 nad_c_ + udpgal_c_ --> 3 h_c_ + 2 nadh_c_ + udpgalur_c_	UDPGALOR	UDP-D-galactose:NAD+ 6-oxidoreductase	Amino sugar and nucleotide sugar metabolism	1.1.1.-	Cre14.g630400	Cre14.g630400.t1.2	Cre14.g630400	Cytosol		R00501
_c_	R492	B-ara1p_c_ + udp_c_ --> h_c_ + pi_c_ + udparab_c_	UMPU	UTP:UTP-monosaccharide-1-phosphate uridylyltransferase	Amino sugar and nucleotide sugar metabolism	2.7.7.64	( Cre07.g345300 OR Cre16.g696000 OR Cre14.g621751 )	( Cre07.g345300.t1.1 OR Cre16.g696000.t1.2 OR Cre14.g621751.t1.1 )	( UAP1 OR Cre16.g696000 OR UAP2 )	Cytosol		R03077
_c_	R493	accoa_c_ + glu-L_c_ --> acglu_c_ + coa_c_ + h_c_	AAAT	amino-acid N-acetyltransferase	Arginine and proline metabolism	2.3.1.1	Cre02.g144800	Cre02.g144800.t1.1	LCI8	Cytosol		R00259
_c_	R494	4abut_c_ + his-L_c_ --> h2o_c_ + hcarn_c_	AABHH	alpha-Aminobutyryl histidine hydrolase	Arginine and proline metabolism	3.4.13.3	Cre13.g607000	Cre13.g607000.t1.2	XHP1	Cytosol		R01992
_c_	R495	acg5p_c_ + nadph_c_ --> acg5sa_c_ + nadp_c_ + pi_c_	AGGPR	N-acetyl-gamma-glutamyl-phosphate reductase	Arginine and proline metabolism	1.2.1.38	Cre03.g146187	Cre03.g146187.t1.1	Cre03.g146187	Cytosol	[Ebersold 1962]	R03443
_c_	R496	acglu_c_ + atp_c_ + h_c_ --> acg5p_c_ + adp_c_	AGK	acetylglutamate kinase	Arginine and proline metabolism	2.7.2.8	( Cre01.g015000 OR Cre17.g705700 )	( Cre01.g015000.t1.2 OR Cre17.g705700.t1.2 )	( AGK1 OR GGK1 )	Cytosol		R02649
_c_	R497	acorn_c_ + h2o_c_ --> ac_c_ + orn_c_	AODAA	acetylornithine deacetylase aminoacylase	Arginine and proline metabolism	3.5.1.16;3.5.1.14	Cre02.g105500	Cre02.g105500.t1.2	AOD1	Cytosol		R00669
_c_	R498	acg5sa_c_ + glu-L_c_ --> acorn_c_ + akg_c_	AOTA	acetylornithine transaminase	Arginine and proline metabolism	2.6.1.11	Cre06.g278163	Cre06.g278163.t1.1	ARG9	Cytosol	[Loppes 1986, Ferris 1994]	R02283
_m_	R499	acg5sa_m_ + glu-L_m_ --> acorn_m_ + akg_m_	AOTAm	acetylornithine transaminase, mitochondria	Arginine and proline metabolism	2.6.1.11	Cre06.g278163	Cre06.g278163.t1.1	ARG9	Mitochondria		R02283
_c_	R500	arg-L_c_ + h2o_c_ --> citr-L_c_ + nh4_c_	ARGDI	arginine deiminase	Arginine and proline metabolism	3.5.3.6	Cre08.g360350	( Cre08.g360350.t1.1 OR Cre08.g360350.t2.1 )	ADI1	Cytosol	[Sussenbach 1969, Zúñiga 2002]	R00552
_c_	R502	glu5p_c_ + nadph_c_ --> glu5sa_c_ + nadp_c_ + pi_c_	G5DH	glutamate-5-semialdehyde dehydrogenase	Arginine and proline metabolism	1.2.1.41	Cre03.g146527	Cre03.g146527.t1.1	GSD1	Cytosol		R03313
_m_	R503	glu5p_m_ + nadph_m_ --> glu5sa_m_ + nadp_m_ + pi_m_	G5DHm	glutamate-5-semialdehyde dehydrogenase, mitochondria	Arginine and proline metabolism	1.2.1.41	Cre03.g146527	Cre03.g146527.t1.1	GSD1	Mitochondria		R03313
_x_	R504	glu5p_x_ + nadph_x_ --> glu5sa_x_ + nadp_x_ + pi_x_	G5DHx	glutamate-5-semialdehyde dehydrogenase, glyoxysome	Arginine and proline metabolism	1.2.1.41	Cre03.g146527	Cre03.g146527.t1.1	GSD1	Glyoxysome		R03313
_c_	R505	acorn_c_ + glu-L_c_ --> acglu_c_ + orn_c_	GACT	glutamate N-acetyltransferase	Arginine and proline metabolism	2.3.1.35	Cre16.g694850	Cre16.g694850.t1.2	NGS1	Cytosol		R02282
_c_	R506	glu5sa_c_ --> 1pyr5c_c_ + h_c_ + h2o_c_	GSC	Glutamate semialdehyde conversion	Arginine and proline metabolism					Cytosol		R03314
_c_	R507	2 arg-L_c_ + 3 h_c_ + 3 nadph_c_ + 4 o2_c_ --> 2 citr-L_c_ + 4 h2o_c_ + 3 nadp_c_ + 2 no_c_	NOS	nitric-oxide synthase	Arginine and proline metabolism	1.14.13.39	Cre09.g400550	Cre09.g400550.t1.2	NOA1	Cytosol		R00557
_c_	R508	arg-L_c_ + nadph_c_ + o2_c_ --> h2o_c_ + nadp_c_ + nwharg_c_	NOS1	L-Arginine,NADPH:oxygen oxidoreductase (N-(omega)-hydroxyarginine-forming)	Arginine and proline metabolism	1.14.13.39	Cre09.g400550	Cre09.g400550.t1.2	NOA1	Cytosol		R00558
_c_	R509	h_c_ + nadph_c_ + 2 nwharg_c_ + 2 o2_c_ --> 2 citr-L_c_ + 2 h2o_c_ + nadp_c_ + 2 no_c_	NOS2	N-(omega)-Hydroxyarginine,NADPH:oxygen oxidoreductase (nitric-oxide-forming)	Arginine and proline metabolism	1.14.13.39	Cre09.g400550	Cre09.g400550.t1.2	NOA1	Cytosol		R00111
_m_	R510	akg_m_ + orn_m_ --> glu5sa_m_ + glu-L_m_								Mitochondria
_c_	R511	1pyr5c_c_ + h_c_ + nadph_c_ --> nadp_c_ + pro-L_c_	P5CR	pyrroline-5-carboxylate reductase	Arginine and proline metabolism	1.5.1.2	Cre03.g154550	Cre03.g154550.t1.1	PCR1	Cytosol		R01251
_m_	R512	1pyr5c_m_ + h_m_ + nadph_m_ --> nadp_m_ + pro-L_m_	P5CRm	pyrroline-5-carboxylate reductase, mitochondria	Arginine and proline metabolism	1.5.1.2	Cre03.g154550	Cre03.g154550.t1.1	PCR1	Mitochondria	[Atteia 2009]	R01251
_c_	R514	argsuc_c_ --> arg-L_c_ + fum_c_	ARGSL	argininosuccinate lyase	Arginine and proline metabolism;Urea cycle and metabolism of amino groups	4.3.2.1	Cre01.g021251	Cre01.g021251.t1.1	ARG7	Cytosol	[Eversole 1956, Ebersold 1959]	R01086
_c_	R515	asp-L_c_ + atp_c_ + citr-L_c_ --> amp_c_ + argsuc_c_ + ppi_c_	ARGSS	argininosuccinate synthase	Arginine and proline metabolism;Urea cycle and metabolism of amino groups	6.3.4.5	Cre09.g416050	Cre09.g416050.t1.2	AGS1	Cytosol		R01954
_c_	R516	atp_c_ + glu-L_c_ + h_c_ --> adp_c_ + glu5p_c_	GLU5K	glutamate 5-kinase	Arginine and proline metabolism;Urea cycle and metabolism of amino groups	2.7.2.11	Cre17.g705850	Cre17.g705850.t1.2	GGK2	Cytosol		R00239
_c_	R517	cbp_c_ + orn_c_ --> citr-L_c_ + 2 h_c_ + pi_c_	OCT	ornithine carbamoyltransferase	Arginine and proline metabolism;Urea cycle and metabolism of amino groups	2.1.3.3	Cre12.g489700	Cre12.g489700.t1.2	OTC1	Cytosol	[Loppes 1986]	R01398
_h_	R518	cbp_h_ + orn_h_ --> citr-L_h_ + 2 h_h_ + pi_h_	OCTh	ornithine carbamoyltransferase, chloroplast	Arginine and proline metabolism;Urea cycle and metabolism of amino groups	2.1.3.3	Cre12.g489700	Cre12.g489700.t1.2	OTC1	Chloroplast	[Stern 2009]	R01398
_m_	R519	cbp_m_ + orn_m_ --> citr-L_m_ + 2 h_m_ + pi_m_	OCTm	ornithine carbamoyltransferase, mitochondrial	Arginine and proline metabolism;Urea cycle and metabolism of amino groups	2.1.3.3	Cre12.g489700	Cre12.g489700.t1.2	OTC1	Mitochondria		R01398
_u_	R520	2 ascb-L_u_ + 2 h_u_ + o2_u_ --> 2 dhdascb_u_ + 2 h2o_u_	ASCBOR	L-ascorbate:oxygen oxidoreductase	Ascorbate and aldarate metabolism	1.10.3.3	Cre01.g031500	Cre01.g031500.t1.2	Cre01.g031500	Thylakoid Lumen		R00068
_u_	R521	dhdascb_u_ + 2 gthrd_u_ --> ascb-L_u_ + gthox_u_ + h_u_	GTHDHu	glutathione:dehydroascorbate oxidoreductase	Ascorbate and aldarate metabolism	1.8.5.1	Cre10.g456750	Cre10.g456750.t1.2	DAR1	Thylakoid Lumen	[Zaffagnini 2008]	R01108
_c_	R522	h2o_c_ + udpglcur_c_ --> glcur_c_ + udp_c_	UDPGLCURH	UDP-glucuronate glucuronohydrolase	Ascorbate and aldarate metabolism	2.4.1.17	Cre07.g322884	( Cre07.g322884.t1.2 OR Cre07.g322884.t2.1 )	Cre07.g322884	Cytosol		R08615
_h_	R523	bamppald_h_ + h2o_h_ + nad_h_ --> ala-B_h_ + 2 h_h_ + nadh_h_	APOR	3-aminopropanal:NAD+ oxidoreductase	beta-Alanine metabolism	1.2.1.3	Cre12.g500150	Cre12.g500150.t1.1	ALD5	Chloroplast	[Atteia 2009]	R00904
_h_	R524	5mta_h_ + h_h_ + sprm_h_ --> ametam_h_ + spmd_h_	ASAPT	S-adenosylmethioninamine:spermidine 3-aminopropyltransferase	beta-Alanine metabolism	2.5.1.22;2.5.1.16	Cre06.g251500	Cre06.g251500.t1.2	SPS1	Chloroplast	[Atteia 2009]	R02869
_c_	R525	ans_c_ + h2o_c_ --> ala-B_c_ + NPmehis_c_	BADP	beta-Alanine dipeptidase	beta-Alanine metabolism	3.4.13.20	Cre12.g496950	Cre12.g496950.t1.1	Cre12.g496950	Cytosol		R03288
_h_	R526	carn_h_ + h2o_h_ --> ala-B_h_ + his-L_h_								Chloroplast
_h_	R527	13dampp_h_ + h2o_h_ + o2_h_ --> bamppald_h_ + h2o2_h_ + nh4_h_	PAO	primary-amine oxidase	beta-Alanine metabolism	1.4.3.21	( Cre01.g000650 OR Cre09.g402515 )	( Cre01.g000650.t1.1 OR Cre09.g402515.t1.1 )	( AMX2 OR AMX1 )	Chloroplast		R03139
_c_	R528	ala-B_c_ + atp_c_ + pant-R_c_ --> amp_c_ + pnto-R_c_ + ppi_c_	PBAL	pantoate---beta-alanine ligase	beta-Alanine metabolism	6.3.2.1	Cre02.g090150	Cre02.g090150.t1.2	PAN3	Cytosol		R02473
_m_	R529	fad_m_ + ppcoa_m_ --> fadh2_m_ + prpncoa_m_	PPCOAOm	Propanoyl-CoA:(acceptor) 2,3-oxidoreductase	beta-Alanine metabolism	1.3.99.3	( Cre11.g467350 OR Cre16.g675850 )	( Cre11.g467350.t1.2 OR Cre16.g675850.t1.2 )	( ACO2 OR Cre16.g675850 )	Mitochondria		R00924
_h_	R530	h2o_h_ + o2_h_ + spmd_h_ --> 13dampp_h_ + 4abutn_h_ + h2o2_h_								Chloroplast
_c_	R531	cala_c_ + 2 h_c_ + h2o_c_ --> ala-B_c_ + co2_c_ + nh4_c_	BUPN	beta-ureidopropionase	beta-Alanine metabolism;Pyrimidine metabolism	3.5.1.6	Cre01.g022650	Cre01.g022650.t1.2	Cre01.g022650	Cytosol		R00905
_c_	R532	56dura_c_ + nadp_c_ --> h_c_ + nadph_c_ + ura_c_	DHDH	dihydropyrimidine dehydrogenase (NADP+)	beta-Alanine metabolism;Pyrimidine metabolism	1.3.1.2	Cre13.g578750	Cre13.g578750.t1.2	TBA1	Cytosol		R00978
_c_	R533	56dura_c_ + h2o_c_ --> cala_c_ + h_c_	DHPD	dihydropyrimidinase	beta-Alanine metabolism;Pyrimidine metabolism	3.5.2.2	Cre02.g097000	Cre02.g097000.t1.2	DHP1	Cytosol		R02269
_c_	R534	44mzym_c_ + 2 h_c_ + 3 nadph_c_ + 3 o2_c_ --> 4mzym-int1_c_ + 4 h2o_c_ + 3 nadp_c_	44MZYMMO	4,4-dimethyl-5alpha-cholesta-8,24-dien-3beta-ol monooxygenase	Biosynthesis of steroids	1.14.13.72	Cre02.g103500	Cre02.g103500.t1.2	Cre02.g103500	Cytosol	[Rohmer 2003]	R07509
_c_	R535	44mctr_c_ + h_c_ + nadph_c_ --> 44mzym_c_ + nadp_c_	44MZYMOR	4,4-dimethyl-5alpha-cholesta-8,24-dien-3beta-ol:NADP+ D14-oxidoreductase	Biosynthesis of steroids	1.3.1.70	Cre02.g076800	Cre02.g076800.t1.2	ERG4	Cytosol	[Rohmer 2003]	R05639
_c_	R536	4mzym-int1_c_ + nadp_c_ --> 4mzym-int2_c_ + co2_c_ + nadph_c_	4MZYMCODH	4alpha-methylzymosterol-4-carboxylate 3-dehydrogenase (decarboxylating)	Biosynthesis of steroids	1.1.1.170	( Cre12.g518650 OR Cre10.g442200 )	( Cre12.g518650.t1.2 OR Cre10.g442200.t1.2 )	( BHSD1 OR ERG26 )	Cytosol	[Rohmer 2003]	R07494
_c_	R537	2 4mzym_c_ + 2 nadph_c_ + 3 o2_c_ --> 2 for_c_ + 2 h2o_c_ + 2 nadp_c_ + 2 zymst_c_	4MZYMDM	4alpha-methylzymosterol demethylase	Biosynthesis of steroids					Cytosol	[Rohmer 2003]	R07496
_c_	R538	4mzym_c_ + nadp_c_ --> 4mzym-int2_c_ + h_c_ + nadph_c_	4MZYMR	4alpha-methylzymosterol reductase	Biosynthesis of steroids	1.1.1.270				Cytosol	[Rohmer 2003]	R07495
_c_	R539	25hvitd3_c_ + h_c_ + nadph_c_ + o2_c_ --> cat_c_ + h2o_c_ + nadp_c_	CADMO	calcidiol 1-monooxygenase	Biosynthesis of steroids	1.14.13.13	Cre16.g659200	Cre16.g659200.t1.1	CYP36	Cytosol	[Rohmer 2003]	R03610
_c_	R540	fdxrd_c_ + 2 h_c_ + o2_c_ + vitd3_c_ --> 25hvitd3_c_ + fdxox_c_ + h2o_c_	CADS	calcidiol synthase	Biosynthesis of steroids	1.14.15.-	( Cre01.g006100 OR Cre12.g487900 OR Cre06.g291650 )	( Cre01.g006100.t1.2 OR Cre12.g487900.t1.2 OR Cre06.g291650.t1.2 )	( FDX7 OR FDX9 OR FDX11 )	Cytosol	[Rohmer 2003]	R03611
_c_	R541	Ssq23epx_c_ --> cyart_c_	CAS	cycloartenol synthase	Biosynthesis of steroids	5.4.99.8	Cre01.g011100	( Cre01.g011100.t1.2 OR Cre01.g011100.t2.1 )	CAS1	Cytosol	[Rohmer 2003]	R03200
_c_	R542	zymstnl_c_ --> lthstrl_c_	CHLSTD78I	5alpha-cholest-7-en-3beta-ol delta7-delta8-isomerase	Biosynthesis of steroids	5.3.3.5	( Cre12.g557900 OR Cre12.g557950 )	( Cre12.g557900.t1.2 OR Cre12.g557950.t1.2 )	( CDI1 OR DNJ27 )	Cytosol	[Rohmer 2003]	R03353
_c_	R543	zymst_c_ --> chlstol_c_	CHLSTI	delta8,24-cholestadien-3beta-ol delta7-delta8-isomerase	Biosynthesis of steroids	5.3.3.5	( Cre12.g557900 OR Cre12.g557950 )	( Cre12.g557900.t1.2 OR Cre12.g557950.t1.2 )	( CDI1 OR DNJ27 )	Cytosol	[Rohmer 2003]	R04804
_c_	R544	chlstol_c_ + h_c_ + nadph_c_ --> lthstrl_c_ + nadp_c_	CHLSTR	5alpha-cholesta-7,24-dien-3beta-ol D24-reductase	Biosynthesis of steroids	1.3.1.72				Cytosol	[Rohmer 2003]	R05703
_h_	R545	4c2me_h_ + atp_h_ --> adp_h_ + pcdme_h_	CMK	4-(cytidine 5'-diphospho)-2-C-methyl-D-erythritol kinase	Biosynthesis of steroids	2.7.1.148	Cre02.g145050	Cre02.g145050.t1.2	CMK1	Chloroplast	[Grossman 2004, Rohmer 2003]	R05634
_h_	R546	2me4p_h_ + ctp_h_ --> 4c2me_h_ + ppi_h_	CMS	2-C-methyl-D-erythritol 4-phosphate cytidylyltransferase	Biosynthesis of steroids	2.7.7.60	Cre16.g679669	Cre16.g679669.t1.1	CMS1	Chloroplast	[Grossman 2004, Rohmer 2003]	R05633
_c_	R547	amet_c_ + cyart_c_ --> ahcys_c_ + h_c_ + menecyart_c_	CYARTMT	cycloartenol 24-C-methyltransferase	Biosynthesis of steroids	2.1.1.41	Cre12.g503650	Cre12.g503650.t1.2	SMM40	Cytosol	[Rohmer 2003]	R07481
_c_	R548	cyeuol_c_ --> obfool_c_	CYEUOLCYCI	cycloeucalenol cycloisomerase	Biosynthesis of steroids	5.5.1.9	Cre16.g657300	Cre16.g657300.t1.2	CPI1	Cytosol	[Rohmer 2003]	R03775
_c_	R549	2 menecyart_c_ + 2 nadph_c_ + 3 o2_c_ --> 2 cyeuol_c_ + 2 for_c_ + 2 h2o_c_ + 2 nadp_c_	CYEUOLS	cycloeucalenol synthase	Biosynthesis of steroids					Cytosol	[Rohmer 2003, Pascal 1993]	R07482
_c_	R550	chlstol_c_ + fad_c_ --> ddsmsterol_c_ + fadh2_c_	DDSMSTOLD	7-dehydrodesmosterol desaturase	Biosynthesis of steroids					Cytosol	[Rohmer 2003]	R04667
_c_	R551	ddsmsterol_c_ + h_c_ + nadph_c_ --> 7dhchsterol_c_ + nadp_c_	DDSMSTOLR	7-dehydroesmosterol reductase	Biosynthesis of steroids	1.3.1.72				Cytosol	[Rohmer 2003]	R07507
_c_	R552	ddsmsterol_c_ + fadh2_c_ --> dsmsterol_c_ + fad_c_	DSMSTOLD	desmosterol desaturase	Biosynthesis of steroids					Cytosol	[Rohmer 2003]	R03724
_c_	R553	dsmsterol_c_ + h_c_ + nadph_c_ --> chsterol_c_ + nadp_c_	DSMSTOLR	desmosterol reductase	Biosynthesis of steroids	1.3.1.72				Cytosol	[Rohmer 2003]	R01457
_h_	R554	dxyl5p_h_ + h_h_ + nadph_h_ --> 2me4p_h_ + nadp_h_	DXRI	1-deoxy-D-xylulose-5-phosphate reductoisomerase	Biosynthesis of steroids	1.1.1.267	Cre12.g546050	Cre12.g546050.t1.2	DXR1	Chloroplast	[Grossman 2004, Rohmer 2003]	R05688
_h_	R555	g3p_h_ + h_h_ + pyr_h_ --> co2_h_ + dxyl5p_h_	DXS	1-deoxy-D-xylulose-5-phosphate synthase	Biosynthesis of steroids	2.2.1.7	Cre07.g356350	Cre07.g356350.t1.1	DXS1	Chloroplast	[Schwender 1999, Rohmer 2003]	R05636
_c_	R556	grdp_c_ + ipdp_c_ --> frdp_c_ + ppi_c_	FPPS	farnesyl pyrophosphate synthase	Biosynthesis of steroids	2.5.1.10	Cre03.g207700	Cre03.g207700.t1.1	FPPS	Cytosol	[Lohr 2005, Rohmer 2003]	R02003
_h_	R557	grdp_h_ + ipdp_h_ --> frdp_h_ + ppi_h_	FPPSh	farnesyl pyrophosphate synthase, chloroplast	Biosynthesis of steroids	2.5.1.10	Cre03.g207700	Cre03.g207700.t1.1	FPPS	Chloroplast	[Lohr 2005, Rohmer 2003]	R02003
_h_	R558	ggdp_h_ + 3 h_h_ + 3 nadph_h_ --> 3 nadp_h_ + pdp_h_	GGDR	geranylgeranyl diphosphate reductase	Biosynthesis of steroids	1.3.1.-	Cre01.g050950	Cre01.g050950.t1.2	Cre01.g050950	Chloroplast	[Bouvier 2005]	R02063
_h_	R559	frdp_h_ + ipdp_h_ --> ggdp_h_ + ppi_h_	GGPS	geranylgeranyl diphosphate synthase	Biosynthesis of steroids	2.5.1.29	( Cre12.g484200 OR Cre12.g511700 )	( Cre12.g484200.t1.2 OR Cre12.g511700.t1.2 )	( GGPS1 OR Cre12.g511700 )	Chloroplast	[Grossman 2004, Rohmer 2003]	R02061
_c_	R560	dmpp_c_ + ipdp_c_ --> grdp_c_ + ppi_c_	GPPS	geranyl pyrophosphate synthase	Biosynthesis of steroids	2.5.1.29	( Cre12.g484200 OR Cre12.g511700 )	( Cre12.g484200.t1.2 OR Cre12.g511700.t1.2 )	( GGPS1 OR Cre12.g511700 )	Cytosol	[Lohr 2005, Rohmer 2003]	R01658
_h_	R561	dmpp_h_ + ipdp_h_ --> grdp_h_ + ppi_h_	GPPSh	geranyl pyrophosphate synthase, chloroplast	Biosynthesis of steroids	2.5.1.29	( Cre12.g484200 OR Cre12.g511700 )	( Cre12.g484200.t1.2 OR Cre12.g511700.t1.2 )	( GGPS1 OR Cre12.g511700 )	Chloroplast	[Lohr 2005, Rohmer 2003]	R01658
_h_	R562	2mecdp_h_ + protdt_h_ --> h2mb4p_h_ + h2o_h_ + protds_h_	HDS	4-hydroxy-3-methylbut-2-en-1-yl diphosphate synthase	Biosynthesis of steroids	1.17.4.3	Cre12.g490350	Cre12.g490350.t1.1	HDS1	Chloroplast	[Lohr 2005, Rohmer 2003]	R05883
_h_	R563	h_h_ + hgentis_h_ + pdp_h_ --> co2_h_ + mpq_h_ + ppi_h_	HPT	homogentisate phytyltransferase	Biosynthesis of steroids	2.5.1.117	( Cre06.g283750.t1.2 OR Cre09.g414000 )	( Cre06.g283750.t1.2 OR Cre09.g414000.t1.2 )	( HST1.t1.2 OR VTE8 )	Chloroplast	[Bouvier 2005]	R07500
_c_	R564	ipdp_c_ --> dmpp_c_	IDI	isopentenyl-diphosphate Delta-isomerase	Biosynthesis of steroids	5.3.3.2	( Cre08.g381800 OR Cre11.g467544 )	( Cre08.g381800.t1.1 OR Cre11.g467544.t1.1 )	( Cre08.g381800 OR IDI1 )	Cytosol	[Sun 1998, Rohmer 2003]	R01123
_h_	R565	ipdp_h_ --> dmpp_h_	IDIh	isopentenyl-diphosphate Delta-isomerase, chloroplast	Biosynthesis of steroids	5.3.3.2	Cre11.g467544	Cre11.g467544.t1.1	IDI1	Chloroplast	[Sun 1998, Rohmer 2003]	R01123
_h_	R566	h_h_ + h2mb4p_h_ + nadph_h_ --> h2o_h_ + ipdp_h_ + nadp_h_	IDS1	isopentenyl-diphosphate synthase	Biosynthesis of steroids	1.17.1.2	Cre08.g372950	Cre08.g372950.t1.2	IDS1	Chloroplast	[Grossman 2004, Rohmer 2003]	R05884;R08209
_h_	R567	h_h_ + h2mb4p_h_ + nadph_h_ --> dmpp_h_ + h2o_h_ + nadp_h_	IDS2	dimethylallyl-diphosphate synthase	Biosynthesis of steroids	1.17.1.2	Cre08.g372950	Cre08.g372950.t1.2	IDS1	Chloroplast	[Grossman 2004, Rohmer 2003]	R05884;R08209
_c_	R568	2 h_c_ + lanost_c_ + 3 nadph_c_ + 3 o2_c_ --> 44mctr_c_ + for_c_ + 4 h2o_c_ + 3 nadp_c_	LNS14DM	lanosterol,NADPH:oxygen oxidoreductase (14-methyl cleaving)	Biosynthesis of steroids	1.14.13.70	Cre02.g092350	Cre02.g092350.t1.2	CYP6	Cytosol	[Rohmer 2003]	R05640
_c_	R569	Ssq23epx_c_ --> lanost_c_	LS	lanosterol synthase	Biosynthesis of steroids	5.4.99.7				Cytosol	[Rohmer 2003]	R03199
_c_	R570	h_c_ + lthstrl_c_ + nadph_c_ + o2_c_ --> 7dhchsterol_c_ + 2 h2o_c_ + nadp_c_	LTHSTRLOR	lathosterol, NADPH:oxygen 5-oxidoreductase	Biosynthesis of steroids	1.14.21.6	Cre16.g663950	Cre16.g663950.t1.2	ERG3	Cytosol	[Rohmer 2003]	R07215
_h_	R571	pcdme_h_ --> 2mecdp_h_ + cmp_h_	MCS	2-C-methyl-D-erythritol 2,4-cyclodiphosphate synthase	Biosynthesis of steroids	4.6.1.12	Cre12.g503550	Cre12.g503550.t1.2	MEC1	Chloroplast	[Stern 2009, Rohmer 2003]	R05637
_c_	R572	h_c_ + mergtrol_c_ + nadph_c_ --> mfecostrl_c_ + nadp_c_	MERGTROLR	4alpha-methyl-5alpha-ergosta-8,14,24(28)-trien-3beta-ol reductase	Biosynthesis of steroids	1.3.1.70	Cre02.g076800	Cre02.g076800.t1.2	ERG4	Cytosol	[Rohmer 2003]	R07483
_h_	R573	amet_h_ + mpq_h_ --> ahcys_h_ + dmpq_h_ + h_h_	MPQMT	2-methyl-6-phytylquinol methyltransferase	Biosynthesis of steroids	2.1.1.-	Cre14.g625450	( Cre14.g625450.t1.2 OR Cre14.g625450.t2.1 )	VTE3	Chloroplast	[DellaPenna 2006, Bouvier 2005]	R07501
_c_	R574	2 h_c_ + 3 nadph_c_ + 3 o2_c_ + obfool_c_ --> for_c_ + 4 h2o_c_ + mergtrol_c_ + 3 nadp_c_	OBFOOLOR	obtusifoliol,NADPH:oxygen oxidoreductase (14-methyl cleaving)	Biosynthesis of steroids	1.14.13.70	Cre02.g092350	Cre02.g092350.t1.2	CYP6	Cytosol	[Rohmer 2003]	R05731
_c_	R575	2 frdp_c_ --> ppi_c_ + psqldp_c_	PSPPS	presqualene-diphosphate synthase	Biosynthesis of steroids	2.5.1.21	Cre03.g175250	( Cre03.g175250.t1.2 OR Cre03.g175250.t2.1 )	Cre03.g175250	Cytosol	[Rohmer 2003]	R00702
_c_	R576	h_c_ + nadph_c_ + o2_c_ + sql_c_ --> h2o_c_ + nadp_c_ + Ssq23epx_c_	SMO	squalene monooxygenase	Biosynthesis of steroids	1.14.99.7	Cre17.g734644	Cre17.g734644.t1.1	Cre17.g734644	Cytosol	[Rohmer 2003]	R02873
_c_	R577	h_c_ + nadph_c_ + psqldp_c_ --> nadp_c_ + ppi_c_ + sql_c_	SS	squalene synthase	Biosynthesis of steroids	2.5.1.21	Cre03.g175250	( Cre03.g175250.t1.2 OR Cre03.g175250.t2.1 )	Cre03.g175250	Cytosol	[Okada 2004, Rohmer 2003]	R02872
_h_	R578	mpq_h_ --> dvite_h_	TCYD	tocopherol cyclase (delta)	Biosynthesis of steroids		Cre01.g013801	Cre01.g013801.t1.2	Cre01.g013801	Chloroplast	[Bouvier 2005]	R07503
_h_	R579	dmpq_h_ --> yvite_h_	TCYG	tocopherol cyclase (gamma)	Biosynthesis of steroids		Cre01.g013801	Cre01.g013801.t1.2	Cre01.g013801	Chloroplast	[Bouvier 2005]	R07502
_h_	R580	amet_h_ + bvite_h_ --> ahcys_h_ + avite1_h_ + h_h_	TMTB	beta-tocopherol methyltransferase	Biosynthesis of steroids					Chloroplast	[Bouvier 2005]	R07508
_h_	R581	amet_h_ + dvite_h_ --> ahcys_h_ + bvite_h_ + h_h_	TMTD	delta-tocopherol methyltransferase	Biosynthesis of steroids	2.1.1.95	Cre09.g393400	Cre09.g393400.t1.2	VTE4	Chloroplast	[Bouvier 2005]	R07504
_h_	R582	amet_h_ + yvite_h_ --> ahcys_h_ + avite1_h_ + h_h_	TMTG	gamma-tocopherol methyltransferase	Biosynthesis of steroids	2.1.1.95	Cre09.g393400	Cre09.g393400.t1.2	VTE4	Chloroplast	[DellaPenna 2006, Bouvier 2005]	R07236
_c_	R583	7dhchsterol_c_ + photon298_c_ --> vitd3_c_	VITD3S	vitamin D3 synthesis (non-enzymatic, UV-light requiring)	Biosynthesis of steroids					Cytosol	[Bjorn 2007, MacLaughlin 1982, Rohmer 2003]	R03311
_c_	R584	h_c_ + nadph_c_ + zymst_c_ --> nadp_c_ + zymstnl_c_	ZYMSTR	zymosterol reductase	Biosynthesis of steroids	1.3.1.72				Cytosol	[Rohmer 2003]	R07498
_c_	R585	3oodcoa_c_ + h_c_ + nadph_c_ --> 3hodcoa_c_ + nadp_c_	3OACOAR	3-oxoacyl-CoA reductase (18:0)	Biosynthesis of unsaturated fatty acids	1.1.1.-;1.1.1.100	( Cre03.g172000 OR Cre03.g213313 OR Cre01.g047600 )	( Cre03.g172000.t1.2 OR Cre03.g213313.t1.1 OR Cre01.g047600.t1.2 )	( OAR1 OR Cre03.g213313 OR SDR4 )	Cytosol		R07759
_c_	R586	h_c_ + malcoa_c_ + pmtcoa_c_ --> 3oodcoa_c_ + co2_c_ + coa_c_	3OACOAS	3-oxoacyl-CoA synthase (18:0)	Biosynthesis of unsaturated fatty acids	2.3.1.-	( Cre17.g722150 OR Cre07.g318500 OR Cre04.g228150 OR Cre07.g320550 OR Cre07.g319600 )	( Cre17.g722150.t1.2 OR Cre07.g318500.t1.1 OR Cre04.g228150.t1.2 OR Cre07.g320550.t1.2 OR Cre07.g319600.t1.2 )	( PKS3 OR CYA8 OR FAE1 OR FAE4 OR FAE3 )	Cytosol		R07758
_c_	R587	2 focytb5_c_ + 2 h_c_ + o2_c_ + stcoa_c_ --> 2 ficytb5_c_ + 2 h2o_c_ + ocdce9coa_c_	COA1819ZD9DS	stearoyl-CoA delta9-desaturase	Biosynthesis of unsaturated fatty acids	1.14.19.1	( Cre13.g574800 OR Cre13.g586550 OR Cre16.g659250 OR Cre16.g659300 OR Cre16.g659350 )	( ( Cre13.g574800.t1.2 OR Cre13.g574800.t2.1 ) OR Cre13.g586550.t1.2 OR Cre16.g659250.t1.2 OR Cre16.g659300.t1.1 OR Cre16.g659350.t1.2 )	( CYB3 OR CYB4 OR CYB5 OR CYB2 OR CYB1 )	Cytosol	[Mekhedov 2000]	R02222
_c_	R588	3hodcoa_c_ --> h2o_c_ + od2coa_c_	ECOAH8	3-hydroxyacyl-CoA dehydratase (18:1(2E))	Biosynthesis of unsaturated fatty acids	4.2.1.-	Cre03.g208050	Cre03.g208050.t1.2	HAD1	Cytosol		R07760
_c_	R589	h_c_ + nadph_c_ + od2coa_c_ --> nadp_c_ + stcoa_c_	ECOAR	trans-2-enoyl-CoA reductase (18:0) (NADPH)	Biosynthesis of unsaturated fatty acids	1.3.1.-;1.3.1.38	Cre14.g615050	Cre14.g615050.t1.2	Cre14.g615050	Cytosol		R07761
_c_	R590	h2o_c_ + pmtcoa_c_ --> coa_c_ + h_c_ + hdca_c_	FACOAE160	palmitoyl-CoA hydrolase (16:0)	Biosynthesis of unsaturated fatty acids	3.1.2.2	( Cre01.g037350 OR Cre16.g683350 )	( Cre01.g037350.t1.1 OR Cre16.g683350.t1.2 )	( CGLD2 OR TEH6 )	Cytosol		R01274
_c_	R591	h2o_c_ + stcoa_c_ --> coa_c_ + h_c_ + ocdca_c_	FACOAE180	stearoyl-CoA hydrolase	Biosynthesis of unsaturated fatty acids	3.1.2.2	( Cre01.g037350 OR Cre16.g683350 )	( Cre01.g037350.t1.1 OR Cre16.g683350.t1.2 )	( CGLD2 OR TEH6 )	Cytosol		R08174
_c_	R592	h2o_c_ + ocdce9coa_c_ --> coa_c_ + h_c_ + ocdce9a_c_	FACOAE1819Z	fatty-acyl-CoA hydrolase (18:1(9Z))	Biosynthesis of unsaturated fatty acids	3.1.2.2	( Cre01.g037350 OR Cre16.g683350 )	( Cre01.g037350.t1.1 OR Cre16.g683350.t1.2 )	( CGLD2 OR TEH6 )	Cytosol		R08176
_c_	R593	h2o_c_ + lnlccoa_c_ --> coa_c_ + h_c_ + lnlc_c_	FACOAE1829Z12Z	linoleoyl-CoA hydrolase (18:2(9Z,12Z))	Biosynthesis of unsaturated fatty acids	3.1.2.2	( Cre01.g037350 OR Cre16.g683350 )	( Cre01.g037350.t1.1 OR Cre16.g683350.t1.2 )	( CGLD2 OR TEH6 )	Cytosol		R08177
_c_	R594	h2o_c_ + lnlncgcoa_c_ --> coa_c_ + h_c_ + lnlncg_c_	FACOAE1836Z9Z12Z	gamma-Linolenoyl-CoA hydrolase (18:3(6Z,9Z,12Z))	Biosynthesis of unsaturated fatty acids	3.1.2.2	( Cre01.g037350 OR Cre16.g683350 )	( Cre01.g037350.t1.1 OR Cre16.g683350.t1.2 )	( CGLD2 OR TEH6 )	Cytosol	[Griffiths 2000]	R08181
_c_	R595	h2o_c_ + lnlncacoa_c_ --> coa_c_ + h_c_ + lnlnca_c_	FACOAE1839Z12Z15Z	alpha-Linolenoyl-CoA hydrolase (18:3(9Z,12Z,15Z))	Biosynthesis of unsaturated fatty acids	3.1.2.2	( Cre01.g037350 OR Cre16.g683350 )	( Cre01.g037350.t1.1 OR Cre16.g683350.t1.2 )	( CGLD2 OR TEH6 )	Cytosol		R08178
_c_	R596	h_c_ + lnlccoa_c_ + nadh_c_ + o2_c_ --> 2 h2o_c_ + lnlncgcoa_c_ + nad_c_	LNLCCOAOR	Linoleoyl-CoA, hydrogen-donor:oxygen oxidoreductase	Biosynthesis of unsaturated fatty acids	1.14.19.3	( Cre01.g037350 OR Cre16.g683350 )	( Cre01.g037350.t1.1 OR Cre16.g683350.t1.2 )	( CGLD2 OR TEH6 )	Cytosol	[Griffiths 2000]	R03814
_h_	R597	2ahethmpp_h_ + pyr_h_ --> alac-S_h_ + thmpp_h_	APLh	2-Acetolactate pyruvate-lyase (carboxylating), chloroplast	Butanoate metabolism	2.2.1.6	( Cre01.g055453 AND Cre09.g386758 )	( Cre01.g055453.t1.1 AND Cre09.g386758.t1.1 )	( ALS2 AND ALS1 )	Chloroplast		R03050
_m_	R598	2ahethmpp_m_ + pyr_m_ --> alac-S_m_ + thmpp_m_	APLm	2-Acetolactate pyruvate-lyase (carboxylating), mitochondria	Butanoate metabolism	2.2.1.6	( Cre01.g055453 AND Cre09.g386758 )	( Cre01.g055453.t1.1 AND Cre09.g386758.t1.1 )	( ALS2 AND ALS1 )	Mitochondria		R03050
_c_	R599	ac_c_ + btcoa_c_ --> accoa_c_ + but_c_	BCACT	butanoyl-CoA:acetate CoA transferase	Butanoate metabolism	2.8.3.8				Cytosol		R01179
_c_	R600	btcoa_c_ + nad_c_ --> b2coa_c_ + h_c_ + nadh_c_	BCOR	butanoyl-CoA:(acceptor) 2,3-oxidoreductase	Butanoate metabolism	1.3.99.2	Cre06.g296400	Cre06.g296400.t1.2	Cre06.g296400	Cytosol		R01171
_c_	R601	btal_c_ + coa_c_ + nad_c_ --> btcoa_c_ + h_c_ + nadh_c_	BNOR	butanal:NAD+ oxidoreductase (CoA-acylating)	Butanoate metabolism	1.2.1.10	Cre17.g746997	Cre17.g746997.t1.1	ADH1	Cytosol	[Kreuzberg 1987]	R01172
_h_	R602	btal_h_ + coa_h_ + nad_h_ --> btcoa_h_ + h_h_ + nadh_h_	BNORh	butanal:NAD+ oxidoreductase (CoA-acylating), chloroplast	Butanoate metabolism	1.2.1.10	Cre17.g746997	Cre17.g746997.t1.1	ADH1	Chloroplast	[Kreuzberg 1987]	R01172
_c_	R603	btal_c_ + h_c_ + nadh_c_ --> 1btol_c_ + nad_c_	BTS	butanol synthase	Butanoate metabolism	1.1.1.-	Cre09.g398252	Cre09.g398252.t1.1	Cre09.g398252	Cytosol		R03544
_c_	R604	btal_c_ + h_c_ + nadph_c_ --> 1btol_c_ + nadp_c_	BTS(nadph)	butanol synthase (NADPH)	Butanoate metabolism	1.1.1.-	Cre09.g398252	Cre09.g398252.t1.1	Cre09.g398252	Cytosol		R03545
_c_	R605	3hbcoa_c_ --> b2coa_c_ + h2o_c_	HBCHL	3-Hydroxybutanoyl-CoA hydro-lyase	Butanoate metabolism	4.2.1.17;5.3.3.8	( Cre16.g695050 OR Cre02.g091850 )	( Cre16.g695050.t1.2 OR Cre02.g091850.t1.2 )	( HCD1 OR Cre02.g091850 )	Cytosol		R03026
_m_	R606	3hbcoa_m_ --> b2coa_m_ + h2o_m_	HBCHLm	3-Hydroxybutanoyl-CoA hydro-lyase, mitochondria	Butanoate metabolism	4.2.1.17;5.3.3.8	( Cre10.g463150 OR Cre16.g695050 OR Cre03.g190850 )	( Cre10.g463150.t1.1 OR Cre16.g695050.t1.2 OR Cre03.g190850.t1.2 )	( Cre10.g463150 OR HCD1 OR ECH1 )	Mitochondria	[Atteia 2009]	R03026
_c_	R607	3hbcoa-R_c_ --> b2coa_c_ + h2o_c_	HBCHLR	(3R)-3-Hydroxybutanoyl-CoA hydro-lyase	Butanoate metabolism	4.2.1.55	Cre02.g091850	Cre02.g091850.t1.2	Cre02.g091850	Cytosol		R03027
_c_	R608	3hbcoa_c_ + nad_c_ --> aacoa_c_ + h_c_ + nadh_c_	HBCO	3-Hydroxybutanoyl-CoA:NAD+ oxidoreductase	Butanoate metabolism	4.2.1.17;5.3.3.8	Cre16.g695050	Cre16.g695050.t1.2	HCD1	Cytosol		R01975
_c_	R609	aacoa_c_ + h_c_ + nadph_c_ --> 3hbcoa_c_ + nadp_c_	HBCO(nadp)	3-Hydroxybutanoyl-CoA:NADP+ oxidoreductase	Butanoate metabolism	1.1.1.157	Cre12.g534350	Cre12.g534350.t1.2	HCD2	Cytosol		R01976
_m_	R610	aacoa_m_ + h_m_ + nadph_m_ --> 3hbcoa_m_ + nadp_m_	HBCO(nadp)m	3-Hydroxybutanoyl-CoA:NADP+ oxidoreductase, mitochondria	Butanoate metabolism	1.1.1.157	Cre12.g534350	Cre12.g534350.t1.2	HCD2	Mitochondria		R01976
_m_	R611	3hbcoa_m_ + nad_m_ --> aacoa_m_ + h_m_ + nadh_m_	HBCOm	3-Hydroxybutanoyl-CoA:NAD+ oxidoreductase, mitochondria	Butanoate metabolism	4.2.1.17;5.3.3.8	( Cre16.g695050 OR Cre03.g190850 )	( Cre16.g695050.t1.2 OR Cre03.g190850.t1.2 )	( HCD1 OR ECH1 )	Mitochondria	[Atteia 2009]	R01975
_m_	R612	bhb_m_ + nad_m_ --> acac_m_ + h_m_ + nadh_m_	HBNOm	3-Hydroxybutanoate:NAD+ oxidoreductase, mitochondria	Butanoate metabolism	1.1.1.30	Cre07.g352450	Cre07.g352450.t1.2	SDR10	Mitochondria	[Atteia 2009]	R01361
_x_	R613	bhb_x_ + nad_x_ --> acac_x_ + h_x_ + nadh_x_	HBNOx	3-Hydroxybutanoate:NAD+ oxidoreductase, glyoxysome	Butanoate metabolism	1.1.1.30	Cre07.g352450	Cre07.g352450.t1.2	SDR10	Glyoxysome		R01361
_h_	R614	h2o_h_ + nad_h_ + sucsal_h_ --> 2 h_h_ + nadh_h_ + succ_h_	SSNOh	succinate-semialdehyde:NAD+ oxidoreductase, chloroplast	Butanoate metabolism	1.2.1.24	Cre08.g381702	Cre08.g381702.t1.1	Cre08.g381702	Chloroplast		R00713
_m_	R615	h2o_m_ + nad_m_ + sucsal_m_ --> 2 h_m_ + nadh_m_ + succ_m_	SSNOm	succinate-semialdehyde:NAD+ oxidoreductase, mitochondria	Butanoate metabolism	1.2.1.24	Cre08.g381702	Cre08.g381702.t1.1	Cre08.g381702	Mitochondria		R00713
_c_	R616	akg_c_ + ala-L_c_ --> glu-L_c_ + pyr_c_	ALAAT	alanine aminotransferase	Carbon fixation	2.6.1.2	( Cre10.g451950 OR Cre06.g284700 )	( Cre10.g451950.t1.2 OR Cre06.g284700.t1.2 )	( AAT1 OR AAT2 )	Cytosol		R00258
_h_	R617	dhap_h_ + e4p_h_ --> s17bp_h_	FBA3hi	Sedoheptulose 1,7-bisphosphate D-glyceraldehyde-3-phosphate-lyase	Carbon fixation	4.1.2.13	( Cre01.g006950 OR Cre02.g093450 )	( ( Cre01.g006950.t1.1 OR Cre01.g006950.t2.1 ) OR Cre02.g093450.t1.2 )	( FBA1 OR FBA2 )	Chloroplast	[Klein 1986]	R01829
_h_	R618	13dpg_h_ + nadph_h_ --> g3p_h_ + nadp_h_ + pi_h_	GAPDH(nadp)hi	glyceraldehyde-3-phosphate dehydrogenase (NADP+) (phosphorylating)	Carbon fixation	1.2.1.13	Cre01.g010900	Cre01.g010900.t1.2	GAP3	Chloroplast	[Chang 2007, Chen 1991, Klein 1986, Takeda 1995, Avilan 1997, Graciet 2004, Suss 1995, Li 2004]	R01063
_h_	R619	h_h_ + hco3_h_ --> co2_h_ + h2o_h_	HCO3Ehi	carbonate dehydratase (HCO3 equilibration reaction), irreversible, chloroplast	Carbon fixation	4.2.1.1	( Cre09.g415700 OR Cre12.g485050 )	( Cre09.g415700.t1.2 OR Cre12.g485050.t1.2 )	( CAH3 OR CAH6 )	Chloroplast	[Lehman 1978,Eriksson 1996,Sultemeyer 1990, Zhang 2004, Gillet 2006, Spalding 2008]	R00132
_c_	R620	h_c_ + hco3_c_ --> co2_c_ + h2o_c_	HCO3E	carbonic anhydrase	Carbon fixation	4.2.1.1	( Cre13.g607350 OR Cre04.g223050 OR Cre04.g223100 OR Cre09.g405750 )	( Cre13.g607350.t1.2 OR Cre04.g223050.t1.2 OR Cre04.g223100.t1.2 OR Cre09.g405750.t1.1 )	( CAH7 OR CAH2 OR CAH1 OR CAH8 )	Cytosol	[Van 1999, Ynalvez 2008, Lehman 1978, Eriksson 1996, Sultemeyer 1990, Zhang 2004, Gillet 2006, Spalding 2008]	R00132
_m_	R621	h_m_ + hco3_m_ --> co2_m_ + h2o_m_	HCO3Em	carbonate dehydratase (HCO3 equilibration reaction), irreversible, mitochondrial	Carbon fixation	4.2.1.1	( Cre09.g415850 OR Cre12.g516450 OR Cre05.g248400 OR Cre05.g248450 )	( Cre09.g415850.t1.2 OR Cre12.g516450.t1.2 OR Cre05.g248400.t1.2 OR Cre05.g248450.t1.2 )	( CAG3 OR CAG1 OR CAH4 OR CAH5 )	Mitochondria	[Yamano 2008, Miura 2004, Lehman 1978, Eriksson 1996, Sultemeyer 1990, Zhang 2004, Atteia 2009, Gillet 2006, Spalding 2008]	R00132
_h_	R622	h_h_ + nadph_h_ + oaa_h_ --> mal-L_h_ + nadp_h_	MDH(nadp)hi	malate dehydrogenase (NADP+)	Carbon fixation	1.1.1.82	Cre09.g410700	Cre09.g410700.t1.2	MDH5	Chloroplast	[Willeford 1989b]	R00343
_m_	R623	mal-L_m_ + nad_m_ --> co2_m_ + nadh_m_ + pyr_m_	MDHCm	malate dehydrogenase (decarboxylating)	Carbon fixation	1.1.1.39	Cre06.g268750	Cre06.g268750.t1.2	MME	Mitochondria	[Atteia 2009]	R00214
_c_	R624	co2_c_ + h2o_c_ + pep_c_ --> 2 h_c_ + oaa_c_ + pi_c_	PPC	phosphoenolpyruvate carboxylase	Carbon fixation	4.1.1.31	( Cre11.g476325 OR Cre03.g171950 OR Cre16.g673852 )	( Cre11.g476325.t1.1 OR Cre03.g171950.t1.1 OR Cre16.g673852.t1.1 )	( Cre11.g476325 OR PPC2 OR Cre16.g673852 )	Cytosol	[Giordano 2003]	R00345
_h_	R625	atp_h_ + h_h_ + pi_h_ + pyr_h_ --> amp_h_ + pep_h_ + ppi_h_	PPDKh	pyruvate phosphate dikinase	Carbon fixation	2.7.9.1	( Cre10.g424750 OR Cre17.g734548 )	( Cre10.g424750.t1.2 OR Cre17.g734548.t1.1 )	( PPD1 OR PPD2 )	Chloroplast		R00206
_h_	R626	atp_h_ + ru5p-D_h_ --> adp_h_ + rb15bp_h_	PRUK	phosphoribulokinase	Carbon fixation	2.7.1.19	Cre12.g554800	Cre12.g554800.t1.2	PRK1	Chloroplast	[Hahn 1998, Harris 1989, Takeda 1995, Avilan 1997, Graciet 2004, Lemaire 2004, Zhang 2004, Gillet 2006]	R01523
_h_	R627	co2_h_ + h2o_h_ + rb15bp_h_ --> 2 3pg_h_ + 2 h_h_	RBPCh	ribulose-bisphosphate carboxylase	Carbon fixation	4.1.1.39	( ChreCp049 AND ( Cre02.g120100 OR Cre02.g120150 ) )	( ChreCp049 AND ( Cre02.g120100.t1.2 OR Cre02.g120150.t1.2 ) )	( rbcL AND ( RBCS1 OR RBCS2 ) )	Chloroplast	[Khrebtukova 1996, Hahn 1998, Harris 1989, Avilan 1997, Graciet 2004, Lemaire 2004, Zhang 2004, Gillet 2006, Suss 1995, Lacoste-Royal 1987, Goldschmidt-Clermont 1986, Mizohata 2002, Taylor 2001]	R00024
_h_	R628	h2o_h_ + s17bp_h_ --> h_h_ + pi_h_ + s7p_h_	SBP	sedoheptulose-bisphosphatase	Carbon fixation	3.1.3.37	Cre03.g185550	Cre03.g185550.t1.2	SBP1	Chloroplast	[Hahn 1998, Lemaire 2004]	R01845
_m_	R629	akg_m_ + asp-L_m_ --> glu-L_m_ + oaa_m_	ASPATm	aspartate aminotransferase, mitochondrial	Carbon fixation;Glutamate metabolism;Alanine and aspartate metabolism	2.6.1.1	( Cre02.g097900 OR Cre09.g387726 OR Cre06.g257950 OR Cre02.g147302 )	( Cre02.g097900.t1.2 OR Cre09.g387726.t1.1 OR Cre06.g257950.t1.2 OR Cre02.g147302.t1.1 )	( AST3 OR AST1 OR AST4 OR Cre02.g147302 )	Mitochondria	[Stern 2009]	R00355
_h_	R630	mal-L_h_ + nadp_h_ --> co2_h_ + nadph_h_ + pyr_h_	MDHC(nadp)hr	malate dehydrogenase (oxaloacetate decarboxylating) (NADP+)	Carbon fixation;Pyruvate metabolism	1.1.1.40	( Cre14.g629700 OR Cre14.g629750 OR Cre06.g251400 OR Cre14.g628650 OR Cre01.g022500 )	( Cre14.g629700.t1.1 OR ( Cre14.g629750.t1.1 OR Cre14.g629750.t2.1 ) OR Cre06.g251400.t1.2 OR Cre14.g628650.t1.2 OR Cre01.g022500.t1.2 )	( MME3 OR MME2 OR MME6 OR MME4 OR MME5 )	Chloroplast		R00216
_u_	R631	anxan_u_ + ascb-L_u_ + h_u_ --> dhdascb_u_ + h2o_u_ + zaxan_u_	ANXANASCOR	antheraxanthin:ascorbate oxidoreductase	Carotenoid biosynthesis	1.10.99.3	Cre09.g388060	Cre09.g388060.t1.1	VDR1	Thylakoid Lumen	[Grossman 2004, Baroli 2003, Niyogi 1997]	R07179
_u_	R632	anxan_u_ + h_u_ + nadph_u_ + o2_u_ --> h2o_u_ + nadp_u_ + vioxan_u_	ANXANOR	antheraxanthin,NADH:oxygen oxidoreductase	Carotenoid biosynthesis	1.14.13.90	Cre02.g082550	Cre02.g082550.t1.2	ZEP	Thylakoid Lumen	[Grossman 2004, Baroli 2003, Stern 2009, Niyogi 1997]	R06947
_u_	R633	caro_u_ + h_u_ + nadph_u_ + o2_u_ --> bcrptxan_u_ + h2o_u_ + nadp_u_	BCAROH	beta-carotene hydroxylase	Carotenoid biosynthesis	1.14.13.-	( Cre17.g731700 OR Cre02.g112850 OR Cre04.g215050 )	( Cre17.g731700.t1.1 OR Cre02.g112850.t1.1 OR Cre04.g215050.t1.2 )	( FMO2 OR COQ6 OR CBH1 )	Thylakoid Lumen	[Stern 2009, Niyogi 1997]	R07558
_u_	R634	caro_u_ + fdxrd_u_ + 2 h_u_ + 1.5 o2_u_ --> echn_u_ + fdxox_u_ + 2 h2o_u_	BCAROKT	beta-carotene ketolase	Carotenoid biosynthesis		( Cre14.g626700 AND Cre04.g215000 )	( Cre14.g626700.t1.2 AND Cre04.g215000.t1.2 )	( FDX1 AND BKT1 )	Thylakoid Lumen	[Francis 1975, Lohr 2005, Stern 2009, Gerjets 2009]	R05345
_u_	R635	bcrptxan_u_ + h_u_ + nadph_u_ + o2_u_ --> h2o_u_ + nadp_u_ + zaxan_u_	BCRPTXANH	beta-Cryptoxanthin hydroxylase	Carotenoid biosynthesis	1.14.13.-	( Cre17.g731700 OR Cre02.g112850 OR Cre04.g215050 )	( Cre17.g731700.t1.1 OR Cre02.g112850.t1.1 OR Cre04.g215050.t1.2 )	( FMO2 OR COQ6 OR CBH1 )	Thylakoid Lumen	[Stern 2009, Niyogi 1997]	R07559
_u_	R636	acaro_u_ + h_u_ + nadph_u_ + o2_u_ --> h2o_u_ + nadp_u_ + zxan_u_	CHYA1	alpha-carotene hydroxylase (zeinoxanthin forming)	Carotenoid biosynthesis	1.14.13.-	( Cre17.g731700 OR Cre02.g112850 OR Cre04.g215050 )	( Cre17.g731700.t1.1 OR Cre02.g112850.t1.1 OR Cre04.g215050.t1.2 )	( FMO2 OR COQ6 OR CBH1 )	Thylakoid Lumen	[Lohr 2005]	R07530
_u_	R637	acaro_u_ + h_u_ + nadph_u_ + o2_u_ --> crpxan_u_ + h2o_u_ + nadp_u_	CHYA2	alpha-carotene hydroxylase (alpha-cryptoxanthin forming)	Carotenoid biosynthesis		( Cre01.g027550 OR Cre16.g678437 OR Cre02.g142266 OR Cre08.g373100 )	( Cre01.g027550.t1.1 OR Cre16.g678437.t1.1 OR Cre02.g142266.t1.1 OR Cre08.g373100.t1.1 )	( Cre01.g027550 OR Cre16.g678437 OR Cre02.g142266 OR CYP25 )	Thylakoid Lumen		R07850
_u_	R638	crpxan_u_ + h_u_ + nadph_u_ + o2_u_ --> h2o_u_ + lut_u_ + nadp_u_	CXHY	cryptoxanthin hydroxylase	Carotenoid biosynthesis					Thylakoid Lumen		R07851
_h_	R639	dcaro_h_ --> acaro_h_	LCYA	lycopene cyclase (alpha-carotene producing)	Carotenoid biosynthesis	1.14.-.-	Cre08.g358538	Cre08.g358538.t1.1	Cre08.g358538	Chloroplast		R06962
_u_	R640	gcaro_u_ --> caro_u_	LCYB	lycopene cyclase (beta-carotene producing)	Carotenoid biosynthesis	1.14.-.-	Cre08.g358538	Cre08.g358538.t1.1	Cre08.g358538	Thylakoid Lumen	[Lohr 2005, Stern 2009]	R03824
_h_	R641	lyc_h_ --> dcaro_h_	LCYD	lycopene cyclase (delta-carotene producing)	Carotenoid biosynthesis	1.14.-.-	Cre06.g267600	( Cre06.g267600.t1.2 OR Cre06.g267600.t2.1 )	LEC1	Chloroplast	[Stern 2009]	R06963
_h_	R642	dcaro_h_ --> ecaro_h_	LCYE	lycopene cyclase (epsilon-carotene producing)	Carotenoid biosynthesis	1.14.-.-	Cre06.g267600	( Cre06.g267600.t1.2 OR Cre06.g267600.t2.1 )	LEC1	Chloroplast	[Anwaruzzaman 2004]	R07840
_h_	R643	lyc_h_ --> gcaro_h_	LCYG	lycopene cyclase (gamma-carotene producing)	Carotenoid biosynthesis	1.14.-.-	Cre08.g358538	Cre08.g358538.t1.1	Cre08.g358538	Chloroplast		R05341
_u_	R644	h_u_ + lut_u_ + nadph_u_ + o2_u_ --> h2o_u_ + loroxan_u_ + nadp_u_	LUTH	lutein hydroxylase	Carotenoid biosynthesis					Thylakoid Lumen	[Grossman 2004, Stern 2009, Niyogi 1997, Francis 1975]
_u_	R645	vioxan_u_ --> neoxan_u_	NEOXANS	neoxanthin synthase	Carotenoid biosynthesis	5.3.99.9				Thylakoid Lumen	[Stern 2009, Niyogi 1997]	R06948
_h_	R646	norsp_h_ + o2_h_ + pqh2_h_ --> 2 h2o_h_ + lyc_h_ + pq_h_	NOR	Neurosporene oxidoreductase	Carotenoid biosynthesis	1.14.99.30	Cre07.g314150	Cre07.g314150.t1.2	ZDS	Chloroplast	[McCarthy 2004]	R04800
_h_	R647	phyto_h_ + pq_h_ --> phytfl_h_ + pqh2_h_	PDS1	phytoene desaturase (1)	Carotenoid biosynthesis	1.14.99.-	Cre12.g509650	Cre12.g509650.t1.2	PDS1	Chloroplast	[McCarthy 2004]	R04786
_h_	R648	phytfl_h_ + pq_h_ --> pqh2_h_ + zcaro_h_	PDS2	phytoene desaturase (2)	Carotenoid biosynthesis	1.14.99.-	Cre12.g509650	Cre12.g509650.t1.2	PDS1	Chloroplast	[McCarthy 2004]	R04787
_h_	R649	2 ggdp_h_ --> phyto_h_ + 2 ppi_h_	PSY	phytoene synthase	Carotenoid biosynthesis	2.5.1.32	Cre02.g095092	Cre02.g095092.t1.1	PSY1	Chloroplast	[McCarthy 2004]	R02065;R07270
_u_	R650	ascb-L_u_ + h_u_ + vioxan_u_ --> anxan_u_ + dhdascb_u_ + h2o_u_	VIOXANOR	violaxanthin:ascorbate oxidoreductase	Carotenoid biosynthesis	1.10.99.3	Cre09.g388060	Cre09.g388060.t1.1	VDR1	Thylakoid Lumen	[Grossman 2004, Baroli 2003, Niyogi 1997]	R07178
_u_	R651	h_u_ + nadph_u_ + o2_u_ + zaxan_u_ --> anxan_u_ + h2o_u_ + nadp_u_	ZAXANOR	zeaxanthin,NADH:oxygen oxidoreductase	Carotenoid biosynthesis	1.14.13.90	Cre02.g082550	Cre02.g082550.t1.2	ZEP	Thylakoid Lumen	[Grossman 2004, Baroli 2003, Stern 2009, Niyogi 1997]	R07199
_h_	R652	o2_h_ + pqh2_h_ + zcaro_h_ --> 2 h2o_h_ + norsp_h_ + pq_h_	ZDS	zeta-carotene desaturase	Carotenoid biosynthesis	1.14.99.30	Cre07.g314150	Cre07.g314150.t1.2	ZDS	Chloroplast	[McCarthy 2004]	R04798
_u_	R653	h_u_ + nadph_u_ + o2_u_ + zxan_u_ --> h2o_u_ + lut_u_ + nadp_u_	ZHY	zeinoxanthin hydroxylase	Carotenoid biosynthesis		( Cre01.g027550 OR Cre16.g678437 OR Cre02.g142266 OR Cre08.g373100 )	( Cre01.g027550.t1.1 OR Cre16.g678437.t1.1 OR Cre02.g142266.t1.1 OR Cre08.g373100.t1.1 )	( Cre01.g027550 OR Cre16.g678437 OR Cre02.g142266 OR CYP25 )	Thylakoid Lumen		R07531
_m_	R654	etfox_m_ + fadh2_m_ --> etfrd_m_ + fad_m_	ETF	electron transfer flavoprotein	Cofactor recycling		( Cre16.g687950 AND Cre12.g554953 )	( Cre16.g687950.t1.2 AND Cre12.g554953.t1.1 )	( ETF1 AND ETF2 )	Mitochondria
_m_	R655	etfrd_m_ + q8_m_ --> etfox_m_ + q8h2_m_	ETFQO	Electron transfer flavoprotein-ubiquinone oxidoreductase	Cofactor recycling	1.5.5.1	Cre02.g094300	Cre02.g094300.t1.2	FUO1	Mitochondria		R04433
_h_	R656	3snpyr_h_ + h2o_h_ --> hso3_h_ + pyr_h_	3SPYRSPh	3-sulfinopyruvate hydrolase (spontaneous), chloroplast	Cysteine and methionine metabolism					Chloroplast		R04861
_m_	R657	3snpyr_m_ + h2o_m_ --> hso3_m_ + pyr_m_	3SPYRSPm	3-sulfinopyruvate hydrolase (spontaneous), mitochondria	Cysteine and methionine metabolism					Mitochondria		R04861
_c_	R658	acser_c_ + tsul_c_ --> ac_c_ + scys-L_c_	ACSERSULL	O3-Acetyl-L-serine acetate-lyase (adding hydrogen sulfide), cytosol	Cysteine and methionine metabolism	2.5.1.47;2.5.1.48	( Cre16.g664250 OR Cre16.g685550 OR Cre03.g172850 OR Cre08.g367600 OR Cre03.g144627 )	( Cre16.g664250.t1.2 OR Cre16.g685550.t1.2 OR Cre03.g172850.t1.2 OR Cre08.g367600.t1.2 OR Cre03.g144627.t1.1 )	( ASL2 OR ASL4 OR ASL3 OR ASL1 OR CGS1 )	Cytosol		R03132
_h_	R659	acser_h_ + tsul_h_ --> ac_h_ + scys-L_h_	ACSERSULLh	O3-Acetyl-L-serine acetate-lyase (adding hydrogen sulfide), chloroplast	Cysteine and methionine metabolism	2.5.1.47;2.5.1.48	( Cre16.g685550 OR Cre03.g172850 OR Cre03.g144627 )	( Cre16.g685550.t1.2 OR Cre03.g172850.t1.2 OR Cre03.g144627.t1.1 )	( ASL4 OR ASL3 OR CGS1 )	Chloroplast		R03132
_m_	R660	acser_m_ + tsul_m_ --> ac_m_ + scys-L_m_	ACSERSULLm	O3-Acetyl-L-serine acetate-lyase (adding hydrogen sulfide), mitochondria	Cysteine and methionine metabolism	2.5.1.47;2.5.1.48	( Cre16.g685550 OR Cre03.g172850 OR Cre08.g367600 )	( Cre16.g685550.t1.2 OR Cre03.g172850.t1.2 OR Cre08.g367600.t1.2 )	( ASL4 OR ASL3 OR ASL1 )	Mitochondria		R03132
_m_	R661	akg_m_ + cys-L_m_ --> glu-L_m_ + mercppyr_m_	CYSTAm	L-Cysteine:2-oxoglutarate aminotransferase	Cysteine and methionine metabolism	2.6.1.1	( Cre02.g097900 OR Cre09.g387726 OR Cre06.g257950 OR Cre02.g147302 )	( Cre02.g097900.t1.2 OR Cre09.g387726.t1.1 OR Cre06.g257950.t1.2 OR Cre02.g147302.t1.1 )	( AST3 OR AST1 OR AST4 OR Cre02.g147302 )	Mitochondria		R00895
_h_	R662	cys-L_h_ + suchms_h_ --> cyst-L_h_ + succ_h_	SHSL1h	O-Succinyl-L-homoserine succinate-lyase (adding cysteine)	Cysteine and methionine metabolism	2.5.1.48	Cre03.g144627	Cre03.g144627.t1.1	CGS1	Chloroplast		R03260
_h_	R663	h2s_h_ + suchms_h_ --> h_h_ + hcys-L_h_ + succ_h_	SHSL2h	O-succinyl-L-homoserine succinate-lyase (adding hydrogen sulfide)	Cysteine and methionine metabolism	2.5.1.48;2.5.1.-	Cre03.g144627	Cre03.g144627.t1.1	CGS1	Chloroplast		R01288
_h_	R664	h2o_h_ + suchms_h_ --> 2obut_h_ + h_h_ + nh4_h_ + succ_h_	SHSL4h	O-Succinyl-L-homoserine succinate-lyase (deaminating;2-oxobutanoate-forming)	Cysteine and methionine metabolism	2.5.1.48	Cre03.g144627	Cre03.g144627.t1.1	CGS1	Chloroplast		R00999
_h_	R665	akg_h_ + Lcyst_h_ --> 3spyr_h_ + glu-L_h_	AATC	aspartate aminotransferase, cysteate forming	Cysteine metabolism	2.6.1.1	( Cre02.g097900 OR Cre09.g387726 OR Cre02.g147302 )	( Cre02.g097900.t1.2 OR Cre09.g387726.t1.1 OR Cre02.g147302.t1.1 )	( AST3 OR AST1 OR Cre02.g147302 )	Chloroplast	[Lain-Guelbenzu 1991]	R02433
_m_	R666	akg_m_ + Lcyst_m_ --> 3spyr_m_ + glu-L_m_	AATCm	aspartate aminotransferase, cysteate forming, mitochondria	Cysteine metabolism	2.6.1.1	( Cre02.g097900 OR Cre09.g387726 OR Cre06.g257950 OR Cre02.g147302 )	( Cre02.g097900.t1.2 OR Cre09.g387726.t1.1 OR Cre06.g257950.t1.2 OR Cre02.g147302.t1.1 )	( AST3 OR AST1 OR AST4 OR Cre02.g147302 )	Mitochondria	[Lain-Guelbenzu 1991, Atteia 2009]	R02433
_h_	R667	3sala_h_ + akg_h_ --> 3snpyr_h_ + glu-L_h_	AATG	aspartate aminotransferase, glutamate forming	Cysteine metabolism	2.6.1.1	( Cre02.g097900 OR Cre09.g387726 OR Cre02.g147302 )	( Cre02.g097900.t1.2 OR Cre09.g387726.t1.1 OR Cre02.g147302.t1.1 )	( AST3 OR AST1 OR Cre02.g147302 )	Chloroplast	[Lain-Guelbenzu 1991]	R02619
_m_	R668	3sala_m_ + akg_m_ --> 3snpyr_m_ + glu-L_m_	AATGm	aspartate aminotransferase, glutamate forming, mitochondria	Cysteine metabolism	2.6.1.1	( Cre02.g097900 OR Cre09.g387726 OR Cre06.g257950 OR Cre02.g147302 )	( Cre02.g097900.t1.2 OR Cre09.g387726.t1.1 OR Cre06.g257950.t1.2 OR Cre02.g147302.t1.1 )	( AST3 OR AST1 OR AST4 OR Cre02.g147302 )	Mitochondria	[Lain-Guelbenzu 1991]	R02619
_h_	R669	h2o_h_ + Lcystin_h_ --> nh4_h_ + pyr_h_ + thcys_h_	CTINBL	cystathionine beta-lyase, cystine	Cysteine metabolism	4.4.1.8	Cre16.g669550	Cre16.g669550.t1.2	METC	Chloroplast		R02408
_m_	R670	glu-L_m_ + mercppyr_m_ --> akg_m_ + cys-L_m_	CYSATm	aspartate aminotransferase, cysteine forming	Cysteine metabolism	2.6.1.1	( Cre02.g097900 OR Cre09.g387726 )	( Cre02.g097900.t1.2 OR Cre09.g387726.t1.1 )	( AST3 OR AST1 )	Mitochondria	[Lain-Guelbenzu 1991]	R00896
_h_	R671	glu-L_h_ + mercppyr_h_ --> akg_h_ + cys-L_h_	CYSAT	aspartate aminotransferase, cysteine forming, mitochondria	Cysteine metabolism	2.6.1.1	( Cre02.g097900 OR Cre09.g387726 OR Cre06.g257950 )	( Cre02.g097900.t1.2 OR Cre09.g387726.t1.1 OR Cre06.g257950.t1.2 )	( AST3 OR AST1 OR AST4 )	Chloroplast	[Lain-Guelbenzu 1991]	R00896
_h_	R672	cys-L_h_ + o2_h_ --> 3sala_h_ + h_h_	CYSDO	cysteine dioxygenase	Cysteine metabolism	1.13.11.20	( Cre03.g163950 OR Cre03.g174400 )	( Cre03.g163950.t1.1 OR Cre03.g174400.t1.2 )	( CDO2 OR CDO1 )	Chloroplast		R00893
_h_	R673	acser_h_ + h2s_h_ --> ac_h_ + cys-L_h_ + h_h_	CYSS	cysteine synthase	Cysteine metabolism	2.5.1.47	( Cre16.g664250 OR Cre16.g685550 OR Cre03.g172850 OR Cre08.g367600 )	( Cre16.g664250.t1.2 OR Cre16.g685550.t1.2 OR Cre03.g172850.t1.2 OR Cre08.g367600.t1.2 )	( ASL2 OR ASL4 OR ASL3 OR ASL1 )	Chloroplast	[Ravina 1999]	R00897
_h_	R674	acser_h_ + trdrd_h_ + tsul_h_ --> ac_h_ + cys-L_h_ + hso3_h_ + trdox_h_	CYSS(trdrd)	cysteine synthase, thioredoxin	Cysteine metabolism	2.5.1.47	( ( Cre01.g066552 OR Cre05.g243050 OR Cre10.g446100 ) AND ( Cre08.g367600 OR Cre16.g664250 OR Cre03.g172850 OR Cre16.g685550 ) )	( ( Cre01.g066552.t1.1 OR Cre05.g243050.t1.2 OR Cre10.g446100.t1.2 ) AND ( Cre08.g367600.t1.2 OR Cre16.g664250.t1.2 OR Cre03.g172850.t1.2 OR Cre16.g685550.t1.2 ) )	( ( Cre01.g066552 OR TRX3 OR TRX6 ) AND ( ASL1 OR ASL2 OR ASL3 OR ASL4 ) )	Chloroplast	[Ravina 1999]	R04859
_h_	R675	h2s_h_ + nh4_h_ + pyr_h_ --> cys-L_h_ + h2o_h_	CYSTBL	cystathionine beta-lyase	Cysteine metabolism	4.4.1.8	Cre16.g669550	Cre16.g669550.t1.2	METC	Chloroplast		R00782
_h_	R677	accoa_h_ + ser-L_h_ --> acser_h_ + coa_h_	SAT	serine O-acetyltransferase	Cysteine metabolism;Sulfur metabolism	2.3.1.30	( Cre17.g713850 OR Cre10.g466750 )	( Cre17.g713850.t1.1 OR Cre10.g466750.t1.1 OR Cre10.g466750.t2.1 )	( SAT2 OR SAT1 )	Chloroplast	[Mosulén 2003, Yang 2004a]	R00586
_m_	R678	accoa_m_ + ser-L_m_ --> acser_m_ + coa_m_	SATm	serine O-acetyltransferase, mitochondria	Cysteine metabolism;Sulfur metabolism	2.3.1.30	( Cre17.g713850 OR Cre10.g466750 )	( Cre17.g713850.t1.1 OR Cre10.g466750.t1.1 OR Cre10.g466750.t2.1 )	( SAT2 OR SAT1 )	Mitochondria	[Stern 2009]	R00586
_c_	R679	citalald_c_ + h2o_c_ + o2_c_ --> citalppa_c_ + h_c_ + h2o2_c_	CITALALDOR	citalopram aldehyde:oxygen oxidoreductase	Drug metabolism - cytochrome P450	1.2.3.1	Cre11.g467688	( Cre11.g467688.t1.1 OR Cre11.g467688.t2.1 )	Cre11.g467688	Cytosol	[Johnson 2007]	R08349
_c_	R680	cital_c_ + o2_c_ --> dmcital_c_ + for_c_ + h_c_	CITALDM	citalopram demethylase	Drug metabolism - cytochrome P450	1.14.14.1	( Cre07.g340850 OR Cre07.g354400 OR Cre07.g354450 )	( Cre07.g340850.t1.2 OR Cre07.g354400.t1.1 OR Cre07.g354450.t1.2 )	( CYP19 OR CYP21 OR CYP22 )	Cytosol	[Johnson 2007]	R08343
_c_	R681	cital_c_ + nadh_c_ + o2_c_ --> citalo_c_ + h2o_c_ + nad_c_	CITALMO	citalopram monooxygenase	Drug metabolism - cytochrome P450	1.14.14.1	( Cre07.g340850 OR Cre07.g354400 OR Cre07.g354450 )	( Cre07.g340850.t1.2 OR Cre07.g354400.t1.1 OR Cre07.g354450.t1.2 )	( CYP19 OR CYP21 OR CYP22 )	Cytosol	[Johnson 2007]	R08344
_c_	R682	cital_c_ + h2o_c_ + o2_c_ --> citalald_c_ + dma_c_ + h2o2_c_	CITALOR	citalopram:oxygen oxidoreductase (deaminating)	Drug metabolism - cytochrome P450	1.4.3.4	Cre09.g389250	Cre09.g389250.t1.2	AOF1	Cytosol	[Johnson 2007, Chua 1979]	R08346
_c_	R683	ddmcital_c_ + h2o_c_ + o2_c_ --> citalald_c_ + h2o2_c_ + nh4_c_	DDMCITALOR	didemethylcitalopram:oxygen oxidoreductase (deaminating)	Drug metabolism - cytochrome P450	1.4.3.4	Cre09.g389250	Cre09.g389250.t1.2	AOF1	Cytosol	[Johnson 2007, Chua 1979]	R08348
_c_	R684	dmcital_c_ + o2_c_ --> ddmcital_c_ + for_c_ + h_c_	DMCITALDM	demethylcitalopram demethylase	Drug metabolism - cytochrome P450	1.14.14.1	( Cre07.g340850 OR Cre07.g354400 OR Cre07.g354450 )	( Cre07.g340850.t1.2 OR Cre07.g354400.t1.1 OR Cre07.g354450.t1.2 )	( CYP19 OR CYP21 OR CYP22 )	Cytosol	[Johnson 2007]	R08345
_c_	R685	dmcital_c_ + h2o_c_ + o2_c_ --> citalald_c_ + h2o2_c_ + mma_c_	DMCITALOR	demethylcitalopram:oxygen oxidoreductase (deaminating)	Drug metabolism - cytochrome P450	1.4.3.4	Cre09.g389250	Cre09.g389250.t1.2	AOF1	Cytosol	[Johnson 2007, Chua 1979]	R08347
_e_	R686	h2o_e_ + lido_e_ --> 26dmani_e_ + degly_e_ + h_e_	LIDOAMH	lidocaine amidohydrolase	Drug metabolism - cytochrome P450	3.1.1.1				Extracellular	[Snell 1982, Post 1979]	R08300
_c_	R687	lido_c_ + 2 o2_c_ --> 2 for_c_ + 2 h_c_ + meglyxyl_c_	LIDODM	lidocaine demethylase	Drug metabolism - cytochrome P450	1.14.14.1	( Cre07.g340850 OR Cre07.g354400 OR Cre07.g354450 )	( Cre07.g340850.t1.2 OR Cre07.g354400.t1.1 OR Cre07.g354450.t1.2 )	( CYP19 OR CYP21 OR CYP22 )	Cytosol	[Snell 1982, Post 1979]	R08293
_c_	R688	h_c_ + lido_c_ + nadph_c_ + o2_c_ --> 3hlido_c_ + h2o_c_ + nadp_c_	LIDOMO	lidocaine monooxygenase	Drug metabolism - cytochrome P450	1.14.14.1	( Cre07.g340850 OR Cre07.g354400 OR Cre07.g354450 )	( Cre07.g340850.t1.2 OR Cre07.g354400.t1.1 OR Cre07.g354450.t1.2 )	( CYP19 OR CYP21 OR CYP22 )	Cytosol	[Snell 1982, Post 1979]	R08294
_e_	R689	h2o_e_ + meglyxyl_e_ --> 26dmani_e_ + egly_e_ + h_e_	MEGLYXYLAMH	monoethylglycinexylidide amidohydrolase	Drug metabolism - cytochrome P450	3.1.1.1				Extracellular	[Snell 1982, Post 1979]	R08295
_c_	R690	56dh5flura_c_ + h2o_c_ --> aflburppa_c_ + h_c_	56DH5FLURAAMH	5,6-dihydro-5-fluorouracil amidohydrolase	Drug metabolism - other enzymes	3.5.2.2	Cre02.g097000	Cre02.g097000.t1.2	DHP1	Cytosol		R08227
_c_	R691	5flura_c_ + h_c_ + nadph_c_ --> 56dh5flura_c_ + nadp_c_	5FLURAOR	5-fluorouracil:NADP oxidoreductase	Drug metabolism - other enzymes	1.3.1.2	Cre13.g578750	Cre13.g578750.t1.2	TBA1	Cytosol		R08226
_c_	R692	5flura_c_ + prpp_c_ --> 5flurimp_c_ + ppi_c_	5FLURAPRT	5-fluorouracil phosphoribosyltransferase	Drug metabolism - other enzymes	2.4.2.10	Cre01.g048950	Cre01.g048950.t1.2	PYR5	Cytosol		R08231
_c_	R693	6mpur_c_ + prpp_c_ --> 6tins5mp_c_ + ppi_c_	6MPURPRT	6-mercaptopurine phosphoribosyltransferase	Drug metabolism - other enzymes	2.4.2.8	( Cre17.g708100 OR Cre04.g217934 OR Cre08.g358900 )	( Cre17.g708100.t1.2 OR Cre04.g217934.t1.1 OR Cre08.g358900.t1.2 )	( Cre17.g708100 OR Cre04.g217934 OR Cre08.g358900 )	Cytosol		R08237
_c_	R694	6tins5mp_c_ + h2o_c_ + nad_c_ --> 6txan5mp_c_ + h_c_ + nadh_c_	6TINS5MPOR	6-thioinosine 5'-monophosphate:NAD oxidoreductase	Drug metabolism - other enzymes	1.1.1.205	Cre14.g614300	Cre14.g614300.t1.2	Cre14.g614300	Cytosol	[Atteia 2009]	R08240
_c_	R695	6txan5mp_c_ + atp_c_ + gln-L_c_ + h2o_c_ --> 6tgsnmp_c_ + amp_c_ + glu-L_c_ + h_c_ + ppi_c_	6TXAN5MPAML	6-thioxanthine 5'-monophosphate:L-glutamine amido-ligase	Drug metabolism - other enzymes	6.3.5.2	Cre02.g092900	Cre02.g092900.t1.2	GUA1	Cytosol	[Atteia 2009]	R08244
_c_	R696	aflburppa_c_ + 2 h_c_ + h2o_c_ --> aflbala_c_ + co2_c_ + nh4_c_	AFLBURPPAAMH	alpha-fluoro-beta-ureidopropionic acid amidohydrolase	Drug metabolism - other enzymes	3.5.1.6	Cre01.g022650	Cre01.g022650.t1.2	Cre01.g022650	Cytosol		R08228
_c_	R697	cytP450o_c_ + h_c_ + nadph_c_ --> cytP450r_c_ + nadp_c_	CYTP450R	cytochrome P-450 reductase, cytosol	Drug metabolism - other enzymes	1.6.2.4	Cre01.g039350	Cre01.g039350.t1.2	NCR2	Cytosol	[Benveniste 1998, Benveniste 2006, Morant 2007]	R08551
_c_	R698	cytP450r_c_ + o2_c_ + tega_c_ --> 5flura_c_ + cytP450o_c_ + h2o_c_ + sucald_c_	TEGAMO	tegafur monooxygenase	Drug metabolism - other enzymes	1.14.14.1	( Cre07.g340850 OR Cre07.g354400 OR Cre07.g354450 )	( Cre07.g340850.t1.2 OR Cre07.g354400.t1.1 OR Cre07.g354450.t1.2 )	( CYP19 OR CYP21 OR CYP22 )	Cytosol		R08225
_c_	R699	prpp_c_ + tgua_c_ --> 6tgsnmp_c_ + ppi_c_	TGUAPRT	thioguanine phosphoribosyltransferase	Drug metabolism - other enzymes	2.4.2.8	( Cre17.g708100 OR Cre04.g217934 OR Cre08.g358900 )	( Cre17.g708100.t1.2 OR Cre04.g217934.t1.1 OR Cre08.g358900.t1.2 )	( Cre17.g708100 OR Cre04.g217934 OR Cre08.g358900 )	Cytosol		R08245
_h_	R700	3hdecACP_h_ --> h2o_h_ + tdec2eACP_h_	3HAD100	3-hydroxyacyl-[acyl-carrier-protein] dehydratase (n-C10:0)	Fatty acid biosynthesis	4.2.1.60;2.3.1.-	( Cre13.g577100 AND ( Cre17.g722150 OR Cre03.g208050 ) )	( Cre13.g577100.t1.2 AND ( Cre17.g722150.t1.2 OR Cre03.g208050.t1.2 ) )	( ACP2 AND ( PKS3 OR HAD1 ) )	Chloroplast	[Riekhof 2005]	R04535
_h_	R701	3hddecACP_h_ --> h2o_h_ + tddec2eACP_h_	3HAD120	3-hydroxyacyl-[acyl-carrier-protein] dehydratase (n-C12:0)	Fatty acid biosynthesis	4.2.1.60;2.3.1.-	( Cre13.g577100 AND ( Cre17.g722150 OR Cre03.g208050 ) )	( Cre13.g577100.t1.2 AND ( Cre17.g722150.t1.2 OR Cre03.g208050.t1.2 ) )	( ACP2 AND ( PKS3 OR HAD1 ) )	Chloroplast	[Riekhof 2005]	R04965
_h_	R702	3hmrsACP_h_ --> h2o_h_ + tmrs2eACP_h_	3HAD140	3-hydroxyacyl-[acyl-carrier-protein] dehydratase (n-C14:0)	Fatty acid biosynthesis	2.3.1.-	( Cre13.g577100 AND Cre17.g722150 )	( Cre13.g577100.t1.2 AND Cre17.g722150.t1.2 )	( ACP2 AND PKS3 )	Chloroplast	[Riekhof 2005]	R04568
_h_	R703	3hpalmACP_h_ --> h2o_h_ + tpalm2eACP_h_	3HAD160	3-hydroxyacyl-[acyl-carrier-protein] dehydratase (n-C16:0)	Fatty acid biosynthesis	2.3.1.-	( Cre13.g577100 AND Cre17.g722150 )	( Cre13.g577100.t1.2 AND Cre17.g722150.t1.2 )	( ACP2 AND PKS3 )	Chloroplast	[Riekhof 2005]	R04544
_h_	R704	3hoctaACP_h_ --> h2o_h_ + toctd2eACP_h_	3HAD180	3-hydroxyacyl-[acyl-carrier-protein] dehydratase (n-C18:0)	Fatty acid biosynthesis	2.3.1.-	( Cre13.g577100 AND Cre17.g722150 )	( Cre13.g577100.t1.2 AND Cre17.g722150.t1.2 )	( ACP2 AND PKS3 )	Chloroplast	[Riekhof 2005]	R07764
_h_	R705	3hcvac11eACP_h_ --> h2o_h_ + t3c11vaceACP_h_	3HAD181	3-hydroxyacyl-[acyl-carrier-protein] dehydratase ((11Z)-n-C18:1)	Fatty acid biosynthesis	2.3.1.-	( Cre13.g577100 AND Cre17.g722150 )	( Cre13.g577100.t1.2 AND Cre17.g722150.t1.2 )	( ACP2 AND PKS3 )	Chloroplast	[Riekhof 2005, Tonon 2004, Poerschmann 2004]
_h_	R706	3hbutACP_h_ --> but2eACP_h_ + h2o_h_	3HAD40	3-hydroxyacyl-[acyl-carrier-protein] dehydratase (n-C4:0)	Fatty acid biosynthesis	2.3.1.-	( Cre13.g577100 AND Cre17.g722150 )	( Cre13.g577100.t1.2 AND Cre17.g722150.t1.2 )	( ACP2 AND PKS3 )	Chloroplast	[Riekhof 2005]	R04428
_h_	R707	3hhexACP_h_ --> h2o_h_ + thex2eACP_h_	3HAD60	3-hydroxyacyl-[acyl-carrier-protein] dehydratase (n-C6:0)	Fatty acid biosynthesis	2.3.1.-	( Cre13.g577100 AND Cre17.g722150 )	( Cre13.g577100.t1.2 AND Cre17.g722150.t1.2 )	( ACP2 AND PKS3 )	Chloroplast	[Riekhof 2005]	R04954
_h_	R708	3hoctACP_h_ --> h2o_h_ + toct2eACP_h_	3HAD80	3-hydroxyacyl-[acyl-carrier-protein] dehydratase (n-C8:0)	Fatty acid biosynthesis	2.3.1.-;4.2.1.59	( Cre13.g577100 AND ( Cre17.g722150 OR Cre03.g208050 ) )	( Cre13.g577100.t1.2 AND ( Cre17.g722150.t1.2 OR Cre03.g208050.t1.2 ) )	( ACP2 AND ( PKS3 OR HAD1 ) )	Chloroplast	[Riekhof 2005]	R04537
_h_	R709	3odecACP_h_ + h_h_ + nadph_h_ --> 3hdecACP_h_ + nadp_h_	3OAR100	3-oxoacyl-[acyl-carrier-protein] reductase (n-C10:0)	Fatty acid biosynthesis	1.1.1.100;2.3.1.-	( Cre13.g577100 AND ( Cre17.g722150 OR Cre03.g172000 OR Cre03.g213313 OR Cre01.g047600 ) )	( Cre13.g577100.t1.2 AND ( Cre17.g722150.t1.2 OR Cre03.g172000.t1.2 OR Cre03.g213313.t1.1 OR Cre01.g047600.t1.2 ) )	( ACP2 AND ( PKS3 OR OAR1 OR Cre03.g213313 OR SDR4 ) )	Chloroplast	[Riekhof 2005]	R04534
_h_	R710	3oddecACP_h_ + h_h_ + nadph_h_ --> 3hddecACP_h_ + nadp_h_	3OAR120	3-oxoacyl-[acyl-carrier-protein] reductase (n-C12:0)	Fatty acid biosynthesis	1.1.1.100;2.3.1.-	( Cre13.g577100 AND ( Cre17.g722150 OR Cre03.g172000 OR Cre03.g213313 OR Cre01.g047600 ) )	( Cre13.g577100.t1.2 AND ( Cre17.g722150.t1.2 OR Cre03.g172000.t1.2 OR Cre03.g213313.t1.1 OR Cre01.g047600.t1.2 ) )	( ACP2 AND ( PKS3 OR OAR1 OR Cre03.g213313 OR SDR4 ) )	Chloroplast	[Riekhof 2005]	R04964
_h_	R711	3omrsACP_h_ + h_h_ + nadph_h_ --> 3hmrsACP_h_ + nadp_h_	3OAR140	3-oxoacyl-[acyl-carrier-protein] reductase (n-C14:0)	Fatty acid biosynthesis	1.1.1.100;2.3.1.-	( Cre13.g577100 AND ( Cre17.g722150 OR Cre03.g172000 OR Cre03.g213313 OR Cre01.g047600 ) )	( Cre13.g577100.t1.2 AND ( Cre17.g722150.t1.2 OR Cre03.g172000.t1.2 OR Cre03.g213313.t1.1 OR Cre01.g047600.t1.2 ) )	( ACP2 AND ( PKS3 OR OAR1 OR Cre03.g213313 OR SDR4 ) )	Chloroplast	[Riekhof 2005]	R04566
_h_	R712	3opalmACP_h_ + h_h_ + nadph_h_ --> 3hpalmACP_h_ + nadp_h_	3OAR160	3-oxoacyl-[acyl-carrier-protein] reductase (n-C16:0)	Fatty acid biosynthesis	1.1.1.100;2.3.1.-	( Cre13.g577100 AND ( Cre17.g722150 OR Cre03.g172000 OR Cre03.g213313 OR Cre01.g047600 ) )	( Cre13.g577100.t1.2 AND ( Cre17.g722150.t1.2 OR Cre03.g172000.t1.2 OR Cre03.g213313.t1.1 OR Cre01.g047600.t1.2 ) )	( ACP2 AND ( PKS3 OR OAR1 OR Cre03.g213313 OR SDR4 ) )	Chloroplast	[Riekhof 2005]	R04543
_h_	R713	3ooctdACP_h_ + h_h_ + nadph_h_ --> 3hoctaACP_h_ + nadp_h_	3OAR180	3-oxoacyl-[acyl-carrier-protein] reductase (n-C18:0)	Fatty acid biosynthesis	1.1.1.100;2.3.1.-	( Cre13.g577100 AND ( Cre17.g722150 OR Cre03.g172000 OR Cre03.g213313 OR Cre01.g047600 ) )	( Cre13.g577100.t1.2 AND ( Cre17.g722150.t1.2 OR Cre03.g172000.t1.2 OR Cre03.g213313.t1.1 OR Cre01.g047600.t1.2 ) )	( ACP2 AND ( PKS3 OR OAR1 OR Cre03.g213313 OR SDR4 ) )	Chloroplast	[Riekhof 2005]	R07763
_h_	R714	3ocvac11eACP_h_ + h_h_ + nadph_h_ --> 3hcvac11eACP_h_ + nadp_h_	3OAR181	3-oxoacyl-[acyl-carrier-protein] reductase ((11Z)-n-C18:1)	Fatty acid biosynthesis	1.1.1.100;2.3.1.-	( Cre13.g577100 AND ( Cre17.g722150 OR Cre03.g172000 OR Cre03.g213313 OR Cre01.g047600 ) )	( Cre13.g577100.t1.2 AND ( Cre17.g722150.t1.2 OR Cre03.g172000.t1.2 OR Cre03.g213313.t1.1 OR Cre01.g047600.t1.2 ) )	( ACP2 AND ( PKS3 OR OAR1 OR Cre03.g213313 OR SDR4 ) )	Chloroplast	[Riekhof 2005, Tonon 2004, Poerschmann 2004]	R02767
_h_	R715	actACP_h_ + h_h_ + nadph_h_ --> 3hbutACP_h_ + nadp_h_	3OAR40	3-oxoacyl-[acyl-carrier-protein] reductase (n-C4:0)	Fatty acid biosynthesis	1.1.1.100;2.3.1.-	( Cre13.g577100 AND ( Cre17.g722150 OR Cre03.g172000 OR Cre03.g213313 OR Cre01.g047600 ) )	( Cre13.g577100.t1.2 AND ( Cre17.g722150.t1.2 OR Cre03.g172000.t1.2 OR Cre03.g213313.t1.1 OR Cre01.g047600.t1.2 ) )	( ACP2 AND ( PKS3 OR OAR1 OR Cre03.g213313 OR SDR4 ) )	Chloroplast	[Riekhof 2005]	R04533
_h_	R716	3ohexACP_h_ + h_h_ + nadph_h_ --> 3hhexACP_h_ + nadp_h_	3OAR60	3-oxoacyl-[acyl-carrier-protein] reductase (n-C6:0)	Fatty acid biosynthesis	1.1.1.100;2.3.1.-	( Cre13.g577100 AND ( Cre17.g722150 OR Cre03.g172000 OR Cre03.g213313 OR Cre01.g047600 ) )	( Cre13.g577100.t1.2 AND ( Cre17.g722150.t1.2 OR Cre03.g172000.t1.2 OR Cre03.g213313.t1.1 OR Cre01.g047600.t1.2 ) )	( ACP2 AND ( PKS3 OR OAR1 OR Cre03.g213313 OR SDR4 ) )	Chloroplast	[Riekhof 2005]	R04953
_h_	R717	3ooctACP_h_ + h_h_ + nadph_h_ --> 3hoctACP_h_ + nadp_h_	3OAR80	3-oxoacyl-[acyl-carrier-protein] reductase (n-C8:0)	Fatty acid biosynthesis	1.1.1.100;2.3.1.-	( Cre13.g577100 AND ( Cre17.g722150 OR Cre03.g172000 OR Cre03.g213313 OR Cre01.g047600 ) )	( Cre13.g577100.t1.2 AND ( Cre17.g722150.t1.2 OR Cre03.g172000.t1.2 OR Cre03.g213313.t1.1 OR Cre01.g047600.t1.2 ) )	( ACP2 AND ( PKS3 OR OAR1 OR Cre03.g213313 OR SDR4 ) )	Chloroplast	[Riekhof 2005]	R04536
_h_	R718	h_h_ + malACP_h_ + ocACP_h_ --> 3odecACP_h_ + ACP_h_ + co2_h_	3OAS100	3-oxoacyl-[acyl-carrier-protein] synthase (n-C10:0)	Fatty acid biosynthesis	2.3.1.180;2.3.1.41;2.3.1.-	( Cre13.g577100 AND ( Cre10.g438050 OR Cre17.g722150 OR Cre04.g216950 OR Cre07.g335300 OR Cre11.g467723 ) )	( Cre13.g577100.t1.2 AND ( Cre10.g438050.t1.1 OR Cre17.g722150.t1.2 OR Cre04.g216950.t1.2 OR Cre07.g335300.t1.2 OR ( Cre11.g467723.t1.1 OR Cre11.g467723.t2.1 ) ) )	( ACP2 AND ( KAS3 OR PKS3 OR Cre04.g216950 OR KAS2 OR KAS1 ) )	Chloroplast	[Riekhof 2005]	R04960
_h_	R719	dcaACP_h_ + h_h_ + malACP_h_ --> 3oddecACP_h_ + ACP_h_ + co2_h_	3OAS120	3-oxoacyl-[acyl-carrier-protein] synthase (n-C12:0)	Fatty acid biosynthesis	2.3.1.180;2.3.1.41;2.3.1.-	( Cre13.g577100 AND ( Cre10.g438050 OR Cre17.g722150 OR Cre04.g216950 OR Cre07.g335300 OR Cre11.g467723 ) )	( Cre13.g577100.t1.2 AND ( Cre10.g438050.t1.1 OR Cre17.g722150.t1.2 OR Cre04.g216950.t1.2 OR Cre07.g335300.t1.2 OR ( Cre11.g467723.t1.1 OR Cre11.g467723.t2.1 ) ) )	( ACP2 AND ( KAS3 OR PKS3 OR Cre04.g216950 OR KAS2 OR KAS1 ) )	Chloroplast	[Riekhof 2005]	R04963
_h_	R720	ddcaACP_h_ + h_h_ + malACP_h_ --> 3omrsACP_h_ + ACP_h_ + co2_h_	3OAS140	3-oxoacyl-[acyl-carrier-protein] synthase (n-C14:0)	Fatty acid biosynthesis	2.3.1.180;2.3.1.41;2.3.1.-	( Cre13.g577100 AND ( Cre10.g438050 OR Cre17.g722150 OR Cre04.g216950 OR Cre07.g335300 OR Cre11.g467723 ) )	( Cre13.g577100.t1.2 AND ( Cre10.g438050.t1.1 OR Cre17.g722150.t1.2 OR Cre04.g216950.t1.2 OR Cre07.g335300.t1.2 OR ( Cre11.g467723.t1.1 OR Cre11.g467723.t2.1 ) ) )	( ACP2 AND ( KAS3 OR PKS3 OR Cre04.g216950 OR KAS2 OR KAS1 ) )	Chloroplast	[Riekhof 2005]	R04726
_h_	R721	h_h_ + malACP_h_ + myrsACP_h_ --> 3opalmACP_h_ + ACP_h_ + co2_h_	3OAS160	3-oxoacyl-[acyl-carrier-protein] synthase (n-C16:0)	Fatty acid biosynthesis	2.3.1.180;2.3.1.41;2.3.1.-	( Cre13.g577100 AND ( Cre10.g438050 OR Cre17.g722150 OR Cre04.g216950 OR Cre07.g335300 OR Cre11.g467723 ) )	( Cre13.g577100.t1.2 AND ( Cre10.g438050.t1.1 OR Cre17.g722150.t1.2 OR Cre04.g216950.t1.2 OR Cre07.g335300.t1.2 OR ( Cre11.g467723.t1.1 OR Cre11.g467723.t2.1 ) ) )	( ACP2 AND ( KAS3 OR PKS3 OR Cre04.g216950 OR KAS2 OR KAS1 ) )	Chloroplast	[Riekhof 2005]	R04968
_h_	R722	malACP_h_ + palmACP_h_ --> 3ooctdACP_h_ + ACP_h_ + co2_h_	3OAS180	3-oxoacyl-[acyl-carrier-protein] synthase (n-C18:0)	Fatty acid biosynthesis	2.3.1.-;2.3.1.41	( Cre13.g577100 AND ( Cre10.g438050 OR Cre17.g722150 OR Cre04.g216950 OR Cre07.g335300 OR Cre11.g467723 ) )	( Cre13.g577100.t1.2 AND ( Cre10.g438050.t1.1 OR Cre17.g722150.t1.2 OR Cre04.g216950.t1.2 OR Cre07.g335300.t1.2 OR ( Cre11.g467723.t1.1 OR Cre11.g467723.t2.1 ) ) )	( ACP2 AND ( KAS3 OR PKS3 OR Cre04.g216950 OR KAS2 OR KAS1 ) )	Chloroplast	[Riekhof 2005]	R07762
_h_	R723	hdeACP_h_ + malACP_h_ --> 3ocvac11eACP_h_ + ACP_h_ + co2_h_	3OAS181	3-oxoacyl-[acyl-carrier-protein] synthase ((11Z)-n-C18:1)	Fatty acid biosynthesis	2.3.1.-;2.3.1.41	( Cre13.g577100 AND ( Cre10.g438050 OR Cre17.g722150 OR Cre04.g216950 OR Cre07.g335300 OR Cre11.g467723 ) )	( Cre13.g577100.t1.2 AND ( Cre10.g438050.t1.1 OR Cre17.g722150.t1.2 OR Cre04.g216950.t1.2 OR Cre07.g335300.t1.2 OR ( Cre11.g467723.t1.1 OR Cre11.g467723.t2.1 ) ) )	( ACP2 AND ( KAS3 OR PKS3 OR Cre04.g216950 OR KAS2 OR KAS1 ) )	Chloroplast	[Riekhof 2005, Tonon 2004, Poerschmann 2004]	R02768
_h_	R724	butACP_h_ + h_h_ + malACP_h_ --> 3ohexACP_h_ + ACP_h_ + co2_h_	3OAS60	3-oxoacyl-[acyl-carrier-protein] synthase (n-C6:0)	Fatty acid biosynthesis	2.3.1.180;2.3.1.41;2.3.1.-	( Cre13.g577100 AND ( Cre10.g438050 OR Cre17.g722150 OR Cre04.g216950 OR Cre07.g335300 OR Cre11.g467723 ) )	( Cre13.g577100.t1.2 AND ( Cre10.g438050.t1.1 OR Cre17.g722150.t1.2 OR Cre04.g216950.t1.2 OR Cre07.g335300.t1.2 OR ( Cre11.g467723.t1.1 OR Cre11.g467723.t2.1 ) ) )	( ACP2 AND ( KAS3 OR PKS3 OR Cre04.g216950 OR KAS2 OR KAS1 ) )	Chloroplast	[Riekhof 2005]	R04952
_h_	R725	h_h_ + hexACP_h_ + malACP_h_ --> 3ooctACP_h_ + ACP_h_ + co2_h_	3OAS80	3-oxoacyl-[acyl-carrier-protein] synthase (n-C8:0)	Fatty acid biosynthesis	2.3.1.180;2.3.1.41;2.3.1.-	( Cre13.g577100 AND ( Cre10.g438050 OR Cre17.g722150 OR Cre04.g216950 OR Cre07.g335300 OR Cre11.g467723 ) )	( Cre13.g577100.t1.2 AND ( Cre10.g438050.t1.1 OR Cre17.g722150.t1.2 OR Cre04.g216950.t1.2 OR Cre07.g335300.t1.2 OR ( Cre11.g467723.t1.1 OR Cre11.g467723.t2.1 ) ) )	( ACP2 AND ( KAS3 OR PKS3 OR Cre04.g216950 OR KAS2 OR KAS1 ) )	Chloroplast	[Riekhof 2005]	R04957
_h_	R726	accoa_h_ + cbtnCCP_h_ --> btnCCP_h_ + malcoa_h_	ACCOAC	acetyl-CoA carboxylase (biotin-dependent)	Fatty acid biosynthesis	6.4.1.2	( ( Cre17.g715250 OR Cre08.g373050 ) AND ( Cre12.g484000 OR Cre12.g519100 OR Cre08.g359350 ) )	( ( Cre17.g715250.t1.2 OR Cre08.g373050.t1.1 ) AND ( Cre12.g484000.t1.2 OR Cre12.g519100.t1.2 OR Cre08.g359350.t1.2 ) )	( ( BCC1 OR BCC3 ) AND ( ACX1 OR ACX2 OR CMP2 ) )	Chloroplast	[Riekhof 2005, Michelet 2008]	R04386
_h_	R727	accoa_h_ + ACP_h_ --> acACP_h_ + coa_h_	ACOATA	beta-ketoacyl-acyl-carrier-protein synthase III	Fatty acid biosynthesis	2.3.1.180;2.3.1.-	( Cre13.g577100 AND ( Cre17.g722150 OR Cre04.g216950 ) )	( Cre13.g577100.t1.2 AND ( Cre17.g722150.t1.2 OR Cre04.g216950.t1.2 ) )	( ACP2 AND ( PKS3 OR Cre04.g216950 ) )	Chloroplast	[Sirevåg 1972]	R01624
_h_	R728	fdxox_h_ + o2_h_ + palmACP_h_ + 2 h_h_ --> fdxrd_h_ + 2 h2o_h_ + hdeACP_h_	ACP1619ZD9DS	acyl-[acyl-carrier-protein] delta9-desaturase ((9Z)-n-C16:1)	Fatty acid biosynthesis	1.14.19.2	( Cre13.g577100 AND ( Cre17.g701700 OR Cre14.g630883 ) AND ( Cre16.g658400 OR Cre17.g700950 OR Cre03.g183850 OR Cre06.g306350 OR Cre07.g334800 ) )	( Cre13.g577100.t1.2 AND ( ( Cre17.g701700.t1.2 OR Cre17.g701700.t2.1 ) OR Cre14.g630883.t1.1 ) AND ( Cre16.g658400.t1.2 OR Cre17.g700950.t1.2 OR Cre03.g183850.t1.2 OR Cre06.g306350.t1.2 OR Cre07.g334800.t2.1 ) )	( ACP2 AND ( FAB2 OR Cre14.g630883 ) AND ( FDX2 OR FDX5 OR FDX6 OR FDX3 OR FDX4 ) )	Chloroplast	[Tonon 2004, Poerschmann 2004, Giroud 1988, Mekhedov 2000, Riekhof 2005]	R08161
_h_	R729	fdxox_h_ + o2_h_ + ocdcaACP_h_ + 2 h_h_ --> fdxrd_h_ + 2 h2o_h_ + octe9ACP_h_	ACP1819ZD9DS	stearoyl-[acyl-carrier-protein] delta9-desaturase ((9Z)-n-C18:1)	Fatty acid biosynthesis	1.14.19.2	( Cre13.g577100 AND ( Cre17.g701700 OR Cre14.g630883 ) AND ( Cre16.g658400 OR Cre17.g700950 OR Cre03.g183850 OR Cre06.g306350 OR Cre07.g334800 ) )	( Cre13.g577100.t1.2 AND ( ( Cre17.g701700.t1.2 OR Cre17.g701700.t2.1 ) OR Cre14.g630883.t1.1 ) AND ( Cre16.g658400.t1.2 OR Cre17.g700950.t1.2 OR Cre03.g183850.t1.2 OR Cre06.g306350.t1.2 OR Cre07.g334800.t2.1 ) )	( ACP2 AND ( FAB2 OR Cre14.g630883 ) AND ( FDX2 OR FDX5 OR FDX6 OR FDX3 OR FDX4 ) )	Chloroplast	[Tocher 1998, Riekhof 2005]	R03370
_h_	R730	atp_h_ + btnCCP_h_ + hco3_h_ --> adp_h_ + cbtnCCP_h_ + h_h_ + pi_h_	BTNC	biotin carboxylase	Fatty acid biosynthesis	6.3.4.14	( Cre08.g359350 AND ( Cre08.g373050 OR Cre17.g715250 ) )	( Cre08.g359350.t1.2 AND ( Cre08.g373050.t1.1 OR Cre17.g715250.t1.2 ) )	( CMP2 AND ( BCC3 OR BCC1 ) )	Chloroplast	[Riekhof 2005, Michelet 2008]	R04385
_h_	R731	h_h_ + nadh_h_ + tdec2eACP_h_ --> dcaACP_h_ + nad_h_	EAR100x	enoyl-[acyl-carrier-protein] reductase (NADH) (n-C10:0)	Fatty acid biosynthesis	1.3.1.9;2.3.1.-	( Cre13.g577100 AND ( Cre17.g722150 OR Cre06.g294950 ) )	( Cre13.g577100.t1.2 AND ( Cre17.g722150.t1.2 OR Cre06.g294950.t1.1 ) )	( ACP2 AND ( PKS3 OR ENR1 ) )	Chloroplast	[Riekhof 2005]	R04961
_h_	R732	h_h_ + nadph_h_ + tdec2eACP_h_ --> dcaACP_h_ + nadp_h_	EAR100y	enoyl-[acyl-carrier-protein] reductase (NADPH) (n-C10:0)	Fatty acid biosynthesis	1.3.1.10;2.3.1.-	( Cre13.g577100 AND ( Cre01.g035350 OR Cre17.g722150 ) )	( Cre13.g577100.t1.2 AND ( Cre01.g035350.t1.2 OR Cre17.g722150.t1.2 ) )	( ACP2 AND ( Cre01.g035350 OR PKS3 ) )	Chloroplast	[Riekhof 2005]	R04962
_h_	R733	h_h_ + nadh_h_ + tddec2eACP_h_ --> ddcaACP_h_ + nad_h_	EAR120x	enoyl-[acyl-carrier-protein] reductase (NADH) (n-C12:0)	Fatty acid biosynthesis	1.3.1.9;2.3.1.-	( Cre13.g577100 AND ( Cre17.g722150 OR Cre06.g294950 ) )	( Cre13.g577100.t1.2 AND ( Cre17.g722150.t1.2 OR Cre06.g294950.t1.1 ) )	( ACP2 AND ( PKS3 OR ENR1 ) )	Chloroplast	[Riekhof 2005]	R04724
_h_	R734	h_h_ + nadph_h_ + tddec2eACP_h_ --> ddcaACP_h_ + nadp_h_	EAR120y	enoyl-[acyl-carrier-protein] reductase (NADPH) (n-C12:0)	Fatty acid biosynthesis	1.3.1.10;2.3.1.-	( Cre13.g577100 AND ( Cre01.g035350 OR Cre17.g722150 ) )	( Cre13.g577100.t1.2 AND ( Cre01.g035350.t1.2 OR Cre17.g722150.t1.2 ) )	( ACP2 AND ( Cre01.g035350 OR PKS3 ) )	Chloroplast	[Riekhof 2005]	R04725
_h_	R735	h_h_ + nadh_h_ + tmrs2eACP_h_ --> myrsACP_h_ + nad_h_	EAR140x	enoyl-[acyl-carrier-protein] reductase (NADH) (n-C14:0)	Fatty acid biosynthesis	1.3.1.9;2.3.1.-	( Cre13.g577100 AND ( Cre17.g722150 OR Cre06.g294950 ) )	( Cre13.g577100.t1.2 AND ( Cre17.g722150.t1.2 OR Cre06.g294950.t1.1 ) )	( ACP2 AND ( PKS3 OR ENR1 ) )	Chloroplast	[Riekhof 2005]	R04966
_h_	R736	h_h_ + nadph_h_ + tmrs2eACP_h_ --> myrsACP_h_ + nadp_h_	EAR140y	enoyl-[acyl-carrier-protein] reductase (NADPH) (n-C14:0)	Fatty acid biosynthesis	1.3.1.10;2.3.1.-	( Cre13.g577100 AND ( Cre01.g035350 OR Cre17.g722150 ) )	( Cre13.g577100.t1.2 AND ( Cre01.g035350.t1.2 OR Cre17.g722150.t1.2 ) )	( ACP2 AND ( Cre01.g035350 OR PKS3 ) )	Chloroplast	[Riekhof 2005]	R04967
_h_	R737	h_h_ + nadh_h_ + tpalm2eACP_h_ --> nad_h_ + palmACP_h_	EAR160x	enoyl-[acyl-carrier-protein] reductase (NADH) (n-C16:0)	Fatty acid biosynthesis	1.3.1.9;2.3.1.-	( Cre13.g577100 AND ( Cre17.g722150 OR Cre06.g294950 ) )	( Cre13.g577100.t1.2 AND ( Cre17.g722150.t1.2 OR Cre06.g294950.t1.1 ) )	( ACP2 AND ( PKS3 OR ENR1 ) )	Chloroplast	[Riekhof 2005]	R04969
_h_	R738	h_h_ + nadph_h_ + tpalm2eACP_h_ --> nadp_h_ + palmACP_h_	EAR160y	enoyl-[acyl-carrier-protein] reductase (NADPH) (n-C16:0)	Fatty acid biosynthesis	1.3.1.10;2.3.1.-	( Cre13.g577100 AND ( Cre01.g035350 OR Cre17.g722150 ) )	( Cre13.g577100.t1.2 AND ( Cre01.g035350.t1.2 OR Cre17.g722150.t1.2 ) )	( ACP2 AND ( Cre01.g035350 OR PKS3 ) )	Chloroplast	[Riekhof 2005]	R04970
_h_	R739	h_h_ + nadh_h_ + toctd2eACP_h_ --> nad_h_ + ocdcaACP_h_	EAR180x	enoyl-[acyl-carrier-protein] reductase (NADH) (n-C18:0)	Fatty acid biosynthesis	1.3.1.9;2.3.1.-;1.3.1.-	( Cre13.g577100 AND ( Cre17.g722150 OR Cre06.g294950 ) )	( Cre13.g577100.t1.2 AND ( Cre17.g722150.t1.2 OR Cre06.g294950.t1.1 ) )	( ACP2 AND ( PKS3 OR ENR1 ) )	Chloroplast	[Riekhof 2005]	R07765
_h_	R740	h_h_ + nadh_h_ + t3c11vaceACP_h_ --> nad_h_ + octeACP_h_	EAR181x	enoyl-[acyl-carrier-protein] reductase (NADH) ((11Z)-n-C18:1)	Fatty acid biosynthesis	1.3.1.9;2.3.1.-;1.3.1.-	( Cre13.g577100 AND ( Cre17.g722150 OR Cre06.g294950 ) )	( Cre13.g577100.t1.2 AND ( Cre17.g722150.t1.2 OR Cre06.g294950.t1.1 ) )	( ACP2 AND ( PKS3 OR ENR1 ) )	Chloroplast	[Riekhof 2005, Tonon 2004, Poerschmann 2004]	R01403
_h_	R741	h_h_ + nadph_h_ + t3c11vaceACP_h_ --> nadp_h_ + octeACP_h_	EAR181y	enoyl-[acyl-carrier-protein] reductase (NADPH) ((11Z)-n-C18:1)	Fatty acid biosynthesis	1.3.1.10;2.3.1.-	( Cre13.g577100 AND ( Cre01.g035350 OR Cre17.g722150 ) )	( Cre13.g577100.t1.2 AND ( Cre01.g035350.t1.2 OR Cre17.g722150.t1.2 ) )	( ACP2 AND ( Cre01.g035350 OR PKS3 ) )	Chloroplast	[Riekhof 2005, Tonon 2004, Poerschmann 2004]	R01404
_h_	R742	but2eACP_h_ + h_h_ + nadh_h_ --> butACP_h_ + nad_h_	EAR40x	enoyl-[acyl-carrier-protein] reductase (NADH) (n-C4:0)	Fatty acid biosynthesis	1.3.1.9;2.3.1.-	( Cre13.g577100 AND ( Cre17.g722150 OR Cre06.g294950 ) )	( Cre13.g577100.t1.2 AND ( Cre17.g722150.t1.2 OR Cre06.g294950.t1.1 ) )	( ACP2 AND ( PKS3 OR ENR1 ) )	Chloroplast	[Riekhof 2005]	R04429
_h_	R743	but2eACP_h_ + h_h_ + nadph_h_ --> butACP_h_ + nadp_h_	EAR40y	enoyl-[acyl-carrier-protein] reductase (NADPH) (n-C4:0)	Fatty acid biosynthesis	1.3.1.10	( Cre01.g035350 AND Cre13.g577100 )	( Cre01.g035350.t1.2 AND Cre13.g577100.t1.2 )	( Cre01.g035350 AND ACP2 )	Chloroplast	[Riekhof 2005]	R04430
_h_	R744	h_h_ + nadh_h_ + thex2eACP_h_ --> hexACP_h_ + nad_h_	EAR60x	enoyl-[acyl-carrier-protein] reductase (NADH) (n-C6:0)	Fatty acid biosynthesis	1.3.1.9;2.3.1.-	( Cre13.g577100 AND ( Cre17.g722150 OR Cre06.g294950 ) )	( Cre13.g577100.t1.2 AND ( Cre17.g722150.t1.2 OR Cre06.g294950.t1.1 ) )	( ACP2 AND ( PKS3 OR ENR1 ) )	Chloroplast	[Riekhof 2005]	R04955
_h_	R745	h_h_ + nadph_h_ + thex2eACP_h_ --> hexACP_h_ + nadp_h_	EAR60y	enoyl-[acyl-carrier-protein] reductase (NADPH) (n-C6:0)	Fatty acid biosynthesis	1.3.1.10;2.3.1.-	( Cre13.g577100 AND ( Cre01.g035350 OR Cre17.g722150 ) )	( Cre13.g577100.t1.2 AND ( Cre01.g035350.t1.2 OR Cre17.g722150.t1.2 ) )	( ACP2 AND ( Cre01.g035350 OR PKS3 ) )	Chloroplast	[Riekhof 2005]	R04956
_h_	R746	h_h_ + nadh_h_ + toct2eACP_h_ --> nad_h_ + ocACP_h_	EAR80x	enoyl-[acyl-carrier-protein] reductase (NADH) (n-C8:0)	Fatty acid biosynthesis	1.3.1.9;2.3.1.-	( Cre13.g577100 AND ( Cre17.g722150 OR Cre06.g294950 ) )	( Cre13.g577100.t1.2 AND ( Cre17.g722150.t1.2 OR Cre06.g294950.t1.1 ) )	( ACP2 AND ( PKS3 OR ENR1 ) )	Chloroplast	[Riekhof 2005]	R04958
_h_	R747	h_h_ + nadph_h_ + toct2eACP_h_ --> nadp_h_ + ocACP_h_	EAR80y	enoyl-[acyl-carrier-protein] reductase (NADPH) (n-C8:0)	Fatty acid biosynthesis	1.3.1.10;2.3.1.-	( Cre13.g577100 AND ( Cre01.g035350 OR Cre17.g722150 ) )	( Cre13.g577100.t1.2 AND ( Cre01.g035350.t1.2 OR Cre17.g722150.t1.2 ) )	( ACP2 AND ( Cre01.g035350 OR PKS3 ) )	Chloroplast	[Riekhof 2005]	R04959
_h_	R748	dcaACP_h_ + h2o_h_ --> ACP_h_ + dca_h_ + h_h_	FA100ACPHi	fatty-acyl-ACP hydrolase (n-C10:0)	Fatty acid biosynthesis	3.1.2.14	( Cre13.g577100 AND ( Cre06.g256750 OR Cre09.g388900 ) )	( Cre13.g577100.t1.2 AND ( Cre06.g256750.t1.2 OR Cre09.g388900.t1.2 ) )	( ACP2 AND ( TEH9 OR TEH10 ) )	Chloroplast	[Riekhof 2005]	R08158
_h_	R749	ddcaACP_h_ + h2o_h_ --> ACP_h_ + ddca_h_ + h_h_	FA120ACPHi	fatty-acyl-ACP hydrolase (n-C12:0)	Fatty acid biosynthesis	3.1.2.14	( Cre13.g577100 AND ( Cre06.g256750 OR Cre09.g388900 ) )	( Cre13.g577100.t1.2 AND ( Cre06.g256750.t1.2 OR Cre09.g388900.t1.2 ) )	( ACP2 AND ( TEH9 OR TEH10 ) )	Chloroplast	[Riekhof 2005]	R04014
_h_	R750	h2o_h_ + myrsACP_h_ --> ACP_h_ + h_h_ + ttdca_h_	FA140ACPHi	fatty-acyl-ACP hydrolase (n-C14:0)	Fatty acid biosynthesis	3.1.2.14	( Cre13.g577100 AND ( Cre06.g256750 OR Cre09.g388900 ) )	( Cre13.g577100.t1.2 AND ( Cre06.g256750.t1.2 OR Cre09.g388900.t1.2 ) )	( ACP2 AND ( TEH9 OR TEH10 ) )	Chloroplast	[Riekhof 2005]	R08159
_h_	R751	h2o_h_ + palmACP_h_ --> ACP_h_ + h_h_ + hdca_h_	FA160ACPHi	fatty-acyl-ACP hydrolase (n-C16:0)	Fatty acid biosynthesis	3.1.2.14;2.3.1.-	( Cre13.g577100 AND ( Cre17.g722150 OR Cre06.g256750 OR Cre09.g388900 ) )	( Cre13.g577100.t1.2 AND ( Cre17.g722150.t1.2 OR Cre06.g256750.t1.2 OR Cre09.g388900.t1.2 ) )	( ACP2 AND ( PKS3 OR TEH9 OR TEH10 ) )	Chloroplast	[Sirevåg 1972, Riekhof 2005]	R01706
_h_	R752	h2o_h_ + hdeACP_h_ --> ACP_h_ + hdcea_h_	FA161ACPHi	fatty-acyl-ACP hydrolase ((9Z)-n-C16:1)	Fatty acid biosynthesis	3.1.2.14	( Cre13.g577100 AND ( Cre06.g256750 OR Cre09.g388900 ) )	( Cre13.g577100.t1.2 AND ( Cre06.g256750.t1.2 OR Cre09.g388900.t1.2 ) )	( ACP2 AND ( TEH9 OR TEH10 ) )	Chloroplast	[Riekhof 2005]	R08162
_h_	R753	h2o_h_ + ocdcaACP_h_ --> ACP_h_ + ocdca_h_	FA180ACPHi	fatty-acyl-ACP hydrolase (n-C18:0)	Fatty acid biosynthesis	3.1.2.14;2.3.1.-	( Cre13.g577100 AND ( Cre17.g722150 OR Cre06.g256750 OR Cre09.g388900 ) )	( Cre13.g577100.t1.2 AND ( Cre17.g722150.t1.2 OR Cre06.g256750.t1.2 OR Cre09.g388900.t1.2 ) )	( ACP2 AND ( PKS3 OR TEH9 OR TEH10 ) )	Chloroplast	[Sirevåg 1972, Riekhof 2005]	R08163
_h_	R754	h2o_h_ + octe9ACP_h_ --> ACP_h_ + h_h_ + ocdce9a_h_	FA1819ZACPH	oleoyl-[acyl-carrier-protein] hydrolase ((9Z)-n-C18:1)	Fatty acid biosynthesis	3.1.2.14	( Cre13.g577100 AND ( Cre06.g256750 OR Cre09.g388900 ) )	( Cre13.g577100.t1.2 AND ( Cre06.g256750.t1.2 OR Cre09.g388900.t1.2 ) )	( ACP2 AND ( TEH9 OR TEH10 ) )	Chloroplast	[Riekhof 2005]	R02814
_h_	R755	h2o_h_ + octeACP_h_ --> ACP_h_ + h_h_ + ocdcea_h_	FA181ACPHi	oleoyl-[acyl-carrier-protein] hydrolase ((11Z)-n-C18:1)	Fatty acid biosynthesis	3.1.2.14	( Cre13.g577100 AND ( Cre06.g256750 OR Cre09.g388900 ) )	( Cre13.g577100.t1.2 AND ( Cre06.g256750.t1.2 OR Cre09.g388900.t1.2 ) )	( ACP2 AND ( TEH9 OR TEH10 ) )	Chloroplast	[Riekhof 2005]
_h_	R756	h2o_h_ + ocACP_h_ --> ACP_h_ + h_h_ + octa_h_	FA80ACPHi	fatty-acyl-ACP hydrolase (n-C8:0)	Fatty acid biosynthesis	3.1.2.14	( Cre13.g577100 AND ( Cre06.g256750 OR Cre09.g388900 ) )	( Cre13.g577100.t1.2 AND ( Cre06.g256750.t1.2 OR Cre09.g388900.t1.2 ) )	( ACP2 AND ( TEH9 OR TEH10 ) )	Chloroplast	[Riekhof 2005]	R08157
_h_	R757	acACP_h_ + h_h_ + malACP_h_ --> ACP_h_ + actACP_h_ + co2_h_	KAS14	beta-ketoacyl-ACP synthase	Fatty acid biosynthesis	2.3.1.180;2.3.1.41;2.3.1.-	( Cre13.g577100 AND ( Cre10.g438050 OR Cre17.g722150 OR Cre04.g216950 OR Cre07.g335300 OR Cre11.g467723 ) )	( Cre13.g577100.t1.2 AND ( Cre10.g438050.t1.1 OR Cre17.g722150.t1.2 OR Cre04.g216950.t1.2 OR Cre07.g335300.t1.2 OR ( Cre11.g467723.t1.1 OR Cre11.g467723.t2.1 ) ) )	( ACP2 AND ( KAS3 OR PKS3 OR Cre04.g216950 OR KAS2 OR KAS1 ) )	Chloroplast	[Riekhof 2005]	R04355
_h_	R758	ACP_h_ + malcoa_h_ --> coa_h_ + malACP_h_	MCOATA	malonyl-CoA:[acyl-carrier-protein] S-malonyltransferase	Fatty acid biosynthesis	2.3.1.39;2.3.1.-	( Cre13.g577100 AND ( Cre14.g621650 OR Cre17.g722150 OR Cre02.g088250 ) )	( Cre13.g577100.t1.2 AND ( Cre14.g621650.t1.1 OR Cre17.g722150.t1.2 OR Cre02.g088250.t1.2 ) )	( ACP2 AND ( MCT1 OR PKS3 OR MCT2 ) )	Chloroplast	[Riekhof 2005, Lemaire 2004]	R01626
_m_	R759	accoa_m_ + btcoa_m_ --> 3ohcoa_m_ + coa_m_	ACACT2m	acetyl-CoA C-acyltransferase (C6:0)	Fatty acid elongation in mitochondria	2.3.1.16	Cre17.g723650	Cre17.g723650.t1.2	ATO1	Mitochondria		R01177
_m_	R760	accoa_m_ + hxcoa_m_ --> 3oocoa_m_ + coa_m_	ACACT3m	acetyl-CoA C-acyltransferase (C8:0)	Fatty acid elongation in mitochondria	2.3.1.16	Cre17.g723650	Cre17.g723650.t1.2	ATO1	Mitochondria		R04747
_m_	R761	accoa_m_ + occoa_m_ --> 3odcoa_m_ + coa_m_	ACACT4m	acetyl-CoA C-acyltransferase (C10:0)	Fatty acid elongation in mitochondria	2.3.1.16	Cre17.g723650	Cre17.g723650.t1.2	ATO1	Mitochondria		R03778
_m_	R762	accoa_m_ + dcacoa_m_ --> 3oddcoa_m_ + coa_m_	ACACT5m	acetyl-CoA C-acyltransferase (C12:0)	Fatty acid elongation in mitochondria	2.3.1.16	Cre17.g723650	Cre17.g723650.t1.2	ATO1	Mitochondria		R04742
_m_	R763	accoa_m_ + ddcacoa_m_ --> 3otdcoa_m_ + coa_m_	ACACT6m	acetyl-CoA C-acyltransferase (C14:0)	Fatty acid elongation in mitochondria	2.3.1.16	Cre17.g723650	Cre17.g723650.t1.2	ATO1	Mitochondria		R03858
_m_	R764	accoa_m_ + tdcoa_m_ --> 3ohdcoa_m_ + coa_m_	ACACT7m	acetyl-CoA C-acyltransferase (C16:0)	Fatty acid elongation in mitochondria	2.3.1.16	Cre17.g723650	Cre17.g723650.t1.2	ATO1	Mitochondria		R03991
_m_	R765	h_m_ + hx2coa_m_ + nadph_m_ --> hxcoa_m_ + nadp_m_	ACOAR2m	trans-2-enoyl-CoA reductase (NADPH) (C6:0)	Fatty acid elongation in mitochondria	1.3.1.38	Cre14.g615050	Cre14.g615050.t1.2	Cre14.g615050	Mitochondria		R06985
_m_	R766	h_m_ + nadph_m_ + oc2coa_m_ --> nadp_m_ + occoa_m_	ACOAR3m	trans-2-enoyl-CoA reductase (NADPH) (C8:0)	Fatty acid elongation in mitochondria	1.3.1.38	Cre14.g615050	Cre14.g615050.t1.2	Cre14.g615050	Mitochondria		R03776
_m_	R767	dc2coa_m_ + h_m_ + nadph_m_ --> dcacoa_m_ + nadp_m_	ACOAR4m	trans-2-enoyl-CoA reductase (NADPH) (C10:0)	Fatty acid elongation in mitochondria	1.3.1.38	Cre14.g615050	Cre14.g615050.t1.2	Cre14.g615050	Mitochondria		R04753
_m_	R768	dd2coa_m_ + h_m_ + nadph_m_ --> ddcacoa_m_ + nadp_m_	ACOAR5m	trans-2-enoyl-CoA reductase (NADPH) (C12:0)	Fatty acid elongation in mitochondria	1.3.1.38	Cre14.g615050	Cre14.g615050.t1.2	Cre14.g615050	Mitochondria		R03856
_m_	R769	h_m_ + nadph_m_ + td2coa_m_ --> nadp_m_ + tdcoa_m_	ACOAR6m	trans-2-enoyl-CoA reductase (NADPH) (C14:0)	Fatty acid elongation in mitochondria	1.3.1.38	Cre14.g615050	Cre14.g615050.t1.2	Cre14.g615050	Mitochondria		R03989
_m_	R770	h_m_ + hdd2coa_m_ + nadph_m_ --> nadp_m_ + pmtcoa_m_	ACOAR7m	trans-2-enoyl-CoA reductase (NADPH) (C16:0)	Fatty acid elongation in mitochondria	1.3.1.38	Cre14.g615050	Cre14.g615050.t1.2	Cre14.g615050	Mitochondria		R01278
_m_	R771	3hhcoa_m_ --> h2o_m_ + hx2coa_m_	ECOAH2m	enoyl-CoA hydratase (C6:0)	Fatty acid elongation in mitochondria	4.2.1.17	Cre10.g463150	Cre10.g463150.t1.1	Cre10.g463150	Mitochondria		R04749
_m_	R772	3hocoa_m_ --> h2o_m_ + oc2coa_m_	ECOAH3m	enoyl-CoA hydratase (C8:0)	Fatty acid elongation in mitochondria	4.2.1.17	Cre10.g463150	Cre10.g463150.t1.1	Cre10.g463150	Mitochondria		R04746
_m_	R773	3hdcoa_m_ --> dc2coa_m_ + h2o_m_	ECOAH4m	enoyl-CoA hydratase (C10:0)	Fatty acid elongation in mitochondria	4.2.1.17	Cre10.g463150	Cre10.g463150.t1.1	Cre10.g463150	Mitochondria		R04744
_m_	R774	3hddcoa_m_ --> dd2coa_m_ + h2o_m_	ECOAH5m	enoyl-CoA hydratase (C12:0)	Fatty acid elongation in mitochondria	4.2.1.17	Cre10.g463150	Cre10.g463150.t1.1	Cre10.g463150	Mitochondria		R04170
_m_	R775	3htdcoa_m_ --> h2o_m_ + td2coa_m_	ECOAH6m	enoyl-CoA hydratase (C14:0)	Fatty acid elongation in mitochondria	4.2.1.17	Cre10.g463150	Cre10.g463150.t1.1	Cre10.g463150	Mitochondria		R04740
_m_	R776	3hhdcoa_m_ --> h2o_m_ + hdd2coa_m_	ECOAH7m	enoyl-CoA hydratase (C16:0)	Fatty acid elongation in mitochondria	4.2.1.17	Cre10.g463150	Cre10.g463150.t1.1	Cre10.g463150	Mitochondria		R04738
_m_	R777	3ohcoa_m_ + h_m_ + nadh_m_ --> 3hhcoa_m_ + nad_m_	HACD2m	3-hydroxyacyl-CoA dehydrogenase (C6:0)	Fatty acid elongation in mitochondria	1.1.1.35	( Cre16.g695050 OR Cre06.g308100 )	( Cre16.g695050.t1.2 OR Cre06.g308100.t1.2 )	( HCD1 OR Cre06.g308100 )	Mitochondria	[Riekhof 2005]	R04748
_m_	R778	3oocoa_m_ + h_m_ + nadh_m_ --> 3hocoa_m_ + nad_m_	HACD3m	3-hydroxyacyl-CoA dehydrogenase (C8:0)	Fatty acid elongation in mitochondria	1.1.1.35	( Cre16.g695050 OR Cre06.g308100 )	( Cre16.g695050.t1.2 OR Cre06.g308100.t1.2 )	( HCD1 OR Cre06.g308100 )	Mitochondria	[Riekhof 2005]	R04745
_m_	R779	3odcoa_m_ + h_m_ + nadh_m_ --> 3hdcoa_m_ + nad_m_	HACD4m	3-hydroxyacyl-CoA dehydrogenase (C10:0)	Fatty acid elongation in mitochondria	1.1.1.35	( Cre16.g695050 OR Cre06.g308100 )	( Cre16.g695050.t1.2 OR Cre06.g308100.t1.2 )	( HCD1 OR Cre06.g308100 )	Mitochondria	[Riekhof 2005]	R04743
_m_	R780	3oddcoa_m_ + h_m_ + nadh_m_ --> 3hddcoa_m_ + nad_m_	HACD5m	3-hydroxyacyl-CoA dehydrogenase (C12:0)	Fatty acid elongation in mitochondria	1.1.1.35	( Cre16.g695050 OR Cre06.g308100 )	( Cre16.g695050.t1.2 OR Cre06.g308100.t1.2 )	( HCD1 OR Cre06.g308100 )	Mitochondria	[Riekhof 2005]	R04741
_m_	R781	3otdcoa_m_ + h_m_ + nadh_m_ --> 3htdcoa_m_ + nad_m_	HACD6m	3-hydroxyacyl-CoA dehydrogenase (C14:0)	Fatty acid elongation in mitochondria	1.1.1.35	( Cre16.g695050 OR Cre06.g308100 )	( Cre16.g695050.t1.2 OR Cre06.g308100.t1.2 )	( HCD1 OR Cre06.g308100 )	Mitochondria	[Riekhof 2005]	R04739
_m_	R782	3ohdcoa_m_ + h_m_ + nadh_m_ --> 3hhdcoa_m_ + nad_m_	HACD7m	3-hydroxyacyl-CoA dehydrogenase (C16:0)	Fatty acid elongation in mitochondria	1.1.1.35	( Cre16.g695050 OR Cre06.g308100 )	( Cre16.g695050.t1.2 OR Cre06.g308100.t1.2 )	( HCD1 OR Cre06.g308100 )	Mitochondria	[Riekhof 2005]	R04737
_h_	R783	ACP_h_ + atp_h_ + h_h_ + ocdce9a_h_ --> amp_h_ + octe9ACP_h_ + ppi_h_	AACP1819ZS	long-chain-fatty-acid-[acyl-carrier-protein] ligase (18:1(9Z))	Fatty acid metabolism	6.2.1.20	( Cre13.g577100 AND Cre06.g299800 )	( Cre13.g577100.t1.2 AND Cre06.g299800.t1.2 )	( ACP2 AND LCL1 )	Chloroplast		R01406
_h_	R784	ACP_h_ + atp_h_ + h_h_ + ttdca_h_ --> amp_h_ + myrsACP_h_ + ppi_h_	AACPS1	long-chain-fatty-acid-[acyl-carrier-protein] ligase (14:0)	Fatty acid metabolism	6.2.1.20	( Cre13.g577100 AND Cre06.g299800 )	( Cre13.g577100.t1.2 AND Cre06.g299800.t1.2 )	( ACP2 AND LCL1 )	Chloroplast		R01406
_h_	R785	ACP_h_ + atp_h_ + hdca_h_ --> amp_h_ + palmACP_h_ + ppi_h_	AACPS3	long-chain-fatty-acid-[acyl-carrier-protein] ligase (16:0)	Fatty acid metabolism	6.2.1.20	( Cre13.g577100 AND Cre06.g299800 )	( Cre13.g577100.t1.2 AND Cre06.g299800.t1.2 )	( ACP2 AND LCL1 )	Chloroplast		R01406
_h_	R786	ACP_h_ + atp_h_ + hdcea_h_ --> amp_h_ + hdeACP_h_ + ppi_h_	AACPS4	long-chain-fatty-acid-[acyl-carrier-protein] ligase (16:1(9Z))	Fatty acid metabolism	6.2.1.20	( Cre13.g577100 AND Cre06.g299800 )	( Cre13.g577100.t1.2 AND Cre06.g299800.t1.2 )	( ACP2 AND LCL1 )	Chloroplast		R01406
_h_	R787	ACP_h_ + atp_h_ + h_h_ + ocdcea_h_ --> amp_h_ + octeACP_h_ + ppi_h_	AACPS5	long-chain-fatty-acid-[acyl-carrier-protein] ligase (18:1(11Z))	Fatty acid metabolism	6.2.1.20	( Cre13.g577100 AND Cre06.g299800 )	( Cre13.g577100.t1.2 AND Cre06.g299800.t1.2 )	( ACP2 AND LCL1 )	Chloroplast		R01406
_h_	R788	ACP_h_ + atp_h_ + ocdca_h_ --> amp_h_ + ocdcaACP_h_ + ppi_h_	AACPS6	long-chain-fatty-acid-[acyl-carrier-protein] ligase (18:0)	Fatty acid metabolism	6.2.1.20	( Cre13.g577100 AND Cre06.g299800 )	( Cre13.g577100.t1.2 AND Cre06.g299800.t1.2 )	( ACP2 AND LCL1 )	Chloroplast		R01406
_x_	R789	aacoa_x_ + coa_x_ --> 2 accoa_x_	ACACT1	Acetyl-CoA:acetyl-CoA C-acetyltransferase	Fatty acid metabolism	2.3.1.9	Cre02.g146050	Cre02.g146050.t1.2	ATO2	Glyoxysome	[Winkler 1988]	R00238
_x_	R790	3ohcoa_x_ + coa_x_ --> accoa_x_ + btcoa_x_	ACACT2	butanoyl-CoA:acetyl-CoA C-butanoyltransferase	Fatty acid metabolism	2.3.1.9;2.3.1.16	( Cre17.g723650 OR Cre02.g146050 )	( Cre17.g723650.t1.2 OR Cre02.g146050.t1.2 )	( ATO1 OR ATO2 )	Glyoxysome	[Winkler 1988]	R01177
_x_	R791	3oocoa_x_ + coa_x_ --> accoa_x_ + hxcoa_x_	ACACT3	Hexanoyl-CoA:acetyl-CoA C-acyltransferase	Fatty acid metabolism	2.3.1.16	Cre17.g723650	Cre17.g723650.t1.2	ATO1	Glyoxysome		R04747
_x_	R792	3odcoa_x_ + coa_x_ --> accoa_x_ + occoa_x_	ACACT4	Octanoyl-CoA:acetyl-CoA C-acyltransferase	Fatty acid metabolism	2.3.1.16	Cre17.g723650	Cre17.g723650.t1.2	ATO1	Glyoxysome		R03778
_x_	R793	3oddcoa_x_ + coa_x_ --> accoa_x_ + dcacoa_x_	ACACT5	Decanoyl-CoA:acetyl-CoA C-acyltransferase	Fatty acid metabolism	2.3.1.16	Cre17.g723650	Cre17.g723650.t1.2	ATO1	Glyoxysome		R04742
_x_	R794	3otdcoa_x_ + coa_x_ --> accoa_x_ + ddcacoa_x_	ACACT6	Lauroyl-CoA:acetyl-CoA C-acyltransferase	Fatty acid metabolism	2.3.1.16	Cre17.g723650	Cre17.g723650.t1.2	ATO1	Glyoxysome		R03858
_x_	R795	3ohdcoa_x_ + coa_x_ --> accoa_x_ + tdcoa_x_	ACACT7	myristoyl-CoA:acetylCoA C-myristoyltransferase	Fatty acid metabolism	2.3.1.16	Cre17.g723650	Cre17.g723650.t1.2	ATO1	Glyoxysome		R03991
_x_	R796	dcacoa_x_ + fad_x_ --> dc2coa_x_ + fadh2_x_	ACOA100OR	Decanoyl-CoA:(acceptor) 2,3-oxidoreductase	Fatty acid metabolism	1.3.99.-;1.3.3.6	( Cre16.g687350 OR Cre16.g689050 OR Cre16.g695100 OR Cre05.g232002 OR Cre11.g467350 OR Cre16.g675850 )	( Cre16.g687350.t1.2 OR Cre16.g689050.t1.1 OR Cre16.g695100.t1.1 OR (Cre05.g232002.t1.1 OR Cre05.g232002.t2.1 ) OR Cre11.g467350.t1.2 OR Cre16.g675850.t1.2 )	( ACO3 OR ACO1 OR Cre16.g695100 OR Cre05.g232002 OR ACO2 OR Cre16.g675850 )	Glyoxysome	[Winkler 1988]	R04754
_x_	R797	ddcacoa_x_ + fad_x_ --> dd2coa_x_ + fadh2_x_	ACOA120OR	Lauroyl-CoA:(acceptor) 2,3-oxidoreductase	Fatty acid metabolism	1.3.99.-;1.3.3.6	( Cre16.g687350 OR Cre16.g689050 OR Cre16.g695100 OR Cre05.g232002 OR Cre11.g467350 OR Cre16.g675850 )	( Cre16.g687350.t1.2 OR Cre16.g689050.t1.1 OR Cre16.g695100.t1.1 OR (Cre05.g232002.t1.1 OR Cre05.g232002.t2.1 ) OR Cre11.g467350.t1.2 OR Cre16.g675850.t1.2 )	( ACO3 OR ACO1 OR Cre16.g695100 OR Cre05.g232002 OR ACO2 OR Cre16.g675850 )	Glyoxysome	[Winkler 1988]	R03857
_x_	R798	fad_x_ + tdcoa_x_ --> fadh2_x_ + td2coa_x_	ACOA140OR	Tetradecanoyl-CoA:(acceptor) 2,3-oxidoreductase	Fatty acid metabolism	1.3.99.-;1.3.3.6	( Cre16.g687350 OR Cre16.g689050 OR Cre16.g695100 OR Cre05.g232002 OR Cre11.g467350 OR Cre16.g675850 )	( Cre16.g687350.t1.2 OR Cre16.g689050.t1.1 OR Cre16.g695100.t1.1 OR (Cre05.g232002.t1.1 OR Cre05.g232002.t2.1 ) OR Cre11.g467350.t1.2 OR Cre16.g675850.t1.2 )	( ACO3 OR ACO1 OR Cre16.g695100 OR Cre05.g232002 OR ACO2 OR Cre16.g675850 )	Glyoxysome	[Winkler 1988]	R03990
_x_	R799	fad_x_ + pmtcoa_x_ --> fadh2_x_ + hdd2coa_x_	ACOA160OR	Palmitoyl-CoA:oxygen 2-oxidoreductase	Fatty acid metabolism	1.3.99.-;1.3.3.6	( Cre16.g687350 OR Cre16.g689050 OR Cre16.g695100 OR Cre05.g232002 OR Cre11.g467350 OR Cre16.g675850 )	( Cre16.g687350.t1.2 OR Cre16.g689050.t1.1 OR Cre16.g695100.t1.1 OR (Cre05.g232002.t1.1 OR Cre05.g232002.t2.1 ) OR Cre11.g467350.t1.2 OR Cre16.g675850.t1.2 )	( ACO3 OR ACO1 OR Cre16.g695100 OR Cre05.g232002 OR ACO2 OR Cre16.g675850 )	Glyoxysome	[Winkler 1988]	R01279
_x_	R800	btcoa_x_ + fad_x_ --> b2coa_x_ + fadh2_x_	ACOA40OR	Butanoyl-CoA:oxygen 2-oxidoreductase	Fatty acid metabolism	1.3.99.-;1.3.99.2;1.3.3.6	( Cre16.g687350 OR Cre16.g689050 OR Cre16.g695100 OR Cre05.g232002 OR Cre11.g467350 OR Cre16.g675850 )	( Cre16.g687350.t1.2 OR Cre16.g689050.t1.1 OR Cre16.g695100.t1.1 OR (Cre05.g232002.t1.1 OR Cre05.g232002.t2.1 ) OR Cre11.g467350.t1.2 OR Cre16.g675850.t1.2 )	( ACO3 OR ACO1 OR Cre16.g695100 OR Cre05.g232002 OR ACO2 OR Cre16.g675850 )	Glyoxysome	[Winkler 1988]	R01175
_x_	R801	fad_x_ + hxcoa_x_ --> fadh2_x_ + hx2coa_x_	ACOA60OR	Hexanoyl-CoA:(acceptor) 2,3-oxidoreductase	Fatty acid metabolism	1.3.99.-;1.3.99.2;1.3.3.6	( Cre16.g687350 OR Cre16.g689050 OR Cre16.g695100 OR Cre05.g232002 OR Cre11.g467350 OR Cre16.g675850 )	( Cre16.g687350.t1.2 OR Cre16.g689050.t1.1 OR Cre16.g695100.t1.1 OR (Cre05.g232002.t1.1 OR Cre05.g232002.t2.1 ) OR Cre11.g467350.t1.2 OR Cre16.g675850.t1.2 )	( ACO3 OR ACO1 OR Cre16.g695100 OR Cre05.g232002 OR ACO2 OR Cre16.g675850 )	Glyoxysome	[Winkler 1988]	R04751
_x_	R802	fad_x_ + occoa_x_ --> fadh2_x_ + oc2coa_x_	ACOA80OR	Octanoyl-CoA:oxygen 2-oxidoreductase	Fatty acid metabolism	1.3.99.-;1.3.3.6	( Cre16.g687350 OR Cre16.g689050 OR Cre16.g695100 OR Cre05.g232002 OR Cre11.g467350 OR Cre16.g675850 )	( Cre16.g687350.t1.2 OR Cre16.g689050.t1.1 OR Cre16.g695100.t1.1 OR (Cre05.g232002.t1.1 OR Cre05.g232002.t2.1 ) OR Cre11.g467350.t1.2 OR Cre16.g675850.t1.2 )	( ACO3 OR ACO1 OR Cre16.g695100 OR Cre05.g232002 OR ACO2 OR Cre16.g675850 )	Glyoxysome	[Winkler 1988]	R03777
_c_	R803	atp_c_ + ca_c_ + coa_c_ --> amp_c_ + cacoa_c_ + h_c_ + ppi_c_	CACOAL	Coniferonic acid:CoA ligase (AMP-forming)	Fatty acid metabolism	6.2.1.3	( Cre12.g507400 OR Cre13.g566650 OR Cre03.g182050 OR Cre03.g211745 OR Cre13.g586000 OR Cre12.g500715 )	( Cre12.g507400.t1.2 OR ( Cre13.g566650.t1.2 OR Cre13.g566650.t2.1 ) OR Cre03.g182050.t1.2 OR Cre03.g211745.t1.1 OR Cre13.g586000.t1.2 OR Cre12.g500715.t1.2 )	( Cre12.g507400 OR Cre13.g566650 OR Cre03.g182050 OR Cre03.g211745 OR Cre13.g586000 OR Cre12.g500715 )	Cytosol	[Riekhof 2005, Larson 2006]	R00390
_h_	R804	cytP450o_h_ + h_h_ + nadph_h_ --> cytP450r_h_ + nadp_h_	CYTP450Rh	cytochrome P-450 reductase, chloroplast	Fatty acid metabolism	1.6.2.4	Cre01.g039350	Cre01.g039350.t1.2	NCR2	Chloroplast	[Benveniste 1998, Benveniste 2006, Morant 2007]	R08551
_x_	R805	b2coa_x_ + h2o_x_ --> 3hbcoa_x_	ECOAH1	(S)-3-Hydroxybutanoyl-CoA hydro-lyase	Fatty acid metabolism	4.2.1.17	Cre06.g308100	Cre06.g308100.t1.2	Cre06.g308100	Glyoxysome	[Winkler 1988]	R03026
_x_	R806	h2o_x_ + hx2coa_x_ --> 3hhcoa_x_	ECOAH2	(S)-Hydroxyhexanoyl-CoA hydro-lyase	Fatty acid metabolism	4.2.1.17	Cre06.g308100	Cre06.g308100.t1.2	Cre06.g308100	Glyoxysome	[Winkler 1988]	R04749
_x_	R807	h2o_x_ + oc2coa_x_ --> 3hocoa_x_	ECOAH3	(S)-Hydroxyoctanoyl-CoA hydro-lyase	Fatty acid metabolism	4.2.1.17	Cre06.g308100	Cre06.g308100.t1.2	Cre06.g308100	Glyoxysome	[Winkler 1988]	R04746
_x_	R808	dc2coa_x_ + h2o_x_ --> 3hdcoa_x_	ECOAH4	(S)-Hydroxydecanoyl-CoA hydro-lyase	Fatty acid metabolism	4.2.1.17	Cre06.g308100	Cre06.g308100.t1.2	Cre06.g308100	Glyoxysome	[Winkler 1988]	R04744
_x_	R809	dd2coa_x_ + h2o_x_ --> 3hddcoa_x_	ECOAH5	(S)-3-Hydroxydodecanoyl-CoA hydro-lyase	Fatty acid metabolism	4.2.1.17	Cre06.g308100	Cre06.g308100.t1.2	Cre06.g308100	Glyoxysome	[Winkler 1988]	R04170
_x_	R810	h2o_x_ + td2coa_x_ --> 3htdcoa_x_	ECOAH6	(S)-3-Hydroxytetradecanoyl-CoA hydro-lyase	Fatty acid metabolism	4.2.1.17	Cre06.g308100	Cre06.g308100.t1.2	Cre06.g308100	Glyoxysome	[Winkler 1988]	R04740
_x_	R811	h2o_x_ + hdd2coa_x_ --> 3hhdcoa_x_	ECOAH7	(S)-3-Hydroxyhexadecanoyl-CoA hydro-lyase	Fatty acid metabolism	4.2.1.17	Cre06.g308100	Cre06.g308100.t1.2	Cre06.g308100	Glyoxysome	[Winkler 1988]	R04738
_c_	R812	atp_c_ + coa_c_ + h_c_ + hdca_c_ --> amp_c_ + pmtcoa_c_ + ppi_c_	FACOAL160	Palmitate:CoA ligase (AMP-forming)	Fatty acid metabolism	6.2.1.3	( Cre12.g507400 OR Cre13.g566650 OR Cre03.g182050 OR Cre03.g211745 OR Cre13.g586000 OR Cre12.g500715 )	( Cre12.g507400.t1.2 OR ( Cre13.g566650.t1.2 OR Cre13.g566650.t2.1 ) OR Cre03.g182050.t1.2 OR Cre03.g211745.t1.1 OR Cre13.g586000.t1.2 OR Cre12.g500715.t1.2 )	( Cre12.g507400 OR Cre13.g566650 OR Cre03.g182050 OR Cre03.g211745 OR Cre13.g586000 OR Cre12.g500715 )	Cytosol	[Riekhof 2005, Larson 2006]	R01280
_h_	R813	cytP450r_h_ + ddca_h_ + o2_h_ --> cytP450o_h_ + h2o_h_ + whddca_h_	FAH120	fatty acid omega-hydroxylase (12:0)	Fatty acid metabolism	1.14.19.1	( Cre03.g153900 AND Cre04.g217945 )	( Cre03.g153900.t1.2 AND ( Cre04.g217945.t1.1 OR Cre04.g217945.t2.1 OR Cre04.g217945.t3.1 ) )	( FMO11 AND Cre04.g217945 )	Chloroplast	[Benveniste 1998, Benveniste 2006, Morant 2007]	R01348
_h_	R814	cytP450r_h_ + o2_h_ + ttdca_h_ --> cytP450o_h_ + h2o_h_ + whttdca_h_	FAH140	fatty acid omega-hydroxylase (14:0)	Fatty acid metabolism	1.14.19.1	( Cre03.g153900 AND Cre04.g217945 )	( Cre03.g153900.t1.2 AND ( Cre04.g217945.t1.1 OR Cre04.g217945.t2.1 OR Cre04.g217945.t3.1 ) )	( FMO11 AND Cre04.g217945 )	Chloroplast	[Benveniste 1998, Benveniste 2006, Morant 2007]	R01348
_h_	R815	cytP450r_h_ + hdca_h_ + o2_h_ --> cytP450o_h_ + h2o_h_ + whhdca_h_	FAH160	fatty acid omega-hydroxylase (16:0)	Fatty acid metabolism	1.14.19.1	( Cre03.g153900 AND Cre04.g217945 )	( Cre03.g153900.t1.2 AND ( Cre04.g217945.t1.1 OR Cre04.g217945.t2.1 OR Cre04.g217945.t3.1 ) )	( FMO11 AND Cre04.g217945 )	Chloroplast	[Benveniste 1998, Benveniste 2006, Morant 2007]	R01348
_h_	R816	cytP450r_h_ + o2_h_ + ocdce9a_h_ --> cytP450o_h_ + h2o_h_ + whodce9a_h_	FAH1819Z	fatty acid omega-hydroxylase (18:1(9Z))	Fatty acid metabolism	1.14.19.1	( Cre03.g153900 AND Cre04.g217945 )	( Cre03.g153900.t1.2 AND ( Cre04.g217945.t1.1 OR Cre04.g217945.t2.1 OR Cre04.g217945.t3.1 ) )	( FMO11 AND Cre04.g217945 )	Chloroplast	[Benveniste 1998, Benveniste 2006, Morant 2007]	R01348
_h_	R817	cytP450r_h_ + lnlc_h_ + o2_h_ --> cytP450o_h_ + h2o_h_ + whlnlc_h_	FAH1829Z12Z	fatty acid omega-hydroxylase (18:2(9Z,12Z))	Fatty acid metabolism	1.14.19.1	( Cre03.g153900 AND Cre04.g217945 )	( Cre03.g153900.t1.2 AND ( Cre04.g217945.t1.1 OR Cre04.g217945.t2.1 OR Cre04.g217945.t3.1 ) )	( FMO11 AND Cre04.g217945 )	Chloroplast	[Benveniste 1998, Benveniste 2006, Morant 2007]	R01348
_x_	R818	3hbcoa_x_ + nad_x_ --> aacoa_x_ + h_x_ + nadh_x_	HACD1	(S)-3-Hydroxybutanoyl-CoA:NAD oxidoreductase	Fatty acid metabolism	1.1.1.35	( Cre16.g695050 OR Cre06.g308100 )	( Cre16.g695050.t1.2 OR Cre06.g308100.t1.2 )	( HCD1 OR Cre06.g308100 )	Glyoxysome	[Winkler 1988]	R01975
_x_	R819	3hhcoa_x_ + nad_x_ --> 3ohcoa_x_ + h_x_ + nadh_x_	HACD2	(S)-hydroxyhexanoyl-CoA:NAD oxidoreductase	Fatty acid metabolism	1.1.1.35	( Cre16.g695050 OR Cre06.g308100 )	( Cre16.g695050.t1.2 OR Cre06.g308100.t1.2 )	( HCD1 OR Cre06.g308100 )	Glyoxysome	[Winkler 1988]	R04748
_x_	R820	3hocoa_x_ + nad_x_ --> 3oocoa_x_ + h_x_ + nadh_x_	HACD3	(S)-hydroxyoctanoyl-CoA:NAD oxidoreductase	Fatty acid metabolism	1.1.1.35	( Cre16.g695050 OR Cre06.g308100 )	( Cre16.g695050.t1.2 OR Cre06.g308100.t1.2 )	( HCD1 OR Cre06.g308100 )	Glyoxysome	[Winkler 1988]	R04745
_x_	R821	3hdcoa_x_ + nad_x_ --> 3odcoa_x_ + h_x_ + nadh_x_	HACD4	(S)-hydroxydecanoyl-CoA:NAD oxidoreductase	Fatty acid metabolism	1.1.1.35	( Cre16.g695050 OR Cre06.g308100 )	( Cre16.g695050.t1.2 OR Cre06.g308100.t1.2 )	( HCD1 OR Cre06.g308100 )	Glyoxysome	[Winkler 1988]	R04743
_x_	R822	3hddcoa_x_ + nad_x_ --> 3oddcoa_x_ + h_x_ + nadh_x_	HACD5	(S)-3-hydroxydodecanoyl-CoA:NAD oxidoreductase	Fatty acid metabolism	1.1.1.35	( Cre16.g695050 OR Cre06.g308100 )	( Cre16.g695050.t1.2 OR Cre06.g308100.t1.2 )	( HCD1 OR Cre06.g308100 )	Glyoxysome	[Winkler 1988]	R04741
_x_	R823	3htdcoa_x_ + nad_x_ --> 3otdcoa_x_ + h_x_ + nadh_x_	HACD6	(S)-3-Hydroxytetradecanoyl-CoA:NAD oxidoreductase	Fatty acid metabolism	1.1.1.35	( Cre16.g695050 OR Cre06.g308100 )	( Cre16.g695050.t1.2 OR Cre06.g308100.t1.2 )	( HCD1 OR Cre06.g308100 )	Glyoxysome	[Winkler 1988]	R04739
_x_	R824	3hhdcoa_x_ + nad_x_ --> 3ohdcoa_x_ + h_x_ + nadh_x_	HACD7	(S)-3-Hydroxyhexadecanoyl-CoA:NAD oxidoreductase	Fatty acid metabolism	1.1.1.35	( Cre16.g695050 OR Cre06.g308100 )	( Cre16.g695050.t1.2 OR Cre06.g308100.t1.2 )	( HCD1 OR Cre06.g308100 )	Glyoxysome	[Winkler 1988]	R04737
_c_	R825	atp_c_ + coa_c_ + lnlc_c_ --> amp_c_ + lnlccoa_c_ + ppi_c_	LNLCCOAL	Linoleic acid:CoA ligase (AMP-forming)	Fatty acid metabolism	6.2.1.3	( Cre12.g507400 OR Cre13.g566650 OR Cre03.g182050 OR Cre03.g211745 OR Cre13.g586000 OR Cre12.g500715 )	( Cre12.g507400.t1.2 OR ( Cre13.g566650.t1.2 OR Cre13.g566650.t2.1 ) OR Cre03.g182050.t1.2 OR Cre03.g211745.t1.1 OR Cre13.g586000.t1.2 OR Cre12.g500715.t1.2 )	( Cre12.g507400 OR Cre13.g566650 OR Cre03.g182050 OR Cre03.g211745 OR Cre13.g586000 OR Cre12.g500715 )	Cytosol	[Riekhof 2005, Larson 2006]	R00390
_c_	R826	atp_c_ + coa_c_ + lnlnca_c_ --> amp_c_ + lnlncacoa_c_ + ppi_c_	LNLNCACOAL	alpha-Linolenic acid:CoA ligase (AMP-forming)	Fatty acid metabolism	6.2.1.3	( Cre12.g507400 OR Cre13.g566650 OR Cre03.g182050 OR Cre03.g211745 OR Cre13.g586000 OR Cre12.g500715 )	( Cre12.g507400.t1.2 OR ( Cre13.g566650.t1.2 OR Cre13.g566650.t2.1 ) OR Cre03.g182050.t1.2 OR Cre03.g211745.t1.1 OR Cre13.g586000.t1.2 OR Cre12.g500715.t1.2 )	( Cre12.g507400 OR Cre13.g566650 OR Cre03.g182050 OR Cre03.g211745 OR Cre13.g586000 OR Cre12.g500715 )	Cytosol	[Riekhof 2005, Larson 2006]	R00390
_c_	R827	atp_c_ + coa_c_ + lnlncg_c_ --> amp_c_ + lnlncgcoa_c_ + ppi_c_	LNLNCGCOAL	gamma-Linolenic acid:CoA ligase (AMP-forming)	Fatty acid metabolism	6.2.1.3	( Cre12.g507400 OR Cre13.g566650 OR Cre03.g182050 OR Cre03.g211745 OR Cre13.g586000 OR Cre12.g500715 )	( Cre12.g507400.t1.2 OR ( Cre13.g566650.t1.2 OR Cre13.g566650.t2.1 ) OR Cre03.g182050.t1.2 OR Cre03.g211745.t1.1 OR Cre13.g586000.t1.2 OR Cre12.g500715.t1.2 )	( Cre12.g507400 OR Cre13.g566650 OR Cre03.g182050 OR Cre03.g211745 OR Cre13.g586000 OR Cre12.g500715 )	Cytosol	[Riekhof 2005, Larson 2006]	R00390
_c_	R828	atp_c_ + coa_c_ + pa_c_ --> amp_c_ + pacoa_c_ + ppi_c_	PACOAL	Pinolenic acid:CoA ligase (AMP-forming)	Fatty acid metabolism	6.2.1.3	( Cre12.g507400 OR Cre13.g566650 OR Cre03.g182050 OR Cre03.g211745 OR Cre13.g586000 OR Cre12.g500715 )	( Cre12.g507400.t1.2 OR ( Cre13.g566650.t1.2 OR Cre13.g566650.t2.1 ) OR Cre03.g182050.t1.2 OR Cre03.g211745.t1.1 OR Cre13.g586000.t1.2 OR Cre12.g500715.t1.2 )	( Cre12.g507400 OR Cre13.g566650 OR Cre03.g182050 OR Cre03.g211745 OR Cre13.g586000 OR Cre12.g500715 )	Cytosol	[Riekhof 2005, Larson 2006]	R00390
_c_	R829	10fthf_c_ + atp_c_ + glu-L_c_ --> 10fthfglu-L_c_ + adp_c_ + h_c_ + pi_c_	10FTHFGLULL	10-Formyltetrahydrofolate:L-glutamate ligase (ADP-forming)	Folate biosynthesis	6.3.2.12;6.3.2.17	Cre03.g176800	Cre03.g176800.t1.1	FPG1	Cytosol		R01654
_m_	R830	10fthf_m_ + atp_m_ + glu-L_m_ --> 10fthfglu-L_m_ + adp_m_ + h_m_ + pi_m_	10FTHFGLULLm	10-Formyltetrahydrofolate:L-glutamate ligase (ADP-forming)	Folate biosynthesis	6.3.2.17	( Cre05.g239100 OR Cre05.g239067 )	( Cre05.g239100.t1.1 OR Cre05.g239067.t1.1 )	( FPG2 OR Cre05.g239067 )	Mitochondria		R01654
_c_	R831	4adcho_c_ --> 4abz_c_ + h_c_ + pyr_c_	ADCL	4-amino-4-deoxychorismate pyruvate-lyase	Folate biosynthesis	4.1.3.38	Cre13.g576400	Cre13.g576400.t1.2	ADCL1	Cytosol		R05553
_c_	R832	chor_c_ + gln-L_c_ --> 4adcho_c_ + glu-L_c_	ADCS	chorismate:L-glutamine aminotransferase	Folate biosynthesis	2.6.1.85	( Cre14.g620300 AND Cre03.g181400 )	( Cre14.g620300.t1.2 AND Cre03.g181400.t1.1 )	( ANS2 AND ADC1 )	Cytosol		R01716
_c_	R833	ahdt_c_ + 3 h2o_c_ --> dhnpt_c_ + 3 h_c_ + 3 pi_c_	AKP1	2-Amino-4-hydroxy-6-(erythro-1,2,3-trihydroxypropyl) dihydropteridine triphosphate phosphohydrolase (alkaline optimum)	Folate biosynthesis	3.1.3.1	Cre05.g239850	( Cre05.g239850.t1.1 OR Cre05.g239850.t2.1 OR Cre05.g239850.t3.1 )	PHO4	Cytosol		R04620
_c_	R834	fol_c_ + h_c_ + nadh_c_ --> dhf_c_ + nad_c_	DHFOR	Dihydrofolate:NAD+ oxidoreductase	Folate biosynthesis	1.5.1.3	Cre17.g715900	Cre17.g715900.t1.2	Cre17.g715900	Cytosol		R02235
_c_	R835	atp_c_ + dhpt_c_ + glu-L_c_ --> adp_c_ + dhf_c_ + h_c_ + pi_c_	DHFS	7,8-dihydropteroate:L-glutamate ligase (ADP-forming)	Folate biosynthesis	6.3.2.12;6.3.2.17	Cre03.g176800	Cre03.g176800.t1.1	FPG1	Cytosol		R02237
_c_	R836	dhnpt_c_ --> 2ahhmp_c_ + gcald_c_	DHNPAr	2-Amino-4-hydroxy-6-(D-erythro-1,2,3-trihydroxypropyl)-7,8-dihydropteridine glycolaldehyde-lyase	Folate biosynthesis	4.1.2.25	Cre02.g097450	Cre02.g097450.t1.2	Cre02.g097450	Cytosol		R03504
_c_	R837	2ahhmp_c_ + 4abz_c_ --> dhpt_c_ + h2o_c_	DHPS	2-Amino-4-hydroxy-6-hydroxymethyl-7,8-dihydropteridine:4-aminobenzoate 2-amino-4-hydroxydihydropteridine-6-methenyltransferase	Folate biosynthesis	2.5.1.15	Cre10.g428550	Cre10.g428550.t1.2	DTS1	Cytosol		R03066
_c_	R838	dhpmp_c_ + h2o_c_ --> dhnpt_c_ + h_c_ + pi_c_	DNMPPA	Dihydroneopterin monophosphate dephosphorylase	Folate biosynthesis	3.6.1.-	Cre03.g184400	Cre03.g184400.t1.2	Cre03.g184400	Cytosol		R04621
_c_	R839	ahdt_c_ + h2o_c_ --> dhpmp_c_ + ppi_c_	DNTPPA	Dihydroneopterin triphosphate pyrophosphatase	Folate biosynthesis	3.6.1.-	Cre03.g184400	Cre03.g184400.t1.2	Cre03.g184400	Cytosol		R04638
_c_	R840	2ahhmd_c_ + 4abz_c_ --> dhpt_c_ + ppi_c_	FOLD3	2-Amino-4-hydroxy-6-hydroxymethyl-7,8-dihydropteridine-diphosphate:4-aminobenzoate 2-amino-4-hydroxydihydropteridine-6-methenyltransferase	Folate biosynthesis	2.5.1.15	Cre10.g428550	Cre10.g428550.t1.2	DTS1	Cytosol		R03067
_c_	R841	gtp_c_ + h2o_c_ --> ahdt_c_ + for_c_ + h_c_	GTPCI	GTP 7,8-8,9-dihydrolase	Folate biosynthesis	3.5.4.16	Cre09.g393913	Cre09.g393913.t1.1	Cre09.g393913	Cytosol		R00424
_c_	R842	2ahhmp_c_ + atp_c_ --> 2ahhmd_c_ + amp_c_	HPPK	ATP:2-amino-4-hydroxy-6-hydroxymethyl-7,8-dihydropteridine 6'-pyrophosphotransferase	Folate biosynthesis	2.7.6.3	Cre09.g393913	Cre09.g393913.t1.1	Cre09.g393913	Cytosol		R03503
_c_	R843	h2o_c_ + thfglu_c_ --> glu-L_c_ + thf_c_	THFGLUH	gamma-glutamyl hydrolase	Folate biosynthesis	3.4.19.9	Cre06.g275050	Cre06.g275050.t1.1	GGH2	Cytosol		R04242
_c_	R844	atp_c_ + glu-L_c_ + thf_c_ --> adp_c_ + h_c_ + pi_c_ + thfglu_c_	THFGLUS	Tetrahydrofolate:L-glutamate gamma-ligase (ADP-forming)	Folate biosynthesis	6.3.2.12;6.3.2.17	Cre03.g176800	Cre03.g176800.t1.1	FPG1	Cytosol		R00942
_c_	R845	fol_c_ + 2 h_c_ + 2 nadh_c_ --> 2 nad_c_ + thf_c_	THFOR1	5,6,7,8-Tetrahydrofolate:NAD+ oxidoreductase	Folate biosynthesis	1.5.1.3	Cre17.g715900	Cre17.g715900.t1.2	Cre17.g715900	Cytosol		R00937
_c_	R846	fol_c_ + 2 h_c_ + 2 nadph_c_ --> 2 nadp_c_ + thf_c_	THFOR2	5,6,7,8-Tetrahydrofolate:NADP+ oxidoreductase	Folate biosynthesis	1.5.1.3	Cre17.g715900	Cre17.g715900.t1.2	Cre17.g715900	Cytosol		R00940
_h_	R847	atp_h_ + fru-B_h_ --> adp_h_ + f1p_h_	AF1PT	ATP:D-fructose 1-phosphotransferase	Fructose and mannose metabolism	2.7.1.3	Cre01.g045640	Cre01.g045640.t1.2	Cre01.g045640	Chloroplast		R00866
_h_	R848	glc-A_h_ --> fru-B_h_	AGAKI	alpha-D-Glucose aldose-ketose-isomerase	Fructose and mannose metabolism	5.3.1.5	Cre12.g531150	Cre12.g531150.t1.1	XYI1	Chloroplast		R00878
_c_	R849	atp_c_ + man_c_ --> adp_c_ + man6p_c_	AM6PT	ATP:D-mannose 6-phosphotransferase	Fructose and mannose metabolism	2.7.1.1;2.7.1.2	( Cre01.g032700 OR Cre02.g117500 )	( Cre01.g032700.t1.2 OR Cre02.g117500.t1.2 )	( GLK1 OR HXK1 )	Cytosol	[Singh 1993b, Chen 1991, Singh 1993a, Klöck 1991, Chang 2007]	R01326
_h_	R850	atp_h_ + man_h_ --> adp_h_ + man6p_h_	AM6PTh	ATP:D-mannose 6-phosphotransferase, chloroplast	Fructose and mannose metabolism	2.7.1.1;2.7.1.2	( Cre01.g032700 OR Cre02.g117500 )	( Cre01.g032700.t1.2 OR Cre02.g117500.t1.2 )	( GLK1 OR HXK1 )	Chloroplast	[Singh 1993b, Chen 1991, Singh 1993a, Klöck 1991, Chang 2007]	R01326
_c_	R851	fdp-B_c_ + h2o_c_ --> f6p-B_c_ + h_c_ + pi_c_	BFBP	beta-D-Fructose 1,6-bisphosphate 1-phosphohydrolase	Fructose and mannose metabolism	3.1.3.11;3.1.3.37	( Cre07.g338451 OR Cre17.g699600 )	( Cre07.g338451.t1.1 OR Cre17.g699600.t1.2 )	( FBP1 OR SBP2 )	Cytosol	[Klein 1986, Huppe 1989, Harris 1989,Takeda 1995, Hahn 1998, Lemaire 2004]	R04780
_h_	R852	fdp-B_h_ + h2o_h_ --> f6p-B_h_ + h_h_ + pi_h_	BFBPh	beta-D-Fructose 1,6-bisphosphate 1-phosphohydrolase, chloroplast	Fructose and mannose metabolism	3.1.3.11;3.1.3.37	Cre12.g510650	Cre12.g510650.t1.2	FBP1	Chloroplast	[Klein 1986, Huppe 1989, Harris 1989,Takeda 1995, Hahn 1998, Lemaire 2004]	R04780
_h_	R853	f2p_h_ + h2o_h_ --> fru-B_h_ + h_h_ + pi_h_	F2PP	D-Fructose 2-phosphate phosphatase	Fructose and mannose metabolism	3.1.3.-				Chloroplast		R00872
_c_	R854	f26bp_c_ + h2o_c_ --> f6p-B_c_ + h_c_ + pi_c_	FBPPH	D-Fructose-2,6-bisphosphate 2-phosphohydrolase	Fructose and mannose metabolism	3.1.3.46	Cre16.g652150	Cre16.g652150.t1.2	FBP4	Cytosol		R02731
_h_	R855	f1p_h_ --> dhap_h_ + glyald_h_	FPGPL	D-Fructose 1-phosphate D-glyceraldehyde-3-phosphate-lyase	Fructose and mannose metabolism	4.1.2.13	( Cre01.g006950 OR Cre02.g093450 )	( ( Cre01.g006950.t1.1 OR Cre01.g006950.t2.1 ) OR Cre02.g093450.t1.2 )	( FBA1 OR FBA2 )	Chloroplast	[Klöck 1991, Chang 2007, Klein 1986, Pazour 2005, Schnarrenberger 1994]	R02568
_c_	R856	gtp_c_ + man1p_c_ --> gdpmann_c_ + ppi_c_	GAMPG	GTP:alpha-D-mannose-1-phosphate guanylyltransferase	Fructose and mannose metabolism	2.7.7.13	Cre16.g672800	Cre16.g672800.t1.2	GMP1	Cytosol		R00885
_h_	R857	man_h_ --> fru-B_h_	MAKI	D-mannose aldose-ketose-isomerase	Fructose and mannose metabolism	5.3.1.7				Chloroplast		R00877
_c_	R858	man6p_c_ --> f6p-B_c_	MPAKI	D-mannose-6-phosphate aldose-ketose-isomerase	Fructose and mannose metabolism	5.3.1.8	Cre02.g147650	Cre02.g147650.t1.2	MPI1	Cytosol		R01819
_c_	R859	man6p_c_ --> man1p_c_	MPPM	D-Mannose 6-phosphate 1,6-phosphomutase	Fructose and mannose metabolism	5.4.2.8	( Cre03.g144707 OR Cre14.g626900 )	( Cre03.g144707.t1.1 OR Cre14.g626900.t1.2 )	( Cre03.g144707 OR Cre14.g626900 )	Cytosol		R01818
_c_	R860	atp_c_ + f6p-B_c_ --> adp_c_ + f26bp_c_	PFK26	ATP:D-fructose-6-phosphate 2-phosphotransferase	Fructose and mannose metabolism	2.7.1.105	( Cre16.g691888 OR Cre16.g652150 )	( ( Cre16.g691888.t1.1 OR Cre16.g691888.t2.1 ) OR Cre16.g652150.t1.2 )	( FBP3 OR FBP4 )	Cytosol		R02732
_h_	R861	nadp_h_ + sbt-D_h_ --> glc-A_h_ + h_h_ + nadph_h_	SBTRh	D-Glucitol:NADP+ 1-oxidoreductase	Fructose and mannose metabolism	1.1.1.21	( Cre04.g216350 OR Cre06.g276050 )	( Cre04.g216350.t1.2 OR Cre06.g276050.t1.2 )	( AKR7 OR AKR2 )	Chloroplast		R01787
_c_	R862	1Dgali_c_ + sucr_c_ --> inost_c_ + raffin_c_	AGMIS	1-alpha-D-Galactosyl-myo-inositol:sucrose	Galactose metabolism	2.4.1.82				Cytosol		R02411
_h_	R863	epm_h_ + h2o_h_ --> gal_h_ + man_h_	EMGH	epimelibiose galactohydrolase	Galactose metabolism	3.2.1.22	( Cre01.g026250 OR Cre16.g666334 )	( Cre01.g026250.t1.2 OR ( Cre16.g666334.t1.1 OR Cre16.g666334.t2.1 OR Cre16.g666334.t3.1 ) )	( AGA1 OR Cre16.g666334 )	Chloroplast		R01329
_c_	R864	atp_c_ + gal_c_ --> adp_c_ + gal1p_c_	GALK	galactokinase	Galactose metabolism	2.7.1.6	( Cre17.g732300 OR Cre02.g107600 )	( Cre17.g732300.t1.2 OR Cre02.g107600.t1.2 )	( GAL1 OR Cre02.g107600 )	Cytosol		R01092
_h_	R865	atp_h_ + gal_h_ --> adp_h_ + gal1p_h_	GALKh	galactokinase, chloroplast	Galactose metabolism	2.7.1.6	Cre02.g107600	Cre02.g107600.t1.2	Cre02.g107600	Chloroplast		R01092
_n_	R866	gal_n_ + h2o_n_ + o2_n_ --> galctn-D_n_ + h_n_ + h2o2_n_	GALO	galactose oxidase	Galactose metabolism	1.1.3.9	Cre06.g278252	Cre06.g278252.t1.1	GOX18	Nucleus		R01098
_h_	R867	ggl_h_ + h2o_h_ --> gal_h_ + glyc_h_	GGGH	galactosylglycerol galactohydrolase	Galactose metabolism	3.2.1.22	( Cre01.g026250 OR Cre16.g666334 )	( Cre01.g026250.t1.2 OR ( Cre16.g666334.t1.1 OR Cre16.g666334.t2.1 OR Cre16.g666334.t3.1 ) )	( AGA1 OR Cre16.g666334 )	Chloroplast		R01104
_h_	R868	1Dgali_h_ + raffin_h_ --> inost_h_ + stc_h_	GRGT	galactinol---raffinose galactosyltransferase	Galactose metabolism	2.4.1.67	Cre16.g666334	( Cre16.g666334.t1.1 OR Cre16.g666334.t2.1 OR Cre16.g666334.t3.1 )	Cre16.g666334	Chloroplast		R03418
_c_	R869	inost_c_ + udpgal_c_ --> 1Dgali_c_ + udp_c_	IAGT	inositol 3-alpha-galactosyltransferase	Galactose metabolism	2.4.1.123	Cre10.g422450	Cre10.g422450.t1.2	GGT1	Cytosol		R01192
_h_	R870	h2o_h_ + lcts_h_ --> gal_h_ + glc-A_h_	LCGH	Lactose galactohydrolase	Galactose metabolism	3.2.1.23	( Cre02.g117200 OR Cre02.g117250 OR Cre02.g119700 OR Cre08.g379450 )	( Cre02.g117200.t1.2 OR ( Cre02.g117250.t1.1 OR Cre02.g117250.t2.1 ) OR Cre02.g119700.t1.1 OR Cre08.g379450.t1.1 )	( Cre02.g117200 OR Cre02.g117250 OR Cre02.g119700 OR Cre08.g379450 )	Chloroplast		R01678
_h_	R871	h2o_h_ + melib_h_ --> gal_h_ + glc-A_h_	MGHA	melibiose galactohydrolase (glc-A)	Galactose metabolism	3.2.1.22	( Cre01.g026250 OR Cre16.g666334 )	( Cre01.g026250.t1.2 OR ( Cre16.g666334.t1.1 OR Cre16.g666334.t2.1 OR Cre16.g666334.t3.1 ) )	( AGA1 OR Cre16.g666334 )	Chloroplast		R01101
_h_	R872	h2o_h_ + melib_h_ --> gal_h_ + glc-B_h_	MGHB	melibiose galactohydrolase (glc-B)	Galactose metabolism	3.2.1.22	( Cre01.g026250 OR Cre16.g666334 )	( Cre01.g026250.t1.2 OR ( Cre16.g666334.t1.1 OR Cre16.g666334.t2.1 OR Cre16.g666334.t3.1 ) )	( AGA1 OR Cre16.g666334 )	Chloroplast		R01101
_h_	R873	h2o_h_ + melt_h_ --> gal_h_ + sbt-D_h_	MLGH	Melibiitol galactohydrolase	Galactose metabolism	3.2.1.22	( Cre01.g026250 OR Cre16.g666334 )	( Cre01.g026250.t1.2 OR ( Cre16.g666334.t1.1 OR Cre16.g666334.t2.1 OR Cre16.g666334.t3.1 ) )	( AGA1 OR Cre16.g666334 )	Chloroplast		R02926
_h_	R874	h2o_h_ + mnt_h_ --> gal_h_ + melib_h_	MTGH	manninotriose galactohydrolase	Galactose metabolism	3.2.1.22	( Cre01.g026250 OR Cre16.g666334 )	( Cre01.g026250.t1.2 OR ( Cre16.g666334.t1.1 OR Cre16.g666334.t2.1 OR Cre16.g666334.t3.1 ) )	( AGA1 OR Cre16.g666334 )	Chloroplast		R05549
_h_	R875	1Dgali_h_ + h2o_h_ --> gal_h_ + inost_h_	OAGMIG	3-O-alpha-D-Galactosyl-1D-myo-inositol galactohydrolase	Galactose metabolism	3.2.1.22	( Cre01.g026250 OR Cre16.g666334 )	( Cre01.g026250.t1.2 OR ( Cre16.g666334.t1.1 OR Cre16.g666334.t2.1 OR Cre16.g666334.t3.1 ) )	( AGA1 OR Cre16.g666334 )	Chloroplast		R01194
_h_	R876	h2o_h_ + raffin_h_ --> fru-B_h_ + melib_h_	RFH	raffinose fructohydrolase	Galactose metabolism	3.2.1.26	( Cre12.g488000 OR Cre12.g488050 OR Cre12.g507051 )	( Cre12.g488000.t1.2 OR Cre12.g488050.t1.2 OR Cre12.g507051.t1.1 )	( FFT4 OR FFT5 OR Cre12.g507051 )	Chloroplast		R02410
_h_	R877	h2o_h_ + raffin_h_ --> gal_h_ + sucr_h_	RGH	Raffinose galactohydrolase	Galactose metabolism	3.2.1.22	( Cre01.g026250 OR Cre16.g666334 )	( Cre01.g026250.t1.2 OR ( Cre16.g666334.t1.1 OR Cre16.g666334.t2.1 OR Cre16.g666334.t3.1 ) )	( AGA1 OR Cre16.g666334 )	Chloroplast		R01103
_h_	R878	h2o_h_ + stc_h_ --> fru-B_h_ + mnt_h_	SFH	stachyose fructohydrolase	Galactose metabolism	3.2.1.26	( Cre12.g488000 OR Cre12.g488050 OR Cre12.g507051 )	( Cre12.g488000.t1.2 OR Cre12.g488050.t1.2 OR Cre12.g507051.t1.1 )	( FFT4 OR FFT5 OR Cre12.g507051 )	Chloroplast		R03635
_h_	R879	h2o_h_ + sucr_h_ --> fru-B_h_ + glc-A_h_	SGHA	sucrose glucohydrolase (glc-A)	Galactose metabolism	3.2.1.20;3.2.1.3	Cre03.g194700	Cre03.g194700.t1.1	AGL1	Chloroplast		R00801
_h_	R880	h2o_h_ + sucr_h_ --> fru-B_h_ + glc-B_h_	SGHB	sucrose glucohydrolase (glc-B)	Galactose metabolism	3.2.1.20;3.2.1.3	Cre03.g194700	Cre03.g194700.t1.1	AGL1	Chloroplast		R00801
_h_	R881	h2o_h_ + stc_h_ --> gal_h_ + raffin_h_	SYGH	stachyose galactohydrolase	Galactose metabolism	3.2.1.22	( Cre01.g026250 OR Cre16.g666334 )	( Cre01.g026250.t1.2 OR ( Cre16.g666334.t1.1 OR Cre16.g666334.t2.1 OR Cre16.g666334.t3.1 ) )	( AGA1 OR Cre16.g666334 )	Chloroplast		R03634
_c_	R882	udpg_c_ --> udpgal_c_	UG4E	UDP-glucose 4-epimerase	Galactose metabolism	5.1.3.2	( Cre09.g401022 OR Cre04.g214502 )	( Cre09.g401022.t1.2 OR Cre04.g214502.t1.1 )	( Cre09.g401022 OR Cre04.g214502 )	Cytosol		R00291
_c_	R883	glu-L_c_ + h_c_ --> 4abut_c_ + co2_c_	ARGD	arginine decarboxylase	Glutamate metabolism	4.1.1.19	Cre02.g105150	Cre02.g105150.t1.1	Cre02.g105150	Cytosol	[Voigt 2000]	R00261
_h_	R884	glu-L_h_ + h_h_ --> 4abut_h_ + co2_h_	ARGDh	arginine decarboxylase, chloroplast	Glutamate metabolism	4.1.1.19	Cre02.g105150	Cre02.g105150.t1.1	Cre02.g105150	Chloroplast	[Voigt 2000]	R00261
_c_	R885	atp_c_ + glu-L_c_ + nh4_c_ --> adp_c_ + gln-L_c_ + h_c_ + pi_c_	GAL	glutamate---ammonia ligase, cytosol	Glutamate metabolism	6.3.1.2	( Cre03.g146627 OR Cre02.g113200 OR Cre03.g207250 )	( Cre03.g146627.t1.1 OR Cre02.g113200.t1.1 OR Cre03.g207250.t1.2 )	( Cre03.g146627 OR NSG18 OR GLN4 )	Cytosol	[Florencio 1983, Chen 1996]	R00253
_h_	R886	gln-L_h_ + h2o_h_ --> glu-L_h_ + nh4_h_	GAM	glutaminase	Glutamate metabolism	3.5.1.2				Chloroplast		R00256
_c_	R887	gthox_c_ + h_c_ + nadh_c_ --> 2 gthrd_c_ + nad_c_	GDR	glutathione-disulfide reductase	Glutamate metabolism	1.8.1.7	( Cre09.g396252 OR Cre06.g262100 )	( Cre09.g396252.t1.1 OR Cre06.g262100.t1.1 )	( GSR2 OR GSHR1 )	Cytosol	[Serrano 1992]	R00094
_c_	R888	gthox_c_ + h_c_ + nadph_c_ --> 2 gthrd_c_ + nadp_c_	GDR(nadp)	glutathione-disulfide reductase (NADP)	Glutamate metabolism	1.8.1.7	( Cre09.g396252 OR Cre06.g262100 )	( Cre09.g396252.t1.1 OR Cre06.g262100.t1.1 )	( GSR2 OR GSHR1 )	Cytosol	[Serrano 1992]	R00115
_h_	R889	gthox_h_ + h_h_ + nadph_h_ --> 2 gthrd_h_ + nadp_h_	GDR(nadp)h	glutathione-disulfide reductase (NADP), chloroplast	Glutamate metabolism	1.8.1.7	( Cre09.g396252 OR Cre06.g262100 )	( Cre09.g396252.t1.1 OR Cre06.g262100.t1.1 )	( GSR2 OR GSHR1 )	Chloroplast	[Serrano 1992]	R00115
_m_	R890	gthox_m_ + h_m_ + nadph_m_ --> 2 gthrd_m_ + nadp_m_	GDR(nadp)m	glutathione-disulfide reductase (NADP), mitochondria	Glutamate metabolism	1.8.1.7	( Cre09.g396252 OR Cre06.g262100 )	( Cre09.g396252.t1.1 OR Cre06.g262100.t1.1 )	( GSR2 OR GSHR1 )	Mitochondria	[Serrano 1992, Atteia 2009]	R00115
_h_	R891	gthox_h_ + h_h_ + nadh_h_ --> 2 gthrd_h_ + nad_h_	GDRh	glutathione-disulfide reductase, chloroplast	Glutamate metabolism	1.8.1.7	( Cre09.g396252 OR Cre06.g262100 )	( Cre09.g396252.t1.1 OR Cre06.g262100.t1.1 )	( GSR2 OR GSHR1 )	Chloroplast	[Serrano 1992]	R00094
_m_	R892	gthox_m_ + h_m_ + nadh_m_ --> 2 gthrd_m_ + nad_m_	GDRm	glutathione-disulfide reductase, mitochondria	Glutamate metabolism	1.8.1.7	( Cre09.g396252 OR Cre06.g262100 )	( Cre09.g396252.t1.1 OR Cre06.g262100.t1.1 )	( GSR2 OR GSHR1 )	Mitochondria	[Serrano 1992, Atteia 2009]	R00094
_h_	R894	akg_h_ + 2 fdxrd_h_ + gln-L_h_ + 2 h_h_ --> 2 fdxox_h_ + 2 glu-L_h_	GLUS(ferr)	glutamate synthase (ferrodoxin dependent)	Glutamate metabolism	1.4.7.1	( Cre12.g514050 AND ( Cre16.g658400 OR Cre17.g700950 OR Cre03.g183850 OR Cre06.g306350 OR Cre07.g334800 ) )	( Cre12.g514050.t1.2 AND ( Cre16.g658400.t1.2 OR Cre17.g700950.t1.2 OR Cre03.g183850.t1.2 OR Cre06.g306350.t1.2 OR ( Cre07.g334800.t1.2 OR Cre07.g334800.t2.1 ) ) )	( GSF1 AND ( FDX2 OR FDX5 OR FDX6 OR FDX3 OR FDX4 ) )	Chloroplast	[Fischer 1988]	R00021
_h_	R896	gln-L_h_ + h2o_h_ + prpp_h_ --> glu-L_h_ + ppi_h_ + pram_h_	PRDPARh	5-phosphoribosylamine:diphosphate phospho-alpha-D-ribosyltransferase, chloroplast	Glutamate metabolism	2.4.2.14	Cre05.g234638	Cre05.g234638.t1.1	Cre05.g234638	Chloroplast		R01072
_m_	R897	glu-L_m_ + h2o_m_ + nad_m_ --> akg_m_ + h_m_ + nadh_m_ + nh4_m_	GDHm	glutamate dehydrogenase, mitochondria	Glutamate metabolism;Arginine and proline metabolism	1.4.1.2;1.4.1.3	( Cre05.g232150 OR Cre09.g388800 )	( Cre05.g232150.t1.2 OR Cre09.g388800.t1.2 )	( GDH2 OR GDH1 )	Mitochondria	[Moyano 1992a, Moyano 1992b, Cullimore 1980, Hipkin 1982, Peltier 1983, Atteia 2009]	R00243
_h_	R898	atp_h_ + cys-L_h_ + glu-L_h_ --> adp_h_ + glucys_h_ + h_h_ + pi_h_	GCL	glutamate---cysteine ligase	Glutamate metabolism;Glutathione metabolism	6.3.2.2	Cre02.g077100	Cre02.g077100.t1.2	GSH1	Chloroplast	[Stern 2009]	R00894
_h_	R899	atp_h_ + glucys_h_ + gly_h_ --> adp_h_ + gthrd_h_ + h_h_ + pi_h_	GTHS	glutathione synthase	Glutamate metabolism;Glutathione metabolism	6.3.2.3	Cre17.g708800	Cre17.g708800.t1.1	GSH2	Chloroplast		R00497
_h_	R900	atp_h_ + glu-L_h_ + nh4_h_ --> adp_h_ + gln-L_h_ + h_h_ + pi_h_	GALh	glutamate---ammonia ligase, chloroplast	Glutamate metabolism;Nitrogen metabolism	6.3.1.2	( Cre12.g530600 OR Cre12.g530650 )	( Cre12.g530600.t1.1 OR ( Cre12.g530650.t1.1 OR Cre12.g530650.t2.1 ) )	( GLN3 OR GLN2 )	Chloroplast	[Florencio 1983, Chen 1996]	R00253
_m_	R901	atp_m_ + glu-L_m_ + nh4_m_ --> adp_m_ + gln-L_m_ + h_m_ + pi_m_	GALm	glutamate---ammonia ligase, mitochondria	Glutamate metabolism;Nitrogen metabolism	6.3.1.2				Mitochondria	[Florencio 1983, Chen 1996, Atteia 2009]	R00253
_h_	R902	akg_h_ + gln-L_h_ + h_h_ + nadh_h_ --> 2 glu-L_h_ + nad_h_	GLUS	glutamate synthase (NADH)	Glutamate metabolism;Nitrogen metabolism	1.4.1.14	Cre13.g592200	Cre13.g592200.t1.2	GSN1	Chloroplast	[Fischer 1988]	R00093
_h_	R903	glu-L_h_ + h2o_h_ + nad_h_ --> akg_h_ + h_h_ + nadh_h_ + nh4_h_	GDH	glutamate dehydrogenase	Glutamate metabolism;Nitrogen metabolism;Arginine and proline metabolism	1.4.1.2;1.4.1.3				Chloroplast	[Moyano 1992a, Dominguez 2003, Fischer 1988, Thomas 1971, Singh 1993b, Cullimore 1980, Hipkin 1982, Peltier 1983]	R00243
_h_	R904	glu-L_h_ + h2o_h_ + nadp_h_ --> akg_h_ + h_h_ + nadph_h_ + nh4_h_	GDH(nadp)	glutamate dehydrogenase [NAD(P)+]	Glutamate metabolism;Nitrogen metabolism;Arginine and proline metabolism	1.4.1.3;1.4.1.4				Chloroplast	[Fischer 1988]	R00248
_c_	R905	amp_c_ + gthox_c_ + hso3_c_ --> aps_c_ + 2 gthrd_c_	GTHAMPOR	AMP,sulfite:glutathione-disulfide oxidoreductase (adenosine-5'-phosphosulfate-forming), cytosol	Glutathione metabolism	1.8.4.9	Cre12.g517150	Cre12.g517150.t1.1		Cytosol		R05717
_h_	R906	amp_h_ + gthox_h_ + hso3_h_ --> aps_h_ + 2 gthrd_h_	GTHAMPORh	AMP,sulfite:glutathione-disulfide oxidoreductase (adenosine-5'-phosphosulfate-forming), chloroplast	Glutathione metabolism	1.8.4.9	Cre12.g517150	Cre12.g517150.t1.1		Chloroplast		R05717
_m_	R907	amp_m_ + gthox_m_ + hso3_m_ --> aps_m_ + 2 gthrd_m_	GTHAMPORm	AMP,sulfite:glutathione-disulfide oxidoreductase (adenosine-5'-phosphosulfate-forming), mitochondria	Glutathione metabolism	1.8.4.9	Cre12.g517150	Cre12.g517150.t1.1		Mitochondria		R05717
_c_	R908	2 gthrd_c_ + h2o2_c_ --> gthox_c_ + 2 h2o_c_	GTHP	glutathione:hydrogen-peroxide oxidoreductase	Glutathione metabolism	1.11.1.9	( Cre03.g197750 OR Cre10.g458450 OR Cre02.g078300 )	( Cre03.g197750.t1.2 OR Cre10.g458450.t1.1 OR Cre02.g078300.t1.1 )	( GPX3 OR GPX5 OR PHGPx1 )	Cytosol	[Fischer 2009, Fischer 2006, Leisinger 2001]	R00274
_h_	R909	gthox_h_ + protdt_h_ --> 2 gthrd_h_ + protds_h_	GTHPDSOR	glutathione:protein-disulfide oxidoreductase	Glutathione metabolism	1.8.4.2	Cre06.g272150	Cre06.g272150.t1.2	Cre06.g272150	Chloroplast		R03915
_c_	R910	12dgr16018111Z_c_ + pmtcoa_c_ --> coa_c_ + tag16018111Z160_c_	ACOADAGAT16018111Z160	acyl-CoA: diacylglycerol acyltransferase (16:0)	Glycerolipid metabolism	2.3.1.20	( Cre01.g045903 OR Cre12.g557750 OR Cre03.g205050 OR Cre09.g386912 OR Cre06.g299050 OR Cre02.g079050 )	( Cre01.g045903.t1.1 OR Cre12.g557750.t1.1 OR Cre03.g205050.t1.2 OR Cre09.g386912.t1.1 OR Cre06.g299050.t1.2 OR Cre02.g079050.t1.1 )	( DGAT1 OR DGTT1 OR CGLD24 OR Cre09.g386912 OR DGTT3 OR DGTT5 )	Cytosol	[Tatsuzawa 1996, Weers 1997, Hu 2008, Stern 2009]	R02251
_c_	R911	12dgr16018111Z_c_ + ocdccoa_c_ --> coa_c_ + tag16018111Z180_c_	ACOADAGAT16018111Z180	acyl-CoA: diacylglycerol acyltransferase (18:0)	Glycerolipid metabolism	2.3.1.20	( Cre01.g045903 OR Cre12.g557750 OR Cre03.g205050 OR Cre09.g386912 OR Cre06.g299050 OR Cre02.g079050 )	( Cre01.g045903.t1.1 OR Cre12.g557750.t1.1 OR Cre03.g205050.t1.2 OR Cre09.g386912.t1.1 OR Cre06.g299050.t1.2 OR Cre02.g079050.t1.1 )	( DGAT1 OR DGTT1 OR CGLD24 OR Cre09.g386912 OR DGTT3 OR DGTT5 )	Cytosol	[Tatsuzawa 1996, Weers 1997, Hu 2008, Stern 2009]	R02251
_c_	R912	12dgr16018111Z_c_ + ocdcecoa_c_ --> coa_c_ + tag16018111Z18111Z_c_	ACOADAGAT16018111Z18111Z	acyl-CoA: diacylglycerol acyltransferase (18:1(11Z))	Glycerolipid metabolism	2.3.1.20	( Cre01.g045903 OR Cre12.g557750 OR Cre03.g205050 OR Cre09.g386912 OR Cre06.g299050 OR Cre02.g079050 )	( Cre01.g045903.t1.1 OR Cre12.g557750.t1.1 OR Cre03.g205050.t1.2 OR Cre09.g386912.t1.1 OR Cre06.g299050.t1.2 OR Cre02.g079050.t1.1 )	( DGAT1 OR DGTT1 OR CGLD24 OR Cre09.g386912 OR DGTT3 OR DGTT5 )	Cytosol	[Tatsuzawa 1996, Weers 1997, Hu 2008, Stern 2009]	R02251
_c_	R913	12dgr16018111Z_c_ + ocdce9coa_c_ --> coa_c_ + tag16018111Z1819Z_c_	ACOADAGAT16018111Z1819Z	acyl-CoA: diacylglycerol acyltransferase (18:1(9Z))	Glycerolipid metabolism	2.3.1.20	( Cre01.g045903 OR Cre12.g557750 OR Cre03.g205050 OR Cre09.g386912 OR Cre06.g299050 OR Cre02.g079050 )	( Cre01.g045903.t1.1 OR Cre12.g557750.t1.1 OR Cre03.g205050.t1.2 OR Cre09.g386912.t1.1 OR Cre06.g299050.t1.2 OR Cre02.g079050.t1.1 )	( DGAT1 OR DGTT1 OR CGLD24 OR Cre09.g386912 OR DGTT3 OR DGTT5 )	Cytosol	[Tatsuzawa 1996, Weers 1997, Hu 2008, Stern 2009]	R02251
_c_	R914	12dgr16018111Z_c_ + pacoa_c_ --> coa_c_ + tag16018111Z1835Z9Z12Z_c_	ACOADAGAT16018111Z1835Z9Z12Z	acyl-CoA: diacylglycerol acyltransferase (18:3(5Z,9Z,12Z))	Glycerolipid metabolism	2.3.1.20	( Cre01.g045903 OR Cre12.g557750 OR Cre03.g205050 OR Cre09.g386912 OR Cre06.g299050 OR Cre02.g079050 )	( Cre01.g045903.t1.1 OR Cre12.g557750.t1.1 OR Cre03.g205050.t1.2 OR Cre09.g386912.t1.1 OR Cre06.g299050.t1.2 OR Cre02.g079050.t1.1 )	( DGAT1 OR DGTT1 OR CGLD24 OR Cre09.g386912 OR DGTT3 OR DGTT5 )	Cytosol	[Tatsuzawa 1996, Weers 1997, Hu 2008, Stern 2009]	R02251
_c_	R915	12dgr16018111Z_c_ + cacoa_c_ --> coa_c_ + tag16018111Z1845Z9Z12Z15Z_c_	ACOADAGAT16018111Z1845Z9Z12Z15Z	acyl-CoA: diacylglycerol acyltransferase (18:4(5Z,9Z,12Z,15Z))	Glycerolipid metabolism	2.3.1.20	( Cre01.g045903 OR Cre12.g557750 OR Cre03.g205050 OR Cre09.g386912 OR Cre06.g299050 OR Cre02.g079050 )	( Cre01.g045903.t1.1 OR Cre12.g557750.t1.1 OR Cre03.g205050.t1.2 OR Cre09.g386912.t1.1 OR Cre06.g299050.t1.2 OR Cre02.g079050.t1.1 )	( DGAT1 OR DGTT1 OR CGLD24 OR Cre09.g386912 OR DGTT3 OR DGTT5 )	Cytosol	[Tatsuzawa 1996, Weers 1997, Hu 2008, Stern 2009]	R02251
_c_	R916	12dgr1601819Z_c_ + pmtcoa_c_ --> coa_c_ + tag1601819Z160_c_	ACOADAGAT1601819Z160	acyl-CoA: diacylglycerol acyltransferase (16:0)	Glycerolipid metabolism	2.3.1.20	( Cre01.g045903 OR Cre12.g557750 OR Cre03.g205050 OR Cre09.g386912 OR Cre06.g299050 OR Cre02.g079050 )	( Cre01.g045903.t1.1 OR Cre12.g557750.t1.1 OR Cre03.g205050.t1.2 OR Cre09.g386912.t1.1 OR Cre06.g299050.t1.2 OR Cre02.g079050.t1.1 )	( DGAT1 OR DGTT1 OR CGLD24 OR Cre09.g386912 OR DGTT3 OR DGTT5 )	Cytosol	[Tatsuzawa 1996, Weers 1997, Hu 2008, Stern 2009]	R02251
_c_	R917	12dgr1601819Z_c_ + ocdccoa_c_ --> coa_c_ + tag1601819Z180_c_	ACOADAGAT1601819Z180	acyl-CoA: diacylglycerol acyltransferase (18:0)	Glycerolipid metabolism	2.3.1.20	( Cre01.g045903 OR Cre12.g557750 OR Cre03.g205050 OR Cre09.g386912 OR Cre06.g299050 OR Cre02.g079050 )	( Cre01.g045903.t1.1 OR Cre12.g557750.t1.1 OR Cre03.g205050.t1.2 OR Cre09.g386912.t1.1 OR Cre06.g299050.t1.2 OR Cre02.g079050.t1.1 )	( DGAT1 OR DGTT1 OR CGLD24 OR Cre09.g386912 OR DGTT3 OR DGTT5 )	Cytosol	[Tatsuzawa 1996, Weers 1997, Hu 2008, Stern 2009]	R02251
_c_	R918	12dgr1601819Z_c_ + ocdcecoa_c_ --> coa_c_ + tag1601819Z18111Z_c_	ACOADAGAT1601819Z18111Z	acyl-CoA: diacylglycerol acyltransferase (18:1(11Z))	Glycerolipid metabolism	2.3.1.20	( Cre01.g045903 OR Cre12.g557750 OR Cre03.g205050 OR Cre09.g386912 OR Cre06.g299050 OR Cre02.g079050 )	( Cre01.g045903.t1.1 OR Cre12.g557750.t1.1 OR Cre03.g205050.t1.2 OR Cre09.g386912.t1.1 OR Cre06.g299050.t1.2 OR Cre02.g079050.t1.1 )	( DGAT1 OR DGTT1 OR CGLD24 OR Cre09.g386912 OR DGTT3 OR DGTT5 )	Cytosol	[Tatsuzawa 1996, Weers 1997, Hu 2008, Stern 2009]	R02251
_c_	R919	12dgr1601819Z_c_ + ocdce9coa_c_ --> coa_c_ + tag1601819Z1819Z_c_	ACOADAGAT1601819Z1819Z	acyl-CoA: diacylglycerol acyltransferase (18:1(9Z))	Glycerolipid metabolism	2.3.1.20	( Cre01.g045903 OR Cre12.g557750 OR Cre03.g205050 OR Cre09.g386912 OR Cre06.g299050 OR Cre02.g079050 )	( Cre01.g045903.t1.1 OR Cre12.g557750.t1.1 OR Cre03.g205050.t1.2 OR Cre09.g386912.t1.1 OR Cre06.g299050.t1.2 OR Cre02.g079050.t1.1 )	( DGAT1 OR DGTT1 OR CGLD24 OR Cre09.g386912 OR DGTT3 OR DGTT5 )	Cytosol	[Tatsuzawa 1996, Weers 1997, Hu 2008, Stern 2009]	R02251
_c_	R920	12dgr1601819Z_c_ + pacoa_c_ --> coa_c_ + tag1601819Z1835Z9Z12Z_c_	ACOADAGAT1601819Z1835Z9Z12Z	acyl-CoA: diacylglycerol acyltransferase (18:3(5Z,9Z,12Z))	Glycerolipid metabolism	2.3.1.20	( Cre01.g045903 OR Cre12.g557750 OR Cre03.g205050 OR Cre09.g386912 OR Cre06.g299050 OR Cre02.g079050 )	( Cre01.g045903.t1.1 OR Cre12.g557750.t1.1 OR Cre03.g205050.t1.2 OR Cre09.g386912.t1.1 OR Cre06.g299050.t1.2 OR Cre02.g079050.t1.1 )	( DGAT1 OR DGTT1 OR CGLD24 OR Cre09.g386912 OR DGTT3 OR DGTT5 )	Cytosol	[Tatsuzawa 1996, Weers 1997, Hu 2008, Stern 2009]	R02251
_c_	R921	12dgr1601819Z_c_ + cacoa_c_ --> coa_c_ + tag1601819Z1845Z9Z12Z15Z_c_	ACOADAGAT1601819Z1845Z9Z12Z15Z	acyl-CoA: diacylglycerol acyltransferase (18:4(5Z,9Z,12Z,15Z))	Glycerolipid metabolism	2.3.1.20	( Cre01.g045903 OR Cre12.g557750 OR Cre03.g205050 OR Cre09.g386912 OR Cre06.g299050 OR Cre02.g079050 )	( Cre01.g045903.t1.1 OR Cre12.g557750.t1.1 OR Cre03.g205050.t1.2 OR Cre09.g386912.t1.1 OR Cre06.g299050.t1.2 OR Cre02.g079050.t1.1 )	( DGAT1 OR DGTT1 OR CGLD24 OR Cre09.g386912 OR DGTT3 OR DGTT5 )	Cytosol	[Tatsuzawa 1996, Weers 1997, Hu 2008, Stern 2009]	R02251
_c_	R922	12dgr1801819Z_c_ + pmtcoa_c_ --> coa_c_ + tag1801819Z160_c_	ACOADAGAT1801819Z160	acyl-CoA: diacylglycerol acyltransferase (16:0)	Glycerolipid metabolism	2.3.1.20	( Cre01.g045903 OR Cre12.g557750 OR Cre03.g205050 OR Cre09.g386912 OR Cre06.g299050 OR Cre02.g079050 )	( Cre01.g045903.t1.1 OR Cre12.g557750.t1.1 OR Cre03.g205050.t1.2 OR Cre09.g386912.t1.1 OR Cre06.g299050.t1.2 OR Cre02.g079050.t1.1 )	( DGAT1 OR DGTT1 OR CGLD24 OR Cre09.g386912 OR DGTT3 OR DGTT5 )	Cytosol	[Tatsuzawa 1996, Weers 1997, Hu 2008, Stern 2009]	R02251
_c_	R923	12dgr1801819Z_c_ + ocdccoa_c_ --> coa_c_ + tag1801819Z180_c_	ACOADAGAT1801819Z180	acyl-CoA: diacylglycerol acyltransferase (18:0)	Glycerolipid metabolism	2.3.1.20	( Cre01.g045903 OR Cre12.g557750 OR Cre03.g205050 OR Cre09.g386912 OR Cre06.g299050 OR Cre02.g079050 )	( Cre01.g045903.t1.1 OR Cre12.g557750.t1.1 OR Cre03.g205050.t1.2 OR Cre09.g386912.t1.1 OR Cre06.g299050.t1.2 OR Cre02.g079050.t1.1 )	( DGAT1 OR DGTT1 OR CGLD24 OR Cre09.g386912 OR DGTT3 OR DGTT5 )	Cytosol	[Tatsuzawa 1996, Weers 1997, Hu 2008, Stern 2009]	R02251
_c_	R924	12dgr1801819Z_c_ + ocdcecoa_c_ --> coa_c_ + tag1801819Z18111Z_c_	ACOADAGAT1801819Z18111Z	acyl-CoA: diacylglycerol acyltransferase (18:1(11Z))	Glycerolipid metabolism	2.3.1.20	( Cre01.g045903 OR Cre12.g557750 OR Cre03.g205050 OR Cre09.g386912 OR Cre06.g299050 OR Cre02.g079050 )	( Cre01.g045903.t1.1 OR Cre12.g557750.t1.1 OR Cre03.g205050.t1.2 OR Cre09.g386912.t1.1 OR Cre06.g299050.t1.2 OR Cre02.g079050.t1.1 )	( DGAT1 OR DGTT1 OR CGLD24 OR Cre09.g386912 OR DGTT3 OR DGTT5 )	Cytosol	[Tatsuzawa 1996, Weers 1997, Hu 2008, Stern 2009]	R02251
_c_	R925	12dgr1801819Z_c_ + ocdce9coa_c_ --> coa_c_ + tag1801819Z1819Z_c_	ACOADAGAT1801819Z1819Z	acyl-CoA: diacylglycerol acyltransferase (18:1(9Z))	Glycerolipid metabolism	2.3.1.20	( Cre01.g045903 OR Cre12.g557750 OR Cre03.g205050 OR Cre09.g386912 OR Cre06.g299050 OR Cre02.g079050 )	( Cre01.g045903.t1.1 OR Cre12.g557750.t1.1 OR Cre03.g205050.t1.2 OR Cre09.g386912.t1.1 OR Cre06.g299050.t1.2 OR Cre02.g079050.t1.1 )	( DGAT1 OR DGTT1 OR CGLD24 OR Cre09.g386912 OR DGTT3 OR DGTT5 )	Cytosol	[Tatsuzawa 1996, Weers 1997, Hu 2008, Stern 2009]	R02251
_c_	R926	12dgr1801819Z_c_ + pacoa_c_ --> coa_c_ + tag1801819Z1835Z9Z12Z_c_	ACOADAGAT1801819Z1835Z9Z12Z	acyl-CoA: diacylglycerol acyltransferase (18:3(5Z,9Z,12Z))	Glycerolipid metabolism	2.3.1.20	( Cre01.g045903 OR Cre12.g557750 OR Cre03.g205050 OR Cre09.g386912 OR Cre06.g299050 OR Cre02.g079050 )	( Cre01.g045903.t1.1 OR Cre12.g557750.t1.1 OR Cre03.g205050.t1.2 OR Cre09.g386912.t1.1 OR Cre06.g299050.t1.2 OR Cre02.g079050.t1.1 )	( DGAT1 OR DGTT1 OR CGLD24 OR Cre09.g386912 OR DGTT3 OR DGTT5 )	Cytosol	[Tatsuzawa 1996, Weers 1997, Hu 2008, Stern 2009]	R02251
_c_	R927	12dgr1801819Z_c_ + cacoa_c_ --> coa_c_ + tag1801819Z1845Z9Z12Z15Z_c_	ACOADAGAT1801819Z1845Z9Z12Z15Z	acyl-CoA: diacylglycerol acyltransferase (18:4(5Z,9Z,12Z,15Z))	Glycerolipid metabolism	2.3.1.20	( Cre01.g045903 OR Cre12.g557750 OR Cre03.g205050 OR Cre09.g386912 OR Cre06.g299050 OR Cre02.g079050 )	( Cre01.g045903.t1.1 OR Cre12.g557750.t1.1 OR Cre03.g205050.t1.2 OR Cre09.g386912.t1.1 OR Cre06.g299050.t1.2 OR Cre02.g079050.t1.1 )	( DGAT1 OR DGTT1 OR CGLD24 OR Cre09.g386912 OR DGTT3 OR DGTT5 )	Cytosol	[Tatsuzawa 1996, Weers 1997, Hu 2008, Stern 2009]	R02251
_c_	R928	12dgr18111Z18111Z_c_ + pmtcoa_c_ --> coa_c_ + tag18111Z18111Z160_c_	ACOADAGAT18111Z18111Z160	acyl-CoA: diacylglycerol acyltransferase (16:0)	Glycerolipid metabolism	2.3.1.20	( Cre01.g045903 OR Cre12.g557750 OR Cre03.g205050 OR Cre09.g386912 OR Cre06.g299050 OR Cre02.g079050 )	( Cre01.g045903.t1.1 OR Cre12.g557750.t1.1 OR Cre03.g205050.t1.2 OR Cre09.g386912.t1.1 OR Cre06.g299050.t1.2 OR Cre02.g079050.t1.1 )	( DGAT1 OR DGTT1 OR CGLD24 OR Cre09.g386912 OR DGTT3 OR DGTT5 )	Cytosol	[Tatsuzawa 1996, Weers 1997, Hu 2008, Stern 2009]	R02251
_c_	R929	12dgr18111Z18111Z_c_ + ocdccoa_c_ --> coa_c_ + tag18111Z18111Z180_c_	ACOADAGAT18111Z18111Z180	acyl-CoA: diacylglycerol acyltransferase (18:0)	Glycerolipid metabolism	2.3.1.20	( Cre01.g045903 OR Cre12.g557750 OR Cre03.g205050 OR Cre09.g386912 OR Cre06.g299050 OR Cre02.g079050 )	( Cre01.g045903.t1.1 OR Cre12.g557750.t1.1 OR Cre03.g205050.t1.2 OR Cre09.g386912.t1.1 OR Cre06.g299050.t1.2 OR Cre02.g079050.t1.1 )	( DGAT1 OR DGTT1 OR CGLD24 OR Cre09.g386912 OR DGTT3 OR DGTT5 )	Cytosol	[Tatsuzawa 1996, Weers 1997, Hu 2008, Stern 2009]	R02251
_c_	R930	12dgr18111Z18111Z_c_ + ocdcecoa_c_ --> coa_c_ + tag18111Z18111Z18111Z_c_	ACOADAGAT18111Z18111Z18111Z	acyl-CoA: diacylglycerol acyltransferase (18:1(11Z))	Glycerolipid metabolism	2.3.1.20	( Cre01.g045903 OR Cre12.g557750 OR Cre03.g205050 OR Cre09.g386912 OR Cre06.g299050 OR Cre02.g079050 )	( Cre01.g045903.t1.1 OR Cre12.g557750.t1.1 OR Cre03.g205050.t1.2 OR Cre09.g386912.t1.1 OR Cre06.g299050.t1.2 OR Cre02.g079050.t1.1 )	( DGAT1 OR DGTT1 OR CGLD24 OR Cre09.g386912 OR DGTT3 OR DGTT5 )	Cytosol	[Tatsuzawa 1996, Weers 1997, Hu 2008, Stern 2009]	R02251
_c_	R931	12dgr18111Z18111Z_c_ + ocdce9coa_c_ --> coa_c_ + tag18111Z18111Z1819Z_c_	ACOADAGAT18111Z18111Z1819Z	acyl-CoA: diacylglycerol acyltransferase (18:1(9Z))	Glycerolipid metabolism	2.3.1.20	( Cre01.g045903 OR Cre12.g557750 OR Cre03.g205050 OR Cre09.g386912 OR Cre06.g299050 OR Cre02.g079050 )	( Cre01.g045903.t1.1 OR Cre12.g557750.t1.1 OR Cre03.g205050.t1.2 OR Cre09.g386912.t1.1 OR Cre06.g299050.t1.2 OR Cre02.g079050.t1.1 )	( DGAT1 OR DGTT1 OR CGLD24 OR Cre09.g386912 OR DGTT3 OR DGTT5 )	Cytosol	[Tatsuzawa 1996, Weers 1997, Hu 2008, Stern 2009]	R02251
_c_	R932	12dgr18111Z18111Z_c_ + pacoa_c_ --> coa_c_ + tag18111Z18111Z1835Z9Z12Z_c_	ACOADAGAT18111Z18111Z1835Z9Z12Z	acyl-CoA: diacylglycerol acyltransferase (18:3(5Z,9Z,12Z))	Glycerolipid metabolism	2.3.1.20	( Cre01.g045903 OR Cre12.g557750 OR Cre03.g205050 OR Cre09.g386912 OR Cre06.g299050 OR Cre02.g079050 )	( Cre01.g045903.t1.1 OR Cre12.g557750.t1.1 OR Cre03.g205050.t1.2 OR Cre09.g386912.t1.1 OR Cre06.g299050.t1.2 OR Cre02.g079050.t1.1 )	( DGAT1 OR DGTT1 OR CGLD24 OR Cre09.g386912 OR DGTT3 OR DGTT5 )	Cytosol	[Tatsuzawa 1996, Weers 1997, Hu 2008, Stern 2009]	R02251
_c_	R933	12dgr18111Z18111Z_c_ + cacoa_c_ --> coa_c_ + tag18111Z18111Z1845Z9Z12Z15Z_c_	ACOADAGAT18111Z18111Z1845Z9Z12Z15Z	acyl-CoA: diacylglycerol acyltransferase (18:4(5Z,9Z,12Z,15Z))	Glycerolipid metabolism	2.3.1.20	( Cre01.g045903 OR Cre12.g557750 OR Cre03.g205050 OR Cre09.g386912 OR Cre06.g299050 OR Cre02.g079050 )	( Cre01.g045903.t1.1 OR Cre12.g557750.t1.1 OR Cre03.g205050.t1.2 OR Cre09.g386912.t1.1 OR Cre06.g299050.t1.2 OR Cre02.g079050.t1.1 )	( DGAT1 OR DGTT1 OR CGLD24 OR Cre09.g386912 OR DGTT3 OR DGTT5 )	Cytosol	[Tatsuzawa 1996, Weers 1997, Hu 2008, Stern 2009]	R02251
_c_	R934	12dgr18111Z1819Z_c_ + pmtcoa_c_ --> coa_c_ + tag18111Z1819Z160_c_	ACOADAGAT18111Z1819Z160	acyl-CoA: diacylglycerol acyltransferase (16:0)	Glycerolipid metabolism	2.3.1.20	( Cre01.g045903 OR Cre12.g557750 OR Cre03.g205050 OR Cre09.g386912 OR Cre06.g299050 OR Cre02.g079050 )	( Cre01.g045903.t1.1 OR Cre12.g557750.t1.1 OR Cre03.g205050.t1.2 OR Cre09.g386912.t1.1 OR Cre06.g299050.t1.2 OR Cre02.g079050.t1.1 )	( DGAT1 OR DGTT1 OR CGLD24 OR Cre09.g386912 OR DGTT3 OR DGTT5 )	Cytosol	[Tatsuzawa 1996, Weers 1997, Hu 2008, Stern 2009]	R02251
_c_	R935	12dgr18111Z1819Z_c_ + ocdccoa_c_ --> coa_c_ + tag18111Z1819Z180_c_	ACOADAGAT18111Z1819Z180	acyl-CoA: diacylglycerol acyltransferase (18:0)	Glycerolipid metabolism	2.3.1.20	( Cre01.g045903 OR Cre12.g557750 OR Cre03.g205050 OR Cre09.g386912 OR Cre06.g299050 OR Cre02.g079050 )	( Cre01.g045903.t1.1 OR Cre12.g557750.t1.1 OR Cre03.g205050.t1.2 OR Cre09.g386912.t1.1 OR Cre06.g299050.t1.2 OR Cre02.g079050.t1.1 )	( DGAT1 OR DGTT1 OR CGLD24 OR Cre09.g386912 OR DGTT3 OR DGTT5 )	Cytosol	[Tatsuzawa 1996, Weers 1997, Hu 2008, Stern 2009]	R02251
_c_	R936	12dgr18111Z1819Z_c_ + ocdcecoa_c_ --> coa_c_ + tag18111Z1819Z18111Z_c_	ACOADAGAT18111Z1819Z18111Z	acyl-CoA: diacylglycerol acyltransferase (18:1(11Z))	Glycerolipid metabolism	2.3.1.20	( Cre01.g045903 OR Cre12.g557750 OR Cre03.g205050 OR Cre09.g386912 OR Cre06.g299050 OR Cre02.g079050 )	( Cre01.g045903.t1.1 OR Cre12.g557750.t1.1 OR Cre03.g205050.t1.2 OR Cre09.g386912.t1.1 OR Cre06.g299050.t1.2 OR Cre02.g079050.t1.1 )	( DGAT1 OR DGTT1 OR CGLD24 OR Cre09.g386912 OR DGTT3 OR DGTT5 )	Cytosol	[Tatsuzawa 1996, Weers 1997, Hu 2008, Stern 2009]	R02251
_c_	R937	12dgr18111Z1819Z_c_ + ocdce9coa_c_ --> coa_c_ + tag18111Z1819Z1819Z_c_	ACOADAGAT18111Z1819Z1819Z	acyl-CoA: diacylglycerol acyltransferase (18:1(9Z))	Glycerolipid metabolism	2.3.1.20	( Cre01.g045903 OR Cre12.g557750 OR Cre03.g205050 OR Cre09.g386912 OR Cre06.g299050 OR Cre02.g079050 )	( Cre01.g045903.t1.1 OR Cre12.g557750.t1.1 OR Cre03.g205050.t1.2 OR Cre09.g386912.t1.1 OR Cre06.g299050.t1.2 OR Cre02.g079050.t1.1 )	( DGAT1 OR DGTT1 OR CGLD24 OR Cre09.g386912 OR DGTT3 OR DGTT5 )	Cytosol	[Tatsuzawa 1996, Weers 1997, Hu 2008, Stern 2009]	R02251
_c_	R938	12dgr18111Z1819Z_c_ + pacoa_c_ --> coa_c_ + tag18111Z1819Z1835Z9Z12Z_c_	ACOADAGAT18111Z1819Z1835Z9Z12Z	acyl-CoA: diacylglycerol acyltransferase (18:3(5Z,9Z,12Z))	Glycerolipid metabolism	2.3.1.20	( Cre01.g045903 OR Cre12.g557750 OR Cre03.g205050 OR Cre09.g386912 OR Cre06.g299050 OR Cre02.g079050 )	( Cre01.g045903.t1.1 OR Cre12.g557750.t1.1 OR Cre03.g205050.t1.2 OR Cre09.g386912.t1.1 OR Cre06.g299050.t1.2 OR Cre02.g079050.t1.1 )	( DGAT1 OR DGTT1 OR CGLD24 OR Cre09.g386912 OR DGTT3 OR DGTT5 )	Cytosol	[Tatsuzawa 1996, Weers 1997, Hu 2008, Stern 2009]	R02251
_c_	R939	12dgr18111Z1819Z_c_ + cacoa_c_ --> coa_c_ + tag18111Z1819Z1845Z9Z12Z15Z_c_	ACOADAGAT18111Z1819Z1845Z9Z12Z15Z	acyl-CoA: diacylglycerol acyltransferase (18:4(5Z,9Z,12Z,15Z))	Glycerolipid metabolism	2.3.1.20	( Cre01.g045903 OR Cre12.g557750 OR Cre03.g205050 OR Cre09.g386912 OR Cre06.g299050 OR Cre02.g079050 )	( Cre01.g045903.t1.1 OR Cre12.g557750.t1.1 OR Cre03.g205050.t1.2 OR Cre09.g386912.t1.1 OR Cre06.g299050.t1.2 OR Cre02.g079050.t1.1 )	( DGAT1 OR DGTT1 OR CGLD24 OR Cre09.g386912 OR DGTT3 OR DGTT5 )	Cytosol	[Tatsuzawa 1996, Weers 1997, Hu 2008, Stern 2009]	R02251
_c_	R940	12dgr1819Z18111Z_c_ + pmtcoa_c_ --> coa_c_ + tag1819Z18111Z160_c_	ACOADAGAT1819Z18111Z160	acyl-CoA: diacylglycerol acyltransferase (16:0)	Glycerolipid metabolism	2.3.1.20	( Cre01.g045903 OR Cre12.g557750 OR Cre03.g205050 OR Cre09.g386912 OR Cre06.g299050 OR Cre02.g079050 )	( Cre01.g045903.t1.1 OR Cre12.g557750.t1.1 OR Cre03.g205050.t1.2 OR Cre09.g386912.t1.1 OR Cre06.g299050.t1.2 OR Cre02.g079050.t1.1 )	( DGAT1 OR DGTT1 OR CGLD24 OR Cre09.g386912 OR DGTT3 OR DGTT5 )	Cytosol	[Tatsuzawa 1996, Weers 1997, Hu 2008, Stern 2009]	R02251
_c_	R941	12dgr1819Z18111Z_c_ + ocdccoa_c_ --> coa_c_ + tag1819Z18111Z180_c_	ACOADAGAT1819Z18111Z180	acyl-CoA: diacylglycerol acyltransferase (18:0)	Glycerolipid metabolism	2.3.1.20	( Cre01.g045903 OR Cre12.g557750 OR Cre03.g205050 OR Cre09.g386912 OR Cre06.g299050 OR Cre02.g079050 )	( Cre01.g045903.t1.1 OR Cre12.g557750.t1.1 OR Cre03.g205050.t1.2 OR Cre09.g386912.t1.1 OR Cre06.g299050.t1.2 OR Cre02.g079050.t1.1 )	( DGAT1 OR DGTT1 OR CGLD24 OR Cre09.g386912 OR DGTT3 OR DGTT5 )	Cytosol	[Tatsuzawa 1996, Weers 1997, Hu 2008, Stern 2009]	R02251
_c_	R942	12dgr1819Z18111Z_c_ + ocdcecoa_c_ --> coa_c_ + tag1819Z18111Z18111Z_c_	ACOADAGAT1819Z18111Z18111Z	acyl-CoA: diacylglycerol acyltransferase (18:1(11Z))	Glycerolipid metabolism	2.3.1.20	( Cre01.g045903 OR Cre12.g557750 OR Cre03.g205050 OR Cre09.g386912 OR Cre06.g299050 OR Cre02.g079050 )	( Cre01.g045903.t1.1 OR Cre12.g557750.t1.1 OR Cre03.g205050.t1.2 OR Cre09.g386912.t1.1 OR Cre06.g299050.t1.2 OR Cre02.g079050.t1.1 )	( DGAT1 OR DGTT1 OR CGLD24 OR Cre09.g386912 OR DGTT3 OR DGTT5 )	Cytosol	[Tatsuzawa 1996, Weers 1997, Hu 2008, Stern 2009]	R02251
_c_	R943	12dgr1819Z18111Z_c_ + ocdce9coa_c_ --> coa_c_ + tag1819Z18111Z1819Z_c_	ACOADAGAT1819Z18111Z1819Z	acyl-CoA: diacylglycerol acyltransferase (18:1(9Z))	Glycerolipid metabolism	2.3.1.20	( Cre01.g045903 OR Cre12.g557750 OR Cre03.g205050 OR Cre09.g386912 OR Cre06.g299050 OR Cre02.g079050 )	( Cre01.g045903.t1.1 OR Cre12.g557750.t1.1 OR Cre03.g205050.t1.2 OR Cre09.g386912.t1.1 OR Cre06.g299050.t1.2 OR Cre02.g079050.t1.1 )	( DGAT1 OR DGTT1 OR CGLD24 OR Cre09.g386912 OR DGTT3 OR DGTT5 )	Cytosol	[Tatsuzawa 1996, Weers 1997, Hu 2008, Stern 2009]	R02251
_c_	R944	12dgr1819Z18111Z_c_ + pacoa_c_ --> coa_c_ + tag1819Z18111Z1835Z9Z12Z_c_	ACOADAGAT1819Z18111Z1835Z9Z12Z	acyl-CoA: diacylglycerol acyltransferase (18:3(5Z,9Z,12Z))	Glycerolipid metabolism	2.3.1.20	( Cre01.g045903 OR Cre12.g557750 OR Cre03.g205050 OR Cre09.g386912 OR Cre06.g299050 OR Cre02.g079050 )	( Cre01.g045903.t1.1 OR Cre12.g557750.t1.1 OR Cre03.g205050.t1.2 OR Cre09.g386912.t1.1 OR Cre06.g299050.t1.2 OR Cre02.g079050.t1.1 )	( DGAT1 OR DGTT1 OR CGLD24 OR Cre09.g386912 OR DGTT3 OR DGTT5 )	Cytosol	[Tatsuzawa 1996, Weers 1997, Hu 2008, Stern 2009]	R02251
_c_	R945	12dgr1819Z18111Z_c_ + cacoa_c_ --> coa_c_ + tag1819Z18111Z1845Z9Z12Z15Z_c_	ACOADAGAT1819Z18111Z1845Z9Z12Z15Z	acyl-CoA: diacylglycerol acyltransferase (18:4(5Z,9Z,12Z,15Z))	Glycerolipid metabolism	2.3.1.20	( Cre01.g045903 OR Cre12.g557750 OR Cre03.g205050 OR Cre09.g386912 OR Cre06.g299050 OR Cre02.g079050 )	( Cre01.g045903.t1.1 OR Cre12.g557750.t1.1 OR Cre03.g205050.t1.2 OR Cre09.g386912.t1.1 OR Cre06.g299050.t1.2 OR Cre02.g079050.t1.1 )	( DGAT1 OR DGTT1 OR CGLD24 OR Cre09.g386912 OR DGTT3 OR DGTT5 )	Cytosol	[Tatsuzawa 1996, Weers 1997, Hu 2008, Stern 2009]	R02251
_c_	R946	12dgr1819Z1819Z_c_ + pmtcoa_c_ --> coa_c_ + tag1819Z1819Z160_c_	ACOADAGAT1819Z1819Z160	acyl-CoA: diacylglycerol acyltransferase (16:0)	Glycerolipid metabolism	2.3.1.20	( Cre01.g045903 OR Cre12.g557750 OR Cre03.g205050 OR Cre09.g386912 OR Cre06.g299050 OR Cre02.g079050 )	( Cre01.g045903.t1.1 OR Cre12.g557750.t1.1 OR Cre03.g205050.t1.2 OR Cre09.g386912.t1.1 OR Cre06.g299050.t1.2 OR Cre02.g079050.t1.1 )	( DGAT1 OR DGTT1 OR CGLD24 OR Cre09.g386912 OR DGTT3 OR DGTT5 )	Cytosol	[Tatsuzawa 1996, Weers 1997, Hu 2008, Stern 2009]	R02251
_c_	R947	12dgr1819Z1819Z_c_ + ocdccoa_c_ --> coa_c_ + tag1819Z1819Z180_c_	ACOADAGAT1819Z1819Z180	acyl-CoA: diacylglycerol acyltransferase (18:0)	Glycerolipid metabolism	2.3.1.20	( Cre01.g045903 OR Cre12.g557750 OR Cre03.g205050 OR Cre09.g386912 OR Cre06.g299050 OR Cre02.g079050 )	( Cre01.g045903.t1.1 OR Cre12.g557750.t1.1 OR Cre03.g205050.t1.2 OR Cre09.g386912.t1.1 OR Cre06.g299050.t1.2 OR Cre02.g079050.t1.1 )	( DGAT1 OR DGTT1 OR CGLD24 OR Cre09.g386912 OR DGTT3 OR DGTT5 )	Cytosol	[Tatsuzawa 1996, Weers 1997, Hu 2008, Stern 2009]	R02251
_c_	R948	12dgr1819Z1819Z_c_ + ocdcecoa_c_ --> coa_c_ + tag1819Z1819Z18111Z_c_	ACOADAGAT1819Z1819Z18111Z	acyl-CoA: diacylglycerol acyltransferase (18:1(11Z))	Glycerolipid metabolism	2.3.1.20	( Cre01.g045903 OR Cre12.g557750 OR Cre03.g205050 OR Cre09.g386912 OR Cre06.g299050 OR Cre02.g079050 )	( Cre01.g045903.t1.1 OR Cre12.g557750.t1.1 OR Cre03.g205050.t1.2 OR Cre09.g386912.t1.1 OR Cre06.g299050.t1.2 OR Cre02.g079050.t1.1 )	( DGAT1 OR DGTT1 OR CGLD24 OR Cre09.g386912 OR DGTT3 OR DGTT5 )	Cytosol	[Tatsuzawa 1996, Weers 1997, Hu 2008, Stern 2009]	R02251
_c_	R949	12dgr1819Z1819Z_c_ + ocdce9coa_c_ --> coa_c_ + tag1819Z1819Z1819Z_c_	ACOADAGAT1819Z1819Z1819Z	acyl-CoA: diacylglycerol acyltransferase (18:1(9Z))	Glycerolipid metabolism	2.3.1.20	( Cre01.g045903 OR Cre12.g557750 OR Cre03.g205050 OR Cre09.g386912 OR Cre06.g299050 OR Cre02.g079050 )	( Cre01.g045903.t1.1 OR Cre12.g557750.t1.1 OR Cre03.g205050.t1.2 OR Cre09.g386912.t1.1 OR Cre06.g299050.t1.2 OR Cre02.g079050.t1.1 )	( DGAT1 OR DGTT1 OR CGLD24 OR Cre09.g386912 OR DGTT3 OR DGTT5 )	Cytosol	[Tatsuzawa 1996, Weers 1997, Hu 2008, Stern 2009]	R02251
_c_	R950	12dgr1819Z1819Z_c_ + pacoa_c_ --> coa_c_ + tag1819Z1819Z1835Z9Z12Z_c_	ACOADAGAT1819Z1819Z1835Z9Z12Z	acyl-CoA: diacylglycerol acyltransferase (18:3(5Z,9Z,12Z))	Glycerolipid metabolism	2.3.1.20	( Cre01.g045903 OR Cre12.g557750 OR Cre03.g205050 OR Cre09.g386912 OR Cre06.g299050 OR Cre02.g079050 )	( Cre01.g045903.t1.1 OR Cre12.g557750.t1.1 OR Cre03.g205050.t1.2 OR Cre09.g386912.t1.1 OR Cre06.g299050.t1.2 OR Cre02.g079050.t1.1 )	( DGAT1 OR DGTT1 OR CGLD24 OR Cre09.g386912 OR DGTT3 OR DGTT5 )	Cytosol	[Tatsuzawa 1996, Weers 1997, Hu 2008, Stern 2009]	R02251
_c_	R951	12dgr1819Z1819Z_c_ + cacoa_c_ --> coa_c_ + tag1819Z1819Z1845Z9Z12Z15Z_c_	ACOADAGAT1819Z1819Z1845Z9Z12Z15Z	acyl-CoA: diacylglycerol acyltransferase (18:4(5Z,9Z,12Z,15Z))	Glycerolipid metabolism	2.3.1.20	( Cre01.g045903 OR Cre12.g557750 OR Cre03.g205050 OR Cre09.g386912 OR Cre06.g299050 OR Cre02.g079050 )	( Cre01.g045903.t1.1 OR Cre12.g557750.t1.1 OR Cre03.g205050.t1.2 OR Cre09.g386912.t1.1 OR Cre06.g299050.t1.2 OR Cre02.g079050.t1.1 )	( DGAT1 OR DGTT1 OR CGLD24 OR Cre09.g386912 OR DGTT3 OR DGTT5 )	Cytosol	[Tatsuzawa 1996, Weers 1997, Hu 2008, Stern 2009]	R02251
_c_	R952	12dgr16018111Z_c_ + amet_c_ --> 5mta_c_ + dghs16018111Z_c_ + h_c_	ACPT16018111Z	betaine lipid synthase (3-amino-3-carboxypropyltransferase) (16:0/18:1(11Z))	Glycerolipid metabolism		Cre07.g324200	Cre07.g324200.t1.2	BTA1	Cytosol	[Sato 1988, Riekhof 2005]
_c_	R953	12dgr1601819Z_c_ + amet_c_ --> 5mta_c_ + dghs1601819Z_c_ + h_c_	ACPT1601819Z	betaine lipid synthase (3-amino-3-carboxypropyltransferase) (16:0/18:1(9Z))	Glycerolipid metabolism		Cre07.g324200	Cre07.g324200.t1.2	BTA1	Cytosol	[Sato 1988, Riekhof 2005]
_c_	R954	12dgr18111Z18111Z_c_ + amet_c_ --> 5mta_c_ + dghs18111Z18111Z_c_ + h_c_	ACPT18111Z18111Z	betaine lipid synthase (3-amino-3-carboxypropyltransferase) (18:1(11Z)/18:1(11Z))	Glycerolipid metabolism		Cre07.g324200	Cre07.g324200.t1.2	BTA1	Cytosol	[Sato 1988, Riekhof 2005]
_c_	R955	12dgr18111Z1819Z_c_ + amet_c_ --> 5mta_c_ + dghs18111Z1819Z_c_ + h_c_	ACPT18111Z1819Z	betaine lipid synthase (3-amino-3-carboxypropyltransferase) (18:1(11Z)/18:1(9Z))	Glycerolipid metabolism		Cre07.g324200	Cre07.g324200.t1.2	BTA1	Cytosol	[Sato 1988, Riekhof 2005]
_c_	R956	12dgr1819Z18111Z_c_ + amet_c_ --> 5mta_c_ + dghs1819Z18111Z_c_ + h_c_	ACPT1819Z18111Z	betaine lipid synthase (3-amino-3-carboxypropyltransferase) (18:1(9Z)/18:1(11Z))	Glycerolipid metabolism		Cre07.g324200	Cre07.g324200.t1.2	BTA1	Cytosol	[Sato 1988, Riekhof 2005]
_c_	R957	12dgr1819Z1819Z_c_ + amet_c_ --> 5mta_c_ + dghs1819Z1819Z_c_ + h_c_	ACPT1819Z1819Z	betaine lipid synthase (3-amino-3-carboxypropyltransferase) (18:1(9Z)/18:1(9Z))	Glycerolipid metabolism		Cre07.g324200	Cre07.g324200.t1.2	BTA1	Cytosol	[Sato 1988, Riekhof 2005]
_h_	R958	1hdecg3p_h_ + octe9ACP_h_ --> ACP_h_ + pa1601819Z_h_	AGPAT1601819Zh	1-hexadecanoyl-sn-glycerol 3-phosphate O-acyltransferase ((9Z)-C18:1) (ACP substrate)	Glycerolipid metabolism	2.3.1.51	( Cre13.g577100 AND Cre09.g398289 )	( Cre13.g577100.t1.2 AND Cre09.g398289.t1.1 )	( ACP2 AND Cre09.g398289 )	Chloroplast	[Riekhof 2005]	R02241
_h_	R959	1hdecg3p_h_ + palmACP_h_ --> ACP_h_ + pa160_h_	AGPAT160h	1-hexadecanoyl-sn-glycerol 3-phosphate O-acyltransferase (n-C16:0) (ACP substrate)	Glycerolipid metabolism	2.3.1.51	( Cre13.g577100 AND Cre09.g398289 )	( Cre13.g577100.t1.2 AND Cre09.g398289.t1.1 )	( ACP2 AND Cre09.g398289 )	Chloroplast	[Riekhof 2005]	R02241
_h_	R960	1odecg3p_h_ + octe9ACP_h_ --> ACP_h_ + pa1801819Z_h_	AGPAT1801819Zh	1-octadecanoyl-sn-glycerol 3-phosphate O-acyltransferase ((9Z)-C18:1) (ACP substrate)	Glycerolipid metabolism	2.3.1.51	( Cre13.g577100 AND Cre09.g398289 )	( Cre13.g577100.t1.2 AND Cre09.g398289.t1.1 )	( ACP2 AND Cre09.g398289 )	Chloroplast	[Riekhof 2005]	R02241
_h_	R961	1odec11eg3p_h_ + palmACP_h_ --> ACP_h_ + pa18111Z160_h_	AGPAT18111Z160h	1-octadec-11-enoyl-sn-glycerol 3-phosphate O-acyltransferase (n-C16:0) (ACP substrate)	Glycerolipid metabolism	2.3.1.51	( Cre13.g577100 AND Cre09.g398289 )	( Cre13.g577100.t1.2 AND Cre09.g398289.t1.1 )	( ACP2 AND Cre09.g398289 )	Chloroplast	[Riekhof 2005]	R02241
_h_	R962	1odec11eg3p_h_ + octe9ACP_h_ --> ACP_h_ + pa18111Z1819Z_h_	AGPAT18111Z1819Zh	1-octadec-11-enoyl-sn-glycerol 3-phosphate O-acyltransferase ((9Z)-C18:1) (ACP substrate)	Glycerolipid metabolism	2.3.1.51	( Cre13.g577100 AND Cre09.g398289 )	( Cre13.g577100.t1.2 AND Cre09.g398289.t1.1 )	( ACP2 AND Cre09.g398289 )	Chloroplast	[Riekhof 2005]	R02241
_h_	R963	1odec9eg3p_h_ + palmACP_h_ --> ACP_h_ + pa1819Z160_h_	AGPAT1819Z160h	1-octadec-9-enoyl-sn-glycerol 3-phosphateO-acyltransferase (n-C16:0) (ACP substrate)	Glycerolipid metabolism	2.3.1.51	( Cre13.g577100 AND Cre09.g398289 )	( Cre13.g577100.t1.2 AND Cre09.g398289.t1.1 )	( ACP2 AND Cre09.g398289 )	Chloroplast	[Riekhof 2005]	R02241
_h_	R964	1odec9eg3p_h_ + hdeACP_h_ --> ACP_h_ + pa1819Z1619Z_h_	AGPAT1819Z1619Zh	1-octadec-9-enoyl-sn-glycerol 3-phosphateO-acyltransferase ((9Z)-C16:1) (ACP substrate)	Glycerolipid metabolism	2.3.1.51	( Cre13.g577100 AND Cre09.g398289 )	( Cre13.g577100.t1.2 AND Cre09.g398289.t1.1 )	( ACP2 AND Cre09.g398289 )	Chloroplast	[Riekhof 2005]	R02241
_h_	R965	1odec9eg3p_h_ + octeACP_h_ --> ACP_h_ + pa1819Z18111Z_h_	AGPAT1819Z18111Zh	1-octadec-9-enoyl-sn-glycerol 3-phosphateO-acyltransferase ((11Z)-C18:1) (ACP substrate)	Glycerolipid metabolism	2.3.1.51	( Cre13.g577100 AND Cre09.g398289 )	( Cre13.g577100.t1.2 AND Cre09.g398289.t1.1 )	( ACP2 AND Cre09.g398289 )	Chloroplast	[Riekhof 2005]	R02241
_h_	R966	1odec9eg3p_h_ + octe9ACP_h_ --> ACP_h_ + pa1819Z1819Z_h_	AGPAT1819Z1819Zh	1-octadec-9-enoyl-sn-glycerol 3-phosphateO-acyltransferase ((9Z)-C18:1) (ACP substrate)	Glycerolipid metabolism	2.3.1.51	( Cre13.g577100 AND Cre09.g398289 )	( Cre13.g577100.t1.2 AND Cre09.g398289.t1.1 )	( ACP2 AND Cre09.g398289 )	Chloroplast	[Riekhof 2005]	R02241
_c_	R967	1hdecg3p_c_ + ocdcecoa_c_ --> coa_c_ + pa16018111Z_c_	AGPATCOA16018111Z	1-hexadecanoyl-sn-glycerol 3-phosphate O-acyltransferase ((11Z)-C18:1) (CoA substrate)	Glycerolipid metabolism	2.3.1.51	Cre09.g398289	Cre09.g398289.t1.1	Cre09.g398289	Cytosol	[Giroud 1988, Riekhof 2005]	R02241
_c_	R968	1hdecg3p_c_ + ocdce9coa_c_ --> coa_c_ + pa1601819Z_c_	AGPATCOA1601819Z	1-hexadecanoyl-sn-glycerol 3-phosphate O-acyltransferase ((9Z)-C18:1) (CoA substrate)	Glycerolipid metabolism	2.3.1.51	Cre09.g398289	Cre09.g398289.t1.1	Cre09.g398289	Cytosol	[Giroud 1988, Riekhof 2005]	R02241
_c_	R969	1odecg3p_c_ + ocdce9coa_c_ --> coa_c_ + pa1801819Z_c_	AGPATCOA1801819Z	1-octadecanoyl-sn-glycerol 3-phosphate O-acyltransferase ((9Z)-C18:1) (CoA substrate)	Glycerolipid metabolism	2.3.1.51	Cre09.g398289	Cre09.g398289.t1.1	Cre09.g398289	Cytosol	[Giroud 1988, Riekhof 2005]	R02241
_c_	R970	1odec11eg3p_c_ + pmtcoa_c_ --> coa_c_ + pa18111Z160_c_	AGPATCOA18111Z160	1-octadec-11-enoyl-sn-glycerol 3-phosphate O-acyltransferase (n-C16:0) (CoA substrate)	Glycerolipid metabolism	2.3.1.51	Cre09.g398289	Cre09.g398289.t1.1	Cre09.g398289	Cytosol	[Giroud 1988, Riekhof 2005]	R02241
_c_	R971	1odec11eg3p_c_ + ocdcecoa_c_ --> coa_c_ + pa18111Z18111Z_c_	AGPATCOA18111Z18111Z	1-octadec-11-enoyl-sn-glycerol 3-phosphate O-acyltransferase ((11Z)-C18:1) (CoA substrate)	Glycerolipid metabolism	2.3.1.51	Cre09.g398289	Cre09.g398289.t1.1	Cre09.g398289	Cytosol	[Giroud 1988, Riekhof 2005]	R02241
_c_	R972	1odec11eg3p_c_ + ocdce9coa_c_ --> coa_c_ + pa18111Z1819Z_c_	AGPATCOA18111Z1819Z	1-octadec-11-enoyl-sn-glycerol 3-phosphate O-acyltransferase ((9Z)-C18:1) (CoA substrate)	Glycerolipid metabolism	2.3.1.51	Cre09.g398289	Cre09.g398289.t1.1	Cre09.g398289	Cytosol	[Giroud 1988, Riekhof 2005]	R02241
_c_	R973	1odec9eg3p_c_ + pmtcoa_c_ --> coa_c_ + pa1819Z160_c_	AGPATCOA1819Z160	1-octadec-9-enoyl-sn-glycerol 3-phosphateO-acyltransferase (n-C16:0) (CoA substrate)	Glycerolipid metabolism	2.3.1.51	Cre09.g398289	Cre09.g398289.t1.1	Cre09.g398289	Cytosol	[Giroud 1988, Riekhof 2005]	R02241
_c_	R974	1odec9eg3p_c_ + ocdcecoa_c_ --> coa_c_ + pa1819Z18111Z_c_	AGPATCOA1819Z18111Z	1-octadec-9-enoyl-sn-glycerol 3-phosphateO-acyltransferase ((11Z)-C18:1) (CoA substrate)	Glycerolipid metabolism	2.3.1.51	Cre09.g398289	Cre09.g398289.t1.1	Cre09.g398289	Cytosol	[Giroud 1988, Riekhof 2005]	R02241
_c_	R975	1odec9eg3p_c_ + ocdce9coa_c_ --> coa_c_ + pa1819Z1819Z_c_	AGPATCOA1819Z1819Z	1-octadec-9-enoyl-sn-glycerol 3-phosphateO-acyltransferase ((9Z)-C18:1) (CoA substrate)	Glycerolipid metabolism	2.3.1.51	Cre09.g398289	Cre09.g398289.t1.1	Cre09.g398289	Cytosol	[Giroud 1988, Riekhof 2005]	R02241
_c_	R976	glyald_c_ + h_c_ + nadh_c_ --> glyc_c_ + nad_c_	ALCD19	alcohol dehydrogenase (glycerol, NAD)	Glycerolipid metabolism	1.1.1.2	Cre09.g394658	Cre09.g394658.t1.1	LCI28	Cytosol		R01036
_c_	R977	glyald_c_ + h_c_ + nadph_c_ --> glyc_c_ + nadp_c_	ALCD19y	alcohol dehydrogenase (glycerol, NADP)	Glycerolipid metabolism	1.1.1.2	Cre09.g394658	Cre09.g394658.t1.1	LCI28	Cytosol		R01041
_c_	R978	asqdca1819Z160_c_ + 2 nadh_c_ + o2_c_ --> asqdca1829Z12Z160_c_ + 2 h2o_c_ + 2 nad_c_	ASQDCADS1829Z12Z160	oleate desaturase (2'-18:4(5Z,9Z,12Z,15Z)/18:2(9Z,12Z)/16:0)	Glycerolipid metabolism	1.14.19.-	( Cre13.g590500 OR Cre17.g711150 OR Cre06.g288650 )	( Cre13.g590500.t1.1 OR Cre17.g711150.t1.2 OR Cre06.g288650.t1.2 )	( DES6 OR FAD2 OR Cre06.g288650 )	Cytosol	[Giroud 1988, Covello 1996, Riekhof 2003, Riekhof 2005]
_c_	R979	asqdca1829Z12Z160_c_ + 2 nadh_c_ + o2_c_ --> asqdca1839Z12Z15Z160_c_ + 2 h2o_c_ + 2 nad_c_	ASQDCADS1839Z12Z15Z160	linoleate desaturase (2'-18:4(5Z,9Z,12Z,15Z)/18:3(9Z,12Z,15Z)/16:0)	Glycerolipid metabolism	1.14.19.-	( Cre01.g037600 OR Cre01.g037650 OR Cre01.g037700 OR Cre13.g590500 OR Cre17.g711150 OR Cre06.g288650 )	( Cre01.g037600.t1.1 OR Cre01.g037650.t1.2 OR Cre01.g037700.t1.2 OR Cre13.g590500.t1.1 OR Cre17.g711150.t1.2 OR Cre06.g288650.t1.2 )	( Cre01.g037600 OR Cre01.g037650 OR FAD3 OR DES6 OR FAD2 OR Cre06.g288650 )	Cytosol	[Giroud 1988, Riekhof 2003, Riekhof 2005]
_c_	R980	asqdpa1819Z160_c_ + 2 nadh_c_ + o2_c_ --> asqdpa1829Z12Z160_c_ + 2 h2o_c_ + 2 nad_c_	ASQDPADS1829Z12Z160	oleate desaturase (2'-18:3(5Z,9Z,12Z)/18:2(9Z,12Z)/16:0)	Glycerolipid metabolism	1.14.19.-	( Cre13.g590500 OR Cre17.g711150 OR Cre06.g288650 )	( Cre13.g590500.t1.1 OR Cre17.g711150.t1.2 OR Cre06.g288650.t1.2 )	( DES6 OR FAD2 OR Cre06.g288650 )	Cytosol	[Giroud 1988, Covello 1996, Riekhof 2003, Riekhof 2005]
_c_	R981	asqdpa1829Z12Z160_c_ + 2 nadh_c_ + o2_c_ --> asqdpa1839Z12Z15Z160_c_ + 2 h2o_c_ + 2 nad_c_	ASQDPADS1839Z12Z15Z160	linoleate desaturase (2'-18:3(5Z,9Z,12Z)/18:3(9Z,12Z,15Z)/16:0)	Glycerolipid metabolism	1.14.19.-	( Cre01.g037600 OR Cre01.g037650 OR Cre01.g037700 OR Cre13.g590500 OR Cre17.g711150 OR Cre06.g288650 )	( Cre01.g037600.t1.1 OR Cre01.g037650.t1.2 OR Cre01.g037700.t1.2 OR Cre13.g590500.t1.1 OR Cre17.g711150.t1.2 OR Cre06.g288650.t1.2 )	( Cre01.g037600 OR Cre01.g037650 OR FAD3 OR DES6 OR FAD2 OR Cre06.g288650 )	Cytosol	[Giroud 1988, Riekhof 2003, Riekhof 2005]
_c_	R982	12dgr16018111Z_c_ + h2o_c_ --> h_c_ + mag160_c_ + ocdcea_c_	DAGAH16018111Z	1,2-diacyl-sn-glycerol acylhydrolase (16:0/18:1(11Z))	Glycerolipid metabolism	3.1.1.3	( Cre01.g002400 OR Cre03.g144524 OR Cre14.g611552 OR Cre14.g615550 OR Cre09.g391986 OR Cre03.g193500 OR Cre05.g234801 OR Cre06.g275150 OR Cre07.g325150 OR Cre12.g541352 OR Cre12.g498750 OR Cre17.g698600 OR Cre17.g699100 OR Cre07.g322900 )	( Cre01.g002400.t1.1 OR Cre03.g144524.t1.1 OR Cre14.g611552.t1.1 OR Cre14.g615550.t1.1 OR Cre09.g391986.t1.1 OR Cre03.g193500.t1.2 OR Cre05.g234801.t1.1 OR Cre06.g275150.t1.2 OR Cre07.g325150.t1.1 OR ( Cre12.g541352.t1.1 OR Cre12.g541352.t2.1 ) OR Cre12.g498750.t1.1 OR Cre17.g698600.t1.1 OR Cre17.g699100.t1.1 OR Cre07.g322900.t1.1 )	( TGL1 OR Cre03.g144524 OR TGL22 OR TGL19 OR Cre09.g391986 OR TGL8 OR Cre05.g234801 OR TGL11 OR TGL12 OR LIP1 OR LIP2 OR LIP3 OR TGL20 OR Cre07.g322900 )	Cytosol		R02687
_c_	R983	12dgr1601819Z_c_ + h2o_c_ --> h_c_ + mag160_c_ + ocdce9a_c_	DAGAH1601819Z	1,2-diacyl-sn-glycerol acylhydrolase (16:0/18:1(9Z))	Glycerolipid metabolism	3.1.1.3	( Cre01.g002400 OR Cre03.g144524 OR Cre14.g611552 OR Cre14.g615550 OR Cre09.g391986 OR Cre03.g193500 OR Cre05.g234801 OR Cre06.g275150 OR Cre07.g325150 OR Cre12.g541352 OR Cre12.g498750 OR Cre17.g698600 OR Cre17.g699100 OR Cre07.g322900 )	( Cre01.g002400.t1.1 OR Cre03.g144524.t1.1 OR Cre14.g611552.t1.1 OR Cre14.g615550.t1.1 OR Cre09.g391986.t1.1 OR Cre03.g193500.t1.2 OR Cre05.g234801.t1.1 OR Cre06.g275150.t1.2 OR Cre07.g325150.t1.1 OR ( Cre12.g541352.t1.1 OR Cre12.g541352.t2.1 ) OR Cre12.g498750.t1.1 OR Cre17.g698600.t1.1 OR Cre17.g699100.t1.1 OR Cre07.g322900.t1.1 )	( TGL1 OR Cre03.g144524 OR TGL22 OR TGL19 OR Cre09.g391986 OR TGL8 OR Cre05.g234801 OR TGL11 OR TGL12 OR LIP1 OR LIP2 OR LIP3 OR TGL20 OR Cre07.g322900 )	Cytosol		R02687
_c_	R984	12dgr1801819Z_c_ + h2o_c_ --> h_c_ + mag180_c_ + ocdce9a_c_	DAGAH1801819Z	1,2-diacyl-sn-glycerol acylhydrolase (18:0/18:1(9Z))	Glycerolipid metabolism	3.1.1.3	( Cre01.g002400 OR Cre03.g144524 OR Cre14.g611552 OR Cre14.g615550 OR Cre09.g391986 OR Cre03.g193500 OR Cre05.g234801 OR Cre06.g275150 OR Cre07.g325150 OR Cre12.g541352 OR Cre12.g498750 OR Cre17.g698600 OR Cre17.g699100 OR Cre07.g322900 )	( Cre01.g002400.t1.1 OR Cre03.g144524.t1.1 OR Cre14.g611552.t1.1 OR Cre14.g615550.t1.1 OR Cre09.g391986.t1.1 OR Cre03.g193500.t1.2 OR Cre05.g234801.t1.1 OR Cre06.g275150.t1.2 OR Cre07.g325150.t1.1 OR ( Cre12.g541352.t1.1 OR Cre12.g541352.t2.1 ) OR Cre12.g498750.t1.1 OR Cre17.g698600.t1.1 OR Cre17.g699100.t1.1 OR Cre07.g322900.t1.1 )	( TGL1 OR Cre03.g144524 OR TGL22 OR TGL19 OR Cre09.g391986 OR TGL8 OR Cre05.g234801 OR TGL11 OR TGL12 OR LIP1 OR LIP2 OR LIP3 OR TGL20 OR Cre07.g322900 )	Cytosol		R02687
_c_	R985	12dgr18111Z18111Z_c_ + h2o_c_ --> h_c_ + mag18111Z_c_ + ocdcea_c_	DAGAH18111Z18111Z	1,2-diacyl-sn-glycerol acylhydrolase (18:1(11Z)/18:1(11Z))	Glycerolipid metabolism	3.1.1.3	( Cre01.g002400 OR Cre03.g144524 OR Cre14.g611552 OR Cre14.g615550 OR Cre09.g391986 OR Cre03.g193500 OR Cre05.g234801 OR Cre06.g275150 OR Cre07.g325150 OR Cre12.g541352 OR Cre12.g498750 OR Cre17.g698600 OR Cre17.g699100 OR Cre07.g322900 )	( Cre01.g002400.t1.1 OR Cre03.g144524.t1.1 OR Cre14.g611552.t1.1 OR Cre14.g615550.t1.1 OR Cre09.g391986.t1.1 OR Cre03.g193500.t1.2 OR Cre05.g234801.t1.1 OR Cre06.g275150.t1.2 OR Cre07.g325150.t1.1 OR ( Cre12.g541352.t1.1 OR Cre12.g541352.t2.1 ) OR Cre12.g498750.t1.1 OR Cre17.g698600.t1.1 OR Cre17.g699100.t1.1 OR Cre07.g322900.t1.1 )	( TGL1 OR Cre03.g144524 OR TGL22 OR TGL19 OR Cre09.g391986 OR TGL8 OR Cre05.g234801 OR TGL11 OR TGL12 OR LIP1 OR LIP2 OR LIP3 OR TGL20 OR Cre07.g322900 )	Cytosol		R02687
_c_	R986	12dgr18111Z1819Z_c_ + h2o_c_ --> h_c_ + mag18111Z_c_ + ocdce9a_c_	DAGAH18111Z1819Z	1,2-diacyl-sn-glycerol acylhydrolase (18:1(11Z)/18:1(9Z))	Glycerolipid metabolism	3.1.1.3	( Cre01.g002400 OR Cre03.g144524 OR Cre14.g611552 OR Cre14.g615550 OR Cre09.g391986 OR Cre03.g193500 OR Cre05.g234801 OR Cre06.g275150 OR Cre07.g325150 OR Cre12.g541352 OR Cre12.g498750 OR Cre17.g698600 OR Cre17.g699100 OR Cre07.g322900 )	( Cre01.g002400.t1.1 OR Cre03.g144524.t1.1 OR Cre14.g611552.t1.1 OR Cre14.g615550.t1.1 OR Cre09.g391986.t1.1 OR Cre03.g193500.t1.2 OR Cre05.g234801.t1.1 OR Cre06.g275150.t1.2 OR Cre07.g325150.t1.1 OR ( Cre12.g541352.t1.1 OR Cre12.g541352.t2.1 ) OR Cre12.g498750.t1.1 OR Cre17.g698600.t1.1 OR Cre17.g699100.t1.1 OR Cre07.g322900.t1.1 )	( TGL1 OR Cre03.g144524 OR TGL22 OR TGL19 OR Cre09.g391986 OR TGL8 OR Cre05.g234801 OR TGL11 OR TGL12 OR LIP1 OR LIP2 OR LIP3 OR TGL20 OR Cre07.g322900 )	Cytosol		R02687
_c_	R987	12dgr1819Z18111Z_c_ + h2o_c_ --> h_c_ + mag1819Z_c_ + ocdcea_c_	DAGAH1819Z18111Z	1,2-diacyl-sn-glycerol acylhydrolase (18:1(9Z)/18:1(11Z))	Glycerolipid metabolism	3.1.1.3	( Cre01.g002400 OR Cre03.g144524 OR Cre14.g611552 OR Cre14.g615550 OR Cre09.g391986 OR Cre03.g193500 OR Cre05.g234801 OR Cre06.g275150 OR Cre07.g325150 OR Cre12.g541352 OR Cre12.g498750 OR Cre17.g698600 OR Cre17.g699100 OR Cre07.g322900 )	( Cre01.g002400.t1.1 OR Cre03.g144524.t1.1 OR Cre14.g611552.t1.1 OR Cre14.g615550.t1.1 OR Cre09.g391986.t1.1 OR Cre03.g193500.t1.2 OR Cre05.g234801.t1.1 OR Cre06.g275150.t1.2 OR Cre07.g325150.t1.1 OR ( Cre12.g541352.t1.1 OR Cre12.g541352.t2.1 ) OR Cre12.g498750.t1.1 OR Cre17.g698600.t1.1 OR Cre17.g699100.t1.1 OR Cre07.g322900.t1.1 )	( TGL1 OR Cre03.g144524 OR TGL22 OR TGL19 OR Cre09.g391986 OR TGL8 OR Cre05.g234801 OR TGL11 OR TGL12 OR LIP1 OR LIP2 OR LIP3 OR TGL20 OR Cre07.g322900 )	Cytosol		R02687
_c_	R988	12dgr1819Z1819Z_c_ + h2o_c_ --> h_c_ + mag1819Z_c_ + ocdce9a_c_	DAGAH1819Z1819Z	1,2-diacyl-sn-glycerol acylhydrolase (18:1(9Z)/18:1(9Z))	Glycerolipid metabolism	3.1.1.3	( Cre01.g002400 OR Cre03.g144524 OR Cre14.g611552 OR Cre14.g615550 OR Cre09.g391986 OR Cre03.g193500 OR Cre05.g234801 OR Cre06.g275150 OR Cre07.g325150 OR Cre12.g541352 OR Cre12.g498750 OR Cre17.g698600 OR Cre17.g699100 OR Cre07.g322900 )	( Cre01.g002400.t1.1 OR Cre03.g144524.t1.1 OR Cre14.g611552.t1.1 OR Cre14.g615550.t1.1 OR Cre09.g391986.t1.1 OR Cre03.g193500.t1.2 OR Cre05.g234801.t1.1 OR Cre06.g275150.t1.2 OR Cre07.g325150.t1.1 OR ( Cre12.g541352.t1.1 OR Cre12.g541352.t2.1 ) OR Cre12.g498750.t1.1 OR Cre17.g698600.t1.1 OR Cre17.g699100.t1.1 OR Cre07.g322900.t1.1 )	( TGL1 OR Cre03.g144524 OR TGL22 OR TGL19 OR Cre09.g391986 OR TGL8 OR Cre05.g234801 OR TGL11 OR TGL12 OR LIP1 OR LIP2 OR LIP3 OR TGL20 OR Cre07.g322900 )	Cytosol		R02687
_c_	R989	12dgr16018111Z_c_ + atp_c_ --> adp_c_ + pa16018111Z_c_	DAGK16018111Z	diacylglycerol kinase (16:0/18:1(11Z))	Glycerolipid metabolism	2.7.1.107	( Cre07.g312400 OR Cre07.g325550 )	( Cre07.g312400.t1.1 OR Cre07.g325550.t1.1 )	( KDG1 OR KDG3 )	Cytosol	[Quarmby 1992]	R02240
_c_	R990	12dgr1601819Z_c_ + atp_c_ --> adp_c_ + pa1601819Z_c_	DAGK1601819Z	diacylglycerol kinase (16:0/18:1(9Z))	Glycerolipid metabolism	2.7.1.107	( Cre07.g312400 OR Cre07.g325550 )	( Cre07.g312400.t1.1 OR Cre07.g325550.t1.1 )	( KDG1 OR KDG3 )	Cytosol	[Quarmby 1992]	R02240
_h_	R991	12dgr1601819Z_h_ + atp_h_ --> adp_h_ + pa1601819Z_h_	DAGK1601819Zh	diacylglycerol kinase (16:0/18:1(9Z)), chloroplast	Glycerolipid metabolism	2.7.1.107	( Cre07.g312400 OR Cre07.g325550 )	( Cre07.g312400.t1.1 OR Cre07.g325550.t1.1 )	( KDG1 OR KDG3 )	Chloroplast	[Quarmby 1992]	R02240
_h_	R992	12dgr160_h_ + atp_h_ --> adp_h_ + pa160_h_	DAGK160h	diacylglycerol kinase (n-C16:0)	Glycerolipid metabolism	2.7.1.107	( Cre07.g312400 OR Cre07.g325550 )	( Cre07.g312400.t1.1 OR Cre07.g325550.t1.1 )	( KDG1 OR KDG3 )	Chloroplast	[Quarmby 1992]	R02240
_c_	R993	12dgr1801819Z_c_ + atp_c_ --> adp_c_ + pa1801819Z_c_	DAGK1801819Z	diacylglycerol kinase (18:0/18:1(9Z))	Glycerolipid metabolism	2.7.1.107	( Cre07.g312400 OR Cre07.g325550 )	( Cre07.g312400.t1.1 OR Cre07.g325550.t1.1 )	( KDG1 OR KDG3 )	Cytosol	[Quarmby 1992]	R02240
_h_	R994	12dgr1801819Z_h_ + atp_h_ --> adp_h_ + pa1801819Z_h_	DAGK1801819Zh	diacylglycerol kinase (18:0/18:1(9Z)), chloroplast	Glycerolipid metabolism	2.7.1.107	( Cre07.g312400 OR Cre07.g325550 )	( Cre07.g312400.t1.1 OR Cre07.g325550.t1.1 )	( KDG1 OR KDG3 )	Chloroplast	[Quarmby 1992]	R02240
_c_	R995	12dgr18111Z18111Z_c_ + atp_c_ --> adp_c_ + pa18111Z18111Z_c_	DAGK181	diacylglycerol kinase (18:1(11Z)/18:1(11Z))	Glycerolipid metabolism	2.7.1.107	( Cre07.g312400 OR Cre07.g325550 )	( Cre07.g312400.t1.1 OR Cre07.g325550.t1.1 )	( KDG1 OR KDG3 )	Cytosol	[Quarmby 1992]	R02240
_h_	R996	12dgr18111Z160_h_ + atp_h_ --> adp_h_ + pa18111Z160_h_	DAGK18111Z160h	diacylglycerol kinase (18:1(11Z)/16:0)	Glycerolipid metabolism	2.7.1.107	( Cre07.g312400 OR Cre07.g325550 )	( Cre07.g312400.t1.1 OR Cre07.g325550.t1.1 )	( KDG1 OR KDG3 )	Chloroplast	[Quarmby 1992]	R02240
_c_	R997	12dgr18111Z1819Z_c_ + atp_c_ --> adp_c_ + pa18111Z1819Z_c_	DAGK18111Z1819Z	diacylglycerol kinase (18:1(11Z)/18:1(9Z))	Glycerolipid metabolism	2.7.1.107	( Cre07.g312400 OR Cre07.g325550 )	( Cre07.g312400.t1.1 OR Cre07.g325550.t1.1 )	( KDG1 OR KDG3 )	Cytosol	[Quarmby 1992]	R02240
_h_	R998	12dgr18111Z1819Z_h_ + atp_h_ --> adp_h_ + pa18111Z1819Z_h_	DAGK18111Z1819Zh	diacylglycerol kinase (18:1(11Z)/18:1(9Z)), chloroplast	Glycerolipid metabolism	2.7.1.107	( Cre07.g312400 OR Cre07.g325550 )	( Cre07.g312400.t1.1 OR Cre07.g325550.t1.1 )	( KDG1 OR KDG3 )	Chloroplast	[Quarmby 1992]	R02240
_h_	R999	12dgr1819Z160_h_ + atp_h_ --> adp_h_ + pa1819Z160_h_	DAGK1819Z160h	diacylglycerol kinase (18:1(9Z)/16:0)	Glycerolipid metabolism	2.7.1.107	( Cre07.g312400 OR Cre07.g325550 )	( Cre07.g312400.t1.1 OR Cre07.g325550.t1.1 )	( KDG1 OR KDG3 )	Chloroplast	[Quarmby 1992]	R02240
_h_	R1000	12dgr1819Z1619Z_h_ + atp_h_ --> adp_h_ + pa1819Z1619Z_h_	DAGK1819Z1619Zh	diacylglycerol kinase (18:1(9Z)/16:1(9Z))	Glycerolipid metabolism	2.7.1.107	( Cre07.g312400 OR Cre07.g325550 )	( Cre07.g312400.t1.1 OR Cre07.g325550.t1.1 )	( KDG1 OR KDG3 )	Chloroplast	[Quarmby 1992]	R02240
_c_	R1001	12dgr1819Z18111Z_c_ + atp_c_ --> adp_c_ + pa1819Z18111Z_c_	DAGK1819Z18111Z	diacylglycerol kinase (18:1(9Z)/18:1(11Z))	Glycerolipid metabolism	2.7.1.107	( Cre07.g312400 OR Cre07.g325550 )	( Cre07.g312400.t1.1 OR Cre07.g325550.t1.1 )	( KDG1 OR KDG3 )	Cytosol	[Quarmby 1992]	R02240
_h_	R1002	12dgr1819Z18111Z_h_ + atp_h_ --> adp_h_ + pa1819Z18111Z_h_	DAGK1819Z18111Zh	diacylglycerol kinase (18:1(9Z)/18:1(11Z)), chloroplast	Glycerolipid metabolism	2.7.1.107	( Cre07.g312400 OR Cre07.g325550 )	( Cre07.g312400.t1.1 OR Cre07.g325550.t1.1 )	( KDG1 OR KDG3 )	Chloroplast	[Quarmby 1992]	R02240
_c_	R1003	12dgr1819Z1819Z_c_ + atp_c_ --> adp_c_ + pa1819Z1819Z_c_	DAGK1819Z1819Z	diacylglycerol kinase (18:1(9Z)/18:1(9Z))	Glycerolipid metabolism	2.7.1.107	( Cre07.g312400 OR Cre07.g325550 )	( Cre07.g312400.t1.1 OR Cre07.g325550.t1.1 )	( KDG1 OR KDG3 )	Cytosol	[Quarmby 1992]	R02240
_h_	R1004	12dgr1819Z1819Z_h_ + atp_h_ --> adp_h_ + pa1819Z1819Z_h_	DAGK1819Z1819Zh	diacylglycerol kinase (18:1(9Z)/18:1(9Z)), chloroplast	Glycerolipid metabolism	2.7.1.107	( Cre07.g312400 OR Cre07.g325550 )	( Cre07.g312400.t1.1 OR Cre07.g325550.t1.1 )	( KDG1 OR KDG3 )	Chloroplast	[Quarmby 1992]	R02240
_h_	R1005	dgdg1819Z1627Z10Z_h_ + fdxox_h_ + 2 h_h_ + 4 nadph_h_ + 2 o2_h_ --> dgdg1819Z1634Z7Z10Z_h_ + fdxrd_h_ + 4 h2o_h_ + 4 nadp_h_	DGDGD4DS1819Z1634Z7Z10Z	digalatcosyldiacylglycerol 16-carbon delta4-desaturase (18:1(9Z)/16:3(4Z,7Z,10Z))	Glycerolipid metabolism		( Cre16.g658400 OR Cre17.g700950 OR Cre03.g183850 OR Cre06.g306350 OR Cre07.g334800 )	( Cre16.g658400.t1.2 OR Cre17.g700950.t1.2 OR Cre03.g183850.t1.2 OR Cre06.g306350.t1.2 OR ( Cre07.g334800.t1.2 OR Cre07.g334800.t2.1 ) )	( FDX2 OR FDX5 OR FDX6 OR FDX3 OR FDX4 )	Chloroplast	[Giroud 1988, Riekhof 2005]
_h_	R1006	dgdg1829Z12Z1627Z10Z_h_ + fdxox_h_ + 2 h_h_ + 4 nadph_h_ + 2 o2_h_ --> dgdg1829Z12Z1634Z7Z10Z_h_ + fdxrd_h_ + 4 h2o_h_ + 4 nadp_h_	DGDGD4DS1829Z12Z1634Z7Z10Z	digalatcosyldiacylglycerol 16-carbon delta4-desaturase (18:2(9Z,12Z)/16:3(4Z,7Z,10Z))	Glycerolipid metabolism		( Cre16.g658400 OR Cre17.g700950 OR Cre03.g183850 OR Cre06.g306350 OR Cre07.g334800 )	( Cre16.g658400.t1.2 OR Cre17.g700950.t1.2 OR Cre03.g183850.t1.2 OR Cre06.g306350.t1.2 OR ( Cre07.g334800.t1.2 OR Cre07.g334800.t2.1 ) )	( FDX2 OR FDX5 OR FDX6 OR FDX3 OR FDX4 )	Chloroplast	[Giroud 1988, Riekhof 2005]
_h_	R1007	dgdg1839Z12Z15Z1627Z10Z_h_ + fdxox_h_ + 2 h_h_ + 4 nadph_h_ + 2 o2_h_ --> dgdg1839Z12Z15Z1634Z7Z10Z_h_ + fdxrd_h_ + 4 h2o_h_ + 4 nadp_h_	DGDGD4DS1839Z12Z15Z1634Z7Z10Z	digalatcosyldiacylglycerol 16-carbon delta4-desaturase (18:3(9Z,12Z,15Z)/16:3(4Z,7Z,10Z))	Glycerolipid metabolism		( Cre16.g658400 OR Cre17.g700950 OR Cre03.g183850 OR Cre06.g306350 OR Cre07.g334800 )	( Cre16.g658400.t1.2 OR Cre17.g700950.t1.2 OR Cre03.g183850.t1.2 OR Cre06.g306350.t1.2 OR ( Cre07.g334800.t1.2 OR Cre07.g334800.t2.1 ) )	( FDX2 OR FDX5 OR FDX6 OR FDX3 OR FDX4 )	Chloroplast	[Giroud 1988, Riekhof 2005]
_h_	R1008	dgdg1839Z12Z15Z1634Z7Z10Z_h_ + fdxox_h_ + 2 h_h_ + 4 nadph_h_ + 2 o2_h_ --> dgdg1839Z12Z15Z1644Z7Z10Z13Z_h_ + fdxrd_h_ + 4 h2o_h_ + 4 nadp_h_	DGDGD4DS1839Z12Z15Z1644Z7Z10Z13Z	digalatcosyldiacylglycerol 16-carbon delta4-desaturase (18:3(9Z,12Z,15Z)/16:4(4Z,7Z,10Z,13Z))	Glycerolipid metabolism		( Cre16.g658400 OR Cre17.g700950 OR Cre03.g183850 OR Cre06.g306350 OR Cre07.g334800 )	( Cre16.g658400.t1.2 OR Cre17.g700950.t1.2 OR Cre03.g183850.t1.2 OR Cre06.g306350.t1.2 OR ( Cre07.g334800.t1.2 OR Cre07.g334800.t2.1 ) )	( FDX2 OR FDX5 OR FDX6 OR FDX3 OR FDX4 )	Chloroplast	[Giroud 1988, Riekhof 2005]
_h_	R1009	dgdg1819Z160_h_ + fdxox_h_ + 2 h_h_ + 4 nadph_h_ + 2 o2_h_ --> dgdg1819Z1617Z_h_ + fdxrd_h_ + 4 h2o_h_ + 4 nadp_h_	DGDGD7DS1819Z1617Z	digalatcosyldiacylglycerol palmitate delta7-desaturase (18:1(9Z)/16:1(7Z))	Glycerolipid metabolism		( ( Cre13.g590500 OR Cre09.g397250 OR Cre06.g288650 ) AND ( Cre16.g658400 OR Cre17.g700950 OR Cre03.g183850 OR Cre06.g306350 OR Cre07.g334800 ) )	( ( Cre13.g590500.t1.1 OR Cre09.g397250.t1.2 OR Cre06.g288650.t1.2 ) AND ( Cre16.g658400.t1.2 OR Cre17.g700950.t1.2 OR Cre03.g183850.t1.2 OR Cre06.g306350.t1.2 OR ( Cre07.g334800.t1.2 OR Cre07.g334800.t2.1 ) ) )	( ( DES6 OR FAD5A OR Cre06.g288650 ) AND ( FDX2 OR FDX5 OR FDX6 OR FDX3 OR FDX4 ) )	Chloroplast	[Giroud 1988, Giroud 1989, Riekhof 2005]
_h_	R1010	dgdg1829Z12Z160_h_ + fdxox_h_ + 2 h_h_ + 4 nadph_h_ + 2 o2_h_ --> dgdg1829Z12Z1617Z_h_ + fdxrd_h_ + 4 h2o_h_ + 4 nadp_h_	DGDGD7DS1829Z12Z1617Z	digalatcosyldiacylglycerol palmitate delta7-desaturase (18:2(9Z,12Z)/16:1(7Z))	Glycerolipid metabolism		( ( Cre13.g590500 OR Cre09.g397250 OR Cre06.g288650 ) AND ( Cre16.g658400 OR Cre17.g700950 OR Cre03.g183850 OR Cre06.g306350 OR Cre07.g334800 ) )	( ( Cre13.g590500.t1.1 OR Cre09.g397250.t1.2 OR Cre06.g288650.t1.2 ) AND ( Cre16.g658400.t1.2 OR Cre17.g700950.t1.2 OR Cre03.g183850.t1.2 OR Cre06.g306350.t1.2 OR ( Cre07.g334800.t1.2 OR Cre07.g334800.t2.1 ) ) )	( ( DES6 OR FAD5A OR Cre06.g288650 ) AND ( FDX2 OR FDX5 OR FDX6 OR FDX3 OR FDX4 ) )	Chloroplast	[Giroud 1988, Giroud 1989, Riekhof 2005]
_h_	R1011	dgdg1819Z160_h_ + h2o_h_ --> gal_h_ + mgdg1819Z160_h_	DGDGGH1819Z160	digalactosyl-diacylglycerol galactohydrolase (18:1(9Z)/16:0)	Glycerolipid metabolism	3.2.1.22	Cre01.g026250	Cre01.g026250.t1.2	AGA1	Chloroplast		R04470
_h_	R1012	dgdg1819Z1617Z_h_ + h2o_h_ --> gal_h_ + mgdg1819Z1617Z_h_	DGDGGH1819Z1617Z	digalactosyl-diacylglycerol galactohydrolase (18:1(9Z)/16:1(7Z))	Glycerolipid metabolism	3.2.1.22	Cre01.g026250	Cre01.g026250.t1.2	AGA1	Chloroplast		R04470
_h_	R1013	dgdg1819Z1619Z_h_ + h2o_h_ --> gal_h_ + mgdg1819Z1619Z_h_	DGDGGH1819Z1619Z	digalactosyl-diacylglycerol galactohydrolase (18:1(9Z)/16:1(9Z))	Glycerolipid metabolism	3.2.1.22	Cre01.g026250	Cre01.g026250.t1.2	AGA1	Chloroplast		R04470
_h_	R1014	dgdg1819Z1627Z10Z_h_ + h2o_h_ --> gal_h_ + mgdg1819Z1627Z10Z_h_	DGDGGH1819Z1627Z10Z	digalactosyl-diacylglycerol galactohydrolase (18:1(9Z)/16:2(7Z,10Z))	Glycerolipid metabolism	3.2.1.22	Cre01.g026250	Cre01.g026250.t1.2	AGA1	Chloroplast		R04470
_h_	R1015	dgdg1819Z1637Z10Z13Z_h_ + h2o_h_ --> gal_h_ + mgdg1819Z1637Z10Z13Z_h_	DGDGGH1819Z1637Z10Z13Z	digalactosyl-diacylglycerol galactohydrolase (18:1(9Z)/16:3(7Z,10Z,13Z))	Glycerolipid metabolism	3.2.1.22	Cre01.g026250	Cre01.g026250.t1.2	AGA1	Chloroplast		R04470
_h_	R1016	dgdg1829Z12Z160_h_ + h2o_h_ --> gal_h_ + mgdg1829Z12Z160_h_	DGDGGH1829Z12Z160	digalactosyl-diacylglycerol galactohydrolase (18:2(9Z,12Z)/16:0)	Glycerolipid metabolism	3.2.1.22	Cre01.g026250	Cre01.g026250.t1.2	AGA1	Chloroplast		R04470
_h_	R1017	dgdg1829Z12Z1617Z_h_ + h2o_h_ --> gal_h_ + mgdg1829Z12Z1617Z_h_	DGDGGH1829Z12Z1617Z	digalactosyl-diacylglycerol galactohydrolase (18:2(9Z,12Z)/16:1(7Z))	Glycerolipid metabolism	3.2.1.22	Cre01.g026250	Cre01.g026250.t1.2	AGA1	Chloroplast		R04470
_h_	R1018	dgdg1829Z12Z1619Z_h_ + h2o_h_ --> gal_h_ + mgdg1829Z12Z1619Z_h_	DGDGGH1829Z12Z1619Z	digalactosyl-diacylglycerol galactohydrolase (18:2(9Z,12Z)/16:1(9Z))	Glycerolipid metabolism	3.2.1.22	Cre01.g026250	Cre01.g026250.t1.2	AGA1	Chloroplast		R04470
_h_	R1019	dgdg1829Z12Z1627Z10Z_h_ + h2o_h_ --> gal_h_ + mgdg1829Z12Z1627Z10Z_h_	DGDGGH1829Z12Z1627Z10Z	digalactosyl-diacylglycerol galactohydrolase (18:2(9Z,12Z)/16:2(7Z,10))	Glycerolipid metabolism	3.2.1.22	Cre01.g026250	Cre01.g026250.t1.2	AGA1	Chloroplast		R04470
_h_	R1020	dgdg1829Z12Z1634Z7Z10Z_h_ + h2o_h_ --> gal_h_ + mgdg1829Z12Z1634Z7Z10Z_h_	DGDGGH1829Z12Z1634Z7Z10Z	digalactosyl-diacylglycerol galactohydrolase (18:2(9Z,12Z)/16:3(4Z,7Z,10Z))	Glycerolipid metabolism	3.2.1.22	Cre01.g026250	Cre01.g026250.t1.2	AGA1	Chloroplast		R04470
_h_	R1021	dgdg1829Z12Z1637Z10Z13Z_h_ + h2o_h_ --> gal_h_ + mgdg1829Z12Z1637Z10Z13Z_h_	DGDGGH1829Z12Z1637Z10Z13Z	digalactosyl-diacylglycerol galactohydrolase (18:2(9Z,12Z)/16:3(7Z,10Z,13Z))	Glycerolipid metabolism	3.2.1.22	Cre01.g026250	Cre01.g026250.t1.2	AGA1	Chloroplast		R04470
_h_	R1022	dgdg1839Z12Z15Z160_h_ + h2o_h_ --> gal_h_ + mgdg1839Z12Z15Z160_h_	DGDGGH1839Z12Z15Z160	digalactosyl-diacylglycerol galactohydrolase (18:3(9Z,12Z,15Z)/16:0)	Glycerolipid metabolism	3.2.1.22	Cre01.g026250	Cre01.g026250.t1.2	AGA1	Chloroplast		R04470
_h_	R1023	dgdg1839Z12Z15Z1627Z10Z_h_ + h2o_h_ --> gal_h_ + mgdg1839Z12Z15Z1627Z10Z_h_	DGDGGH1839Z12Z15Z1627Z10Z	digalactosyl-diacylglycerol galactohydrolase (18:3(9Z,12Z,15Z)/16:2(7Z,10))	Glycerolipid metabolism	3.2.1.22	Cre01.g026250	Cre01.g026250.t1.2	AGA1	Chloroplast		R04470
_h_	R1024	dgdg1839Z12Z15Z1634Z7Z10Z_h_ + h2o_h_ --> gal_h_ + mgdg1839Z12Z15Z1634Z7Z10Z_h_	DGDGGH1839Z12Z15Z1634Z7Z10Z	digalactosyl-diacylglycerol galactohydrolase (18:3(9Z,12Z,15Z)/16:3(4Z,7Z,10Z))	Glycerolipid metabolism	3.2.1.22	Cre01.g026250	Cre01.g026250.t1.2	AGA1	Chloroplast		R04470
_h_	R1025	dgdg1839Z12Z15Z1637Z10Z13Z_h_ + h2o_h_ --> gal_h_ + mgdg1839Z12Z15Z1637Z10Z13Z_h_	DGDGGH1839Z12Z15Z1637Z10Z13Z	digalactosyl-diacylglycerol galactohydrolase (18:3(9Z,12Z,15Z)/16:3(7Z,10Z,13Z))	Glycerolipid metabolism	3.2.1.22	Cre01.g026250	Cre01.g026250.t1.2	AGA1	Chloroplast		R04470
_h_	R1026	dgdg1839Z12Z15Z1644Z7Z10Z13Z_h_ + h2o_h_ --> gal_h_ + mgdg1839Z12Z15Z1644Z7Z10Z13Z_h_	DGDGGH1839Z12Z15Z1644Z7Z10Z13Z	digalactosyl-diacylglycerol galactohydrolase (18:3(9Z,12Z,15Z)/16:4(4Z,7Z,10Z,13Z))	Glycerolipid metabolism	3.2.1.22	Cre01.g026250	Cre01.g026250.t1.2	AGA1	Chloroplast		R04470
_h_	R1027	mgdg1819Z160_h_ + udpgal_h_ --> dgdg1819Z160_h_ + udp_h_	DGDGS1819Z160	digalactosyldiacylglycerol synthase (18:1(9Z)/16:0)	Glycerolipid metabolism	2.4.1.241	Cre13.g583600	Cre13.g583600.t1.2	DGD1	Chloroplast	[Giroud 1988, Giroud 1989, Riekhof 2005]	R04469
_h_	R1028	mgdg1819Z1619Z_h_ + udpgal_h_ --> dgdg1819Z1619Z_h_ + udp_h_	DGDGS1819Z1619Z	digalactosyldiacylglycerol synthase (18:1(9Z)/16:1(9Z))	Glycerolipid metabolism	2.4.1.241	Cre13.g583600	Cre13.g583600.t1.2	DGD1	Chloroplast	[Giroud 1988, Giroud 1989, Riekhof 2005]	R04469
_h_	R1029	dgdg1819Z1627Z10Z_h_ + fdxox_h_ + 2 h_h_ + 4 nadph_h_ + 2 o2_h_ --> dgdg1819Z1637Z10Z13Z_h_ + fdxrd_h_ + 4 h2o_h_ + 4 nadp_h_	DGDGW3DS1819Z1637Z10Z13Z	omega-3 desaturase (18:1(9Z)/16:3(7Z,10Z,13Z)) (DGDG)	Glycerolipid metabolism		( Cre01.g038600 AND ( Cre16.g658400 OR Cre17.g700950 OR Cre03.g183850 OR Cre06.g306350 OR Cre07.g334800 ) )	( Cre01.g038600.t1.2 AND ( Cre16.g658400.t1.2 OR Cre17.g700950.t1.2 OR Cre03.g183850.t1.2 OR Cre06.g306350.t1.2 OR ( Cre07.g334800.t1.2 OR Cre07.g334800.t2.1 ) ) )	( FAD7 AND ( FDX2 OR FDX5 OR FDX6 OR FDX3 OR FDX4 ) )	Chloroplast	[Giroud 1988, Riekhof 2005]
_h_	R1030	dgdg1829Z12Z1627Z10Z_h_ + fdxox_h_ + 2 h_h_ + 4 nadph_h_ + 2 o2_h_ --> dgdg1829Z12Z1637Z10Z13Z_h_ + fdxrd_h_ + 4 h2o_h_ + 4 nadp_h_	DGDGW3DS1829Z12Z1637Z10Z13Z	omega-3 desaturase (18:2(9Z,12Z)/16:3(7Z,10Z,13Z)) (DGDG)	Glycerolipid metabolism		( Cre01.g038600 AND ( Cre16.g658400 OR Cre17.g700950 OR Cre03.g183850 OR Cre06.g306350 OR Cre07.g334800 ) )	( Cre01.g038600.t1.2 AND ( Cre16.g658400.t1.2 OR Cre17.g700950.t1.2 OR Cre03.g183850.t1.2 OR Cre06.g306350.t1.2 OR ( Cre07.g334800.t1.2 OR Cre07.g334800.t2.1 ) ) )	( FAD7 AND ( FDX2 OR FDX5 OR FDX6 OR FDX3 OR FDX4 ) )	Chloroplast	[Giroud 1988, Riekhof 2005]
_h_	R1031	dgdg1829Z12Z160_h_ + fdxox_h_ + 2 h_h_ + 4 nadph_h_ + 2 o2_h_ --> dgdg1839Z12Z15Z160_h_ + fdxrd_h_ + 4 h2o_h_ + 4 nadp_h_	DGDGW3DS1839Z12Z15Z160	omega-3 desaturase (18:3(9Z,12Z,15Z)/16:0) (DGDG)	Glycerolipid metabolism		( Cre01.g038600 AND ( Cre16.g658400 OR Cre17.g700950 OR Cre03.g183850 OR Cre06.g306350 OR Cre07.g334800 ) )	( Cre01.g038600.t1.2 AND ( Cre16.g658400.t1.2 OR Cre17.g700950.t1.2 OR Cre03.g183850.t1.2 OR Cre06.g306350.t1.2 OR ( Cre07.g334800.t1.2 OR Cre07.g334800.t2.1 ) ) )	( FAD7 AND ( FDX2 OR FDX5 OR FDX6 OR FDX3 OR FDX4 ) )	Chloroplast	[Giroud 1988, Riekhof 2005]
_h_	R1032	dgdg1829Z12Z1627Z10Z_h_ + fdxox_h_ + 2 h_h_ + 4 nadph_h_ + 2 o2_h_ --> dgdg1839Z12Z15Z1627Z10Z_h_ + fdxrd_h_ + 4 h2o_h_ + 4 nadp_h_	DGDGW3DS1839Z12Z15Z1627Z10Z	omega-3 desaturase (18:3(9Z,12Z,15Z)/16:2(7Z,10Z)) (DGDG)	Glycerolipid metabolism		( Cre01.g038600 AND ( Cre16.g658400 OR Cre17.g700950 OR Cre03.g183850 OR Cre06.g306350 OR Cre07.g334800 ) )	( Cre01.g038600.t1.2 AND ( Cre16.g658400.t1.2 OR Cre17.g700950.t1.2 OR Cre03.g183850.t1.2 OR Cre06.g306350.t1.2 OR ( Cre07.g334800.t1.2 OR Cre07.g334800.t2.1 ) ) )	( FAD7 AND ( FDX2 OR FDX5 OR FDX6 OR FDX3 OR FDX4 ) )	Chloroplast	[Giroud 1988, Riekhof 2005]
_h_	R1033	dgdg1829Z12Z1634Z7Z10Z_h_ + fdxox_h_ + 2 h_h_ + 4 nadph_h_ + 2 o2_h_ --> dgdg1839Z12Z15Z1634Z7Z10Z_h_ + fdxrd_h_ + 4 h2o_h_ + 4 nadp_h_	DGDGW3DS1839Z12Z15Z1634Z7Z10Z	omega-3 desaturase (18:3(9Z,12Z,15Z)/16:3(4Z,7Z,10Z)) (DGDG)	Glycerolipid metabolism		( Cre01.g038600 AND ( Cre16.g658400 OR Cre17.g700950 OR Cre03.g183850 OR Cre06.g306350 OR Cre07.g334800 ) )	( Cre01.g038600.t1.2 AND ( Cre16.g658400.t1.2 OR Cre17.g700950.t1.2 OR Cre03.g183850.t1.2 OR Cre06.g306350.t1.2 OR ( Cre07.g334800.t1.2 OR Cre07.g334800.t2.1 ) ) )	( FAD7 AND ( FDX2 OR FDX5 OR FDX6 OR FDX3 OR FDX4 ) )	Chloroplast	[Giroud 1988, Riekhof 2005]
_h_	R1034	dgdg1829Z12Z1637Z10Z13Z_h_ + fdxox_h_ + 2 h_h_ + 4 nadph_h_ + 2 o2_h_ --> dgdg1839Z12Z15Z1637Z10Z13Z_h_ + fdxrd_h_ + 4 h2o_h_ + 4 nadp_h_	DGDGW3DS1839Z12Z15Z1637Z10Z13Z1	omega-3 desaturase (18:3(9Z,12Z,15Z)/16:3(7Z,10Z,13Z)) (DGDG)	Glycerolipid metabolism		( Cre01.g038600 AND ( Cre16.g658400 OR Cre17.g700950 OR Cre03.g183850 OR Cre06.g306350 OR Cre07.g334800 ) )	( Cre01.g038600.t1.2 AND ( Cre16.g658400.t1.2 OR Cre17.g700950.t1.2 OR Cre03.g183850.t1.2 OR Cre06.g306350.t1.2 OR ( Cre07.g334800.t1.2 OR Cre07.g334800.t2.1 ) ) )	( FAD7 AND ( FDX2 OR FDX5 OR FDX6 OR FDX3 OR FDX4 ) )	Chloroplast	[Giroud 1988, Riekhof 2005]
_h_	R1035	dgdg1839Z12Z15Z1627Z10Z_h_ + fdxox_h_ + 2 h_h_ + 4 nadph_h_ + 2 o2_h_ --> dgdg1839Z12Z15Z1637Z10Z13Z_h_ + fdxrd_h_ + 4 h2o_h_ + 4 nadp_h_	DGDGW3DS1839Z12Z15Z1637Z10Z13Z2	omega-3 desaturase (18:3(9Z,12Z,15Z)/16:3(7Z,10Z,13Z)) (DGDG)	Glycerolipid metabolism		( Cre01.g038600 AND ( Cre16.g658400 OR Cre17.g700950 OR Cre03.g183850 OR Cre06.g306350 OR Cre07.g334800 ) )	( Cre01.g038600.t1.2 AND ( Cre16.g658400.t1.2 OR Cre17.g700950.t1.2 OR Cre03.g183850.t1.2 OR Cre06.g306350.t1.2 OR ( Cre07.g334800.t1.2 OR Cre07.g334800.t2.1 ) ) )	( FAD7 AND ( FDX2 OR FDX5 OR FDX6 OR FDX3 OR FDX4 ) )	Chloroplast	[Giroud 1988, Riekhof 2005]
_h_	R1036	dgdg1839Z12Z15Z1637Z10Z13Z_h_ + fdxox_h_ + 2 h_h_ + 4 nadph_h_ + 2 o2_h_ --> dgdg1839Z12Z15Z1644Z7Z10Z13Z_h_ + fdxrd_h_ + 4 h2o_h_ + 4 nadp_h_	DGDGW3DS1839Z12Z15Z1644Z7Z10Z13Z	omega-3 desaturase (18:3(9Z,12Z,15Z)/16:4(4Z,7Z,10Z,13Z)) (DGDG)	Glycerolipid metabolism		( Cre01.g038600 AND ( Cre16.g658400 OR Cre17.g700950 OR Cre03.g183850 OR Cre06.g306350 OR Cre07.g334800 ) )	( Cre01.g038600.t1.2 AND ( Cre16.g658400.t1.2 OR Cre17.g700950.t1.2 OR Cre03.g183850.t1.2 OR Cre06.g306350.t1.2 OR ( Cre07.g334800.t1.2 OR Cre07.g334800.t2.1 ) ) )	( FAD7 AND ( FDX2 OR FDX5 OR FDX6 OR FDX3 OR FDX4 ) )	Chloroplast	[Giroud 1988, Riekhof 2005]
_h_	R1037	dgdg1819Z1617Z_h_ + fdxox_h_ + 2 h_h_ + 4 nadph_h_ + 2 o2_h_ --> dgdg1819Z1627Z10Z_h_ + fdxrd_h_ + 4 h2o_h_ + 4 nadp_h_	DGDGW6DS1819Z1627Z10Z	omega-6 desaturase (18:1(9Z)/16:2(7Z,10Z)) (DGDG)	Glycerolipid metabolism		( ( Cre13.g590500 OR Cre06.g288650 ) AND ( Cre16.g658400 OR Cre17.g700950 OR Cre03.g183850 OR Cre06.g306350 OR Cre07.g334800 ) )	( ( Cre13.g590500.t1.1 OR Cre06.g288650.t1.2 ) AND ( Cre16.g658400.t1.2 OR Cre17.g700950.t1.2 OR Cre03.g183850.t1.2 OR Cre06.g306350.t1.2 OR ( Cre07.g334800.t1.2 OR Cre07.g334800.t2.1 ) ) )	( ( DES6 OR Cre06.g288650 ) AND ( FDX2 OR FDX5 OR FDX6 OR FDX3 OR FDX4 ) )	Chloroplast	[Giroud 1988, Tocher 1998, Sato 1997, Riekhof 2005]
_h_	R1038	dgdg1819Z160_h_ + fdxox_h_ + 2 h_h_ + 4 nadph_h_ + 2 o2_h_ --> dgdg1829Z12Z160_h_ + fdxrd_h_ + 4 h2o_h_ + 4 nadp_h_	DGDGW6DS1829Z12Z160	omega-6 desaturase (18:2(9Z,12Z)/16:0) (DGDG)	Glycerolipid metabolism		( ( Cre13.g590500 OR Cre06.g288650 ) AND ( Cre16.g658400 OR Cre17.g700950 OR Cre03.g183850 OR Cre06.g306350 OR Cre07.g334800 ) )	( ( Cre13.g590500.t1.1 OR Cre06.g288650.t1.2 ) AND ( Cre16.g658400.t1.2 OR Cre17.g700950.t1.2 OR Cre03.g183850.t1.2 OR Cre06.g306350.t1.2 OR ( Cre07.g334800.t1.2 OR Cre07.g334800.t2.1 ) ) )	( ( DES6 OR Cre06.g288650 ) AND ( FDX2 OR FDX5 OR FDX6 OR FDX3 OR FDX4 ) )	Chloroplast	[Giroud 1988, Tocher 1998, Sato 1997, Riekhof 2005]
_h_	R1039	dgdg1819Z1617Z_h_ + fdxox_h_ + 2 h_h_ + 4 nadph_h_ + 2 o2_h_ --> dgdg1829Z12Z1617Z_h_ + fdxrd_h_ + 4 h2o_h_ + 4 nadp_h_	DGDGW6DS1829Z12Z1617Z	omega-6 desaturase (18:2(9Z,12Z)/16:1(7Z)) (DGDG)	Glycerolipid metabolism		( ( Cre13.g590500 OR Cre06.g288650 ) AND ( Cre16.g658400 OR Cre17.g700950 OR Cre03.g183850 OR Cre06.g306350 OR Cre07.g334800 ) )	( ( Cre13.g590500.t1.1 OR Cre06.g288650.t1.2 ) AND ( Cre16.g658400.t1.2 OR Cre17.g700950.t1.2 OR Cre03.g183850.t1.2 OR Cre06.g306350.t1.2 OR ( Cre07.g334800.t1.2 OR Cre07.g334800.t2.1 ) ) )	( ( DES6 OR Cre06.g288650 ) AND ( FDX2 OR FDX5 OR FDX6 OR FDX3 OR FDX4 ) )	Chloroplast	[Giroud 1988, Tocher 1998, Sato 1997, Riekhof 2005]
_h_	R1040	dgdg1819Z1619Z_h_ + fdxox_h_ + 2 h_h_ + 4 nadph_h_ + 2 o2_h_ --> dgdg1829Z12Z1619Z_h_ + fdxrd_h_ + 4 h2o_h_ + 4 nadp_h_	DGDGW6DS1829Z12Z1619Z	omega-6 desaturase (18:2(9Z,12Z)/16:1(9Z)) (DGDG)	Glycerolipid metabolism		( ( Cre13.g590500 OR Cre06.g288650 ) AND ( Cre16.g658400 OR Cre17.g700950 OR Cre03.g183850 OR Cre06.g306350 OR Cre07.g334800 ) )	( ( Cre13.g590500.t1.1 OR Cre06.g288650.t1.2 ) AND ( Cre16.g658400.t1.2 OR Cre17.g700950.t1.2 OR Cre03.g183850.t1.2 OR Cre06.g306350.t1.2 OR ( Cre07.g334800.t1.2 OR Cre07.g334800.t2.1 ) ) )	( ( DES6 OR Cre06.g288650 ) AND ( FDX2 OR FDX5 OR FDX6 OR FDX3 OR FDX4 ) )	Chloroplast	[Giroud 1988, Tocher 1998, Sato 1997, Riekhof 2005]
_h_	R1041	dgdg1819Z1627Z10Z_h_ + fdxox_h_ + 2 h_h_ + 4 nadph_h_ + 2 o2_h_ --> dgdg1829Z12Z1627Z10Z_h_ + fdxrd_h_ + 4 h2o_h_ + 4 nadp_h_	DGDGW6DS1829Z12Z1627Z10Z1	omega-6 desaturase (18:2(9Z,12Z)/16:2(7Z,10Z)) (DGDG)	Glycerolipid metabolism		( ( Cre13.g590500 OR Cre06.g288650 ) AND ( Cre16.g658400 OR Cre17.g700950 OR Cre03.g183850 OR Cre06.g306350 OR Cre07.g334800 ) )	( ( Cre13.g590500.t1.1 OR Cre06.g288650.t1.2 ) AND ( Cre16.g658400.t1.2 OR Cre17.g700950.t1.2 OR Cre03.g183850.t1.2 OR Cre06.g306350.t1.2 OR ( Cre07.g334800.t1.2 OR Cre07.g334800.t2.1 ) ) )	( ( DES6 OR Cre06.g288650 ) AND ( FDX2 OR FDX5 OR FDX6 OR FDX3 OR FDX4 ) )	Chloroplast	[Giroud 1988, Tocher 1998, Sato 1997, Riekhof 2005]
_h_	R1042	dgdg1829Z12Z1617Z_h_ + fdxox_h_ + 2 h_h_ + 4 nadph_h_ + 2 o2_h_ --> dgdg1829Z12Z1627Z10Z_h_ + fdxrd_h_ + 4 h2o_h_ + 4 nadp_h_	DGDGW6DS1829Z12Z1627Z10Z2	omega-6 desaturase (18:2(9Z,12Z)/16:2(7Z,10Z)) (DGDG)	Glycerolipid metabolism		( ( Cre13.g590500 OR Cre06.g288650 ) AND ( Cre16.g658400 OR Cre17.g700950 OR Cre03.g183850 OR Cre06.g306350 OR Cre07.g334800 ) )	( ( Cre13.g590500.t1.1 OR Cre06.g288650.t1.2 ) AND ( Cre16.g658400.t1.2 OR Cre17.g700950.t1.2 OR Cre03.g183850.t1.2 OR Cre06.g306350.t1.2 OR ( Cre07.g334800.t1.2 OR Cre07.g334800.t2.1 ) ) )	( ( DES6 OR Cre06.g288650 ) AND ( FDX2 OR FDX5 OR FDX6 OR FDX3 OR FDX4 ) )	Chloroplast	[Giroud 1988, Tocher 1998, Sato 1997, Riekhof 2005]
_h_	R1043	dgdg1819Z1634Z7Z10Z_h_ + fdxox_h_ + 2 h_h_ + 4 nadph_h_ + 2 o2_h_ --> dgdg1829Z12Z1634Z7Z10Z_h_ + fdxrd_h_ + 4 h2o_h_ + 4 nadp_h_	DGDGW6DS1829Z12Z1634Z7Z10Z	omega-6 desaturase (18:2(9Z,12Z)/16:3(4Z,7Z,10Z))	Glycerolipid metabolism		( ( Cre13.g590500 OR Cre06.g288650 ) AND ( Cre16.g658400 OR Cre17.g700950 OR Cre03.g183850 OR Cre06.g306350 OR Cre07.g334800 ) )	( ( Cre13.g590500.t1.1 OR Cre06.g288650.t1.2 ) AND ( Cre16.g658400.t1.2 OR Cre17.g700950.t1.2 OR Cre03.g183850.t1.2 OR Cre06.g306350.t1.2 OR ( Cre07.g334800.t1.2 OR Cre07.g334800.t2.1 ) ) )	( ( DES6 OR Cre06.g288650 ) AND ( FDX2 OR FDX5 OR FDX6 OR FDX3 OR FDX4 ) )	Chloroplast	[Giroud 1988, Tocher 1998, Sato 1997, Riekhof 2005]
_h_	R1044	dgdg1819Z1637Z10Z13Z_h_ + fdxox_h_ + 2 h_h_ + 4 nadph_h_ + 2 o2_h_ --> dgdg1829Z12Z1637Z10Z13Z_h_ + fdxrd_h_ + 4 h2o_h_ + 4 nadp_h_	DGDGW6DS1829Z12Z1637Z10Z13Z	omega-6 desaturase (18:2(9Z,12Z)/16:3(7Z,10Z,13Z)) (DGDG)	Glycerolipid metabolism		( ( Cre13.g590500 OR Cre06.g288650 ) AND ( Cre16.g658400 OR Cre17.g700950 OR Cre03.g183850 OR Cre06.g306350 OR Cre07.g334800 ) )	( ( Cre13.g590500.t1.1 OR Cre06.g288650.t1.2 ) AND ( Cre16.g658400.t1.2 OR Cre17.g700950.t1.2 OR Cre03.g183850.t1.2 OR Cre06.g306350.t1.2 OR ( Cre07.g334800.t1.2 OR Cre07.g334800.t2.1 ) ) )	( ( DES6 OR Cre06.g288650 ) AND ( FDX2 OR FDX5 OR FDX6 OR FDX3 OR FDX4 ) )	Chloroplast	[Giroud 1988, Tocher 1998, Sato 1997, Riekhof 2005]
_c_	R1045	dgts1601829Z12Z_c_ + 2 nadh_c_ + o2_c_ --> dgts1601835Z9Z12Z_c_ + 2 h2o_c_ + 2 nad_c_	DGTSD5DS1601835Z9Z12Z	delta5 desaturase (16:0/18:3(5Z,9Z,12Z))	Glycerolipid metabolism	1.14.19.-	( Cre10.g453600 OR Cre13.g590500 OR Cre17.g711150 OR Cre06.g288650 )	( ( Cre10.g453600.t1.2 OR Cre10.g453600.t2.1 ) OR Cre13.g590500.t1.1 OR Cre17.g711150.t1.2 OR Cre06.g288650.t1.2 )	( Cre10.g453600 OR DES6 OR FAD2 OR Cre06.g288650 )	Cytosol	[Giroud 1988, Riekhof 2005, Kajikawa 2006]
_c_	R1046	dgts18111Z1829Z12Z_c_ + 2 nadh_c_ + o2_c_ --> dgts18111Z1835Z9Z12Z_c_ + 2 h2o_c_ + 2 nad_c_	DGTSD5DS18111Z1835Z9Z12Z	delta5 desaturase (18:1(11Z)/18:3(5Z,9Z,12Z)) (DGTS)	Glycerolipid metabolism	1.14.19.-	( Cre10.g453600 OR Cre13.g590500 OR Cre17.g711150 OR Cre06.g288650 )	( ( Cre10.g453600.t1.2 OR Cre10.g453600.t2.1 ) OR Cre13.g590500.t1.1 OR Cre17.g711150.t1.2 OR Cre06.g288650.t1.2 )	( Cre10.g453600 OR DES6 OR FAD2 OR Cre06.g288650 )	Cytosol	[Giroud 1988, Riekhof 2005, Kajikawa 2006]
_c_	R1047	dgts1819Z1829Z12Z_c_ + 2 nadh_c_ + o2_c_ --> dgts1819Z1835Z9Z12Z_c_ + 2 h2o_c_ + 2 nad_c_	DGTSD5DS1819Z1835Z9Z12Z	delta5 desaturase (18:1(9Z)/18:3(5Z,9Z,12Z)) (DGTS)	Glycerolipid metabolism	1.14.19.-	( Cre10.g453600 OR Cre13.g590500 OR Cre17.g711150 OR Cre06.g288650 )	( ( Cre10.g453600.t1.2 OR Cre10.g453600.t2.1 ) OR Cre13.g590500.t1.1 OR Cre17.g711150.t1.2 OR Cre06.g288650.t1.2 )	( Cre10.g453600 OR DES6 OR FAD2 OR Cre06.g288650 )	Cytosol	[Giroud 1988, Riekhof 2005, Kajikawa 2006]
_c_	R1048	dgts1829Z12Z1829Z12Z_c_ + 2 nadh_c_ + o2_c_ --> dgts1829Z12Z1835Z9Z12Z_c_ + 2 h2o_c_ + 2 nad_c_	DGTSD5DS1829Z12Z1835Z9Z12Z	delta5 desaturase (18:2(9Z,12Z)/18:3(5Z,9Z,12Z))	Glycerolipid metabolism	1.14.19.-	( Cre10.g453600 OR Cre13.g590500 OR Cre17.g711150 OR Cre06.g288650 )	( ( Cre10.g453600.t1.2 OR Cre10.g453600.t2.1 ) OR Cre13.g590500.t1.1 OR Cre17.g711150.t1.2 OR Cre06.g288650.t1.2 )	( Cre10.g453600 OR DES6 OR FAD2 OR Cre06.g288650 )	Cytosol	[Giroud 1988, Riekhof 2005, Kajikawa 2006]
_c_	R1049	dgts1601819Z_c_ + 2 nadh_c_ + o2_c_ --> dgts1601829Z12Z_c_ + 2 h2o_c_ + 2 nad_c_	DGTSDS1601829Z12Z	oleate desaturase (16:0/18:2(9Z,12Z))	Glycerolipid metabolism	1.14.19.-	( Cre13.g590500 OR Cre17.g711150 OR Cre06.g288650 )	( Cre13.g590500.t1.1 OR Cre17.g711150.t1.2 OR Cre06.g288650.t1.2 )	( DES6 OR FAD2 OR Cre06.g288650 )	Cytosol	[Giroud 1988, Covello 1996, Riekhof 2005]
_c_	R1050	dgts1601835Z9Z12Z_c_ + 2 nadh_c_ + o2_c_ --> dgts1601845Z9Z12Z15Z_c_ + 2 h2o_c_ + 2 nad_c_	DGTSDS1601845Z9Z12Z15Z	linoleate desaturase (16:0/18:4(5Z,9Z,12Z,15Z))	Glycerolipid metabolism	1.14.19.-	( Cre01.g037600 OR Cre01.g037650 OR Cre01.g037700 OR Cre13.g590500 OR Cre17.g711150 OR Cre06.g288650 )	( Cre01.g037600.t1.1 OR Cre01.g037650.t1.2 OR Cre01.g037700.t1.2 OR Cre13.g590500.t1.1 OR Cre17.g711150.t1.2 OR Cre06.g288650.t1.2 )	( Cre01.g037600 OR Cre01.g037650 OR FAD3 OR DES6 OR FAD2 OR Cre06.g288650 )	Cytosol	[Giroud 1988, Riekhof 2005]
_c_	R1051	dgts18111Z1819Z_c_ + 2 nadh_c_ + o2_c_ --> dgts18111Z1829Z12Z_c_ + 2 h2o_c_ + 2 nad_c_	DGTSDS18111Z1829Z12Z	oleate desaturase (18:1(11Z)/18:2(9Z,12Z)) (DGTS)	Glycerolipid metabolism	1.14.19.-	( Cre13.g590500 OR Cre17.g711150 OR Cre06.g288650 )	( Cre13.g590500.t1.1 OR Cre17.g711150.t1.2 OR Cre06.g288650.t1.2 )	( DES6 OR FAD2 OR Cre06.g288650 )	Cytosol	[Giroud 1988, Covello 1996, Riekhof 2005]
_c_	R1052	dgts18111Z1835Z9Z12Z_c_ + 2 nadh_c_ + o2_c_ --> dgts18111Z1845Z9Z12Z15Z_c_ + 2 h2o_c_ + 2 nad_c_	DGTSDS18111Z1845Z9Z12Z15Z	linoleate desaturase (18:1(11Z)/18:4(5Z,9Z,12Z,15Z)) (DGTS)	Glycerolipid metabolism	1.14.19.-	( Cre01.g037600 OR Cre01.g037650 OR Cre01.g037700 OR Cre13.g590500 OR Cre17.g711150 OR Cre06.g288650 )	( Cre01.g037600.t1.1 OR Cre01.g037650.t1.2 OR Cre01.g037700.t1.2 OR Cre13.g590500.t1.1 OR Cre17.g711150.t1.2 OR Cre06.g288650.t1.2 )	( Cre01.g037600 OR Cre01.g037650 OR FAD3 OR DES6 OR FAD2 OR Cre06.g288650 )	Cytosol	[Giroud 1988, Riekhof 2005]
_c_	R1053	dgts1819Z1819Z_c_ + 2 nadh_c_ + o2_c_ --> dgts1819Z1829Z12Z_c_ + 2 h2o_c_ + 2 nad_c_	DGTSDS1819Z1829Z12Z	oleate desaturase (18:1(9Z)/18:2(9Z,12Z)) (DGTS)	Glycerolipid metabolism	1.14.19.-	( Cre13.g590500 OR Cre17.g711150 OR Cre06.g288650 )	( Cre13.g590500.t1.1 OR Cre17.g711150.t1.2 OR Cre06.g288650.t1.2 )	( DES6 OR FAD2 OR Cre06.g288650 )	Cytosol	[Giroud 1988, Covello 1996, Riekhof 2005]
_c_	R1054	dgts1819Z1835Z9Z12Z_c_ + 2 nadh_c_ + o2_c_ --> dgts1819Z1845Z9Z12Z15Z_c_ + 2 h2o_c_ + 2 nad_c_	DGTSDS1819Z1845Z9Z12Z15Z	linoleate desaturase (18:1(9Z)/18:4(5Z,9Z,12Z,15Z)) (DGTS)	Glycerolipid metabolism	1.14.19.-	( Cre01.g037600 OR Cre01.g037650 OR Cre01.g037700 OR Cre13.g590500 OR Cre17.g711150 OR Cre06.g288650 )	( Cre01.g037600.t1.1 OR Cre01.g037650.t1.2 OR Cre01.g037700.t1.2 OR Cre13.g590500.t1.1 OR Cre17.g711150.t1.2 OR Cre06.g288650.t1.2 )	( Cre01.g037600 OR Cre01.g037650 OR FAD3 OR DES6 OR FAD2 OR Cre06.g288650 )	Cytosol	[Giroud 1988, Riekhof 2005]
_c_	R1055	dgts1819Z18111Z_c_ + 2 nadh_c_ + o2_c_ --> dgts1829Z12Z18111Z_c_ + 2 h2o_c_ + 2 nad_c_	DGTSDS1829Z12Z18111Z	oleate desaturase (18:2(9Z,12Z)/18:1(11Z))	Glycerolipid metabolism	1.14.19.-	( Cre13.g590500 OR Cre17.g711150 OR Cre06.g288650 )	( Cre13.g590500.t1.1 OR Cre17.g711150.t1.2 OR Cre06.g288650.t1.2 )	( DES6 OR FAD2 OR Cre06.g288650 )	Cytosol	[Giroud 1988, Covello 1996, Riekhof 2005]
_c_	R1056	dgts1819Z1819Z_c_ + 2 nadh_c_ + o2_c_ --> dgts1829Z12Z1819Z_c_ + 2 h2o_c_ + 2 nad_c_	DGTSDS1829Z12Z1819Z	oleate desaturase (18:2(9Z,12Z)/18:1(9Z))	Glycerolipid metabolism	1.14.19.-	( Cre13.g590500 OR Cre17.g711150 OR Cre06.g288650 )	( Cre13.g590500.t1.1 OR Cre17.g711150.t1.2 OR Cre06.g288650.t1.2 )	( DES6 OR FAD2 OR Cre06.g288650 )	Cytosol	[Giroud 1988, Covello 1996, Riekhof 2005]
_c_	R1057	dgts1829Z12Z1819Z_c_ + 2 nadh_c_ + o2_c_ --> dgts1829Z12Z1829Z12Z_c_ + 2 h2o_c_ + 2 nad_c_	DGTSDS1829Z12Z1829Z12Z1	oleate desaturase (18:2(9Z,12Z)/18:2(9Z,12Z))	Glycerolipid metabolism	1.14.19.-	( Cre13.g590500 OR Cre17.g711150 OR Cre06.g288650 )	( Cre13.g590500.t1.1 OR Cre17.g711150.t1.2 OR Cre06.g288650.t1.2 )	( DES6 OR FAD2 OR Cre06.g288650 )	Cytosol	[Giroud 1988, Covello 1996, Riekhof 2005]
_c_	R1058	dgts1819Z1829Z12Z_c_ + 2 nadh_c_ + o2_c_ --> dgts1829Z12Z1829Z12Z_c_ + 2 h2o_c_ + 2 nad_c_	DGTSDS1829Z12Z1829Z12Z2	oleate desaturase (18:2(9Z,12Z)/18:2(9Z,12Z))	Glycerolipid metabolism	1.14.19.-	( Cre13.g590500 OR Cre17.g711150 OR Cre06.g288650 )	( Cre13.g590500.t1.1 OR Cre17.g711150.t1.2 OR Cre06.g288650.t1.2 )	( DES6 OR FAD2 OR Cre06.g288650 )	Cytosol	[Giroud 1988, Covello 1996, Riekhof 2005]
_c_	R1059	dgts1819Z1835Z9Z12Z_c_ + 2 nadh_c_ + o2_c_ --> dgts1829Z12Z1835Z9Z12Z_c_ + 2 h2o_c_ + 2 nad_c_	DGTSDS1829Z12Z1835Z9Z12Z	oleate desaturase (18:2(9Z,12Z)/18:3(5Z,9Z,12Z)) (DGTS)	Glycerolipid metabolism	1.14.19.-	( Cre13.g590500 OR Cre17.g711150 OR Cre06.g288650 )	( Cre13.g590500.t1.1 OR Cre17.g711150.t1.2 OR Cre06.g288650.t1.2 )	( DES6 OR FAD2 OR Cre06.g288650 )	Cytosol	[Giroud 1988, Covello 1996, Riekhof 2005]
_c_	R1060	dgts1819Z1845Z9Z12Z15Z_c_ + 2 nadh_c_ + o2_c_ --> dgts1829Z12Z1845Z9Z12Z15Z_c_ + 2 h2o_c_ + 2 nad_c_	DGTSDS1829Z12Z1845Z9Z12Z15Z1	linoleate desaturase (18:2(9Z,12Z)/18:4(5Z,9Z,12Z,15Z))	Glycerolipid metabolism	1.14.19.-	( Cre01.g037600 OR Cre01.g037650 OR Cre01.g037700 OR Cre13.g590500 OR Cre17.g711150 OR Cre06.g288650 )	( Cre01.g037600.t1.1 OR Cre01.g037650.t1.2 OR Cre01.g037700.t1.2 OR Cre13.g590500.t1.1 OR Cre17.g711150.t1.2 OR Cre06.g288650.t1.2 )	( Cre01.g037600 OR Cre01.g037650 OR FAD3 OR DES6 OR FAD2 OR Cre06.g288650 )	Cytosol	[Giroud 1988, Riekhof 2005]
_c_	R1061	dgts1829Z12Z1835Z9Z12Z_c_ + 2 nadh_c_ + o2_c_ --> dgts1829Z12Z1845Z9Z12Z15Z_c_ + 2 h2o_c_ + 2 nad_c_	DGTSDS1829Z12Z1845Z9Z12Z15Z2	oleate desaturase (18:2(9Z,12Z)/18:4(5Z,9Z,12Z,15Z))	Glycerolipid metabolism	1.14.19.-	( Cre13.g590500 OR Cre17.g711150 OR Cre06.g288650 )	( Cre13.g590500.t1.1 OR Cre17.g711150.t1.2 OR Cre06.g288650.t1.2 )	( DES6 OR FAD2 OR Cre06.g288650 )	Cytosol	[Giroud 1988, Covello 1996, Riekhof 2005]
_c_	R1062	dgts1829Z12Z18111Z_c_ + 2 nadh_c_ + o2_c_ --> dgts1839Z12Z15Z18111Z_c_ + 2 h2o_c_ + 2 nad_c_	DGTSDS1839Z12Z15Z18111Z	linoleate desaturase (18:3(9Z,12Z,15Z)/18:1(11Z))	Glycerolipid metabolism	1.14.19.-	( Cre01.g037600 OR Cre01.g037650 OR Cre01.g037700 OR Cre13.g590500 OR Cre17.g711150 OR Cre06.g288650 )	( Cre01.g037600.t1.1 OR Cre01.g037650.t1.2 OR Cre01.g037700.t1.2 OR Cre13.g590500.t1.1 OR Cre17.g711150.t1.2 OR Cre06.g288650.t1.2 )	( Cre01.g037600 OR Cre01.g037650 OR FAD3 OR DES6 OR FAD2 OR Cre06.g288650 )	Cytosol	[Giroud 1988, Riekhof 2005]
_c_	R1063	dgts1829Z12Z1819Z_c_ + 2 nadh_c_ + o2_c_ --> dgts1839Z12Z15Z1819Z_c_ + 2 h2o_c_ + 2 nad_c_	DGTSDS1839Z12Z15Z1819Z	linoleate desaturase (18:3(9Z,12Z,15Z)/18:1(9Z))	Glycerolipid metabolism	1.14.19.-	( Cre01.g037600 OR Cre01.g037650 OR Cre01.g037700 OR Cre13.g590500 OR Cre17.g711150 OR Cre06.g288650 )	( Cre01.g037600.t1.1 OR Cre01.g037650.t1.2 OR Cre01.g037700.t1.2 OR Cre13.g590500.t1.1 OR Cre17.g711150.t1.2 OR Cre06.g288650.t1.2 )	( Cre01.g037600 OR Cre01.g037650 OR FAD3 OR DES6 OR FAD2 OR Cre06.g288650 )	Cytosol	[Giroud 1988, Riekhof 2005]
_c_	R1064	dgts1829Z12Z1835Z9Z12Z_c_ + 2 nadh_c_ + o2_c_ --> dgts1839Z12Z15Z1835Z9Z12Z_c_ + 2 h2o_c_ + 2 nad_c_	DGTSDS1839Z12Z15Z1835Z9Z12Z	linoleate desaturase (18:3(9Z,12Z,15Z)/18:3(5Z,9Z,12Z))	Glycerolipid metabolism	1.14.19.-	( Cre01.g037600 OR Cre01.g037650 OR Cre01.g037700 OR Cre13.g590500 OR Cre17.g711150 OR Cre06.g288650 )	( Cre01.g037600.t1.1 OR Cre01.g037650.t1.2 OR Cre01.g037700.t1.2 OR Cre13.g590500.t1.1 OR Cre17.g711150.t1.2 OR Cre06.g288650.t1.2 )	( Cre01.g037600 OR Cre01.g037650 OR FAD3 OR DES6 OR FAD2 OR Cre06.g288650 )	Cytosol	[Giroud 1988, Riekhof 2005]
_c_	R1065	dgts1829Z12Z1845Z9Z12Z15Z_c_ + 2 nadh_c_ + o2_c_ --> dgts1839Z12Z15Z1845Z9Z12Z15Z_c_ + 2 h2o_c_ + 2 nad_c_	DGTSDS1839Z12Z15Z1845Z9Z12Z15Z1	linoleate desaturase (18:3(9Z,12Z,15Z)/18:4(5Z,9Z,12Z,15Z))	Glycerolipid metabolism	1.14.19.-	( Cre01.g037600 OR Cre01.g037650 OR Cre01.g037700 OR Cre13.g590500 OR Cre17.g711150 OR Cre06.g288650 )	( Cre01.g037600.t1.1 OR Cre01.g037650.t1.2 OR Cre01.g037700.t1.2 OR Cre13.g590500.t1.1 OR Cre17.g711150.t1.2 OR Cre06.g288650.t1.2 )	( Cre01.g037600 OR Cre01.g037650 OR FAD3 OR DES6 OR FAD2 OR Cre06.g288650 )	Cytosol	[Giroud 1988, Riekhof 2005]
_c_	R1066	dgts1839Z12Z15Z1835Z9Z12Z_c_ + 2 nadh_c_ + o2_c_ --> dgts1839Z12Z15Z1845Z9Z12Z15Z_c_ + 2 h2o_c_ + 2 nad_c_	DGTSDS1839Z12Z15Z1845Z9Z12Z15Z2	linoleate desaturase (18:3(9Z,12Z,15Z)/18:4(5Z,9Z,12Z,15Z))	Glycerolipid metabolism	1.14.19.-	( Cre01.g037600 OR Cre01.g037650 OR Cre01.g037700 OR Cre13.g590500 OR Cre17.g711150 OR Cre06.g288650 )	( Cre01.g037600.t1.1 OR Cre01.g037650.t1.2 OR Cre01.g037700.t1.2 OR Cre13.g590500.t1.1 OR Cre17.g711150.t1.2 OR Cre06.g288650.t1.2 )	( Cre01.g037600 OR Cre01.g037650 OR FAD3 OR DES6 OR FAD2 OR Cre06.g288650 )	Cytosol	[Giroud 1988, Riekhof 2005]
_c_	R1067	atp_c_ + coa_c_ + ocdca_c_ --> amp_c_ + ocdccoa_c_ + ppi_c_	FACOAL180	long-chain acyl-CoA synthetase (18:0)	Glycerolipid metabolism	6.2.1.3	( Cre12.g507400 OR Cre13.g566650 OR Cre03.g182050 OR Cre03.g211745 OR Cre13.g586000 OR Cre12.g500715 )	( Cre12.g507400.t1.2 OR ( Cre13.g566650.t1.2 OR Cre13.g566650.t2.1 ) OR Cre03.g182050.t1.2 OR Cre03.g211745.t1.1 OR Cre13.g586000.t1.2 OR Cre12.g500715.t1.2 )	( Cre12.g507400 OR Cre13.g566650 OR Cre03.g182050 OR Cre03.g211745 OR Cre13.g586000 OR Cre12.g500715 )	Cytosol	[Riekhof 2005]	R00390
_c_	R1068	atp_c_ + coa_c_ + ocdce9a_c_ --> amp_c_ + ocdce9coa_c_ + ppi_c_	FACOAL181	long-chain acyl-CoA synthetase (18:1(9Z))	Glycerolipid metabolism	6.2.1.3	( Cre12.g507400 OR Cre13.g566650 OR Cre03.g182050 OR Cre03.g211745 OR Cre13.g586000 OR Cre12.g500715 )	( Cre12.g507400.t1.2 OR ( Cre13.g566650.t1.2 OR Cre13.g566650.t2.1 ) OR Cre03.g182050.t1.2 OR Cre03.g211745.t1.1 OR Cre13.g586000.t1.2 OR Cre12.g500715.t1.2 )	( Cre12.g507400 OR Cre13.g566650 OR Cre03.g182050 OR Cre03.g211745 OR Cre13.g586000 OR Cre12.g500715 )	Cytosol	[Riekhof 2005]	R00390
_c_	R1069	atp_c_ + coa_c_ + ocdcea_c_ --> amp_c_ + ocdcecoa_c_ + ppi_c_	FACOAL18111Z	long-chain acyl-CoA synthetase (18:1(11Z))	Glycerolipid metabolism	6.2.1.3	( Cre12.g507400 OR Cre13.g566650 OR Cre03.g182050 OR Cre03.g211745 OR Cre13.g586000 OR Cre12.g500715 )	( Cre12.g507400.t1.2 OR ( Cre13.g566650.t1.2 OR Cre13.g566650.t2.1 ) OR Cre03.g182050.t1.2 OR Cre03.g211745.t1.1 OR Cre13.g586000.t1.2 OR Cre12.g500715.t1.2 )	( Cre12.g507400 OR Cre13.g566650 OR Cre03.g182050 OR Cre03.g211745 OR Cre13.g586000 OR Cre12.g500715 )	Cytosol	[Riekhof 2005]	R00390
_c_	R1070	glyc3p_c_ + pmtcoa_c_ --> 1hdecg3p_c_ + coa_c_	G3PAT160	glycerol-3-phosphate: acyl-coa acyltransferase (16:0)	Glycerolipid metabolism	2.3.1.15	Cre06.g273250	Cre06.g273250.t1.2	GPA2	Cytosol	[Riekhof 2005]	R00851
_h_	R1071	glyc3p_h_ + palmACP_h_ --> 1hdecg3p_h_ + ACP_h_	G3PAT160h	glycerol-3-phosphate acyltransferase (C16:0)	Glycerolipid metabolism	2.3.1.15	( Cre13.g577100 AND Cre02.g143000 )	( Cre13.g577100.t1.2 AND Cre02.g143000.t1.2 )	( ACP2 AND GPA1 )	Chloroplast	[Riekhof 2005]	R00851
_c_	R1072	glyc3p_c_ + ocdccoa_c_ --> 1odecg3p_c_ + coa_c_	G3PAT180	glycerol-3-phosphate: acyl-coa acyltransferase (18:0)	Glycerolipid metabolism	2.3.1.15	Cre06.g273250	Cre06.g273250.t1.2	GPA2	Cytosol	[Riekhof 2005]	R00851
_h_	R1073	glyc3p_h_ + ocdcaACP_h_ --> 1odecg3p_h_ + ACP_h_	G3PAT180h	glycerol-3-phosphate acyltransferase (C18:0)	Glycerolipid metabolism	2.3.1.15	( Cre13.g577100 AND Cre02.g143000 )	( Cre13.g577100.t1.2 AND Cre02.g143000.t1.2 )	( ACP2 AND GPA1 )	Chloroplast	[Riekhof 2005]	R00851
_c_	R1074	glyc3p_c_ + ocdcecoa_c_ --> 1odec11eg3p_c_ + coa_c_	G3PAT181	glycerol-3-phosphate: acyl-coa acyltransferase (18:1(11Z))	Glycerolipid metabolism	2.3.1.15	Cre06.g273250	Cre06.g273250.t1.2	GPA2	Cytosol	[Riekhof 2005]	R00851
_c_	R1075	glyc3p_c_ + ocdce9coa_c_ --> 1odec9eg3p_c_ + coa_c_	G3PAT1819Z	glycerol-3-phosphate: acyl-coa acyltransferase (18:1(9Z))	Glycerolipid metabolism	2.3.1.15	Cre06.g273250	Cre06.g273250.t1.2	GPA2	Cytosol	[Riekhof 2005]	R00851
_h_	R1076	glyc3p_h_ + octe9ACP_h_ --> 1odec9eg3p_h_ + ACP_h_	G3PAT1819Zh	glycerol-3-phosphate acyltransferase ((9Z)-C18:1)	Glycerolipid metabolism	2.3.1.15	( Cre13.g577100 AND Cre02.g143000 )	( Cre13.g577100.t1.2 AND Cre02.g143000.t1.2 )	( ACP2 AND GPA1 )	Chloroplast	[Riekhof 2005]	R00851
_h_	R1077	glyc3p_h_ + octeACP_h_ --> 1odec11eg3p_h_ + ACP_h_	G3PAT181h	glycerol-3-phosphate acyltransferase ((11Z)-C18:1)	Glycerolipid metabolism	2.3.1.15	( Cre13.g577100 AND Cre02.g143000 )	( Cre13.g577100.t1.2 AND Cre02.g143000.t1.2 )	( ACP2 AND GPA1 )	Chloroplast	[Riekhof 2005]	R00851
_c_	R1078	glyc-R_c_ + 2 h_c_ + nadh_c_ --> glyald_c_ + h2o_c_ + nad_c_	GLYALDOR	glyceraldehyde oxidoreductase (NAD)	Glycerolipid metabolism	1.2.1.3	Cre12.g500150	Cre12.g500150.t1.1	ALD5	Cytosol		R01752
_c_	R1079	atp_c_ + glyc_c_ --> adp_c_ + glyc3p_c_	GLYK	glycerol kinase	Glycerolipid metabolism	2.7.1.30	Cre04.g224150	Cre04.g224150.t1.2	Cre04.g224150	Cytosol		R00847
_c_	R1080	h2o_c_ + mag160_c_ --> glyc_c_ + h_c_ + hdca_c_	MAGAH160	1-acylglycerol acylhydrolase (16:0)	Glycerolipid metabolism	3.1.1.23	( Cre01.g028250 OR Cre01.g038900 )	( Cre01.g028250.t1.2 OR Cre01.g038900.t1.1 )	( GEA1 OR Cre01.g038900 )	Cytosol		R01351
_c_	R1081	h2o_c_ + mag180_c_ --> glyc_c_ + h_c_ + ocdca_c_	MAGAH180	1-acylglycerol acylhydrolase (18:0)	Glycerolipid metabolism	3.1.1.23	( Cre01.g028250 OR Cre01.g038900 )	( Cre01.g028250.t1.2 OR Cre01.g038900.t1.1 )	( GEA1 OR Cre01.g038900 )	Cytosol		R01351
_c_	R1082	h2o_c_ + mag18111Z_c_ --> glyc_c_ + h_c_ + ocdcea_c_	MAGAH18111Z	1-acylglycerol acylhydrolase (18:1(11Z))	Glycerolipid metabolism	3.1.1.23	( Cre01.g028250 OR Cre01.g038900 )	( Cre01.g028250.t1.2 OR Cre01.g038900.t1.1 )	( GEA1 OR Cre01.g038900 )	Cytosol		R01351
_c_	R1083	h2o_c_ + mag1819Z_c_ --> glyc_c_ + h_c_ + ocdce9a_c_	MAGAH1819Z	1-acylglycerol acylhydrolase (18:1(9Z))	Glycerolipid metabolism	3.1.1.23	( Cre01.g028250 OR Cre01.g038900 )	( Cre01.g028250.t1.2 OR Cre01.g038900.t1.1 )	( GEA1 OR Cre01.g038900 )	Cytosol		R01351
_h_	R1084	fdxox_h_ + 2 h_h_ + mgdg1819Z1637Z10Z13Z_h_ + 4 nadph_h_ + 2 o2_h_ --> fdxrd_h_ + 4 h2o_h_ + mgdg1819Z1644Z7Z10Z13Z_h_ + 4 nadp_h_	MGDGD4DS1819Z1644Z7Z10Z13Z	monogalatcosyldiacylglycerol 16-carbon delta4-desaturase (18:1(9Z)/16:4(4Z,7Z,10Z,13Z))	Glycerolipid metabolism		( Cre16.g658400 OR Cre17.g700950 OR Cre03.g183850 OR Cre06.g306350 OR Cre07.g334800 )	( Cre16.g658400.t1.2 OR Cre17.g700950.t1.2 OR Cre03.g183850.t1.2 OR Cre06.g306350.t1.2 OR ( Cre07.g334800.t1.2 OR Cre07.g334800.t2.1 ) )	( FDX2 OR FDX5 OR FDX6 OR FDX3 OR FDX4 )	Chloroplast	[Giroud 1988, Riekhof 2005]
_h_	R1085	fdxox_h_ + 2 h_h_ + mgdg1829Z12Z1627Z10Z_h_ + 4 nadph_h_ + 2 o2_h_ --> fdxrd_h_ + 4 h2o_h_ + mgdg1829Z12Z1634Z7Z10Z_h_ + 4 nadp_h_	MGDGD4DS1829Z12Z1634Z7Z10Z	monogalatcosyldiacylglycerol 16-carbon delta4-desaturase (18:2(9Z,12Z)/16:3(4Z,7Z,10Z))	Glycerolipid metabolism		( Cre16.g658400 OR Cre17.g700950 OR Cre03.g183850 OR Cre06.g306350 OR Cre07.g334800 )	( Cre16.g658400.t1.2 OR Cre17.g700950.t1.2 OR Cre03.g183850.t1.2 OR Cre06.g306350.t1.2 OR ( Cre07.g334800.t1.2 OR Cre07.g334800.t2.1 ) )	( FDX2 OR FDX5 OR FDX6 OR FDX3 OR FDX4 )	Chloroplast	[Giroud 1988, Riekhof 2005]
_h_	R1086	fdxox_h_ + 2 h_h_ + mgdg1829Z12Z1637Z10Z13Z_h_ + 4 nadph_h_ + 2 o2_h_ --> fdxrd_h_ + 4 h2o_h_ + mgdg1829Z12Z1644Z7Z10Z13Z_h_ + 4 nadp_h_	MGDGD4DS1829Z12Z1644Z7Z10Z13Z	monogalatcosyldiacylglycerol 16-carbon delta4-desaturase (18:2(9Z,12Z)/16:4(4Z,7Z,10Z,13Z))	Glycerolipid metabolism		( Cre16.g658400 OR Cre17.g700950 OR Cre03.g183850 OR Cre06.g306350 OR Cre07.g334800 )	( Cre16.g658400.t1.2 OR Cre17.g700950.t1.2 OR Cre03.g183850.t1.2 OR Cre06.g306350.t1.2 OR ( Cre07.g334800.t1.2 OR Cre07.g334800.t2.1 ) )	( FDX2 OR FDX5 OR FDX6 OR FDX3 OR FDX4 )	Chloroplast	[Giroud 1988, Riekhof 2005]
_h_	R1087	fdxox_h_ + 2 h_h_ + mgdg1839Z12Z15Z1627Z10Z_h_ + 4 nadph_h_ + 2 o2_h_ --> fdxrd_h_ + 4 h2o_h_ + mgdg1839Z12Z15Z1634Z7Z10Z_h_ + 4 nadp_h_	MGDGD4DS1839Z12Z15Z1634Z7Z10Z	monogalatcosyldiacylglycerol 16-carbon delta4-desaturase (18:3(9Z,12Z,15Z)/16:3(4Z,7Z,10Z))	Glycerolipid metabolism		( Cre16.g658400 OR Cre17.g700950 OR Cre03.g183850 OR Cre06.g306350 OR Cre07.g334800 )	( Cre16.g658400.t1.2 OR Cre17.g700950.t1.2 OR Cre03.g183850.t1.2 OR Cre06.g306350.t1.2 OR ( Cre07.g334800.t1.2 OR Cre07.g334800.t2.1 ) )	( FDX2 OR FDX5 OR FDX6 OR FDX3 OR FDX4 )	Chloroplast	[Giroud 1988, Riekhof 2005]
_h_	R1088	fdxox_h_ + 2 h_h_ + mgdg1839Z12Z15Z1634Z7Z10Z_h_ + 4 nadph_h_ + 2 o2_h_ --> fdxrd_h_ + 4 h2o_h_ + mgdg1839Z12Z15Z1644Z7Z10Z13Z_h_ + 4 nadp_h_	MGDGD4DS1839Z12Z15Z1644Z7Z10Z13Z	monogalatcosyldiacylglycerol 16-carbon delta4-desaturase (18:3(9Z,12Z,15Z)/16:4(4Z,7Z,10Z,13Z))	Glycerolipid metabolism		( Cre16.g658400 OR Cre17.g700950 OR Cre03.g183850 OR Cre06.g306350 OR Cre07.g334800 )	( Cre16.g658400.t1.2 OR Cre17.g700950.t1.2 OR Cre03.g183850.t1.2 OR Cre06.g306350.t1.2 OR ( Cre07.g334800.t1.2 OR Cre07.g334800.t2.1 ) )	( FDX2 OR FDX5 OR FDX6 OR FDX3 OR FDX4 )	Chloroplast	[Giroud 1988, Riekhof 2005]
_h_	R1089	fdxox_h_ + 2 h_h_ + mgdg1819Z160_h_ + 4 nadph_h_ + 2 o2_h_ --> fdxrd_h_ + 4 h2o_h_ + mgdg1819Z1617Z_h_ + 4 nadp_h_	MGDGD7DS1819Z1617Z	monogalatcosyldiacylglycerol palmitate delta7-desaturase (18:1(9Z)/16:1(7Z))	Glycerolipid metabolism	1.14.19.1	( ( Cre13.g590500 OR Cre09.g397250 ) AND ( Cre16.g658400 OR Cre17.g700950 OR Cre03.g183850 OR Cre06.g306350 OR Cre07.g334800 ) )	( ( Cre13.g590500.t1.1 OR Cre09.g397250.t1.2 ) AND ( Cre16.g658400.t1.2 OR Cre17.g700950.t1.2 OR Cre03.g183850.t1.2 OR Cre06.g306350.t1.2 OR ( Cre07.g334800.t1.2 OR Cre07.g334800.t2.1 ) ) )	( ( DES6 OR FAD5A ) AND ( FDX2 OR FDX5 OR FDX6 OR FDX3 OR FDX4 ) )	Chloroplast	[Giroud 1988, Giroud 1989, Riekhof 2005]
_h_	R1090	fdxox_h_ + 2 h_h_ + mgdg1829Z12Z160_h_ + 4 nadph_h_ + 2 o2_h_ --> fdxrd_h_ + 4 h2o_h_ + mgdg1829Z12Z1617Z_h_ + 4 nadp_h_	MGDGD7DS1829Z12Z1617Z	monogalatcosyldiacylglycerol palmitate delta7-desaturase (18:2(9Z,12Z)/16:1(7Z))	Glycerolipid metabolism	1.14.19.1	( ( Cre13.g590500 OR Cre09.g397250 ) AND ( Cre16.g658400 OR Cre17.g700950 OR Cre03.g183850 OR Cre06.g306350 OR Cre07.g334800 ) )	( ( Cre13.g590500.t1.1 OR Cre09.g397250.t1.2 ) AND ( Cre16.g658400.t1.2 OR Cre17.g700950.t1.2 OR Cre03.g183850.t1.2 OR Cre06.g306350.t1.2 OR ( Cre07.g334800.t1.2 OR Cre07.g334800.t2.1 ) ) )	( ( DES6 OR FAD5A ) AND ( FDX2 OR FDX5 OR FDX6 OR FDX3 OR FDX4 ) )	Chloroplast	[Giroud 1988, Giroud 1989, Riekhof 2005]
_h_	R1091	12dgr1819Z160_h_ + udpgal_h_ --> mgdg1819Z160_h_ + udp_h_	MGDGS1819Z160	monogalactosyldiacylglycerol synthase (18:1(9Z)/16:0)	Glycerolipid metabolism	2.4.1.46	Cre13.g585301	Cre13.g585301.t1.1	CPLD55	Chloroplast	[Giroud 1988, Giroud 1989, Riekhof 2005]	R02691
_h_	R1092	12dgr1819Z1619Z_h_ + udpgal_h_ --> mgdg1819Z1619Z_h_ + udp_h_	MGDGS1819Z1619Z	monogalactosyldiacylglycerol synthase (18:1(9Z)/16:1(9Z))	Glycerolipid metabolism	2.4.1.46	Cre13.g585301	Cre13.g585301.t1.1	CPLD55	Chloroplast	[Giroud 1988, Giroud 1989, Riekhof 2005]	R02691
_h_	R1093	fdxox_h_ + 2 h_h_ + mgdg1819Z1627Z10Z_h_ + 4 nadph_h_ + 2 o2_h_ --> fdxrd_h_ + 4 h2o_h_ + mgdg1819Z1637Z10Z13Z_h_ + 4 nadp_h_	MGDGW3DS1819Z1637Z10Z13Z	omega-3 desaturase (18:1(9Z)/16:3(7Z,10Z,13Z)) (MGDG)	Glycerolipid metabolism		( Cre01.g038600 AND ( Cre16.g658400 OR Cre17.g700950 OR Cre03.g183850 OR Cre06.g306350 OR Cre07.g334800 ) )	( Cre01.g038600.t1.2 AND ( Cre16.g658400.t1.2 OR Cre17.g700950.t1.2 OR Cre03.g183850.t1.2 OR Cre06.g306350.t1.2 OR ( Cre07.g334800.t1.2 OR Cre07.g334800.t2.1 ) ) )	( FAD7 AND ( FDX2 OR FDX5 OR FDX6 OR FDX3 OR FDX4 ) )	Chloroplast	[Giroud 1988, Riekhof 2005]
_h_	R1094	fdxox_h_ + 2 h_h_ + mgdg1829Z12Z1627Z10Z_h_ + 4 nadph_h_ + 2 o2_h_ --> fdxrd_h_ + 4 h2o_h_ + mgdg1829Z12Z1637Z10Z13Z_h_ + 4 nadp_h_	MGDGW3DS1829Z12Z1637Z10Z13Z	omega-3 desaturase (18:2(9Z,12Z)/16:3(7Z,10Z,13Z)) (MGDG)	Glycerolipid metabolism		( Cre01.g038600 AND ( Cre16.g658400 OR Cre17.g700950 OR Cre03.g183850 OR Cre06.g306350 OR Cre07.g334800 ) )	( Cre01.g038600.t1.2 AND ( Cre16.g658400.t1.2 OR Cre17.g700950.t1.2 OR Cre03.g183850.t1.2 OR Cre06.g306350.t1.2 OR ( Cre07.g334800.t1.2 OR Cre07.g334800.t2.1 ) ) )	( FAD7 AND ( FDX2 OR FDX5 OR FDX6 OR FDX3 OR FDX4 ) )	Chloroplast	[Giroud 1988, Riekhof 2005]
_h_	R1095	fdxox_h_ + 2 h_h_ + mgdg1829Z12Z1634Z7Z10Z_h_ + 4 nadph_h_ + 2 o2_h_ --> fdxrd_h_ + 4 h2o_h_ + mgdg1829Z12Z1644Z7Z10Z13Z_h_ + 4 nadp_h_	MGDGW3DS1829Z12Z1644Z7Z10Z13Z	omega-3 desaturase (18:2(9Z,12Z)/16:4(4Z,7Z,10Z,13Z))	Glycerolipid metabolism		( Cre01.g038600 AND ( Cre16.g658400 OR Cre17.g700950 OR Cre03.g183850 OR Cre06.g306350 OR Cre07.g334800 ) )	( Cre01.g038600.t1.2 AND ( Cre16.g658400.t1.2 OR Cre17.g700950.t1.2 OR Cre03.g183850.t1.2 OR Cre06.g306350.t1.2 OR ( Cre07.g334800.t1.2 OR Cre07.g334800.t2.1 ) ) )	( FAD7 AND ( FDX2 OR FDX5 OR FDX6 OR FDX3 OR FDX4 ) )	Chloroplast	[Giroud 1988, Riekhof 2005]
_h_	R1096	fdxox_h_ + 2 h_h_ + mgdg1829Z12Z160_h_ + 4 nadph_h_ + 2 o2_h_ --> fdxrd_h_ + 4 h2o_h_ + mgdg1839Z12Z15Z160_h_ + 4 nadp_h_	MGDGW3DS1839Z12Z15Z160	omega-3 desaturase (18:3(9Z,12Z,15Z)/16:0) (MGDG)	Glycerolipid metabolism		( Cre01.g038600 AND ( Cre16.g658400 OR Cre17.g700950 OR Cre03.g183850 OR Cre06.g306350 OR Cre07.g334800 ) )	( Cre01.g038600.t1.2 AND ( Cre16.g658400.t1.2 OR Cre17.g700950.t1.2 OR Cre03.g183850.t1.2 OR Cre06.g306350.t1.2 OR ( Cre07.g334800.t1.2 OR Cre07.g334800.t2.1 ) ) )	( FAD7 AND ( FDX2 OR FDX5 OR FDX6 OR FDX3 OR FDX4 ) )	Chloroplast	[Giroud 1988, Riekhof 2005]
_h_	R1097	fdxox_h_ + 2 h_h_ + mgdg1829Z12Z1627Z10Z_h_ + 4 nadph_h_ + 2 o2_h_ --> fdxrd_h_ + 4 h2o_h_ + mgdg1839Z12Z15Z1627Z10Z_h_ + 4 nadp_h_	MGDGW3DS1839Z12Z15Z1627Z10Z	omega-3 desaturase (18:3(9Z,12Z,15Z)/16:2(7Z,10Z)) (MGDG)	Glycerolipid metabolism		( Cre01.g038600 AND ( Cre16.g658400 OR Cre17.g700950 OR Cre03.g183850 OR Cre06.g306350 OR Cre07.g334800 ) )	( Cre01.g038600.t1.2 AND ( Cre16.g658400.t1.2 OR Cre17.g700950.t1.2 OR Cre03.g183850.t1.2 OR Cre06.g306350.t1.2 OR ( Cre07.g334800.t1.2 OR Cre07.g334800.t2.1 ) ) )	( FAD7 AND ( FDX2 OR FDX5 OR FDX6 OR FDX3 OR FDX4 ) )	Chloroplast	[Giroud 1988, Riekhof 2005]
_h_	R1098	fdxox_h_ + 2 h_h_ + mgdg1829Z12Z1634Z7Z10Z_h_ + 4 nadph_h_ + 2 o2_h_ --> fdxrd_h_ + 4 h2o_h_ + mgdg1839Z12Z15Z1634Z7Z10Z_h_ + 4 nadp_h_	MGDGW3DS1839Z12Z15Z1634Z7Z10Z	omega-3 desaturase (18:3(9Z,12Z,15Z)/16:3(4Z,7Z,10Z)) (MGDG)	Glycerolipid metabolism		( Cre01.g038600 AND ( Cre16.g658400 OR Cre17.g700950 OR Cre03.g183850 OR Cre06.g306350 OR Cre07.g334800 ) )	( Cre01.g038600.t1.2 AND ( Cre16.g658400.t1.2 OR Cre17.g700950.t1.2 OR Cre03.g183850.t1.2 OR Cre06.g306350.t1.2 OR ( Cre07.g334800.t1.2 OR Cre07.g334800.t2.1 ) ) )	( FAD7 AND ( FDX2 OR FDX5 OR FDX6 OR FDX3 OR FDX4 ) )	Chloroplast	[Giroud 1988, Riekhof 2005]
_h_	R1099	fdxox_h_ + 2 h_h_ + mgdg1829Z12Z1637Z10Z13Z_h_ + 4 nadph_h_ + 2 o2_h_ --> fdxrd_h_ + 4 h2o_h_ + mgdg1839Z12Z15Z1637Z10Z13Z_h_ + 4 nadp_h_	MGDGW3DS1839Z12Z15Z1637Z10Z13Z1	omega-3 desaturase (18:3(9Z,12Z,15Z)/16:3(7Z,10Z,13Z)) (MGDG)	Glycerolipid metabolism		( Cre01.g038600 AND ( Cre16.g658400 OR Cre17.g700950 OR Cre03.g183850 OR Cre06.g306350 OR Cre07.g334800 ) )	( Cre01.g038600.t1.2 AND ( Cre16.g658400.t1.2 OR Cre17.g700950.t1.2 OR Cre03.g183850.t1.2 OR Cre06.g306350.t1.2 OR ( Cre07.g334800.t1.2 OR Cre07.g334800.t2.1 ) ) )	( FAD7 AND ( FDX2 OR FDX5 OR FDX6 OR FDX3 OR FDX4 ) )	Chloroplast	[Giroud 1988, Riekhof 2005]
_h_	R1100	fdxox_h_ + 2 h_h_ + mgdg1839Z12Z15Z1627Z10Z_h_ + 4 nadph_h_ + 2 o2_h_ --> fdxrd_h_ + 4 h2o_h_ + mgdg1839Z12Z15Z1637Z10Z13Z_h_ + 4 nadp_h_	MGDGW3DS1839Z12Z15Z1637Z10Z13Z2	omega-3 desaturase (18:3(9Z,12Z,15Z)/16:3(7Z,10Z,13Z)) (MGDG)	Glycerolipid metabolism		( Cre01.g038600 AND ( Cre16.g658400 OR Cre17.g700950 OR Cre03.g183850 OR Cre06.g306350 OR Cre07.g334800 ) )	( Cre01.g038600.t1.2 AND ( Cre16.g658400.t1.2 OR Cre17.g700950.t1.2 OR Cre03.g183850.t1.2 OR Cre06.g306350.t1.2 OR ( Cre07.g334800.t1.2 OR Cre07.g334800.t2.1 ) ) )	( FAD7 AND ( FDX2 OR FDX5 OR FDX6 OR FDX3 OR FDX4 ) )	Chloroplast	[Giroud 1988, Riekhof 2005]
_h_	R1101	fdxox_h_ + 2 h_h_ + mgdg1829Z12Z1644Z7Z10Z13Z_h_ + 4 nadph_h_ + 2 o2_h_ --> fdxrd_h_ + 4 h2o_h_ + mgdg1839Z12Z15Z1644Z7Z10Z13Z_h_ + 4 nadp_h_	MGDGW3DS1839Z12Z15Z1644Z7Z10Z13Z1	omega-3 desaturase (18:3(9Z,12Z,15Z)/16:4(4Z,7Z,10Z,13Z)) (MGDG)	Glycerolipid metabolism		( Cre01.g038600 AND ( Cre16.g658400 OR Cre17.g700950 OR Cre03.g183850 OR Cre06.g306350 OR Cre07.g334800 ) )	( Cre01.g038600.t1.2 AND ( Cre16.g658400.t1.2 OR Cre17.g700950.t1.2 OR Cre03.g183850.t1.2 OR Cre06.g306350.t1.2 OR ( Cre07.g334800.t1.2 OR Cre07.g334800.t2.1 ) ) )	( FAD7 AND ( FDX2 OR FDX5 OR FDX6 OR FDX3 OR FDX4 ) )	Chloroplast	[Giroud 1988, Riekhof 2005]
_h_	R1102	fdxox_h_ + 2 h_h_ + mgdg1839Z12Z15Z1637Z10Z13Z_h_ + 4 nadph_h_ + 2 o2_h_ --> fdxrd_h_ + 4 h2o_h_ + mgdg1839Z12Z15Z1644Z7Z10Z13Z_h_ + 4 nadp_h_	MGDGW3DS1839Z12Z15Z1644Z7Z10Z13Z2	omega-3 desaturase (18:3(9Z,12Z,15Z)/16:4(4Z,7Z,10Z,13Z)) (MGDG)	Glycerolipid metabolism		( Cre01.g038600 AND ( Cre16.g658400 OR Cre17.g700950 OR Cre03.g183850 OR Cre06.g306350 OR Cre07.g334800 ) )	( Cre01.g038600.t1.2 AND ( Cre16.g658400.t1.2 OR Cre17.g700950.t1.2 OR Cre03.g183850.t1.2 OR Cre06.g306350.t1.2 OR ( Cre07.g334800.t1.2 OR Cre07.g334800.t2.1 ) ) )	( FAD7 AND ( FDX2 OR FDX5 OR FDX6 OR FDX3 OR FDX4 ) )	Chloroplast	[Giroud 1988, Riekhof 2005]
_h_	R1103	fdxox_h_ + 2 h_h_ + mgdg1819Z1617Z_h_ + 4 nadph_h_ + 2 o2_h_ --> fdxrd_h_ + 4 h2o_h_ + mgdg1819Z1627Z10Z_h_ + 4 nadp_h_	MGDGW6DS1819Z1627Z10Z	omega-6 desaturase (18:1(9Z)/16:2(7Z,10Z)) (MGDG)	Glycerolipid metabolism		( Cre13.g590500 AND ( Cre16.g658400 OR Cre17.g700950 OR Cre03.g183850 OR Cre06.g306350 OR Cre07.g334800 ) )	( Cre13.g590500.t1.1 AND ( Cre16.g658400.t1.2 OR Cre17.g700950.t1.2 OR Cre03.g183850.t1.2 OR Cre06.g306350.t1.2 OR ( Cre07.g334800.t1.2 OR Cre07.g334800.t2.1 ) ) )	( DES6 AND ( FDX2 OR FDX5 OR FDX6 OR FDX3 OR FDX4 ) )	Chloroplast	[Giroud 1988, Tocher 1998, Sato 1997, Riekhof 2005]
_h_	R1104	fdxox_h_ + 2 h_h_ + mgdg1819Z160_h_ + 4 nadph_h_ + 2 o2_h_ --> fdxrd_h_ + 4 h2o_h_ + mgdg1829Z12Z160_h_ + 4 nadp_h_	MGDGW6DS1829Z12Z160	omega-6 desaturase (18:2(9Z,12Z)/16:0) (MGDG)	Glycerolipid metabolism		( Cre13.g590500 AND ( Cre16.g658400 OR Cre17.g700950 OR Cre03.g183850 OR Cre06.g306350 OR Cre07.g334800 ) )	( Cre13.g590500.t1.1 AND ( Cre16.g658400.t1.2 OR Cre17.g700950.t1.2 OR Cre03.g183850.t1.2 OR Cre06.g306350.t1.2 OR ( Cre07.g334800.t1.2 OR Cre07.g334800.t2.1 ) ) )	( DES6 AND ( FDX2 OR FDX5 OR FDX6 OR FDX3 OR FDX4 ) )	Chloroplast	[Giroud 1988, Tocher 1998, Sato 1997, Riekhof 2005]
_h_	R1105	fdxox_h_ + 2 h_h_ + mgdg1819Z1617Z_h_ + 4 nadph_h_ + 2 o2_h_ --> fdxrd_h_ + 4 h2o_h_ + mgdg1829Z12Z1617Z_h_ + 4 nadp_h_	MGDGW6DS1829Z12Z1617Z	omega-6 desaturase (18:2(9Z,12Z)/16:1(7Z)) (MGDG)	Glycerolipid metabolism		( Cre13.g590500 AND ( Cre16.g658400 OR Cre17.g700950 OR Cre03.g183850 OR Cre06.g306350 OR Cre07.g334800 ) )	( Cre13.g590500.t1.1 AND ( Cre16.g658400.t1.2 OR Cre17.g700950.t1.2 OR Cre03.g183850.t1.2 OR Cre06.g306350.t1.2 OR ( Cre07.g334800.t1.2 OR Cre07.g334800.t2.1 ) ) )	( DES6 AND ( FDX2 OR FDX5 OR FDX6 OR FDX3 OR FDX4 ) )	Chloroplast	[Giroud 1988, Tocher 1998, Sato 1997, Riekhof 2005]
_h_	R1106	fdxox_h_ + 2 h_h_ + mgdg1819Z1619Z_h_ + 4 nadph_h_ + 2 o2_h_ --> fdxrd_h_ + 4 h2o_h_ + mgdg1829Z12Z1619Z_h_ + 4 nadp_h_	MGDGW6DS1829Z12Z1619Z	omega-6 desaturase (18:2(9Z,12Z)/16:1(9Z)) (MGDG)	Glycerolipid metabolism		( Cre13.g590500 AND ( Cre16.g658400 OR Cre17.g700950 OR Cre03.g183850 OR Cre06.g306350 OR Cre07.g334800 ) )	( Cre13.g590500.t1.1 AND ( Cre16.g658400.t1.2 OR Cre17.g700950.t1.2 OR Cre03.g183850.t1.2 OR Cre06.g306350.t1.2 OR ( Cre07.g334800.t1.2 OR Cre07.g334800.t2.1 ) ) )	( DES6 AND ( FDX2 OR FDX5 OR FDX6 OR FDX3 OR FDX4 ) )	Chloroplast	[Giroud 1988, Tocher 1998, Sato 1997, Riekhof 2005]
_h_	R1107	fdxox_h_ + 2 h_h_ + mgdg1819Z1627Z10Z_h_ + 4 nadph_h_ + 2 o2_h_ --> fdxrd_h_ + 4 h2o_h_ + mgdg1829Z12Z1627Z10Z_h_ + 4 nadp_h_	MGDGW6DS1829Z12Z1627Z10Z1	omega-6 desaturase (18:2(9Z,12Z)/16:2(7Z,10Z)) (MGDG)	Glycerolipid metabolism		( Cre13.g590500 AND ( Cre16.g658400 OR Cre17.g700950 OR Cre03.g183850 OR Cre06.g306350 OR Cre07.g334800 ) )	( Cre13.g590500.t1.1 AND ( Cre16.g658400.t1.2 OR Cre17.g700950.t1.2 OR Cre03.g183850.t1.2 OR Cre06.g306350.t1.2 OR ( Cre07.g334800.t1.2 OR Cre07.g334800.t2.1 ) ) )	( DES6 AND ( FDX2 OR FDX5 OR FDX6 OR FDX3 OR FDX4 ) )	Chloroplast	[Giroud 1988, Tocher 1998, Sato 1997, Riekhof 2005]
_h_	R1108	fdxox_h_ + 2 h_h_ + mgdg1829Z12Z1617Z_h_ + 4 nadph_h_ + 2 o2_h_ --> fdxrd_h_ + 4 h2o_h_ + mgdg1829Z12Z1627Z10Z_h_ + 4 nadp_h_	MGDGW6DS1829Z12Z1627Z10Z2	omega-6 desaturase (18:2(9Z,12Z)/16:2(7Z,10Z)) (MGDG)	Glycerolipid metabolism		( Cre13.g590500 AND ( Cre16.g658400 OR Cre17.g700950 OR Cre03.g183850 OR Cre06.g306350 OR Cre07.g334800 ) )	( Cre13.g590500.t1.1 AND ( Cre16.g658400.t1.2 OR Cre17.g700950.t1.2 OR Cre03.g183850.t1.2 OR Cre06.g306350.t1.2 OR ( Cre07.g334800.t1.2 OR Cre07.g334800.t2.1 ) ) )	( DES6 AND ( FDX2 OR FDX5 OR FDX6 OR FDX3 OR FDX4 ) )	Chloroplast	[Giroud 1988, Tocher 1998, Sato 1997, Riekhof 2005]
_h_	R1109	fdxox_h_ + 2 h_h_ + mgdg1819Z1637Z10Z13Z_h_ + 4 nadph_h_ + 2 o2_h_ --> fdxrd_h_ + 4 h2o_h_ + mgdg1829Z12Z1637Z10Z13Z_h_ + 4 nadp_h_	MGDGW6DS1829Z12Z1637Z10Z13Z	omega-6 desaturase (18:2(9Z,12Z)/16:3(7Z,10Z,13Z)) (MGDG)	Glycerolipid metabolism		( Cre13.g590500 AND ( Cre16.g658400 OR Cre17.g700950 OR Cre03.g183850 OR Cre06.g306350 OR Cre07.g334800 ) )	( Cre13.g590500.t1.1 AND ( Cre16.g658400.t1.2 OR Cre17.g700950.t1.2 OR Cre03.g183850.t1.2 OR Cre06.g306350.t1.2 OR ( Cre07.g334800.t1.2 OR Cre07.g334800.t2.1 ) ) )	( DES6 AND ( FDX2 OR FDX5 OR FDX6 OR FDX3 OR FDX4 ) )	Chloroplast	[Giroud 1988, Tocher 1998, Sato 1997, Riekhof 2005]
_h_	R1110	fdxox_h_ + 2 h_h_ + mgdg1819Z1644Z7Z10Z13Z_h_ + 4 nadph_h_ + 2 o2_h_ --> fdxrd_h_ + 4 h2o_h_ + mgdg1829Z12Z1644Z7Z10Z13Z_h_ + 4 nadp_h_	MGDGW6DS1829Z12Z1644Z7Z10Z13Z	omega-6 desaturase (18:2(9Z,12Z)/16:4(4Z,7Z,10Z,13Z))	Glycerolipid metabolism		( Cre13.g590500 AND ( Cre16.g658400 OR Cre17.g700950 OR Cre03.g183850 OR Cre06.g306350 OR Cre07.g334800 ) )	( Cre13.g590500.t1.1 AND ( Cre16.g658400.t1.2 OR Cre17.g700950.t1.2 OR Cre03.g183850.t1.2 OR Cre06.g306350.t1.2 OR ( Cre07.g334800.t1.2 OR Cre07.g334800.t2.1 ) ) )	( DES6 AND ( FDX2 OR FDX5 OR FDX6 OR FDX3 OR FDX4 ) )	Chloroplast	[Giroud 1988, Tocher 1998, Sato 1997, Riekhof 2005]
_c_	R1111	h2o_c_ + pa16018111Z_c_ --> 12dgr16018111Z_c_ + h_c_ + pi_c_	PAPA16018111Z	phosphatidate phosphatase (16:0/18:1(11Z))	Glycerolipid metabolism	3.1.3.4				Cytosol	[Riekhof 2005]	R02239
_c_	R1112	h2o_c_ + pa1601819Z_c_ --> 12dgr1601819Z_c_ + h_c_ + pi_c_	PAPA1601819Z	phosphatidate phosphatase (16:0/18:1(9Z))	Glycerolipid metabolism	3.1.3.4				Cytosol	[Riekhof 2005]	R02239
_h_	R1113	h2o_h_ + pa1601819Z_h_ --> 12dgr1601819Z_h_ + h_h_ + pi_h_	PAPA1601819Zh	phosphatidate phosphatase (16:0/18:1(9Z)), chloroplast	Glycerolipid metabolism	3.1.3.4	( Cre05.g230900 OR Cre05.g240000 OR Cre12.g506600 )	( Cre05.g230900.t1.1 OR Cre05.g240000.t1.2 OR Cre12.g506600.t1.2 )	( Cre05.g230900 OR Cre05.g240000 OR LPN1 )	Chloroplast	[Riekhof 2005]	R02239
_h_	R1114	h2o_h_ + pa160_h_ --> 12dgr160_h_ + h_h_ + pi_h_	PAPA160h	Phosphatidate phosphatase (n-C16:0)	Glycerolipid metabolism	3.1.3.4	( Cre05.g230900 OR Cre05.g240000 OR Cre12.g506600 )	( Cre05.g230900.t1.1 OR Cre05.g240000.t1.2 OR Cre12.g506600.t1.2 )	( Cre05.g230900 OR Cre05.g240000 OR LPN1 )	Chloroplast	[Riekhof 2005]	R02239
_c_	R1115	h2o_c_ + pa1801819Z_c_ --> 12dgr1801819Z_c_ + h_c_ + pi_c_	PAPA1801819Z	phosphatidate phosphatase (18:0/18:1(9Z))	Glycerolipid metabolism	3.1.3.4				Cytosol	[Riekhof 2005]	R02239
_h_	R1116	h2o_h_ + pa1801819Z_h_ --> 12dgr1801819Z_h_ + h_h_ + pi_h_	PAPA1801819Zh	phosphatidate phosphatase (18:0/18:1(9Z)), chloroplast	Glycerolipid metabolism	3.1.3.4	( Cre05.g230900 OR Cre05.g240000 OR Cre12.g506600 )	( Cre05.g230900.t1.1 OR Cre05.g240000.t1.2 OR Cre12.g506600.t1.2 )	( Cre05.g230900 OR Cre05.g240000 OR LPN1 )	Chloroplast	[Riekhof 2005]	R02239
_c_	R1117	h2o_c_ + pa18111Z18111Z_c_ --> 12dgr18111Z18111Z_c_ + h_c_ + pi_c_	PAPA181	phosphatidate phosphatase (18:1(11Z)/18:1(11Z))	Glycerolipid metabolism	3.1.3.4				Cytosol	[Riekhof 2005]	R02239
_h_	R1118	h2o_h_ + pa18111Z160_h_ --> 12dgr18111Z160_h_ + h_h_ + pi_h_	PAPA18111Z160h	phosphatidate phosphatase (18:1(11Z)/16:0)	Glycerolipid metabolism	3.1.3.4	( Cre05.g230900 OR Cre05.g240000 OR Cre12.g506600 )	( Cre05.g230900.t1.1 OR Cre05.g240000.t1.2 OR Cre12.g506600.t1.2 )	( Cre05.g230900 OR Cre05.g240000 OR LPN1 )	Chloroplast	[Riekhof 2005]	R02239
_c_	R1119	h2o_c_ + pa18111Z1819Z_c_ --> 12dgr18111Z1819Z_c_ + h_c_ + pi_c_	PAPA18111Z1819Z	phosphatidate phosphatase (18:1(11Z)/18:1(9Z))	Glycerolipid metabolism	3.1.3.4				Cytosol	[Riekhof 2005]	R02239
_h_	R1120	h2o_h_ + pa18111Z1819Z_h_ --> 12dgr18111Z1819Z_h_ + h_h_ + pi_h_	PAPA18111Z1819Zh	phosphatidate phosphatase (18:1(11Z)/18:1(9Z)), chloroplast	Glycerolipid metabolism	3.1.3.4	( Cre05.g230900 OR Cre05.g240000 OR Cre12.g506600 )	( Cre05.g230900.t1.1 OR Cre05.g240000.t1.2 OR Cre12.g506600.t1.2 )	( Cre05.g230900 OR Cre05.g240000 OR LPN1 )	Chloroplast	[Riekhof 2005]	R02239
_h_	R1121	h2o_h_ + pa1819Z160_h_ --> 12dgr1819Z160_h_ + h_h_ + pi_h_	PAPA1819Z160h	phosphatidate phosphatase (18:1(9Z)/16:0)	Glycerolipid metabolism	3.1.3.4	( Cre05.g230900 OR Cre05.g240000 OR Cre12.g506600 )	( Cre05.g230900.t1.1 OR Cre05.g240000.t1.2 OR Cre12.g506600.t1.2 )	( Cre05.g230900 OR Cre05.g240000 OR LPN1 )	Chloroplast	[Riekhof 2005]	R02239
_h_	R1122	h2o_h_ + pa1819Z1619Z_h_ --> 12dgr1819Z1619Z_h_ + h_h_ + pi_h_	PAPA1819Z1619Zh	phosphatidate phosphatase (18:1(9Z)/16:1(9Z))	Glycerolipid metabolism	3.1.3.4	( Cre05.g230900 OR Cre05.g240000 OR Cre12.g506600 )	( Cre05.g230900.t1.1 OR Cre05.g240000.t1.2 OR Cre12.g506600.t1.2 )	( Cre05.g230900 OR Cre05.g240000 OR LPN1 )	Chloroplast	[Riekhof 2005]	R02239
_c_	R1123	h2o_c_ + pa1819Z18111Z_c_ --> 12dgr1819Z18111Z_c_ + h_c_ + pi_c_	PAPA1819Z18111Z	phosphatidate phosphatase (18:1(9Z)/18:1(11Z))	Glycerolipid metabolism	3.1.3.4				Cytosol	[Riekhof 2005]	R02239
_h_	R1124	h2o_h_ + pa1819Z18111Z_h_ --> 12dgr1819Z18111Z_h_ + h_h_ + pi_h_	PAPA1819Z18111Zh	phosphatidate phosphatase (18:1(9Z)/18:1(11Z)), chloroplast	Glycerolipid metabolism	3.1.3.4	( Cre05.g230900 OR Cre05.g240000 OR Cre12.g506600 )	( Cre05.g230900.t1.1 OR Cre05.g240000.t1.2 OR Cre12.g506600.t1.2 )	( Cre05.g230900 OR Cre05.g240000 OR LPN1 )	Chloroplast	[Riekhof 2005]	R02239
_c_	R1125	h2o_c_ + pa1819Z1819Z_c_ --> 12dgr1819Z1819Z_c_ + h_c_ + pi_c_	PAPA1819Z1819Z	phosphatidate phosphatase (18:1(9Z)/18:1(9Z))	Glycerolipid metabolism	3.1.3.4				Cytosol	[Riekhof 2005]	R02239
_h_	R1126	h2o_h_ + pa1819Z1819Z_h_ --> 12dgr1819Z1819Z_h_ + h_h_ + pi_h_	PAPA1819Z1819Zh	phosphatidate phosphatase (18:1(9Z)/18:1(9Z)), chloroplast	Glycerolipid metabolism	3.1.3.4	( Cre05.g230900 OR Cre05.g240000 OR Cre12.g506600 )	( Cre05.g230900.t1.1 OR Cre05.g240000.t1.2 OR Cre12.g506600.t1.2 )	( Cre05.g230900 OR Cre05.g240000 OR LPN1 )	Chloroplast	[Riekhof 2005]	R02239
_c_	R1127	fdxrd_c_ + 2 h_c_ + o2_c_ + pe1801829Z12Z_c_ --> fdxox_c_ + 2 h2o_c_ + pe1801835Z9Z12Z_c_	PED5DS1801835Z9Z12Z	delta5 desaturase (18:0/18:3(5Z,9Z,12Z))	Glycerolipid metabolism	1.14.19.-	( Cre10.g453600 OR Cre13.g590500 OR Cre17.g711150 )	( ( Cre10.g453600.t1.2 OR Cre10.g453600.t2.1 ) OR Cre13.g590500.t1.1 OR Cre17.g711150.t1.2 )	( Cre10.g453600 OR DES6 OR FAD2 )	Cytosol	[Giroud 1988, Riekhof 2005, Kajikawa 2006]
_c_	R1128	fdxrd_c_ + 2 h_c_ + o2_c_ + pe18111Z1829Z12Z_c_ --> fdxox_c_ + 2 h2o_c_ + pe18111Z1835Z9Z12Z_c_	PED5DS18111Z1835Z9Z12Z	delta5 desaturase (18:1(11Z)/18:3(5Z,9Z,12Z)) (PE)	Glycerolipid metabolism	1.14.19.-	( Cre10.g453600 OR Cre13.g590500 OR Cre17.g711150 )	( ( Cre10.g453600.t1.2 OR Cre10.g453600.t2.1 ) OR Cre13.g590500.t1.1 OR Cre17.g711150.t1.2 )	( Cre10.g453600 OR DES6 OR FAD2 )	Cytosol	[Giroud 1988, Riekhof 2005, Kajikawa 2006]
_c_	R1129	fdxrd_c_ + 2 h_c_ + o2_c_ + pe1819Z1829Z12Z_c_ --> fdxox_c_ + 2 h2o_c_ + pe1819Z1835Z9Z12Z_c_	PED5DS1819Z1835Z9Z12Z	delta5 desaturase (18:1(9Z)/18:3(5Z,9Z,12Z)) (PE)	Glycerolipid metabolism	1.14.19.-	( Cre10.g453600 OR Cre13.g590500 OR Cre17.g711150 )	( ( Cre10.g453600.t1.2 OR Cre10.g453600.t2.1 ) OR Cre13.g590500.t1.1 OR Cre17.g711150.t1.2 )	( Cre10.g453600 OR DES6 OR FAD2 )	Cytosol	[Giroud 1988, Riekhof 2005, Kajikawa 2006]
_c_	R1130	fdxrd_c_ + 2 h_c_ + o2_c_ + pe1801819Z_c_ --> fdxox_c_ + 2 h2o_c_ + pe1801829Z12Z_c_	PEDS1801829Z12Z	oleate desaturase (18:0/18:2(9Z,12Z))	Glycerolipid metabolism	1.14.19.-	( Cre13.g590500 OR Cre17.g711150 )	( Cre13.g590500.t1.1 OR Cre17.g711150.t1.2 )	( DES6 OR FAD2 )	Cytosol	[Giroud 1988, Covello 1996, Riekhof 2005]
_c_	R1131	fdxrd_c_ + 2 h_c_ + o2_c_ + pe1801835Z9Z12Z_c_ --> fdxox_c_ + 2 h2o_c_ + pe1801845Z9Z12Z15Z_c_	PEDS1801845Z9Z12Z15Z	linoleate desaturase (18:0/18:4(5Z,9Z,12Z,15Z))	Glycerolipid metabolism	1.14.19.-	( Cre01.g037600 OR Cre01.g037650 OR Cre01.g037700 OR Cre13.g590500 OR Cre17.g711150 )	( Cre01.g037600.t1.1 OR Cre01.g037650.t1.2 OR Cre01.g037700.t1.2 OR Cre13.g590500.t1.1 OR Cre17.g711150.t1.2 )	( Cre01.g037600 OR Cre01.g037650 OR FAD3 OR DES6 OR FAD2 )	Cytosol	[Giroud 1988, Riekhof 2005]
_c_	R1132	fdxrd_c_ + 2 h_c_ + o2_c_ + pe18111Z1819Z_c_ --> fdxox_c_ + 2 h2o_c_ + pe18111Z1829Z12Z_c_	PEDS18111Z1829Z12Z	oleate desaturase (18:1(11Z)/18:2(9Z,12Z)) (PE)	Glycerolipid metabolism	1.14.19.-	( Cre13.g590500 OR Cre17.g711150 )	( Cre13.g590500.t1.1 OR Cre17.g711150.t1.2 )	( DES6 OR FAD2 )	Cytosol	[Giroud 1988, Covello 1996, Riekhof 2005]
_c_	R1133	fdxrd_c_ + 2 h_c_ + o2_c_ + pe18111Z1835Z9Z12Z_c_ --> fdxox_c_ + 2 h2o_c_ + pe18111Z1845Z9Z12Z15Z_c_	PEDS18111Z1845Z9Z12Z15Z	linoleate desaturase (18:1(11Z)/18:4(5Z,9Z,12Z,15Z)) (PE)	Glycerolipid metabolism	1.14.19.-	( Cre01.g037600 OR Cre01.g037650 OR Cre01.g037700 OR Cre13.g590500 OR Cre17.g711150 )	( Cre01.g037600.t1.1 OR Cre01.g037650.t1.2 OR Cre01.g037700.t1.2 OR Cre13.g590500.t1.1 OR Cre17.g711150.t1.2 )	( Cre01.g037600 OR Cre01.g037650 OR FAD3 OR DES6 OR FAD2 )	Cytosol	[Giroud 1988, Riekhof 2005]
_c_	R1134	fdxrd_c_ + 2 h_c_ + o2_c_ + pe1819Z1819Z_c_ --> fdxox_c_ + 2 h2o_c_ + pe1819Z1829Z12Z_c_	PEDS1819Z1829Z12Z	oleate desaturase (18:1(9Z)/18:2(9Z,12Z)) (PE)	Glycerolipid metabolism	1.14.19.-	( Cre13.g590500 OR Cre17.g711150 )	( Cre13.g590500.t1.1 OR Cre17.g711150.t1.2 )	( DES6 OR FAD2 )	Cytosol	[Giroud 1988, Covello 1996, Riekhof 2005]
_c_	R1135	fdxrd_c_ + 2 h_c_ + o2_c_ + pe1819Z1835Z9Z12Z_c_ --> fdxox_c_ + 2 h2o_c_ + pe1819Z1845Z9Z12Z15Z_c_	PEDS1819Z1845Z9Z12Z15Z	linoleate desaturase (18:1(9Z)/18:4(5Z,9Z,12Z,15Z)) (PE)	Glycerolipid metabolism	1.14.19.-	( Cre01.g037600 OR Cre01.g037650 OR Cre01.g037700 OR Cre13.g590500 OR Cre17.g711150 )	( Cre01.g037600.t1.1 OR Cre01.g037650.t1.2 OR Cre01.g037700.t1.2 OR Cre13.g590500.t1.1 OR Cre17.g711150.t1.2 )	( Cre01.g037600 OR Cre01.g037650 OR FAD3 OR DES6 OR FAD2 )	Cytosol	[Giroud 1988, Riekhof 2005]
_c_	R1136	fdxrd_c_ + 2 h_c_ + o2_c_ + pe1819Z1835Z9Z12Z_c_ --> fdxox_c_ + 2 h2o_c_ + pe1829Z12Z1835Z9Z12Z_c_	PEDS1829Z12Z1835Z9Z12Z	oleate desaturase (18:2(9Z,12Z)/18:3(5Z,9Z,12Z)) (PE)	Glycerolipid metabolism	1.14.19.-	( Cre13.g590500 OR Cre17.g711150 )	( Cre13.g590500.t1.1 OR Cre17.g711150.t1.2 )	( DES6 OR FAD2 )	Cytosol	[Giroud 1988, Covello 1996, Riekhof 2005]
_c_	R1137	12dgr16018111Z_c_ + pa18111Z160_c_ --> 1odec11eg3p_c_ + tag16018111Z160_c_	PLDAGAT16018111Z1601	phospholipid: diacylglycerol acyltransferase (16:0)	Glycerolipid metabolism	2.3.1.158	Cre02.g106400	Cre02.g106400.t1.1	LCA1	Cytosol	[Boyle 2012, Tatsuzawa 1996, Weers 1997, Hu 2008, Stern 2009]	R05333
_c_	R1138	12dgr16018111Z_c_ + pa1819Z160_c_ --> 1odec9eg3p_c_ + tag16018111Z160_c_	PLDAGAT16018111Z1602	phospholipid: diacylglycerol acyltransferase (16:0)	Glycerolipid metabolism	2.3.1.158	Cre02.g106400	Cre02.g106400.t1.1	LCA1	Cytosol	[Boyle 2012, Tatsuzawa 1996, Weers 1997, Hu 2008, Stern 2009]	R05333
_c_	R1139	12dgr16018111Z_c_ + pa16018111Z_c_ --> 1hdecg3p_c_ + tag16018111Z18111Z_c_	PLDAGAT16018111Z18111Z1	phospholipid: diacylglycerol acyltransferase (18:1(11Z))	Glycerolipid metabolism	2.3.1.158	Cre02.g106400	Cre02.g106400.t1.1	LCA1	Cytosol	[Boyle 2012, Tatsuzawa 1996, Weers 1997, Hu 2008, Stern 2009]	R05333
_c_	R1140	12dgr16018111Z_c_ + pa18111Z18111Z_c_ --> 1odec11eg3p_c_ + tag16018111Z18111Z_c_	PLDAGAT16018111Z18111Z2	phospholipid: diacylglycerol acyltransferase (18:1(11Z))	Glycerolipid metabolism	2.3.1.158	Cre02.g106400	Cre02.g106400.t1.1	LCA1	Cytosol	[Boyle 2012, Tatsuzawa 1996, Weers 1997, Hu 2008, Stern 2009]	R05333
_c_	R1141	12dgr16018111Z_c_ + pa1819Z18111Z_c_ --> 1odec9eg3p_c_ + tag16018111Z18111Z_c_	PLDAGAT16018111Z18111Z3	phospholipid: diacylglycerol acyltransferase (18:1(11Z))	Glycerolipid metabolism	2.3.1.158	Cre02.g106400	Cre02.g106400.t1.1	LCA1	Cytosol	[Boyle 2012, Tatsuzawa 1996, Weers 1997, Hu 2008, Stern 2009]	R05333
_c_	R1142	12dgr16018111Z_c_ + pa1601819Z_c_ --> 1hdecg3p_c_ + tag16018111Z1819Z_c_	PLDAGAT16018111Z1819Z1	phospholipid: diacylglycerol acyltransferase (18:1(9Z))	Glycerolipid metabolism	2.3.1.158	Cre02.g106400	Cre02.g106400.t1.1	LCA1	Cytosol	[Boyle 2012, Tatsuzawa 1996, Weers 1997, Hu 2008, Stern 2009]	R05333
_c_	R1143	12dgr16018111Z_c_ + pa1801819Z_c_ --> 1odecg3p_c_ + tag16018111Z1819Z_c_	PLDAGAT16018111Z1819Z2	phospholipid: diacylglycerol acyltransferase (18:1(9Z))	Glycerolipid metabolism	2.3.1.158	Cre02.g106400	Cre02.g106400.t1.1	LCA1	Cytosol	[Boyle 2012, Tatsuzawa 1996, Weers 1997, Hu 2008, Stern 2009]	R05333
_c_	R1144	12dgr16018111Z_c_ + pa18111Z1819Z_c_ --> 1odec11eg3p_c_ + tag16018111Z1819Z_c_	PLDAGAT16018111Z1819Z3	phospholipid: diacylglycerol acyltransferase (18:1(9Z))	Glycerolipid metabolism	2.3.1.158	Cre02.g106400	Cre02.g106400.t1.1	LCA1	Cytosol	[Boyle 2012, Tatsuzawa 1996, Weers 1997, Hu 2008, Stern 2009]	R05333
_c_	R1145	12dgr16018111Z_c_ + pa1819Z1819Z_c_ --> 1odec9eg3p_c_ + tag16018111Z1819Z_c_	PLDAGAT16018111Z1819Z4	phospholipid: diacylglycerol acyltransferase (18:1(9Z))	Glycerolipid metabolism	2.3.1.158	Cre02.g106400	Cre02.g106400.t1.1	LCA1	Cytosol	[Boyle 2012, Tatsuzawa 1996, Weers 1997, Hu 2008, Stern 2009]	R05333
_c_	R1146	12dgr1601819Z_c_ + pa18111Z160_c_ --> 1odec11eg3p_c_ + tag1601819Z160_c_	PLDAGAT1601819Z1601	phospholipid: diacylglycerol acyltransferase (16:0)	Glycerolipid metabolism	2.3.1.158	Cre02.g106400	Cre02.g106400.t1.1	LCA1	Cytosol	[Boyle 2012, Tatsuzawa 1996, Weers 1997, Hu 2008, Stern 2009]	R05333
_c_	R1147	12dgr1601819Z_c_ + pa1819Z160_c_ --> 1odec9eg3p_c_ + tag1601819Z160_c_	PLDAGAT1601819Z1602	phospholipid: diacylglycerol acyltransferase (16:0)	Glycerolipid metabolism	2.3.1.158	Cre02.g106400	Cre02.g106400.t1.1	LCA1	Cytosol	[Boyle 2012, Tatsuzawa 1996, Weers 1997, Hu 2008, Stern 2009]	R05333
_c_	R1148	12dgr1601819Z_c_ + pa16018111Z_c_ --> 1hdecg3p_c_ + tag1601819Z18111Z_c_	PLDAGAT1601819Z18111Z1	phospholipid: diacylglycerol acyltransferase (18:1(11Z))	Glycerolipid metabolism	2.3.1.158	Cre02.g106400	Cre02.g106400.t1.1	LCA1	Cytosol	[Boyle 2012, Tatsuzawa 1996, Weers 1997, Hu 2008, Stern 2009]	R05333
_c_	R1149	12dgr1601819Z_c_ + pa18111Z18111Z_c_ --> 1odec11eg3p_c_ + tag1601819Z18111Z_c_	PLDAGAT1601819Z18111Z2	phospholipid: diacylglycerol acyltransferase (18:1(11Z))	Glycerolipid metabolism	2.3.1.158	Cre02.g106400	Cre02.g106400.t1.1	LCA1	Cytosol	[Boyle 2012, Tatsuzawa 1996, Weers 1997, Hu 2008, Stern 2009]	R05333
_c_	R1150	12dgr1601819Z_c_ + pa1819Z18111Z_c_ --> 1odec9eg3p_c_ + tag1601819Z18111Z_c_	PLDAGAT1601819Z18111Z3	phospholipid: diacylglycerol acyltransferase (18:1(11Z))	Glycerolipid metabolism	2.3.1.158	Cre02.g106400	Cre02.g106400.t1.1	LCA1	Cytosol	[Boyle 2012, Tatsuzawa 1996, Weers 1997, Hu 2008, Stern 2009]	R05333
_c_	R1151	12dgr1601819Z_c_ + pa1601819Z_c_ --> 1hdecg3p_c_ + tag1601819Z1819Z_c_	PLDAGAT1601819Z1819Z1	phospholipid: diacylglycerol acyltransferase (18:1(9Z))	Glycerolipid metabolism	2.3.1.158	Cre02.g106400	Cre02.g106400.t1.1	LCA1	Cytosol	[Boyle 2012, Tatsuzawa 1996, Weers 1997, Hu 2008, Stern 2009]	R05333
_c_	R1152	12dgr1601819Z_c_ + pa1801819Z_c_ --> 1odecg3p_c_ + tag1601819Z1819Z_c_	PLDAGAT1601819Z1819Z2	phospholipid: diacylglycerol acyltransferase (18:1(9Z))	Glycerolipid metabolism	2.3.1.158	Cre02.g106400	Cre02.g106400.t1.1	LCA1	Cytosol	[Boyle 2012, Tatsuzawa 1996, Weers 1997, Hu 2008, Stern 2009]	R05333
_c_	R1153	12dgr1601819Z_c_ + pa18111Z1819Z_c_ --> 1odec11eg3p_c_ + tag1601819Z1819Z_c_	PLDAGAT1601819Z1819Z3	phospholipid: diacylglycerol acyltransferase (18:1(9Z))	Glycerolipid metabolism	2.3.1.158	Cre02.g106400	Cre02.g106400.t1.1	LCA1	Cytosol	[Boyle 2012, Tatsuzawa 1996, Weers 1997, Hu 2008, Stern 2009]	R05333
_c_	R1154	12dgr1601819Z_c_ + pa1819Z1819Z_c_ --> 1odec9eg3p_c_ + tag1601819Z1819Z_c_	PLDAGAT1601819Z1819Z4	phospholipid: diacylglycerol acyltransferase (18:1(9Z))	Glycerolipid metabolism	2.3.1.158	Cre02.g106400	Cre02.g106400.t1.1	LCA1	Cytosol	[Boyle 2012, Tatsuzawa 1996, Weers 1997, Hu 2008, Stern 2009]	R05333
_c_	R1155	12dgr1801819Z_c_ + pa18111Z160_c_ --> 1odec11eg3p_c_ + tag1801819Z160_c_	PLDAGAT1801819Z1601	phospholipid: diacylglycerol acyltransferase (16:0)	Glycerolipid metabolism	2.3.1.158	Cre02.g106400	Cre02.g106400.t1.1	LCA1	Cytosol	[Boyle 2012, Tatsuzawa 1996, Weers 1997, Hu 2008, Stern 2009]	R05333
_c_	R1156	12dgr1801819Z_c_ + pa1819Z160_c_ --> 1odec9eg3p_c_ + tag1801819Z160_c_	PLDAGAT1801819Z1602	phospholipid: diacylglycerol acyltransferase (16:0)	Glycerolipid metabolism	2.3.1.158	Cre02.g106400	Cre02.g106400.t1.1	LCA1	Cytosol	[Boyle 2012, Tatsuzawa 1996, Weers 1997, Hu 2008, Stern 2009]	R05333
_c_	R1157	12dgr1801819Z_c_ + pa16018111Z_c_ --> 1hdecg3p_c_ + tag1801819Z18111Z_c_	PLDAGAT1801819Z18111Z1	phospholipid: diacylglycerol acyltransferase (18:1(11Z))	Glycerolipid metabolism	2.3.1.158	Cre02.g106400	Cre02.g106400.t1.1	LCA1	Cytosol	[Boyle 2012, Tatsuzawa 1996, Weers 1997, Hu 2008, Stern 2009]	R05333
_c_	R1158	12dgr1801819Z_c_ + pa18111Z18111Z_c_ --> 1odec11eg3p_c_ + tag1801819Z18111Z_c_	PLDAGAT1801819Z18111Z2	phospholipid: diacylglycerol acyltransferase (18:1(11Z))	Glycerolipid metabolism	2.3.1.158	Cre02.g106400	Cre02.g106400.t1.1	LCA1	Cytosol	[Boyle 2012, Tatsuzawa 1996, Weers 1997, Hu 2008, Stern 2009]	R05333
_c_	R1159	12dgr1801819Z_c_ + pa1819Z18111Z_c_ --> 1odec9eg3p_c_ + tag1801819Z18111Z_c_	PLDAGAT1801819Z18111Z3	phospholipid: diacylglycerol acyltransferase (18:1(11Z))	Glycerolipid metabolism	2.3.1.158	Cre02.g106400	Cre02.g106400.t1.1	LCA1	Cytosol	[Boyle 2012, Tatsuzawa 1996, Weers 1997, Hu 2008, Stern 2009]	R05333
_c_	R1160	12dgr1801819Z_c_ + pa1601819Z_c_ --> 1hdecg3p_c_ + tag1801819Z1819Z_c_	PLDAGAT1801819Z1819Z1	phospholipid: diacylglycerol acyltransferase (18:1(9Z))	Glycerolipid metabolism	2.3.1.158	Cre02.g106400	Cre02.g106400.t1.1	LCA1	Cytosol	[Boyle 2012, Tatsuzawa 1996, Weers 1997, Hu 2008, Stern 2009]	R05333
_c_	R1161	12dgr1801819Z_c_ + pa1801819Z_c_ --> 1odecg3p_c_ + tag1801819Z1819Z_c_	PLDAGAT1801819Z1819Z2	phospholipid: diacylglycerol acyltransferase (18:1(9Z))	Glycerolipid metabolism	2.3.1.158	Cre02.g106400	Cre02.g106400.t1.1	LCA1	Cytosol	[Boyle 2012, Tatsuzawa 1996, Weers 1997, Hu 2008, Stern 2009]	R05333
_c_	R1162	12dgr1801819Z_c_ + pa18111Z1819Z_c_ --> 1odec11eg3p_c_ + tag1801819Z1819Z_c_	PLDAGAT1801819Z1819Z3	phospholipid: diacylglycerol acyltransferase (18:1(9Z))	Glycerolipid metabolism	2.3.1.158	Cre02.g106400	Cre02.g106400.t1.1	LCA1	Cytosol	[Boyle 2012, Tatsuzawa 1996, Weers 1997, Hu 2008, Stern 2009]	R05333
_c_	R1163	12dgr1801819Z_c_ + pa1819Z1819Z_c_ --> 1odec9eg3p_c_ + tag1801819Z1819Z_c_	PLDAGAT1801819Z1819Z4	phospholipid: diacylglycerol acyltransferase (18:1(9Z))	Glycerolipid metabolism	2.3.1.158	Cre02.g106400	Cre02.g106400.t1.1	LCA1	Cytosol	[Boyle 2012, Tatsuzawa 1996, Weers 1997, Hu 2008, Stern 2009]	R05333
_c_	R1164	12dgr18111Z18111Z_c_ + pa18111Z160_c_ --> 1odec11eg3p_c_ + tag18111Z18111Z160_c_	PLDAGAT18111Z18111Z1601	phospholipid: diacylglycerol acyltransferase (16:0)	Glycerolipid metabolism	2.3.1.158	Cre02.g106400	Cre02.g106400.t1.1	LCA1	Cytosol	[Boyle 2012, Tatsuzawa 1996, Weers 1997, Hu 2008, Stern 2009]	R05333
_c_	R1165	12dgr18111Z18111Z_c_ + pa1819Z160_c_ --> 1odec9eg3p_c_ + tag18111Z18111Z160_c_	PLDAGAT18111Z18111Z1602	phospholipid: diacylglycerol acyltransferase (16:0)	Glycerolipid metabolism	2.3.1.158	Cre02.g106400	Cre02.g106400.t1.1	LCA1	Cytosol	[Boyle 2012, Tatsuzawa 1996, Weers 1997, Hu 2008, Stern 2009]	R05333
_c_	R1166	12dgr18111Z18111Z_c_ + pa16018111Z_c_ --> 1hdecg3p_c_ + tag18111Z18111Z18111Z_c_	PLDAGAT18111Z18111Z18111Z1	phospholipid: diacylglycerol acyltransferase (18:1(11Z))	Glycerolipid metabolism	2.3.1.158	Cre02.g106400	Cre02.g106400.t1.1	LCA1	Cytosol	[Boyle 2012, Tatsuzawa 1996, Weers 1997, Hu 2008, Stern 2009]	R05333
_c_	R1167	12dgr18111Z18111Z_c_ + pa18111Z18111Z_c_ --> 1odec11eg3p_c_ + tag18111Z18111Z18111Z_c_	PLDAGAT18111Z18111Z18111Z2	phospholipid: diacylglycerol acyltransferase (18:1(11Z))	Glycerolipid metabolism	2.3.1.158	Cre02.g106400	Cre02.g106400.t1.1	LCA1	Cytosol	[Boyle 2012, Tatsuzawa 1996, Weers 1997, Hu 2008, Stern 2009]	R05333
_c_	R1168	12dgr18111Z18111Z_c_ + pa1819Z18111Z_c_ --> 1odec9eg3p_c_ + tag18111Z18111Z18111Z_c_	PLDAGAT18111Z18111Z18111Z3	phospholipid: diacylglycerol acyltransferase (18:1(11Z))	Glycerolipid metabolism	2.3.1.158	Cre02.g106400	Cre02.g106400.t1.1	LCA1	Cytosol	[Boyle 2012, Tatsuzawa 1996, Weers 1997, Hu 2008, Stern 2009]	R05333
_c_	R1169	12dgr18111Z18111Z_c_ + pa1601819Z_c_ --> 1hdecg3p_c_ + tag18111Z18111Z1819Z_c_	PLDAGAT18111Z18111Z1819Z1	phospholipid: diacylglycerol acyltransferase (18:1(9Z))	Glycerolipid metabolism	2.3.1.158	Cre02.g106400	Cre02.g106400.t1.1	LCA1	Cytosol	[Boyle 2012, Tatsuzawa 1996, Weers 1997, Hu 2008, Stern 2009]	R05333
_c_	R1170	12dgr18111Z18111Z_c_ + pa1801819Z_c_ --> 1odecg3p_c_ + tag18111Z18111Z1819Z_c_	PLDAGAT18111Z18111Z1819Z2	phospholipid: diacylglycerol acyltransferase (18:1(9Z))	Glycerolipid metabolism	2.3.1.158	Cre02.g106400	Cre02.g106400.t1.1	LCA1	Cytosol	[Boyle 2012, Tatsuzawa 1996, Weers 1997, Hu 2008, Stern 2009]	R05333
_c_	R1171	12dgr18111Z18111Z_c_ + pa18111Z1819Z_c_ --> 1odec11eg3p_c_ + tag18111Z18111Z1819Z_c_	PLDAGAT18111Z18111Z1819Z3	phospholipid: diacylglycerol acyltransferase (18:1(9Z))	Glycerolipid metabolism	2.3.1.158	Cre02.g106400	Cre02.g106400.t1.1	LCA1	Cytosol	[Boyle 2012, Tatsuzawa 1996, Weers 1997, Hu 2008, Stern 2009]	R05333
_c_	R1172	12dgr18111Z18111Z_c_ + pa1819Z1819Z_c_ --> 1odec9eg3p_c_ + tag18111Z18111Z1819Z_c_	PLDAGAT18111Z18111Z1819Z4	phospholipid: diacylglycerol acyltransferase (18:1(9Z))	Glycerolipid metabolism	2.3.1.158	Cre02.g106400	Cre02.g106400.t1.1	LCA1	Cytosol	[Boyle 2012, Tatsuzawa 1996, Weers 1997, Hu 2008, Stern 2009]	R05333
_c_	R1173	12dgr18111Z1819Z_c_ + pa18111Z160_c_ --> 1odec11eg3p_c_ + tag18111Z1819Z160_c_	PLDAGAT18111Z1819Z1601	phospholipid: diacylglycerol acyltransferase (16:0)	Glycerolipid metabolism	2.3.1.158	Cre02.g106400	Cre02.g106400.t1.1	LCA1	Cytosol	[Boyle 2012, Tatsuzawa 1996, Weers 1997, Hu 2008, Stern 2009]	R05333
_c_	R1174	12dgr18111Z1819Z_c_ + pa1819Z160_c_ --> 1odec9eg3p_c_ + tag18111Z1819Z160_c_	PLDAGAT18111Z1819Z1602	phospholipid: diacylglycerol acyltransferase (16:0)	Glycerolipid metabolism	2.3.1.158	Cre02.g106400	Cre02.g106400.t1.1	LCA1	Cytosol	[Boyle 2012, Tatsuzawa 1996, Weers 1997, Hu 2008, Stern 2009]	R05333
_c_	R1175	12dgr18111Z1819Z_c_ + pa16018111Z_c_ --> 1hdecg3p_c_ + tag18111Z1819Z18111Z_c_	PLDAGAT18111Z1819Z18111Z1	phospholipid: diacylglycerol acyltransferase (18:1(11Z))	Glycerolipid metabolism	2.3.1.158	Cre02.g106400	Cre02.g106400.t1.1	LCA1	Cytosol	[Boyle 2012, Tatsuzawa 1996, Weers 1997, Hu 2008, Stern 2009]	R05333
_c_	R1176	12dgr18111Z1819Z_c_ + pa18111Z18111Z_c_ --> 1odec11eg3p_c_ + tag18111Z1819Z18111Z_c_	PLDAGAT18111Z1819Z18111Z2	phospholipid: diacylglycerol acyltransferase (18:1(11Z))	Glycerolipid metabolism	2.3.1.158	Cre02.g106400	Cre02.g106400.t1.1	LCA1	Cytosol	[Boyle 2012, Tatsuzawa 1996, Weers 1997, Hu 2008, Stern 2009]	R05333
_c_	R1177	12dgr18111Z1819Z_c_ + pa1819Z18111Z_c_ --> 1odec9eg3p_c_ + tag18111Z1819Z18111Z_c_	PLDAGAT18111Z1819Z18111Z3	phospholipid: diacylglycerol acyltransferase (18:1(11Z))	Glycerolipid metabolism	2.3.1.158	Cre02.g106400	Cre02.g106400.t1.1	LCA1	Cytosol	[Boyle 2012, Tatsuzawa 1996, Weers 1997, Hu 2008, Stern 2009]	R05333
_c_	R1178	12dgr18111Z1819Z_c_ + pa1601819Z_c_ --> 1hdecg3p_c_ + tag18111Z1819Z1819Z_c_	PLDAGAT18111Z1819Z1819Z1	phospholipid: diacylglycerol acyltransferase (18:1(9Z))	Glycerolipid metabolism	2.3.1.158	Cre02.g106400	Cre02.g106400.t1.1	LCA1	Cytosol	[Boyle 2012, Tatsuzawa 1996, Weers 1997, Hu 2008, Stern 2009]	R05333
_c_	R1179	12dgr18111Z1819Z_c_ + pa1801819Z_c_ --> 1odecg3p_c_ + tag18111Z1819Z1819Z_c_	PLDAGAT18111Z1819Z1819Z2	phospholipid: diacylglycerol acyltransferase (18:1(9Z))	Glycerolipid metabolism	2.3.1.158	Cre02.g106400	Cre02.g106400.t1.1	LCA1	Cytosol	[Boyle 2012, Tatsuzawa 1996, Weers 1997, Hu 2008, Stern 2009]	R05333
_c_	R1180	12dgr18111Z1819Z_c_ + pa18111Z1819Z_c_ --> 1odec11eg3p_c_ + tag18111Z1819Z1819Z_c_	PLDAGAT18111Z1819Z1819Z3	phospholipid: diacylglycerol acyltransferase (18:1(9Z))	Glycerolipid metabolism	2.3.1.158	Cre02.g106400	Cre02.g106400.t1.1	LCA1	Cytosol	[Boyle 2012, Tatsuzawa 1996, Weers 1997, Hu 2008, Stern 2009]	R05333
_c_	R1181	12dgr18111Z1819Z_c_ + pa1819Z1819Z_c_ --> 1odec9eg3p_c_ + tag18111Z1819Z1819Z_c_	PLDAGAT18111Z1819Z1819Z4	phospholipid: diacylglycerol acyltransferase (18:1(9Z))	Glycerolipid metabolism	2.3.1.158	Cre02.g106400	Cre02.g106400.t1.1	LCA1	Cytosol	[Boyle 2012, Tatsuzawa 1996, Weers 1997, Hu 2008, Stern 2009]	R05333
_c_	R1182	12dgr1819Z18111Z_c_ + pa18111Z160_c_ --> 1odec11eg3p_c_ + tag1819Z18111Z160_c_	PLDAGAT1819Z18111Z1601	phospholipid: diacylglycerol acyltransferase (16:0)	Glycerolipid metabolism	2.3.1.158	Cre02.g106400	Cre02.g106400.t1.1	LCA1	Cytosol	[Boyle 2012, Tatsuzawa 1996, Weers 1997, Hu 2008, Stern 2009]	R05333
_c_	R1183	12dgr1819Z18111Z_c_ + pa1819Z160_c_ --> 1odec9eg3p_c_ + tag1819Z18111Z160_c_	PLDAGAT1819Z18111Z1602	phospholipid: diacylglycerol acyltransferase (16:0)	Glycerolipid metabolism	2.3.1.158	Cre02.g106400	Cre02.g106400.t1.1	LCA1	Cytosol	[Boyle 2012, Tatsuzawa 1996, Weers 1997, Hu 2008, Stern 2009]	R05333
_c_	R1184	12dgr1819Z18111Z_c_ + pa16018111Z_c_ --> 1hdecg3p_c_ + tag1819Z18111Z18111Z_c_	PLDAGAT1819Z18111Z18111Z1	phospholipid: diacylglycerol acyltransferase (18:1(11Z))	Glycerolipid metabolism	2.3.1.158	Cre02.g106400	Cre02.g106400.t1.1	LCA1	Cytosol	[Boyle 2012, Tatsuzawa 1996, Weers 1997, Hu 2008, Stern 2009]	R05333
_c_	R1185	12dgr1819Z18111Z_c_ + pa18111Z18111Z_c_ --> 1odec11eg3p_c_ + tag1819Z18111Z18111Z_c_	PLDAGAT1819Z18111Z18111Z2	phospholipid: diacylglycerol acyltransferase (18:1(11Z))	Glycerolipid metabolism	2.3.1.158	Cre02.g106400	Cre02.g106400.t1.1	LCA1	Cytosol	[Boyle 2012, Tatsuzawa 1996, Weers 1997, Hu 2008, Stern 2009]	R05333
_c_	R1186	12dgr1819Z18111Z_c_ + pa1819Z18111Z_c_ --> 1odec9eg3p_c_ + tag1819Z18111Z18111Z_c_	PLDAGAT1819Z18111Z18111Z3	phospholipid: diacylglycerol acyltransferase (18:1(11Z))	Glycerolipid metabolism	2.3.1.158	Cre02.g106400	Cre02.g106400.t1.1	LCA1	Cytosol	[Boyle 2012, Tatsuzawa 1996, Weers 1997, Hu 2008, Stern 2009]	R05333
_c_	R1187	12dgr1819Z18111Z_c_ + pa1601819Z_c_ --> 1hdecg3p_c_ + tag1819Z18111Z1819Z_c_	PLDAGAT1819Z18111Z1819Z1	phospholipid: diacylglycerol acyltransferase (18:1(9Z))	Glycerolipid metabolism	2.3.1.158	Cre02.g106400	Cre02.g106400.t1.1	LCA1	Cytosol	[Boyle 2012, Tatsuzawa 1996, Weers 1997, Hu 2008, Stern 2009]	R05333
_c_	R1188	12dgr1819Z18111Z_c_ + pa1801819Z_c_ --> 1odecg3p_c_ + tag1819Z18111Z1819Z_c_	PLDAGAT1819Z18111Z1819Z2	phospholipid: diacylglycerol acyltransferase (18:1(9Z))	Glycerolipid metabolism	2.3.1.158	Cre02.g106400	Cre02.g106400.t1.1	LCA1	Cytosol	[Boyle 2012, Tatsuzawa 1996, Weers 1997, Hu 2008, Stern 2009]	R05333
_c_	R1189	12dgr1819Z18111Z_c_ + pa18111Z1819Z_c_ --> 1odec11eg3p_c_ + tag1819Z18111Z1819Z_c_	PLDAGAT1819Z18111Z1819Z3	phospholipid: diacylglycerol acyltransferase (18:1(9Z))	Glycerolipid metabolism	2.3.1.158	Cre02.g106400	Cre02.g106400.t1.1	LCA1	Cytosol	[Boyle 2012, Tatsuzawa 1996, Weers 1997, Hu 2008, Stern 2009]	R05333
_c_	R1190	12dgr1819Z18111Z_c_ + pa1819Z1819Z_c_ --> 1odec9eg3p_c_ + tag1819Z18111Z1819Z_c_	PLDAGAT1819Z18111Z1819Z4	phospholipid: diacylglycerol acyltransferase (18:1(9Z))	Glycerolipid metabolism	2.3.1.158	Cre02.g106400	Cre02.g106400.t1.1	LCA1	Cytosol	[Boyle 2012, Tatsuzawa 1996, Weers 1997, Hu 2008, Stern 2009]	R05333
_c_	R1191	12dgr1819Z1819Z_c_ + pa18111Z160_c_ --> 1odec11eg3p_c_ + tag1819Z1819Z160_c_	PLDAGAT1819Z1819Z1601	phospholipid: diacylglycerol acyltransferase (16:0)	Glycerolipid metabolism	2.3.1.158	Cre02.g106400	Cre02.g106400.t1.1	LCA1	Cytosol	[Boyle 2012, Tatsuzawa 1996, Weers 1997, Hu 2008, Stern 2009]	R05333
_c_	R1192	12dgr1819Z1819Z_c_ + pa1819Z160_c_ --> 1odec9eg3p_c_ + tag1819Z1819Z160_c_	PLDAGAT1819Z1819Z1602	phospholipid: diacylglycerol acyltransferase (16:0)	Glycerolipid metabolism	2.3.1.158	Cre02.g106400	Cre02.g106400.t1.1	LCA1	Cytosol	[Boyle 2012, Tatsuzawa 1996, Weers 1997, Hu 2008, Stern 2009]	R05333
_c_	R1193	12dgr1819Z1819Z_c_ + pa16018111Z_c_ --> 1hdecg3p_c_ + tag1819Z1819Z18111Z_c_	PLDAGAT1819Z1819Z18111Z1	phospholipid: diacylglycerol acyltransferase (18:1(11Z))	Glycerolipid metabolism	2.3.1.158	Cre02.g106400	Cre02.g106400.t1.1	LCA1	Cytosol	[Boyle 2012, Tatsuzawa 1996, Weers 1997, Hu 2008, Stern 2009]	R05333
_c_	R1194	12dgr1819Z1819Z_c_ + pa18111Z18111Z_c_ --> 1odec11eg3p_c_ + tag1819Z1819Z18111Z_c_	PLDAGAT1819Z1819Z18111Z2	phospholipid: diacylglycerol acyltransferase (18:1(11Z))	Glycerolipid metabolism	2.3.1.158	Cre02.g106400	Cre02.g106400.t1.1	LCA1	Cytosol	[Boyle 2012, Tatsuzawa 1996, Weers 1997, Hu 2008, Stern 2009]	R05333
_c_	R1195	12dgr1819Z1819Z_c_ + pa1819Z18111Z_c_ --> 1odec9eg3p_c_ + tag1819Z1819Z18111Z_c_	PLDAGAT1819Z1819Z18111Z3	phospholipid: diacylglycerol acyltransferase (18:1(11Z))	Glycerolipid metabolism	2.3.1.158	Cre02.g106400	Cre02.g106400.t1.1	LCA1	Cytosol	[Boyle 2012, Tatsuzawa 1996, Weers 1997, Hu 2008, Stern 2009]	R05333
_c_	R1196	12dgr1819Z1819Z_c_ + pa1601819Z_c_ --> 1hdecg3p_c_ + tag1819Z1819Z1819Z_c_	PLDAGAT1819Z1819Z1819Z1	phospholipid: diacylglycerol acyltransferase (18:1(9Z))	Glycerolipid metabolism	2.3.1.158	Cre02.g106400	Cre02.g106400.t1.1	LCA1	Cytosol	[Boyle 2012, Tatsuzawa 1996, Weers 1997, Hu 2008, Stern 2009]	R05333
_c_	R1197	12dgr1819Z1819Z_c_ + pa1801819Z_c_ --> 1odecg3p_c_ + tag1819Z1819Z1819Z_c_	PLDAGAT1819Z1819Z1819Z2	phospholipid: diacylglycerol acyltransferase (18:1(9Z))	Glycerolipid metabolism	2.3.1.158	Cre02.g106400	Cre02.g106400.t1.1	LCA1	Cytosol	[Boyle 2012, Tatsuzawa 1996, Weers 1997, Hu 2008, Stern 2009]	R05333
_c_	R1198	12dgr1819Z1819Z_c_ + pa18111Z1819Z_c_ --> 1odec11eg3p_c_ + tag1819Z1819Z1819Z_c_	PLDAGAT1819Z1819Z1819Z3	phospholipid: diacylglycerol acyltransferase (18:1(9Z))	Glycerolipid metabolism	2.3.1.158	Cre02.g106400	Cre02.g106400.t1.1	LCA1	Cytosol	[Boyle 2012, Tatsuzawa 1996, Weers 1997, Hu 2008, Stern 2009]	R05333
_c_	R1199	12dgr1819Z1819Z_c_ + pa1819Z1819Z_c_ --> 1odec9eg3p_c_ + tag1819Z1819Z1819Z_c_	PLDAGAT1819Z1819Z1819Z4	phospholipid: diacylglycerol acyltransferase (18:1(9Z))	Glycerolipid metabolism	2.3.1.158	Cre02.g106400	Cre02.g106400.t1.1	LCA1	Cytosol	[Boyle 2012, Tatsuzawa 1996, Weers 1997, Hu 2008, Stern 2009]	R05333
_c_	R1200	cacoa_c_ + sqdg18111Z160_c_ --> asqdca18111Z160_c_ + coa_c_	SQDGATCA18111Z160	sulfolipid 2'-O-acyltransferase (2'-18:3(5,9,12,15)/18:1(11Z)/16:0)	Glycerolipid metabolism					Cytosol	[Riekhof 2003]
_c_	R1201	cacoa_c_ + sqdg1819Z160_c_ --> asqdca1819Z160_c_ + coa_c_	SQDGATCA1819Z160	sulfolipid 2'-O-acyltransferase (2'-18:4(5,9,12,15)/18:1(9Z)/16:0)	Glycerolipid metabolism					Cytosol	[Riekhof 2003]
_c_	R1202	pacoa_c_ + sqdg18111Z160_c_ --> asqdpa18111Z160_c_ + coa_c_	SQDGATPA18111Z160	sulfolipid 2'-O-acyltransferase (2'-18:3(5,9,12)/18:1(11Z)/16:0)	Glycerolipid metabolism					Cytosol	[Riekhof 2003]
_c_	R1203	pacoa_c_ + sqdg1819Z160_c_ --> asqdpa1819Z160_c_ + coa_c_	SQDGATPA1819Z160	sulfolipid 2'-O-acyltransferase (2'-18:3(5,9,12)/18:1(9Z)/16:0)	Glycerolipid metabolism					Cytosol	[Riekhof 2003]
_h_	R1204	12dgr160_h_ + udpsq_h_ --> sqdg160_h_ + udp_h_	SQDGS160	sulfolipid synthase (16:0/16:0)	Glycerolipid metabolism	2.4.1.-	Cre01.g038550	Cre01.g038550.t1.1	SQD2	Chloroplast	[Giroud 1988, Riekhof 2005]	R06867
_h_	R1205	12dgr18111Z160_h_ + udpsq_h_ --> sqdg18111Z160_h_ + udp_h_	SQDGS18111Z160	sulfolipid synthase (18:1(11Z)/16:0)	Glycerolipid metabolism	2.4.1.-	Cre01.g038550	Cre01.g038550.t1.1	SQD2	Chloroplast	[Giroud 1988, Riekhof 2005]	R06867
_h_	R1206	12dgr1819Z160_h_ + udpsq_h_ --> sqdg1819Z160_h_ + udp_h_	SQDGS1819Z160	sulfolipid synthase (18:1(9Z)/16:0)	Glycerolipid metabolism	2.4.1.-	Cre01.g038550	Cre01.g038550.t1.1	SQD2	Chloroplast	[Giroud 1988, Riekhof 2005]	R06867
_h_	R1207	fdxox_h_ + 2 h_h_ + 4 nadph_h_ + 2 o2_h_ + sqdg1829Z12Z160_h_ --> fdxrd_h_ + 4 h2o_h_ + 4 nadp_h_ + sqdg1839Z12Z15Z160_h_	SQDGW3DS1839Z12Z15Z160	omega-3 desaturase (18:3(9Z,12Z,15Z)/16:0) (SQDG)	Glycerolipid metabolism		( Cre01.g038600 AND ( Cre16.g658400 OR Cre17.g700950 OR Cre03.g183850 OR Cre06.g306350 OR Cre07.g334800 ) )	( Cre01.g038600.t1.2 AND ( Cre16.g658400.t1.2 OR Cre17.g700950.t1.2 OR Cre03.g183850.t1.2 OR Cre06.g306350.t1.2 OR ( Cre07.g334800.t1.2 OR Cre07.g334800.t2.1 ) ) )	( FAD7 AND ( FDX2 OR FDX5 OR FDX6 OR FDX3 OR FDX4 ) )	Chloroplast	[Giroud 1988, Riekhof 2005]
_h_	R1208	fdxox_h_ + 2 h_h_ + 4 nadph_h_ + 2 o2_h_ + sqdg1819Z160_h_ --> fdxrd_h_ + 4 h2o_h_ + 4 nadp_h_ + sqdg1829Z12Z160_h_	SQDGW6DS1829Z12Z160	omega-6 desaturase (18:2(9Z,12Z)/16:0) (SQDG)	Glycerolipid metabolism		( Cre13.g590500 AND ( Cre16.g658400 OR Cre17.g700950 OR Cre03.g183850 OR Cre06.g306350 OR Cre07.g334800 ) )	( Cre13.g590500.t1.1 AND ( Cre16.g658400.t1.2 OR Cre17.g700950.t1.2 OR Cre03.g183850.t1.2 OR Cre06.g306350.t1.2 OR ( Cre07.g334800.t1.2 OR Cre07.g334800.t2.1 ) ) )	( DES6 AND ( FDX2 OR FDX5 OR FDX6 OR FDX3 OR FDX4 ) )	Chloroplast	[Giroud 1988, Tocher 1998, Sato 1997, Riekhof 2005]
_c_	R1209	h2o_c_ + tag16018111Z160_c_ --> 12dgr16018111Z_c_ + h_c_ + hdca_c_	TAGAH16018111Z160	triacylglycerol acylhydrolase (16:0/18:1(11Z)/16:0)	Glycerolipid metabolism	3.1.1.3	( Cre01.g002400 OR Cre03.g144524 OR Cre14.g611552 OR Cre14.g615550 OR Cre09.g391986 OR Cre03.g193500 OR Cre05.g234801 OR Cre06.g275150 OR Cre07.g325150 OR Cre12.g541352 OR Cre12.g498750 OR Cre17.g698600 OR Cre17.g699100 OR Cre07.g322900 )	( Cre01.g002400.t1.1 OR Cre03.g144524.t1.1 OR Cre14.g611552.t1.1 OR Cre14.g615550.t1.1 OR Cre09.g391986.t1.1 OR Cre03.g193500.t1.2 OR Cre05.g234801.t1.1 OR Cre06.g275150.t1.2 OR Cre07.g325150.t1.1 OR ( Cre12.g541352.t1.1 OR Cre12.g541352.t2.1 ) OR Cre12.g498750.t1.1 OR Cre17.g698600.t1.1 OR Cre17.g699100.t1.1 OR Cre07.g322900.t1.1 )	( TGL1 OR Cre03.g144524 OR TGL22 OR TGL19 OR Cre09.g391986 OR TGL8 OR Cre05.g234801 OR TGL11 OR TGL12 OR LIP1 OR LIP2 OR LIP3 OR TGL20 OR Cre07.g322900 )	Cytosol		R02250
_c_	R1210	h2o_c_ + tag16018111Z180_c_ --> 12dgr16018111Z_c_ + h_c_ + ocdca_c_	TAGAH16018111Z180	triacylglycerol acylhydrolase (16:0/18:1(11Z)/18:0)	Glycerolipid metabolism	3.1.1.3	( Cre01.g002400 OR Cre03.g144524 OR Cre14.g611552 OR Cre14.g615550 OR Cre09.g391986 OR Cre03.g193500 OR Cre05.g234801 OR Cre06.g275150 OR Cre07.g325150 OR Cre12.g541352 OR Cre12.g498750 OR Cre17.g698600 OR Cre17.g699100 OR Cre07.g322900 )	( Cre01.g002400.t1.1 OR Cre03.g144524.t1.1 OR Cre14.g611552.t1.1 OR Cre14.g615550.t1.1 OR Cre09.g391986.t1.1 OR Cre03.g193500.t1.2 OR Cre05.g234801.t1.1 OR Cre06.g275150.t1.2 OR Cre07.g325150.t1.1 OR ( Cre12.g541352.t1.1 OR Cre12.g541352.t2.1 ) OR Cre12.g498750.t1.1 OR Cre17.g698600.t1.1 OR Cre17.g699100.t1.1 OR Cre07.g322900.t1.1 )	( TGL1 OR Cre03.g144524 OR TGL22 OR TGL19 OR Cre09.g391986 OR TGL8 OR Cre05.g234801 OR TGL11 OR TGL12 OR LIP1 OR LIP2 OR LIP3 OR TGL20 OR Cre07.g322900 )	Cytosol		R02250
_c_	R1211	h2o_c_ + tag16018111Z18111Z_c_ --> 12dgr16018111Z_c_ + h_c_ + ocdcea_c_	TAGAH16018111Z18111Z	triacylglycerol acylhydrolase (16:0/18:1(11Z)/18:1(11Z))	Glycerolipid metabolism	3.1.1.3	( Cre01.g002400 OR Cre03.g144524 OR Cre14.g611552 OR Cre14.g615550 OR Cre09.g391986 OR Cre03.g193500 OR Cre05.g234801 OR Cre06.g275150 OR Cre07.g325150 OR Cre12.g541352 OR Cre12.g498750 OR Cre17.g698600 OR Cre17.g699100 OR Cre07.g322900 )	( Cre01.g002400.t1.1 OR Cre03.g144524.t1.1 OR Cre14.g611552.t1.1 OR Cre14.g615550.t1.1 OR Cre09.g391986.t1.1 OR Cre03.g193500.t1.2 OR Cre05.g234801.t1.1 OR Cre06.g275150.t1.2 OR Cre07.g325150.t1.1 OR ( Cre12.g541352.t1.1 OR Cre12.g541352.t2.1 ) OR Cre12.g498750.t1.1 OR Cre17.g698600.t1.1 OR Cre17.g699100.t1.1 OR Cre07.g322900.t1.1 )	( TGL1 OR Cre03.g144524 OR TGL22 OR TGL19 OR Cre09.g391986 OR TGL8 OR Cre05.g234801 OR TGL11 OR TGL12 OR LIP1 OR LIP2 OR LIP3 OR TGL20 OR Cre07.g322900 )	Cytosol		R02250
_c_	R1212	h2o_c_ + tag16018111Z1819Z_c_ --> 12dgr16018111Z_c_ + h_c_ + ocdce9a_c_	TAGAH16018111Z1819Z	triacylglycerol acylhydrolase (16:0/18:1(11Z)/18:1(9Z))	Glycerolipid metabolism	3.1.1.3	( Cre01.g002400 OR Cre03.g144524 OR Cre14.g611552 OR Cre14.g615550 OR Cre09.g391986 OR Cre03.g193500 OR Cre05.g234801 OR Cre06.g275150 OR Cre07.g325150 OR Cre12.g541352 OR Cre12.g498750 OR Cre17.g698600 OR Cre17.g699100 OR Cre07.g322900 )	( Cre01.g002400.t1.1 OR Cre03.g144524.t1.1 OR Cre14.g611552.t1.1 OR Cre14.g615550.t1.1 OR Cre09.g391986.t1.1 OR Cre03.g193500.t1.2 OR Cre05.g234801.t1.1 OR Cre06.g275150.t1.2 OR Cre07.g325150.t1.1 OR ( Cre12.g541352.t1.1 OR Cre12.g541352.t2.1 ) OR Cre12.g498750.t1.1 OR Cre17.g698600.t1.1 OR Cre17.g699100.t1.1 OR Cre07.g322900.t1.1 )	( TGL1 OR Cre03.g144524 OR TGL22 OR TGL19 OR Cre09.g391986 OR TGL8 OR Cre05.g234801 OR TGL11 OR TGL12 OR LIP1 OR LIP2 OR LIP3 OR TGL20 OR Cre07.g322900 )	Cytosol		R02250
_c_	R1213	h2o_c_ + tag16018111Z1835Z9Z12Z_c_ --> 12dgr16018111Z_c_ + h_c_ + pa_c_	TAGAH16018111Z1835Z9Z12Z	triacylglycerol acylhydrolase (16:0/18:1(11Z)/18:3(5Z,9Z,12Z))	Glycerolipid metabolism	3.1.1.3	( Cre01.g002400 OR Cre03.g144524 OR Cre14.g611552 OR Cre14.g615550 OR Cre09.g391986 OR Cre03.g193500 OR Cre05.g234801 OR Cre06.g275150 OR Cre07.g325150 OR Cre12.g541352 OR Cre12.g498750 OR Cre17.g698600 OR Cre17.g699100 OR Cre07.g322900 )	( Cre01.g002400.t1.1 OR Cre03.g144524.t1.1 OR Cre14.g611552.t1.1 OR Cre14.g615550.t1.1 OR Cre09.g391986.t1.1 OR Cre03.g193500.t1.2 OR Cre05.g234801.t1.1 OR Cre06.g275150.t1.2 OR Cre07.g325150.t1.1 OR ( Cre12.g541352.t1.1 OR Cre12.g541352.t2.1 ) OR Cre12.g498750.t1.1 OR Cre17.g698600.t1.1 OR Cre17.g699100.t1.1 OR Cre07.g322900.t1.1 )	( TGL1 OR Cre03.g144524 OR TGL22 OR TGL19 OR Cre09.g391986 OR TGL8 OR Cre05.g234801 OR TGL11 OR TGL12 OR LIP1 OR LIP2 OR LIP3 OR TGL20 OR Cre07.g322900 )	Cytosol		R02250
_c_	R1214	h2o_c_ + tag16018111Z1845Z9Z12Z15Z_c_ --> 12dgr16018111Z_c_ + ca_c_	TAGAH16018111Z1845Z9Z12Z15Z	triacylglycerol acylhydrolase (16:0/18:1(11Z)/18:4(5Z,9Z,12Z,15Z))	Glycerolipid metabolism	3.1.1.3	( Cre01.g002400 OR Cre03.g144524 OR Cre14.g611552 OR Cre14.g615550 OR Cre09.g391986 OR Cre03.g193500 OR Cre05.g234801 OR Cre06.g275150 OR Cre07.g325150 OR Cre12.g541352 OR Cre12.g498750 OR Cre17.g698600 OR Cre17.g699100 OR Cre07.g322900 )	( Cre01.g002400.t1.1 OR Cre03.g144524.t1.1 OR Cre14.g611552.t1.1 OR Cre14.g615550.t1.1 OR Cre09.g391986.t1.1 OR Cre03.g193500.t1.2 OR Cre05.g234801.t1.1 OR Cre06.g275150.t1.2 OR Cre07.g325150.t1.1 OR ( Cre12.g541352.t1.1 OR Cre12.g541352.t2.1 ) OR Cre12.g498750.t1.1 OR Cre17.g698600.t1.1 OR Cre17.g699100.t1.1 OR Cre07.g322900.t1.1 )	( TGL1 OR Cre03.g144524 OR TGL22 OR TGL19 OR Cre09.g391986 OR TGL8 OR Cre05.g234801 OR TGL11 OR TGL12 OR LIP1 OR LIP2 OR LIP3 OR TGL20 OR Cre07.g322900 )	Cytosol		R02250
_c_	R1215	h2o_c_ + tag1601819Z160_c_ --> 12dgr1601819Z_c_ + h_c_ + hdca_c_	TAGAH1601819Z160	triacylglycerol acylhydrolase (16:0/18:1(9Z)/16:0)	Glycerolipid metabolism	3.1.1.3	( Cre01.g002400 OR Cre03.g144524 OR Cre14.g611552 OR Cre14.g615550 OR Cre09.g391986 OR Cre03.g193500 OR Cre05.g234801 OR Cre06.g275150 OR Cre07.g325150 OR Cre12.g541352 OR Cre12.g498750 OR Cre17.g698600 OR Cre17.g699100 OR Cre07.g322900 )	( Cre01.g002400.t1.1 OR Cre03.g144524.t1.1 OR Cre14.g611552.t1.1 OR Cre14.g615550.t1.1 OR Cre09.g391986.t1.1 OR Cre03.g193500.t1.2 OR Cre05.g234801.t1.1 OR Cre06.g275150.t1.2 OR Cre07.g325150.t1.1 OR ( Cre12.g541352.t1.1 OR Cre12.g541352.t2.1 ) OR Cre12.g498750.t1.1 OR Cre17.g698600.t1.1 OR Cre17.g699100.t1.1 OR Cre07.g322900.t1.1 )	( TGL1 OR Cre03.g144524 OR TGL22 OR TGL19 OR Cre09.g391986 OR TGL8 OR Cre05.g234801 OR TGL11 OR TGL12 OR LIP1 OR LIP2 OR LIP3 OR TGL20 OR Cre07.g322900 )	Cytosol		R02250
_c_	R1216	h2o_c_ + tag1601819Z180_c_ --> 12dgr1601819Z_c_ + h_c_ + ocdca_c_	TAGAH1601819Z180	triacylglycerol acylhydrolase (16:0/18:1(9Z)/18:0)	Glycerolipid metabolism	3.1.1.3	( Cre01.g002400 OR Cre03.g144524 OR Cre14.g611552 OR Cre14.g615550 OR Cre09.g391986 OR Cre03.g193500 OR Cre05.g234801 OR Cre06.g275150 OR Cre07.g325150 OR Cre12.g541352 OR Cre12.g498750 OR Cre17.g698600 OR Cre17.g699100 OR Cre07.g322900 )	( Cre01.g002400.t1.1 OR Cre03.g144524.t1.1 OR Cre14.g611552.t1.1 OR Cre14.g615550.t1.1 OR Cre09.g391986.t1.1 OR Cre03.g193500.t1.2 OR Cre05.g234801.t1.1 OR Cre06.g275150.t1.2 OR Cre07.g325150.t1.1 OR ( Cre12.g541352.t1.1 OR Cre12.g541352.t2.1 ) OR Cre12.g498750.t1.1 OR Cre17.g698600.t1.1 OR Cre17.g699100.t1.1 OR Cre07.g322900.t1.1 )	( TGL1 OR Cre03.g144524 OR TGL22 OR TGL19 OR Cre09.g391986 OR TGL8 OR Cre05.g234801 OR TGL11 OR TGL12 OR LIP1 OR LIP2 OR LIP3 OR TGL20 OR Cre07.g322900 )	Cytosol		R02250
_c_	R1217	h2o_c_ + tag1601819Z18111Z_c_ --> 12dgr1601819Z_c_ + h_c_ + ocdcea_c_	TAGAH1601819Z18111Z	triacylglycerol acylhydrolase (16:0/18:1(9Z)/18:1(11Z))	Glycerolipid metabolism	3.1.1.3	( Cre01.g002400 OR Cre03.g144524 OR Cre14.g611552 OR Cre14.g615550 OR Cre09.g391986 OR Cre03.g193500 OR Cre05.g234801 OR Cre06.g275150 OR Cre07.g325150 OR Cre12.g541352 OR Cre12.g498750 OR Cre17.g698600 OR Cre17.g699100 OR Cre07.g322900 )	( Cre01.g002400.t1.1 OR Cre03.g144524.t1.1 OR Cre14.g611552.t1.1 OR Cre14.g615550.t1.1 OR Cre09.g391986.t1.1 OR Cre03.g193500.t1.2 OR Cre05.g234801.t1.1 OR Cre06.g275150.t1.2 OR Cre07.g325150.t1.1 OR ( Cre12.g541352.t1.1 OR Cre12.g541352.t2.1 ) OR Cre12.g498750.t1.1 OR Cre17.g698600.t1.1 OR Cre17.g699100.t1.1 OR Cre07.g322900.t1.1 )	( TGL1 OR Cre03.g144524 OR TGL22 OR TGL19 OR Cre09.g391986 OR TGL8 OR Cre05.g234801 OR TGL11 OR TGL12 OR LIP1 OR LIP2 OR LIP3 OR TGL20 OR Cre07.g322900 )	Cytosol		R02250
_c_	R1218	h2o_c_ + tag1601819Z1819Z_c_ --> 12dgr1601819Z_c_ + h_c_ + ocdce9a_c_	TAGAH1601819Z1819Z	triacylglycerol acylhydrolase (16:0/18:1(9Z)/18:1(9Z))	Glycerolipid metabolism	3.1.1.3	( Cre01.g002400 OR Cre03.g144524 OR Cre14.g611552 OR Cre14.g615550 OR Cre09.g391986 OR Cre03.g193500 OR Cre05.g234801 OR Cre06.g275150 OR Cre07.g325150 OR Cre12.g541352 OR Cre12.g498750 OR Cre17.g698600 OR Cre17.g699100 OR Cre07.g322900 )	( Cre01.g002400.t1.1 OR Cre03.g144524.t1.1 OR Cre14.g611552.t1.1 OR Cre14.g615550.t1.1 OR Cre09.g391986.t1.1 OR Cre03.g193500.t1.2 OR Cre05.g234801.t1.1 OR Cre06.g275150.t1.2 OR Cre07.g325150.t1.1 OR ( Cre12.g541352.t1.1 OR Cre12.g541352.t2.1 ) OR Cre12.g498750.t1.1 OR Cre17.g698600.t1.1 OR Cre17.g699100.t1.1 OR Cre07.g322900.t1.1 )	( TGL1 OR Cre03.g144524 OR TGL22 OR TGL19 OR Cre09.g391986 OR TGL8 OR Cre05.g234801 OR TGL11 OR TGL12 OR LIP1 OR LIP2 OR LIP3 OR TGL20 OR Cre07.g322900 )	Cytosol		R02250
_c_	R1219	h2o_c_ + tag1601819Z1835Z9Z12Z_c_ --> 12dgr1601819Z_c_ + h_c_ + pa_c_	TAGAH1601819Z1835Z9Z12Z	triacylglycerol acylhydrolase (16:0/18:1(9Z)/18:3(5Z,9Z,12Z))	Glycerolipid metabolism	3.1.1.3	( Cre01.g002400 OR Cre03.g144524 OR Cre14.g611552 OR Cre14.g615550 OR Cre09.g391986 OR Cre03.g193500 OR Cre05.g234801 OR Cre06.g275150 OR Cre07.g325150 OR Cre12.g541352 OR Cre12.g498750 OR Cre17.g698600 OR Cre17.g699100 OR Cre07.g322900 )	( Cre01.g002400.t1.1 OR Cre03.g144524.t1.1 OR Cre14.g611552.t1.1 OR Cre14.g615550.t1.1 OR Cre09.g391986.t1.1 OR Cre03.g193500.t1.2 OR Cre05.g234801.t1.1 OR Cre06.g275150.t1.2 OR Cre07.g325150.t1.1 OR ( Cre12.g541352.t1.1 OR Cre12.g541352.t2.1 ) OR Cre12.g498750.t1.1 OR Cre17.g698600.t1.1 OR Cre17.g699100.t1.1 OR Cre07.g322900.t1.1 )	( TGL1 OR Cre03.g144524 OR TGL22 OR TGL19 OR Cre09.g391986 OR TGL8 OR Cre05.g234801 OR TGL11 OR TGL12 OR LIP1 OR LIP2 OR LIP3 OR TGL20 OR Cre07.g322900 )	Cytosol		R02250
_c_	R1220	h2o_c_ + tag1601819Z1845Z9Z12Z15Z_c_ --> 12dgr1601819Z_c_ + ca_c_	TAGAH1601819Z1845Z9Z12Z15Z	triacylglycerol acylhydrolase (16:0/18:1(9Z)/18:4(5Z,9Z,12Z,15Z))	Glycerolipid metabolism	3.1.1.3	( Cre01.g002400 OR Cre03.g144524 OR Cre14.g611552 OR Cre14.g615550 OR Cre09.g391986 OR Cre03.g193500 OR Cre05.g234801 OR Cre06.g275150 OR Cre07.g325150 OR Cre12.g541352 OR Cre12.g498750 OR Cre17.g698600 OR Cre17.g699100 OR Cre07.g322900 )	( Cre01.g002400.t1.1 OR Cre03.g144524.t1.1 OR Cre14.g611552.t1.1 OR Cre14.g615550.t1.1 OR Cre09.g391986.t1.1 OR Cre03.g193500.t1.2 OR Cre05.g234801.t1.1 OR Cre06.g275150.t1.2 OR Cre07.g325150.t1.1 OR ( Cre12.g541352.t1.1 OR Cre12.g541352.t2.1 ) OR Cre12.g498750.t1.1 OR Cre17.g698600.t1.1 OR Cre17.g699100.t1.1 OR Cre07.g322900.t1.1 )	( TGL1 OR Cre03.g144524 OR TGL22 OR TGL19 OR Cre09.g391986 OR TGL8 OR Cre05.g234801 OR TGL11 OR TGL12 OR LIP1 OR LIP2 OR LIP3 OR TGL20 OR Cre07.g322900 )	Cytosol		R02250
_c_	R1221	h2o_c_ + tag1801819Z160_c_ --> 12dgr1801819Z_c_ + h_c_ + hdca_c_	TAGAH1801819Z160	triacylglycerol acylhydrolase (18:0/18:1(9Z)/16:0)	Glycerolipid metabolism	3.1.1.3	( Cre01.g002400 OR Cre03.g144524 OR Cre14.g611552 OR Cre14.g615550 OR Cre09.g391986 OR Cre03.g193500 OR Cre05.g234801 OR Cre06.g275150 OR Cre07.g325150 OR Cre12.g541352 OR Cre12.g498750 OR Cre17.g698600 OR Cre17.g699100 OR Cre07.g322900 )	( Cre01.g002400.t1.1 OR Cre03.g144524.t1.1 OR Cre14.g611552.t1.1 OR Cre14.g615550.t1.1 OR Cre09.g391986.t1.1 OR Cre03.g193500.t1.2 OR Cre05.g234801.t1.1 OR Cre06.g275150.t1.2 OR Cre07.g325150.t1.1 OR ( Cre12.g541352.t1.1 OR Cre12.g541352.t2.1 ) OR Cre12.g498750.t1.1 OR Cre17.g698600.t1.1 OR Cre17.g699100.t1.1 OR Cre07.g322900.t1.1 )	( TGL1 OR Cre03.g144524 OR TGL22 OR TGL19 OR Cre09.g391986 OR TGL8 OR Cre05.g234801 OR TGL11 OR TGL12 OR LIP1 OR LIP2 OR LIP3 OR TGL20 OR Cre07.g322900 )	Cytosol		R02250
_c_	R1222	h2o_c_ + tag1801819Z180_c_ --> 12dgr1801819Z_c_ + h_c_ + ocdca_c_	TAGAH1801819Z180	triacylglycerol acylhydrolase (18:0/18:1(9Z)/18:0)	Glycerolipid metabolism	3.1.1.3	( Cre01.g002400 OR Cre03.g144524 OR Cre14.g611552 OR Cre14.g615550 OR Cre09.g391986 OR Cre03.g193500 OR Cre05.g234801 OR Cre06.g275150 OR Cre07.g325150 OR Cre12.g541352 OR Cre12.g498750 OR Cre17.g698600 OR Cre17.g699100 OR Cre07.g322900 )	( Cre01.g002400.t1.1 OR Cre03.g144524.t1.1 OR Cre14.g611552.t1.1 OR Cre14.g615550.t1.1 OR Cre09.g391986.t1.1 OR Cre03.g193500.t1.2 OR Cre05.g234801.t1.1 OR Cre06.g275150.t1.2 OR Cre07.g325150.t1.1 OR ( Cre12.g541352.t1.1 OR Cre12.g541352.t2.1 ) OR Cre12.g498750.t1.1 OR Cre17.g698600.t1.1 OR Cre17.g699100.t1.1 OR Cre07.g322900.t1.1 )	( TGL1 OR Cre03.g144524 OR TGL22 OR TGL19 OR Cre09.g391986 OR TGL8 OR Cre05.g234801 OR TGL11 OR TGL12 OR LIP1 OR LIP2 OR LIP3 OR TGL20 OR Cre07.g322900 )	Cytosol		R02250
_c_	R1223	h2o_c_ + tag1801819Z18111Z_c_ --> 12dgr1801819Z_c_ + h_c_ + ocdcea_c_	TAGAH1801819Z18111Z	triacylglycerol acylhydrolase (18:0/18:1(9Z)/18:1(11Z))	Glycerolipid metabolism	3.1.1.3	( Cre01.g002400 OR Cre03.g144524 OR Cre14.g611552 OR Cre14.g615550 OR Cre09.g391986 OR Cre03.g193500 OR Cre05.g234801 OR Cre06.g275150 OR Cre07.g325150 OR Cre12.g541352 OR Cre12.g498750 OR Cre17.g698600 OR Cre17.g699100 OR Cre07.g322900 )	( Cre01.g002400.t1.1 OR Cre03.g144524.t1.1 OR Cre14.g611552.t1.1 OR Cre14.g615550.t1.1 OR Cre09.g391986.t1.1 OR Cre03.g193500.t1.2 OR Cre05.g234801.t1.1 OR Cre06.g275150.t1.2 OR Cre07.g325150.t1.1 OR ( Cre12.g541352.t1.1 OR Cre12.g541352.t2.1 ) OR Cre12.g498750.t1.1 OR Cre17.g698600.t1.1 OR Cre17.g699100.t1.1 OR Cre07.g322900.t1.1 )	( TGL1 OR Cre03.g144524 OR TGL22 OR TGL19 OR Cre09.g391986 OR TGL8 OR Cre05.g234801 OR TGL11 OR TGL12 OR LIP1 OR LIP2 OR LIP3 OR TGL20 OR Cre07.g322900 )	Cytosol		R02250
_c_	R1224	h2o_c_ + tag1801819Z1819Z_c_ --> 12dgr1801819Z_c_ + h_c_ + ocdce9a_c_	TAGAH1801819Z1819Z	triacylglycerol acylhydrolase (18:0/18:1(9Z)/18:1(9Z))	Glycerolipid metabolism	3.1.1.3	( Cre01.g002400 OR Cre03.g144524 OR Cre14.g611552 OR Cre14.g615550 OR Cre09.g391986 OR Cre03.g193500 OR Cre05.g234801 OR Cre06.g275150 OR Cre07.g325150 OR Cre12.g541352 OR Cre12.g498750 OR Cre17.g698600 OR Cre17.g699100 OR Cre07.g322900 )	( Cre01.g002400.t1.1 OR Cre03.g144524.t1.1 OR Cre14.g611552.t1.1 OR Cre14.g615550.t1.1 OR Cre09.g391986.t1.1 OR Cre03.g193500.t1.2 OR Cre05.g234801.t1.1 OR Cre06.g275150.t1.2 OR Cre07.g325150.t1.1 OR ( Cre12.g541352.t1.1 OR Cre12.g541352.t2.1 ) OR Cre12.g498750.t1.1 OR Cre17.g698600.t1.1 OR Cre17.g699100.t1.1 OR Cre07.g322900.t1.1 )	( TGL1 OR Cre03.g144524 OR TGL22 OR TGL19 OR Cre09.g391986 OR TGL8 OR Cre05.g234801 OR TGL11 OR TGL12 OR LIP1 OR LIP2 OR LIP3 OR TGL20 OR Cre07.g322900 )	Cytosol		R02250
_c_	R1225	h2o_c_ + tag1801819Z1835Z9Z12Z_c_ --> 12dgr1801819Z_c_ + h_c_ + pa_c_	TAGAH1801819Z1835Z9Z12Z	triacylglycerol acylhydrolase (18:0/18:1(9Z)/18:3(5Z,9Z,12Z))	Glycerolipid metabolism	3.1.1.3	( Cre01.g002400 OR Cre03.g144524 OR Cre14.g611552 OR Cre14.g615550 OR Cre09.g391986 OR Cre03.g193500 OR Cre05.g234801 OR Cre06.g275150 OR Cre07.g325150 OR Cre12.g541352 OR Cre12.g498750 OR Cre17.g698600 OR Cre17.g699100 OR Cre07.g322900 )	( Cre01.g002400.t1.1 OR Cre03.g144524.t1.1 OR Cre14.g611552.t1.1 OR Cre14.g615550.t1.1 OR Cre09.g391986.t1.1 OR Cre03.g193500.t1.2 OR Cre05.g234801.t1.1 OR Cre06.g275150.t1.2 OR Cre07.g325150.t1.1 OR ( Cre12.g541352.t1.1 OR Cre12.g541352.t2.1 ) OR Cre12.g498750.t1.1 OR Cre17.g698600.t1.1 OR Cre17.g699100.t1.1 OR Cre07.g322900.t1.1 )	( TGL1 OR Cre03.g144524 OR TGL22 OR TGL19 OR Cre09.g391986 OR TGL8 OR Cre05.g234801 OR TGL11 OR TGL12 OR LIP1 OR LIP2 OR LIP3 OR TGL20 OR Cre07.g322900 )	Cytosol		R02250
_c_	R1226	h2o_c_ + tag1801819Z1845Z9Z12Z15Z_c_ --> 12dgr1801819Z_c_ + ca_c_	TAGAH1801819Z1845Z9Z12Z15Z	triacylglycerol acylhydrolase (18:0/18:1(9Z)/18:4(5Z,9Z,12Z,15Z))	Glycerolipid metabolism	3.1.1.3	( Cre01.g002400 OR Cre03.g144524 OR Cre14.g611552 OR Cre14.g615550 OR Cre09.g391986 OR Cre03.g193500 OR Cre05.g234801 OR Cre06.g275150 OR Cre07.g325150 OR Cre12.g541352 OR Cre12.g498750 OR Cre17.g698600 OR Cre17.g699100 OR Cre07.g322900 )	( Cre01.g002400.t1.1 OR Cre03.g144524.t1.1 OR Cre14.g611552.t1.1 OR Cre14.g615550.t1.1 OR Cre09.g391986.t1.1 OR Cre03.g193500.t1.2 OR Cre05.g234801.t1.1 OR Cre06.g275150.t1.2 OR Cre07.g325150.t1.1 OR ( Cre12.g541352.t1.1 OR Cre12.g541352.t2.1 ) OR Cre12.g498750.t1.1 OR Cre17.g698600.t1.1 OR Cre17.g699100.t1.1 OR Cre07.g322900.t1.1 )	( TGL1 OR Cre03.g144524 OR TGL22 OR TGL19 OR Cre09.g391986 OR TGL8 OR Cre05.g234801 OR TGL11 OR TGL12 OR LIP1 OR LIP2 OR LIP3 OR TGL20 OR Cre07.g322900 )	Cytosol		R02250
_c_	R1227	h2o_c_ + tag18111Z18111Z160_c_ --> 12dgr18111Z18111Z_c_ + h_c_ + hdca_c_	TAGAH18111Z18111Z160	triacylglycerol acylhydrolase (18:1(11Z)/18:1(11Z)/16:0)	Glycerolipid metabolism	3.1.1.3	( Cre01.g002400 OR Cre03.g144524 OR Cre14.g611552 OR Cre14.g615550 OR Cre09.g391986 OR Cre03.g193500 OR Cre05.g234801 OR Cre06.g275150 OR Cre07.g325150 OR Cre12.g541352 OR Cre12.g498750 OR Cre17.g698600 OR Cre17.g699100 OR Cre07.g322900 )	( Cre01.g002400.t1.1 OR Cre03.g144524.t1.1 OR Cre14.g611552.t1.1 OR Cre14.g615550.t1.1 OR Cre09.g391986.t1.1 OR Cre03.g193500.t1.2 OR Cre05.g234801.t1.1 OR Cre06.g275150.t1.2 OR Cre07.g325150.t1.1 OR ( Cre12.g541352.t1.1 OR Cre12.g541352.t2.1 ) OR Cre12.g498750.t1.1 OR Cre17.g698600.t1.1 OR Cre17.g699100.t1.1 OR Cre07.g322900.t1.1 )	( TGL1 OR Cre03.g144524 OR TGL22 OR TGL19 OR Cre09.g391986 OR TGL8 OR Cre05.g234801 OR TGL11 OR TGL12 OR LIP1 OR LIP2 OR LIP3 OR TGL20 OR Cre07.g322900 )	Cytosol		R02250
_c_	R1228	h2o_c_ + tag18111Z18111Z180_c_ --> 12dgr18111Z18111Z_c_ + h_c_ + ocdca_c_	TAGAH18111Z18111Z180	triacylglycerol acylhydrolase (18:1(11Z)/18:1(11Z)/18:0)	Glycerolipid metabolism	3.1.1.3	( Cre01.g002400 OR Cre03.g144524 OR Cre14.g611552 OR Cre14.g615550 OR Cre09.g391986 OR Cre03.g193500 OR Cre05.g234801 OR Cre06.g275150 OR Cre07.g325150 OR Cre12.g541352 OR Cre12.g498750 OR Cre17.g698600 OR Cre17.g699100 OR Cre07.g322900 )	( Cre01.g002400.t1.1 OR Cre03.g144524.t1.1 OR Cre14.g611552.t1.1 OR Cre14.g615550.t1.1 OR Cre09.g391986.t1.1 OR Cre03.g193500.t1.2 OR Cre05.g234801.t1.1 OR Cre06.g275150.t1.2 OR Cre07.g325150.t1.1 OR ( Cre12.g541352.t1.1 OR Cre12.g541352.t2.1 ) OR Cre12.g498750.t1.1 OR Cre17.g698600.t1.1 OR Cre17.g699100.t1.1 OR Cre07.g322900.t1.1 )	( TGL1 OR Cre03.g144524 OR TGL22 OR TGL19 OR Cre09.g391986 OR TGL8 OR Cre05.g234801 OR TGL11 OR TGL12 OR LIP1 OR LIP2 OR LIP3 OR TGL20 OR Cre07.g322900 )	Cytosol		R02250
_c_	R1229	h2o_c_ + tag18111Z18111Z18111Z_c_ --> 12dgr18111Z18111Z_c_ + h_c_ + ocdcea_c_	TAGAH18111Z18111Z18111Z	triacylglycerol acylhydrolase (18:1(11Z)/18:1(11Z)/18:1(11Z))	Glycerolipid metabolism	3.1.1.3	( Cre01.g002400 OR Cre03.g144524 OR Cre14.g611552 OR Cre14.g615550 OR Cre09.g391986 OR Cre03.g193500 OR Cre05.g234801 OR Cre06.g275150 OR Cre07.g325150 OR Cre12.g541352 OR Cre12.g498750 OR Cre17.g698600 OR Cre17.g699100 OR Cre07.g322900 )	( Cre01.g002400.t1.1 OR Cre03.g144524.t1.1 OR Cre14.g611552.t1.1 OR Cre14.g615550.t1.1 OR Cre09.g391986.t1.1 OR Cre03.g193500.t1.2 OR Cre05.g234801.t1.1 OR Cre06.g275150.t1.2 OR Cre07.g325150.t1.1 OR ( Cre12.g541352.t1.1 OR Cre12.g541352.t2.1 ) OR Cre12.g498750.t1.1 OR Cre17.g698600.t1.1 OR Cre17.g699100.t1.1 OR Cre07.g322900.t1.1 )	( TGL1 OR Cre03.g144524 OR TGL22 OR TGL19 OR Cre09.g391986 OR TGL8 OR Cre05.g234801 OR TGL11 OR TGL12 OR LIP1 OR LIP2 OR LIP3 OR TGL20 OR Cre07.g322900 )	Cytosol		R02250
_c_	R1230	h2o_c_ + tag18111Z18111Z1819Z_c_ --> 12dgr18111Z18111Z_c_ + h_c_ + ocdce9a_c_	TAGAH18111Z18111Z1819Z	triacylglycerol acylhydrolase (18:1(11Z)/18:1(11Z)/18:1(9Z))	Glycerolipid metabolism	3.1.1.3	( Cre01.g002400 OR Cre03.g144524 OR Cre14.g611552 OR Cre14.g615550 OR Cre09.g391986 OR Cre03.g193500 OR Cre05.g234801 OR Cre06.g275150 OR Cre07.g325150 OR Cre12.g541352 OR Cre12.g498750 OR Cre17.g698600 OR Cre17.g699100 OR Cre07.g322900 )	( Cre01.g002400.t1.1 OR Cre03.g144524.t1.1 OR Cre14.g611552.t1.1 OR Cre14.g615550.t1.1 OR Cre09.g391986.t1.1 OR Cre03.g193500.t1.2 OR Cre05.g234801.t1.1 OR Cre06.g275150.t1.2 OR Cre07.g325150.t1.1 OR ( Cre12.g541352.t1.1 OR Cre12.g541352.t2.1 ) OR Cre12.g498750.t1.1 OR Cre17.g698600.t1.1 OR Cre17.g699100.t1.1 OR Cre07.g322900.t1.1 )	( TGL1 OR Cre03.g144524 OR TGL22 OR TGL19 OR Cre09.g391986 OR TGL8 OR Cre05.g234801 OR TGL11 OR TGL12 OR LIP1 OR LIP2 OR LIP3 OR TGL20 OR Cre07.g322900 )	Cytosol		R02250
_c_	R1231	h2o_c_ + tag18111Z18111Z1835Z9Z12Z_c_ --> 12dgr18111Z18111Z_c_ + h_c_ + pa_c_	TAGAH18111Z18111Z1835Z9Z12Z	triacylglycerol acylhydrolase (18:1(11Z)/18:1(11Z)/18:3(5Z,9Z,12Z))	Glycerolipid metabolism	3.1.1.3	( Cre01.g002400 OR Cre03.g144524 OR Cre14.g611552 OR Cre14.g615550 OR Cre09.g391986 OR Cre03.g193500 OR Cre05.g234801 OR Cre06.g275150 OR Cre07.g325150 OR Cre12.g541352 OR Cre12.g498750 OR Cre17.g698600 OR Cre17.g699100 OR Cre07.g322900 )	( Cre01.g002400.t1.1 OR Cre03.g144524.t1.1 OR Cre14.g611552.t1.1 OR Cre14.g615550.t1.1 OR Cre09.g391986.t1.1 OR Cre03.g193500.t1.2 OR Cre05.g234801.t1.1 OR Cre06.g275150.t1.2 OR Cre07.g325150.t1.1 OR ( Cre12.g541352.t1.1 OR Cre12.g541352.t2.1 ) OR Cre12.g498750.t1.1 OR Cre17.g698600.t1.1 OR Cre17.g699100.t1.1 OR Cre07.g322900.t1.1 )	( TGL1 OR Cre03.g144524 OR TGL22 OR TGL19 OR Cre09.g391986 OR TGL8 OR Cre05.g234801 OR TGL11 OR TGL12 OR LIP1 OR LIP2 OR LIP3 OR TGL20 OR Cre07.g322900 )	Cytosol		R02250
_c_	R1232	h2o_c_ + tag18111Z18111Z1845Z9Z12Z15Z_c_ --> 12dgr18111Z18111Z_c_ + ca_c_	TAGAH18111Z18111Z1845Z9Z12Z15Z	triacylglycerol acylhydrolase (18:1(11Z)/18:1(11Z)/18:4(5Z,9Z,12Z,15Z))	Glycerolipid metabolism	3.1.1.3	( Cre01.g002400 OR Cre03.g144524 OR Cre14.g611552 OR Cre14.g615550 OR Cre09.g391986 OR Cre03.g193500 OR Cre05.g234801 OR Cre06.g275150 OR Cre07.g325150 OR Cre12.g541352 OR Cre12.g498750 OR Cre17.g698600 OR Cre17.g699100 OR Cre07.g322900 )	( Cre01.g002400.t1.1 OR Cre03.g144524.t1.1 OR Cre14.g611552.t1.1 OR Cre14.g615550.t1.1 OR Cre09.g391986.t1.1 OR Cre03.g193500.t1.2 OR Cre05.g234801.t1.1 OR Cre06.g275150.t1.2 OR Cre07.g325150.t1.1 OR ( Cre12.g541352.t1.1 OR Cre12.g541352.t2.1 ) OR Cre12.g498750.t1.1 OR Cre17.g698600.t1.1 OR Cre17.g699100.t1.1 OR Cre07.g322900.t1.1 )	( TGL1 OR Cre03.g144524 OR TGL22 OR TGL19 OR Cre09.g391986 OR TGL8 OR Cre05.g234801 OR TGL11 OR TGL12 OR LIP1 OR LIP2 OR LIP3 OR TGL20 OR Cre07.g322900 )	Cytosol		R02250
_c_	R1233	h2o_c_ + tag18111Z1819Z160_c_ --> 12dgr18111Z1819Z_c_ + h_c_ + hdca_c_	TAGAH18111Z1819Z160	triacylglycerol acylhydrolase (18:1(11Z)/18:1(9Z)/16:0)	Glycerolipid metabolism	3.1.1.3	( Cre01.g002400 OR Cre03.g144524 OR Cre14.g611552 OR Cre14.g615550 OR Cre09.g391986 OR Cre03.g193500 OR Cre05.g234801 OR Cre06.g275150 OR Cre07.g325150 OR Cre12.g541352 OR Cre12.g498750 OR Cre17.g698600 OR Cre17.g699100 OR Cre07.g322900 )	( Cre01.g002400.t1.1 OR Cre03.g144524.t1.1 OR Cre14.g611552.t1.1 OR Cre14.g615550.t1.1 OR Cre09.g391986.t1.1 OR Cre03.g193500.t1.2 OR Cre05.g234801.t1.1 OR Cre06.g275150.t1.2 OR Cre07.g325150.t1.1 OR ( Cre12.g541352.t1.1 OR Cre12.g541352.t2.1 ) OR Cre12.g498750.t1.1 OR Cre17.g698600.t1.1 OR Cre17.g699100.t1.1 OR Cre07.g322900.t1.1 )	( TGL1 OR Cre03.g144524 OR TGL22 OR TGL19 OR Cre09.g391986 OR TGL8 OR Cre05.g234801 OR TGL11 OR TGL12 OR LIP1 OR LIP2 OR LIP3 OR TGL20 OR Cre07.g322900 )	Cytosol		R02250
_c_	R1234	h2o_c_ + tag18111Z1819Z180_c_ --> 12dgr18111Z1819Z_c_ + h_c_ + ocdca_c_	TAGAH18111Z1819Z180	triacylglycerol acylhydrolase (18:1(11Z)/18:1(9Z)/18:0)	Glycerolipid metabolism	3.1.1.3	( Cre01.g002400 OR Cre03.g144524 OR Cre14.g611552 OR Cre14.g615550 OR Cre09.g391986 OR Cre03.g193500 OR Cre05.g234801 OR Cre06.g275150 OR Cre07.g325150 OR Cre12.g541352 OR Cre12.g498750 OR Cre17.g698600 OR Cre17.g699100 OR Cre07.g322900 )	( Cre01.g002400.t1.1 OR Cre03.g144524.t1.1 OR Cre14.g611552.t1.1 OR Cre14.g615550.t1.1 OR Cre09.g391986.t1.1 OR Cre03.g193500.t1.2 OR Cre05.g234801.t1.1 OR Cre06.g275150.t1.2 OR Cre07.g325150.t1.1 OR ( Cre12.g541352.t1.1 OR Cre12.g541352.t2.1 ) OR Cre12.g498750.t1.1 OR Cre17.g698600.t1.1 OR Cre17.g699100.t1.1 OR Cre07.g322900.t1.1 )	( TGL1 OR Cre03.g144524 OR TGL22 OR TGL19 OR Cre09.g391986 OR TGL8 OR Cre05.g234801 OR TGL11 OR TGL12 OR LIP1 OR LIP2 OR LIP3 OR TGL20 OR Cre07.g322900 )	Cytosol		R02250
_c_	R1235	h2o_c_ + tag18111Z1819Z18111Z_c_ --> 12dgr18111Z1819Z_c_ + h_c_ + ocdcea_c_	TAGAH18111Z1819Z18111Z	triacylglycerol acylhydrolase (18:1(11Z)/18:1(9Z)/18:1(11Z))	Glycerolipid metabolism	3.1.1.3	( Cre01.g002400 OR Cre03.g144524 OR Cre14.g611552 OR Cre14.g615550 OR Cre09.g391986 OR Cre03.g193500 OR Cre05.g234801 OR Cre06.g275150 OR Cre07.g325150 OR Cre12.g541352 OR Cre12.g498750 OR Cre17.g698600 OR Cre17.g699100 OR Cre07.g322900 )	( Cre01.g002400.t1.1 OR Cre03.g144524.t1.1 OR Cre14.g611552.t1.1 OR Cre14.g615550.t1.1 OR Cre09.g391986.t1.1 OR Cre03.g193500.t1.2 OR Cre05.g234801.t1.1 OR Cre06.g275150.t1.2 OR Cre07.g325150.t1.1 OR ( Cre12.g541352.t1.1 OR Cre12.g541352.t2.1 ) OR Cre12.g498750.t1.1 OR Cre17.g698600.t1.1 OR Cre17.g699100.t1.1 OR Cre07.g322900.t1.1 )	( TGL1 OR Cre03.g144524 OR TGL22 OR TGL19 OR Cre09.g391986 OR TGL8 OR Cre05.g234801 OR TGL11 OR TGL12 OR LIP1 OR LIP2 OR LIP3 OR TGL20 OR Cre07.g322900 )	Cytosol		R02250
_c_	R1236	h2o_c_ + tag18111Z1819Z1819Z_c_ --> 12dgr18111Z1819Z_c_ + h_c_ + ocdce9a_c_	TAGAH18111Z1819Z1819Z	triacylglycerol acylhydrolase (18:1(11Z)/18:1(9Z)/18:1(9Z))	Glycerolipid metabolism	3.1.1.3	( Cre01.g002400 OR Cre03.g144524 OR Cre14.g611552 OR Cre14.g615550 OR Cre09.g391986 OR Cre03.g193500 OR Cre05.g234801 OR Cre06.g275150 OR Cre07.g325150 OR Cre12.g541352 OR Cre12.g498750 OR Cre17.g698600 OR Cre17.g699100 OR Cre07.g322900 )	( Cre01.g002400.t1.1 OR Cre03.g144524.t1.1 OR Cre14.g611552.t1.1 OR Cre14.g615550.t1.1 OR Cre09.g391986.t1.1 OR Cre03.g193500.t1.2 OR Cre05.g234801.t1.1 OR Cre06.g275150.t1.2 OR Cre07.g325150.t1.1 OR ( Cre12.g541352.t1.1 OR Cre12.g541352.t2.1 ) OR Cre12.g498750.t1.1 OR Cre17.g698600.t1.1 OR Cre17.g699100.t1.1 OR Cre07.g322900.t1.1 )	( TGL1 OR Cre03.g144524 OR TGL22 OR TGL19 OR Cre09.g391986 OR TGL8 OR Cre05.g234801 OR TGL11 OR TGL12 OR LIP1 OR LIP2 OR LIP3 OR TGL20 OR Cre07.g322900 )	Cytosol		R02250
_c_	R1237	h2o_c_ + tag18111Z1819Z1835Z9Z12Z_c_ --> 12dgr18111Z1819Z_c_ + h_c_ + pa_c_	TAGAH18111Z1819Z1835Z9Z12Z	triacylglycerol acylhydrolase (18:1(11Z)/18:1(9Z)/18:3(5Z,9Z,12Z))	Glycerolipid metabolism	3.1.1.3	( Cre01.g002400 OR Cre03.g144524 OR Cre14.g611552 OR Cre14.g615550 OR Cre09.g391986 OR Cre03.g193500 OR Cre05.g234801 OR Cre06.g275150 OR Cre07.g325150 OR Cre12.g541352 OR Cre12.g498750 OR Cre17.g698600 OR Cre17.g699100 OR Cre07.g322900 )	( Cre01.g002400.t1.1 OR Cre03.g144524.t1.1 OR Cre14.g611552.t1.1 OR Cre14.g615550.t1.1 OR Cre09.g391986.t1.1 OR Cre03.g193500.t1.2 OR Cre05.g234801.t1.1 OR Cre06.g275150.t1.2 OR Cre07.g325150.t1.1 OR ( Cre12.g541352.t1.1 OR Cre12.g541352.t2.1 ) OR Cre12.g498750.t1.1 OR Cre17.g698600.t1.1 OR Cre17.g699100.t1.1 OR Cre07.g322900.t1.1 )	( TGL1 OR Cre03.g144524 OR TGL22 OR TGL19 OR Cre09.g391986 OR TGL8 OR Cre05.g234801 OR TGL11 OR TGL12 OR LIP1 OR LIP2 OR LIP3 OR TGL20 OR Cre07.g322900 )	Cytosol		R02250
_c_	R1238	h2o_c_ + tag18111Z1819Z1845Z9Z12Z15Z_c_ --> 12dgr18111Z1819Z_c_ + ca_c_	TAGAH18111Z1819Z1845Z9Z12Z15Z	triacylglycerol acylhydrolase (18:1(11Z)/18:1(9Z)/18:4(5Z,9Z,12Z,15Z))	Glycerolipid metabolism	3.1.1.3	( Cre01.g002400 OR Cre03.g144524 OR Cre14.g611552 OR Cre14.g615550 OR Cre09.g391986 OR Cre03.g193500 OR Cre05.g234801 OR Cre06.g275150 OR Cre07.g325150 OR Cre12.g541352 OR Cre12.g498750 OR Cre17.g698600 OR Cre17.g699100 OR Cre07.g322900 )	( Cre01.g002400.t1.1 OR Cre03.g144524.t1.1 OR Cre14.g611552.t1.1 OR Cre14.g615550.t1.1 OR Cre09.g391986.t1.1 OR Cre03.g193500.t1.2 OR Cre05.g234801.t1.1 OR Cre06.g275150.t1.2 OR Cre07.g325150.t1.1 OR ( Cre12.g541352.t1.1 OR Cre12.g541352.t2.1 ) OR Cre12.g498750.t1.1 OR Cre17.g698600.t1.1 OR Cre17.g699100.t1.1 OR Cre07.g322900.t1.1 )	( TGL1 OR Cre03.g144524 OR TGL22 OR TGL19 OR Cre09.g391986 OR TGL8 OR Cre05.g234801 OR TGL11 OR TGL12 OR LIP1 OR LIP2 OR LIP3 OR TGL20 OR Cre07.g322900 )	Cytosol		R02250
_c_	R1239	h2o_c_ + tag1819Z18111Z160_c_ --> 12dgr1819Z18111Z_c_ + h_c_ + hdca_c_	TAGAH1819Z18111Z160	triacylglycerol acylhydrolase (18:1(9Z)/18:1(11Z)/16:0)	Glycerolipid metabolism	3.1.1.3	( Cre01.g002400 OR Cre03.g144524 OR Cre14.g611552 OR Cre14.g615550 OR Cre09.g391986 OR Cre03.g193500 OR Cre05.g234801 OR Cre06.g275150 OR Cre07.g325150 OR Cre12.g541352 OR Cre12.g498750 OR Cre17.g698600 OR Cre17.g699100 OR Cre07.g322900 )	( Cre01.g002400.t1.1 OR Cre03.g144524.t1.1 OR Cre14.g611552.t1.1 OR Cre14.g615550.t1.1 OR Cre09.g391986.t1.1 OR Cre03.g193500.t1.2 OR Cre05.g234801.t1.1 OR Cre06.g275150.t1.2 OR Cre07.g325150.t1.1 OR ( Cre12.g541352.t1.1 OR Cre12.g541352.t2.1 ) OR Cre12.g498750.t1.1 OR Cre17.g698600.t1.1 OR Cre17.g699100.t1.1 OR Cre07.g322900.t1.1 )	( TGL1 OR Cre03.g144524 OR TGL22 OR TGL19 OR Cre09.g391986 OR TGL8 OR Cre05.g234801 OR TGL11 OR TGL12 OR LIP1 OR LIP2 OR LIP3 OR TGL20 OR Cre07.g322900 )	Cytosol		R02250
_c_	R1240	h2o_c_ + tag1819Z18111Z180_c_ --> 12dgr1819Z18111Z_c_ + h_c_ + ocdca_c_	TAGAH1819Z18111Z180	triacylglycerol acylhydrolase (18:1(9Z)/18:1(11Z)/18:0)	Glycerolipid metabolism	3.1.1.3	( Cre01.g002400 OR Cre03.g144524 OR Cre14.g611552 OR Cre14.g615550 OR Cre09.g391986 OR Cre03.g193500 OR Cre05.g234801 OR Cre06.g275150 OR Cre07.g325150 OR Cre12.g541352 OR Cre12.g498750 OR Cre17.g698600 OR Cre17.g699100 OR Cre07.g322900 )	( Cre01.g002400.t1.1 OR Cre03.g144524.t1.1 OR Cre14.g611552.t1.1 OR Cre14.g615550.t1.1 OR Cre09.g391986.t1.1 OR Cre03.g193500.t1.2 OR Cre05.g234801.t1.1 OR Cre06.g275150.t1.2 OR Cre07.g325150.t1.1 OR ( Cre12.g541352.t1.1 OR Cre12.g541352.t2.1 ) OR Cre12.g498750.t1.1 OR Cre17.g698600.t1.1 OR Cre17.g699100.t1.1 OR Cre07.g322900.t1.1 )	( TGL1 OR Cre03.g144524 OR TGL22 OR TGL19 OR Cre09.g391986 OR TGL8 OR Cre05.g234801 OR TGL11 OR TGL12 OR LIP1 OR LIP2 OR LIP3 OR TGL20 OR Cre07.g322900 )	Cytosol		R02250
_c_	R1241	h2o_c_ + tag1819Z18111Z18111Z_c_ --> 12dgr1819Z18111Z_c_ + h_c_ + ocdcea_c_	TAGAH1819Z18111Z18111Z	triacylglycerol acylhydrolase (18:1(9Z)/18:1(11Z)/18:1(11Z))	Glycerolipid metabolism	3.1.1.3	( Cre01.g002400 OR Cre03.g144524 OR Cre14.g611552 OR Cre14.g615550 OR Cre09.g391986 OR Cre03.g193500 OR Cre05.g234801 OR Cre06.g275150 OR Cre07.g325150 OR Cre12.g541352 OR Cre12.g498750 OR Cre17.g698600 OR Cre17.g699100 OR Cre07.g322900 )	( Cre01.g002400.t1.1 OR Cre03.g144524.t1.1 OR Cre14.g611552.t1.1 OR Cre14.g615550.t1.1 OR Cre09.g391986.t1.1 OR Cre03.g193500.t1.2 OR Cre05.g234801.t1.1 OR Cre06.g275150.t1.2 OR Cre07.g325150.t1.1 OR ( Cre12.g541352.t1.1 OR Cre12.g541352.t2.1 ) OR Cre12.g498750.t1.1 OR Cre17.g698600.t1.1 OR Cre17.g699100.t1.1 OR Cre07.g322900.t1.1 )	( TGL1 OR Cre03.g144524 OR TGL22 OR TGL19 OR Cre09.g391986 OR TGL8 OR Cre05.g234801 OR TGL11 OR TGL12 OR LIP1 OR LIP2 OR LIP3 OR TGL20 OR Cre07.g322900 )	Cytosol		R02250
_c_	R1242	h2o_c_ + tag1819Z18111Z1819Z_c_ --> 12dgr1819Z18111Z_c_ + h_c_ + ocdce9a_c_	TAGAH1819Z18111Z1819Z	triacylglycerol acylhydrolase (18:1(9Z)/18:1(11Z)/18:1(9Z))	Glycerolipid metabolism	3.1.1.3	( Cre01.g002400 OR Cre03.g144524 OR Cre14.g611552 OR Cre14.g615550 OR Cre09.g391986 OR Cre03.g193500 OR Cre05.g234801 OR Cre06.g275150 OR Cre07.g325150 OR Cre12.g541352 OR Cre12.g498750 OR Cre17.g698600 OR Cre17.g699100 OR Cre07.g322900 )	( Cre01.g002400.t1.1 OR Cre03.g144524.t1.1 OR Cre14.g611552.t1.1 OR Cre14.g615550.t1.1 OR Cre09.g391986.t1.1 OR Cre03.g193500.t1.2 OR Cre05.g234801.t1.1 OR Cre06.g275150.t1.2 OR Cre07.g325150.t1.1 OR ( Cre12.g541352.t1.1 OR Cre12.g541352.t2.1 ) OR Cre12.g498750.t1.1 OR Cre17.g698600.t1.1 OR Cre17.g699100.t1.1 OR Cre07.g322900.t1.1 )	( TGL1 OR Cre03.g144524 OR TGL22 OR TGL19 OR Cre09.g391986 OR TGL8 OR Cre05.g234801 OR TGL11 OR TGL12 OR LIP1 OR LIP2 OR LIP3 OR TGL20 OR Cre07.g322900 )	Cytosol		R02250
_c_	R1243	h2o_c_ + tag1819Z18111Z1835Z9Z12Z_c_ --> 12dgr1819Z18111Z_c_ + h_c_ + pa_c_	TAGAH1819Z18111Z1835Z9Z12Z	triacylglycerol acylhydrolase (18:1(9Z)/18:1(11Z)/18:3(5Z,9Z,12Z))	Glycerolipid metabolism	3.1.1.3	( Cre01.g002400 OR Cre03.g144524 OR Cre14.g611552 OR Cre14.g615550 OR Cre09.g391986 OR Cre03.g193500 OR Cre05.g234801 OR Cre06.g275150 OR Cre07.g325150 OR Cre12.g541352 OR Cre12.g498750 OR Cre17.g698600 OR Cre17.g699100 OR Cre07.g322900 )	( Cre01.g002400.t1.1 OR Cre03.g144524.t1.1 OR Cre14.g611552.t1.1 OR Cre14.g615550.t1.1 OR Cre09.g391986.t1.1 OR Cre03.g193500.t1.2 OR Cre05.g234801.t1.1 OR Cre06.g275150.t1.2 OR Cre07.g325150.t1.1 OR ( Cre12.g541352.t1.1 OR Cre12.g541352.t2.1 ) OR Cre12.g498750.t1.1 OR Cre17.g698600.t1.1 OR Cre17.g699100.t1.1 OR Cre07.g322900.t1.1 )	( TGL1 OR Cre03.g144524 OR TGL22 OR TGL19 OR Cre09.g391986 OR TGL8 OR Cre05.g234801 OR TGL11 OR TGL12 OR LIP1 OR LIP2 OR LIP3 OR TGL20 OR Cre07.g322900 )	Cytosol		R02250
_c_	R1244	h2o_c_ + tag1819Z18111Z1845Z9Z12Z15Z_c_ --> 12dgr1819Z18111Z_c_ + ca_c_	TAGAH1819Z18111Z1845Z9Z12Z15Z	triacylglycerol acylhydrolase (18:1(9Z)/18:1(11Z)/18:4(5Z,9Z,12Z,15Z))	Glycerolipid metabolism	3.1.1.3	( Cre01.g002400 OR Cre03.g144524 OR Cre14.g611552 OR Cre14.g615550 OR Cre09.g391986 OR Cre03.g193500 OR Cre05.g234801 OR Cre06.g275150 OR Cre07.g325150 OR Cre12.g541352 OR Cre12.g498750 OR Cre17.g698600 OR Cre17.g699100 OR Cre07.g322900 )	( Cre01.g002400.t1.1 OR Cre03.g144524.t1.1 OR Cre14.g611552.t1.1 OR Cre14.g615550.t1.1 OR Cre09.g391986.t1.1 OR Cre03.g193500.t1.2 OR Cre05.g234801.t1.1 OR Cre06.g275150.t1.2 OR Cre07.g325150.t1.1 OR ( Cre12.g541352.t1.1 OR Cre12.g541352.t2.1 ) OR Cre12.g498750.t1.1 OR Cre17.g698600.t1.1 OR Cre17.g699100.t1.1 OR Cre07.g322900.t1.1 )	( TGL1 OR Cre03.g144524 OR TGL22 OR TGL19 OR Cre09.g391986 OR TGL8 OR Cre05.g234801 OR TGL11 OR TGL12 OR LIP1 OR LIP2 OR LIP3 OR TGL20 OR Cre07.g322900 )	Cytosol		R02250
_c_	R1245	h2o_c_ + tag1819Z1819Z160_c_ --> 12dgr1819Z1819Z_c_ + h_c_ + hdca_c_	TAGAH1819Z1819Z160	triacylglycerol acylhydrolase (18:1(9Z)/18:1(9Z)/16:0)	Glycerolipid metabolism	3.1.1.3	( Cre01.g002400 OR Cre03.g144524 OR Cre14.g611552 OR Cre14.g615550 OR Cre09.g391986 OR Cre03.g193500 OR Cre05.g234801 OR Cre06.g275150 OR Cre07.g325150 OR Cre12.g541352 OR Cre12.g498750 OR Cre17.g698600 OR Cre17.g699100 OR Cre07.g322900 )	( Cre01.g002400.t1.1 OR Cre03.g144524.t1.1 OR Cre14.g611552.t1.1 OR Cre14.g615550.t1.1 OR Cre09.g391986.t1.1 OR Cre03.g193500.t1.2 OR Cre05.g234801.t1.1 OR Cre06.g275150.t1.2 OR Cre07.g325150.t1.1 OR ( Cre12.g541352.t1.1 OR Cre12.g541352.t2.1 ) OR Cre12.g498750.t1.1 OR Cre17.g698600.t1.1 OR Cre17.g699100.t1.1 OR Cre07.g322900.t1.1 )	( TGL1 OR Cre03.g144524 OR TGL22 OR TGL19 OR Cre09.g391986 OR TGL8 OR Cre05.g234801 OR TGL11 OR TGL12 OR LIP1 OR LIP2 OR LIP3 OR TGL20 OR Cre07.g322900 )	Cytosol		R02250
_c_	R1246	h2o_c_ + tag1819Z1819Z180_c_ --> 12dgr1819Z1819Z_c_ + h_c_ + ocdca_c_	TAGAH1819Z1819Z180	triacylglycerol acylhydrolase (18:1(9Z)/18:1(9Z)/18:0)	Glycerolipid metabolism	3.1.1.3	( Cre01.g002400 OR Cre03.g144524 OR Cre14.g611552 OR Cre14.g615550 OR Cre09.g391986 OR Cre03.g193500 OR Cre05.g234801 OR Cre06.g275150 OR Cre07.g325150 OR Cre12.g541352 OR Cre12.g498750 OR Cre17.g698600 OR Cre17.g699100 OR Cre07.g322900 )	( Cre01.g002400.t1.1 OR Cre03.g144524.t1.1 OR Cre14.g611552.t1.1 OR Cre14.g615550.t1.1 OR Cre09.g391986.t1.1 OR Cre03.g193500.t1.2 OR Cre05.g234801.t1.1 OR Cre06.g275150.t1.2 OR Cre07.g325150.t1.1 OR ( Cre12.g541352.t1.1 OR Cre12.g541352.t2.1 ) OR Cre12.g498750.t1.1 OR Cre17.g698600.t1.1 OR Cre17.g699100.t1.1 OR Cre07.g322900.t1.1 )	( TGL1 OR Cre03.g144524 OR TGL22 OR TGL19 OR Cre09.g391986 OR TGL8 OR Cre05.g234801 OR TGL11 OR TGL12 OR LIP1 OR LIP2 OR LIP3 OR TGL20 OR Cre07.g322900 )	Cytosol		R02250
_c_	R1247	h2o_c_ + tag1819Z1819Z18111Z_c_ --> 12dgr1819Z1819Z_c_ + h_c_ + ocdcea_c_	TAGAH1819Z1819Z18111Z	triacylglycerol acylhydrolase (18:1(9Z)/18:1(9Z)/18:1(11Z))	Glycerolipid metabolism	3.1.1.3	( Cre01.g002400 OR Cre03.g144524 OR Cre14.g611552 OR Cre14.g615550 OR Cre09.g391986 OR Cre03.g193500 OR Cre05.g234801 OR Cre06.g275150 OR Cre07.g325150 OR Cre12.g541352 OR Cre12.g498750 OR Cre17.g698600 OR Cre17.g699100 OR Cre07.g322900 )	( Cre01.g002400.t1.1 OR Cre03.g144524.t1.1 OR Cre14.g611552.t1.1 OR Cre14.g615550.t1.1 OR Cre09.g391986.t1.1 OR Cre03.g193500.t1.2 OR Cre05.g234801.t1.1 OR Cre06.g275150.t1.2 OR Cre07.g325150.t1.1 OR ( Cre12.g541352.t1.1 OR Cre12.g541352.t2.1 ) OR Cre12.g498750.t1.1 OR Cre17.g698600.t1.1 OR Cre17.g699100.t1.1 OR Cre07.g322900.t1.1 )	( TGL1 OR Cre03.g144524 OR TGL22 OR TGL19 OR Cre09.g391986 OR TGL8 OR Cre05.g234801 OR TGL11 OR TGL12 OR LIP1 OR LIP2 OR LIP3 OR TGL20 OR Cre07.g322900 )	Cytosol		R02250
_c_	R1248	h2o_c_ + tag1819Z1819Z1819Z_c_ --> 12dgr1819Z1819Z_c_ + h_c_ + ocdce9a_c_	TAGAH1819Z1819Z1819Z	triacylglycerol acylhydrolase (18:1(9Z)/18:1(9Z)/18:1(9Z))	Glycerolipid metabolism	3.1.1.3	( Cre01.g002400 OR Cre03.g144524 OR Cre14.g611552 OR Cre14.g615550 OR Cre09.g391986 OR Cre03.g193500 OR Cre05.g234801 OR Cre06.g275150 OR Cre07.g325150 OR Cre12.g541352 OR Cre12.g498750 OR Cre17.g698600 OR Cre17.g699100 OR Cre07.g322900 )	( Cre01.g002400.t1.1 OR Cre03.g144524.t1.1 OR Cre14.g611552.t1.1 OR Cre14.g615550.t1.1 OR Cre09.g391986.t1.1 OR Cre03.g193500.t1.2 OR Cre05.g234801.t1.1 OR Cre06.g275150.t1.2 OR Cre07.g325150.t1.1 OR ( Cre12.g541352.t1.1 OR Cre12.g541352.t2.1 ) OR Cre12.g498750.t1.1 OR Cre17.g698600.t1.1 OR Cre17.g699100.t1.1 OR Cre07.g322900.t1.1 )	( TGL1 OR Cre03.g144524 OR TGL22 OR TGL19 OR Cre09.g391986 OR TGL8 OR Cre05.g234801 OR TGL11 OR TGL12 OR LIP1 OR LIP2 OR LIP3 OR TGL20 OR Cre07.g322900 )	Cytosol		R02250
_c_	R1249	h2o_c_ + tag1819Z1819Z1835Z9Z12Z_c_ --> 12dgr1819Z1819Z_c_ + h_c_ + pa_c_	TAGAH1819Z1819Z1835Z9Z12Z	triacylglycerol acylhydrolase (18:1(9Z)/18:1(9Z)/18:3(5Z,9Z,12Z))	Glycerolipid metabolism	3.1.1.3	( Cre01.g002400 OR Cre03.g144524 OR Cre14.g611552 OR Cre14.g615550 OR Cre09.g391986 OR Cre03.g193500 OR Cre05.g234801 OR Cre06.g275150 OR Cre07.g325150 OR Cre12.g541352 OR Cre12.g498750 OR Cre17.g698600 OR Cre17.g699100 OR Cre07.g322900 )	( Cre01.g002400.t1.1 OR Cre03.g144524.t1.1 OR Cre14.g611552.t1.1 OR Cre14.g615550.t1.1 OR Cre09.g391986.t1.1 OR Cre03.g193500.t1.2 OR Cre05.g234801.t1.1 OR Cre06.g275150.t1.2 OR Cre07.g325150.t1.1 OR ( Cre12.g541352.t1.1 OR Cre12.g541352.t2.1 ) OR Cre12.g498750.t1.1 OR Cre17.g698600.t1.1 OR Cre17.g699100.t1.1 OR Cre07.g322900.t1.1 )	( TGL1 OR Cre03.g144524 OR TGL22 OR TGL19 OR Cre09.g391986 OR TGL8 OR Cre05.g234801 OR TGL11 OR TGL12 OR LIP1 OR LIP2 OR LIP3 OR TGL20 OR Cre07.g322900 )	Cytosol		R02250
_c_	R1250	h2o_c_ + tag1819Z1819Z1845Z9Z12Z15Z_c_ --> 12dgr1819Z1819Z_c_ + ca_c_	TAGAH1819Z1819Z1845Z9Z12Z15Z	triacylglycerol acylhydrolase (18:1(9Z)/18:1(9Z)/18:4(5Z,9Z,12Z,15Z))	Glycerolipid metabolism	3.1.1.3	( Cre01.g002400 OR Cre03.g144524 OR Cre14.g611552 OR Cre14.g615550 OR Cre09.g391986 OR Cre03.g193500 OR Cre05.g234801 OR Cre06.g275150 OR Cre07.g325150 OR Cre12.g541352 OR Cre12.g498750 OR Cre17.g698600 OR Cre17.g699100 OR Cre07.g322900 )	( Cre01.g002400.t1.1 OR Cre03.g144524.t1.1 OR Cre14.g611552.t1.1 OR Cre14.g615550.t1.1 OR Cre09.g391986.t1.1 OR Cre03.g193500.t1.2 OR Cre05.g234801.t1.1 OR Cre06.g275150.t1.2 OR Cre07.g325150.t1.1 OR ( Cre12.g541352.t1.1 OR Cre12.g541352.t2.1 ) OR Cre12.g498750.t1.1 OR Cre17.g698600.t1.1 OR Cre17.g699100.t1.1 OR Cre07.g322900.t1.1 )	( TGL1 OR Cre03.g144524 OR TGL22 OR TGL19 OR Cre09.g391986 OR TGL8 OR Cre05.g234801 OR TGL11 OR TGL12 OR LIP1 OR LIP2 OR LIP3 OR TGL20 OR Cre07.g322900 )	Cytosol		R02250
_c_	R1251	3 amet_c_ + dghs16018111Z_c_ --> 3 ahcys_c_ + dgts16018111Z_c_ + 3 h_c_	TM16018111Z	betaine lipid synthase (trimethylase) (16:0/18:1(11Z))	Glycerolipid metabolism		Cre07.g324200	Cre07.g324200.t1.2	BTA1	Cytosol	[Sato 1988, Riekhof 2005]	R09073
_c_	R1252	3 amet_c_ + dghs1601819Z_c_ --> 3 ahcys_c_ + dgts1601819Z_c_ + 3 h_c_	TM1601819Z	betaine lipid synthase (trimethylase) (16:0/18:1(9Z))	Glycerolipid metabolism		Cre07.g324200	Cre07.g324200.t1.2	BTA1	Cytosol	[Sato 1988, Riekhof 2005]	R09073
_c_	R1253	3 amet_c_ + dghs18111Z18111Z_c_ --> 3 ahcys_c_ + dgts18111Z18111Z_c_ + 3 h_c_	TM18111Z18111Z	betaine lipid synthase (trimethylase) (18:1(11Z)/18:1(11Z))	Glycerolipid metabolism		Cre07.g324200	Cre07.g324200.t1.2	BTA1	Cytosol	[Sato 1988, Riekhof 2005]	R09073
_c_	R1254	3 amet_c_ + dghs18111Z1819Z_c_ --> 3 ahcys_c_ + dgts18111Z1819Z_c_ + 3 h_c_	TM18111Z1819Z	betaine lipid synthase (trimethylase) (18:1(11Z)/18:1(9Z))	Glycerolipid metabolism		Cre07.g324200	Cre07.g324200.t1.2	BTA1	Cytosol	[Sato 1988, Riekhof 2005]	R09073
_c_	R1255	3 amet_c_ + dghs1819Z18111Z_c_ --> 3 ahcys_c_ + dgts1819Z18111Z_c_ + 3 h_c_	TM1819Z18111Z	betaine lipid synthase (trimethylase) (18:1(9Z)/18:1(11Z))	Glycerolipid metabolism		Cre07.g324200	Cre07.g324200.t1.2	BTA1	Cytosol	[Sato 1988, Riekhof 2005]	R09073
_c_	R1256	3 amet_c_ + dghs1819Z1819Z_c_ --> 3 ahcys_c_ + dgts1819Z1819Z_c_ + 3 h_c_	TM1819Z1819Z	betaine lipid synthase (trimethylase) (18:1(9Z)/18:1(9Z))	Glycerolipid metabolism		Cre07.g324200	Cre07.g324200.t1.2	BTA1	Cytosol	[Sato 1988, Riekhof 2005]	R09073
_h_	R1257	hso3_h_ + udpg_h_ --> h2o_h_ + udpsq_h_	UDPSQS	UDP-sulfoquinovose synthase	Glycerolipid metabolism	3.13.1.1	Cre16.g656400	Cre16.g656400.t1.2	SQD1	Chloroplast	[Riekhof 2003, Riekhof 2005]	R05775
_c_	R1258	1agpe180_c_ + ocdce9coa_c_ --> coa_c_ + pe1801819Z_c_	1AGPEAT1801819Z	1-acylglycerophosphoethanolamine O-acyltransferase (18:0/18:1(9Z))	Glycerophospholipid metabolism	2.3.1.23	( Cre17.g707300 OR Cre03.g182650 OR Cre12.g537641 OR Cre10.g460350 OR Cre05.g248150 )	( Cre17.g707300.t1.2 OR Cre03.g182650.t1.2 OR Cre12.g537641.t1.1 OR Cre10.g460350.t1.1 OR Cre05.g248150.t1.2 )	( PGA3 OR PGA1 OR Cre12.g537641 OR PGA4 OR PGA2 )	Cytosol		R04480
_c_	R1259	1agpe180_c_ + lnlccoa_c_ --> coa_c_ + pe1801829Z12Z_c_	1AGPEAT1801829Z12Z	1-acylglycerophosphoethanolamine O-acyltransferase (18:0/18:2(9Z,12Z))	Glycerophospholipid metabolism	2.3.1.23	( Cre17.g707300 OR Cre03.g182650 OR Cre12.g537641 OR Cre10.g460350 OR Cre05.g248150 )	( Cre17.g707300.t1.2 OR Cre03.g182650.t1.2 OR Cre12.g537641.t1.1 OR Cre10.g460350.t1.1 OR Cre05.g248150.t1.2 )	( PGA3 OR PGA1 OR Cre12.g537641 OR PGA4 OR PGA2 )	Cytosol		R04480
_c_	R1260	1agpe180_c_ + pacoa_c_ --> coa_c_ + pe1801835Z9Z12Z_c_	1AGPEAT1801835Z9Z12Z	1-acylglycerophosphoethanolamine O-acyltransferase (18:0/18:3(5Z,12Z,15Z))	Glycerophospholipid metabolism	2.3.1.23	( Cre17.g707300 OR Cre03.g182650 OR Cre12.g537641 OR Cre10.g460350 OR Cre05.g248150 )	( Cre17.g707300.t1.2 OR Cre03.g182650.t1.2 OR Cre12.g537641.t1.1 OR Cre10.g460350.t1.1 OR Cre05.g248150.t1.2 )	( PGA3 OR PGA1 OR Cre12.g537641 OR PGA4 OR PGA2 )	Cytosol		R04480
_c_	R1261	1agpe180_c_ + cacoa_c_ --> coa_c_ + pe1801845Z9Z12Z15Z_c_	1AGPEAT1801845Z9Z12Z15Z	1-acylglycerophosphoethanolamine O-acyltransferase (18:0/18:4(5Z,9Z,12Z,15Z))	Glycerophospholipid metabolism	2.3.1.23	( Cre17.g707300 OR Cre03.g182650 OR Cre12.g537641 OR Cre10.g460350 OR Cre05.g248150 )	( Cre17.g707300.t1.2 OR Cre03.g182650.t1.2 OR Cre12.g537641.t1.1 OR Cre10.g460350.t1.1 OR Cre05.g248150.t1.2 )	( PGA3 OR PGA1 OR Cre12.g537641 OR PGA4 OR PGA2 )	Cytosol		R04480
_c_	R1262	1agpe18111Z_c_ + ocdce9coa_c_ --> coa_c_ + pe18111Z1819Z_c_	1AGPEAT18111Z1819Z	1-acylglycerophosphoethanolamine O-acyltransferase (18:1(11Z)/18:1(9Z))	Glycerophospholipid metabolism	2.3.1.23	( Cre17.g707300 OR Cre03.g182650 OR Cre12.g537641 OR Cre10.g460350 OR Cre05.g248150 )	( Cre17.g707300.t1.2 OR Cre03.g182650.t1.2 OR Cre12.g537641.t1.1 OR Cre10.g460350.t1.1 OR Cre05.g248150.t1.2 )	( PGA3 OR PGA1 OR Cre12.g537641 OR PGA4 OR PGA2 )	Cytosol		R04480
_c_	R1263	1agpe18111Z_c_ + lnlccoa_c_ --> coa_c_ + pe18111Z1829Z12Z_c_	1AGPEAT18111Z1829Z12Z	1-acylglycerophosphoethanolamine O-acyltransferase (18:1(11Z)/18:2(9Z,12Z))	Glycerophospholipid metabolism	2.3.1.23	( Cre17.g707300 OR Cre03.g182650 OR Cre12.g537641 OR Cre10.g460350 OR Cre05.g248150 )	( Cre17.g707300.t1.2 OR Cre03.g182650.t1.2 OR Cre12.g537641.t1.1 OR Cre10.g460350.t1.1 OR Cre05.g248150.t1.2 )	( PGA3 OR PGA1 OR Cre12.g537641 OR PGA4 OR PGA2 )	Cytosol		R04480
_c_	R1264	1agpe18111Z_c_ + pacoa_c_ --> coa_c_ + pe18111Z1835Z9Z12Z_c_	1AGPEAT18111Z1835Z9Z12Z	1-acylglycerophosphoethanolamine O-acyltransferase (18:1(11Z)/18:3(5Z,12Z,15Z))	Glycerophospholipid metabolism	2.3.1.23	( Cre17.g707300 OR Cre03.g182650 OR Cre12.g537641 OR Cre10.g460350 OR Cre05.g248150 )	( Cre17.g707300.t1.2 OR Cre03.g182650.t1.2 OR Cre12.g537641.t1.1 OR Cre10.g460350.t1.1 OR Cre05.g248150.t1.2 )	( PGA3 OR PGA1 OR Cre12.g537641 OR PGA4 OR PGA2 )	Cytosol		R04480
_c_	R1265	1agpe18111Z_c_ + cacoa_c_ --> coa_c_ + pe18111Z1845Z9Z12Z15Z_c_	1AGPEAT18111Z1845Z9Z12Z15Z	1-acylglycerophosphoethanolamine O-acyltransferase (18:1(11Z)/18:4(5Z,9Z,12Z,15Z))	Glycerophospholipid metabolism	2.3.1.23	( Cre17.g707300 OR Cre03.g182650 OR Cre12.g537641 OR Cre10.g460350 OR Cre05.g248150 )	( Cre17.g707300.t1.2 OR Cre03.g182650.t1.2 OR Cre12.g537641.t1.1 OR Cre10.g460350.t1.1 OR Cre05.g248150.t1.2 )	( PGA3 OR PGA1 OR Cre12.g537641 OR PGA4 OR PGA2 )	Cytosol		R04480
_c_	R1266	1agpe1819Z_c_ + ocdce9coa_c_ --> coa_c_ + pe1819Z1819Z_c_	1AGPEAT1819Z1819Z	1-acylglycerophosphoethanolamine O-acyltransferase (18:1(9Z)/18:1(9Z))	Glycerophospholipid metabolism	2.3.1.23	( Cre17.g707300 OR Cre03.g182650 OR Cre12.g537641 OR Cre10.g460350 OR Cre05.g248150 )	( Cre17.g707300.t1.2 OR Cre03.g182650.t1.2 OR Cre12.g537641.t1.1 OR Cre10.g460350.t1.1 OR Cre05.g248150.t1.2 )	( PGA3 OR PGA1 OR Cre12.g537641 OR PGA4 OR PGA2 )	Cytosol		R04480
_c_	R1267	1agpe1819Z_c_ + lnlccoa_c_ --> coa_c_ + pe1819Z1829Z12Z_c_	1AGPEAT1819Z1829Z12Z	1-acylglycerophosphoethanolamine O-acyltransferase (18:1(9Z)/18:2(9Z,12Z))	Glycerophospholipid metabolism	2.3.1.23	( Cre17.g707300 OR Cre03.g182650 OR Cre12.g537641 OR Cre10.g460350 OR Cre05.g248150 )	( Cre17.g707300.t1.2 OR Cre03.g182650.t1.2 OR Cre12.g537641.t1.1 OR Cre10.g460350.t1.1 OR Cre05.g248150.t1.2 )	( PGA3 OR PGA1 OR Cre12.g537641 OR PGA4 OR PGA2 )	Cytosol		R04480
_c_	R1268	1agpe1819Z_c_ + pacoa_c_ --> coa_c_ + pe1819Z1835Z9Z12Z_c_	1AGPEAT1819Z1835Z9Z12Z	1-acylglycerophosphoethanolamine O-acyltransferase (18:1(9Z)/18:3(5Z,12Z,15Z))	Glycerophospholipid metabolism	2.3.1.23	( Cre17.g707300 OR Cre03.g182650 OR Cre12.g537641 OR Cre10.g460350 OR Cre05.g248150 )	( Cre17.g707300.t1.2 OR Cre03.g182650.t1.2 OR Cre12.g537641.t1.1 OR Cre10.g460350.t1.1 OR Cre05.g248150.t1.2 )	( PGA3 OR PGA1 OR Cre12.g537641 OR PGA4 OR PGA2 )	Cytosol		R04480
_c_	R1269	1agpe1819Z_c_ + cacoa_c_ --> coa_c_ + pe1819Z1845Z9Z12Z15Z_c_	1AGPEAT1819Z1845Z9Z12Z15Z	1-acylglycerophosphoethanolamine O-acyltransferase (18:1(9Z)/18:4(5Z,9Z,12Z,15Z))	Glycerophospholipid metabolism	2.3.1.23	( Cre17.g707300 OR Cre03.g182650 OR Cre12.g537641 OR Cre10.g460350 OR Cre05.g248150 )	( Cre17.g707300.t1.2 OR Cre03.g182650.t1.2 OR Cre12.g537641.t1.1 OR Cre10.g460350.t1.1 OR Cre05.g248150.t1.2 )	( PGA3 OR PGA1 OR Cre12.g537641 OR PGA4 OR PGA2 )	Cytosol		R04480
_c_	R1270	1agpe1829Z12Z_c_ + pacoa_c_ --> coa_c_ + pe1829Z12Z1835Z9Z12Z_c_	1AGPEAT1829Z12Z1835Z9Z12Z	1-acylglycerophosphoethanolamine O-acyltransferase (18:2(9Z,12Z)/18:3(5Z,12Z,15Z))	Glycerophospholipid metabolism	2.3.1.23	( Cre17.g707300 OR Cre03.g182650 OR Cre12.g537641 OR Cre10.g460350 OR Cre05.g248150 )	( Cre17.g707300.t1.2 OR Cre03.g182650.t1.2 OR Cre12.g537641.t1.1 OR Cre10.g460350.t1.1 OR Cre05.g248150.t1.2 )	( PGA3 OR PGA1 OR Cre12.g537641 OR PGA4 OR PGA2 )	Cytosol		R04480
_c_	R1271	cdp12dgr18111Z160_c_ + inost_c_ --> cmp_c_ + pail18111Z160_c_	CDIPT18111Z160	CDP-diacylglycerol: myo-inositol 3-phosphatidyltransferase (18:1(11Z)/16:0)	Glycerophospholipid metabolism	2.7.8.11	Cre10.g419800	Cre10.g419800.t1.2	PIS1	Cytosol	[Blouin 2003, Riekhof 2005]	R01802
_c_	R1272	cdp12dgr1819Z160_c_ + inost_c_ --> cmp_c_ + pail1819Z160_c_	CDIPT1819Z160	CDP-diacylglycerol: myo-inositol 3-phosphatidyltransferase (18:1(9Z)/16:0)	Glycerophospholipid metabolism	2.7.8.11	Cre10.g419800	Cre10.g419800.t1.2	PIS1	Cytosol	[Blouin 2003, Riekhof 2005]	R01802
_c_	R1273	ctp_c_ + pa18111Z160_c_ --> cdp12dgr18111Z160_c_ + ppi_c_	CDPDAGS18111Z160	CDP-diacylglycerol synthetase (18:1(11Z)/16:0)	Glycerophospholipid metabolism	2.7.7.41	( Cre12.g489050 OR Cre03.g186200 )	( Cre12.g489050.t1.2 OR Cre03.g186200.t1.2 )	( PCT2 OR PCT1 )	Cytosol	[Riekhof 2005]	R01799
_h_	R1274	ctp_h_ + pa18111Z160_h_ --> cdp12dgr18111Z160_h_ + ppi_h_	CDPDAGS18111Z160h	CDP-diacylglycerol synthetase (18:1(11Z)/16:0), chloroplast	Glycerophospholipid metabolism	2.7.7.41	( Cre12.g489050 OR Cre03.g186200 )	( Cre12.g489050.t1.2 OR Cre03.g186200.t1.2 )	( PCT2 OR PCT1 )	Chloroplast	[Riekhof 2005]	R01799
_c_	R1275	ctp_c_ + pa1819Z160_c_ --> cdp12dgr1819Z160_c_ + ppi_c_	CDPDAGS1819Z160	CDP-diacylglycerol synthetase (18:1(9Z)/16:0)	Glycerophospholipid metabolism	2.7.7.41	( Cre12.g489050 OR Cre03.g186200 )	( Cre12.g489050.t1.2 OR Cre03.g186200.t1.2 )	( PCT2 OR PCT1 )	Cytosol	[Riekhof 2005]	R01799
_h_	R1276	ctp_h_ + pa1819Z160_h_ --> cdp12dgr1819Z160_h_ + ppi_h_	CDPDAGS1819Z160h	CDP-diacylglycerol synthetase (18:1(9Z)/16:0), chloroplast	Glycerophospholipid metabolism	2.7.7.41	( Cre12.g489050 OR Cre03.g186200 )	( Cre12.g489050.t1.2 OR Cre03.g186200.t1.2 )	( PCT2 OR PCT1 )	Chloroplast	[Riekhof 2005]	R01799
_c_	R1277	atp_c_ + etha_c_ --> adp_c_ + ethamp_c_	ETHAK	ethanolamine kinase	Glycerophospholipid metabolism	2.7.1.-	Cre06.g291600	( Cre06.g291600.t1.1 OR Cre06.g291600.t2.1 )	ETK1	Cytosol	[Riekhof 2005]	R01468
_c_	R1278	12dgr1801819Z_c_ + cdpea_c_ --> cmp_c_ + h_c_ + pe1801819Z_c_	ETHAPT1801819Z	CDP-ethanolamine: diacylglycerol ethanolamine phosphotransferase (18:0/18:1(9Z))	Glycerophospholipid metabolism	2.7.8.1	Cre12.g538450	Cre12.g538450.t1.2	EPT1	Cytosol	[Yang 2004b, Riekhof 2005]	R02057
_c_	R1279	12dgr18111Z1819Z_c_ + cdpea_c_ --> cmp_c_ + h_c_ + pe18111Z1819Z_c_	ETHAPT18111Z1819Z	CDP-ethanolamine: diacylglycerol ethanolamine phosphotransferase (18:1(11Z)/18:1(9Z))	Glycerophospholipid metabolism	2.7.8.1	Cre12.g538450	Cre12.g538450.t1.2	EPT1	Cytosol	[Yang 2004b, Riekhof 2005]	R02057
_c_	R1280	12dgr1819Z1819Z_c_ + cdpea_c_ --> cmp_c_ + h_c_ + pe1819Z1819Z_c_	ETHAPT1819Z1819Z	CDP-ethanolamine: diacylglycerol ethanolamine phosphotransferase (18:1(9Z)/18:1(9Z))	Glycerophospholipid metabolism	2.7.8.1	Cre12.g538450	Cre12.g538450.t1.2	EPT1	Cytosol	[Yang 2004b, Riekhof 2005]	R02057
_h_	R1281	dhap_h_ + h_h_ + nadh_h_ --> glyc3p_h_ + nad_h_	G3PD1	glycerol-3-phosphate dehydrogenase (NAD)	Glycerophospholipid metabolism	1.1.1.8;1.1.1.94	( Cre01.g053000 OR Cre01.g053150 OR Cre10.g421700 OR Cre09.g387763 )	( Cre01.g053000.t1.2 OR ( Cre01.g053150.t1.2 OR Cre01.g053150.t2.1 ) OR Cre10.g421700.t1.2 OR Cre09.g387763.t1.1 )	( GPD1 OR GPD3 OR GPD4 OR Cre09.g387763 )	Chloroplast	[Klöck 1989]	R00842
_h_	R1282	dhap_h_ + h_h_ + nadph_h_ --> glyc3p_h_ + nadp_h_	G3PD2	glycerol-3-phosphate dehydrogenase [NAD(P)]	Glycerophospholipid metabolism	1.1.1.94	( Cre09.g387763 OR Cre12.g511150 )	( Cre09.g387763.t1.1 OR Cre12.g511150.t1.2 )	( Cre09.g387763 OR GPD1 )	Chloroplast	[He 2009]	R00844
_h_	R1283	dhap_h_ + h2o2_h_ --> glyc3p_h_ + o2_h_								Chloroplast
_c_	R1284	g3pe_c_ + h2o_c_ --> etha_c_ + glyc3p_c_	GPDDA2	glycerophosphodiester phosphodiesterase	Glycerophospholipid metabolism	3.1.4.46	( Cre16.g683850 OR Cre16.g683900 OR Cre17.g699850 OR Cre03.g203600 )	( Cre16.g683850.t1.1 OR Cre16.g683900.t1.1 OR Cre17.g699850.t1.2 OR Cre03.g203600.t1.2 )	( GDP1 OR GDP2 OR GDP3 OR GDP6 )	Cytosol		R01470
_c_	R1285	1agpe180_c_ + h2o_c_ --> g3pe_c_ + h_c_ + ocdca_c_	LPLPS1AGPE180	lysophospholipase (18:0)	Glycerophospholipid metabolism	3.1.1.5	( Cre06.g262400 OR Cre03.g164350 OR Cre10.g425100 )	( Cre06.g262400.t1.1 OR Cre03.g164350.t1.1 OR Cre10.g425100.t1.2 )	( Cre06.g262400 OR Cre03.g164350 OR Cre10.g425100 )	Cytosol		R03416
_c_	R1286	1agpe18111Z_c_ + h2o_c_ --> g3pe_c_ + h_c_ + ocdcea_c_	LPLPS1AGPE18111Z	lysophospholipase (18:1(11Z))	Glycerophospholipid metabolism	3.1.1.5	( Cre06.g262400 OR Cre03.g164350 OR Cre10.g425100 )	( Cre06.g262400.t1.1 OR Cre03.g164350.t1.1 OR Cre10.g425100.t1.2 )	( Cre06.g262400 OR Cre03.g164350 OR Cre10.g425100 )	Cytosol		R03416
_c_	R1287	1agpe1819Z_c_ + h2o_c_ --> g3pe_c_ + h_c_ + ocdce9a_c_	LPLPS1AGPE1819Z	lysophospholipase (18:1(9Z))	Glycerophospholipid metabolism	3.1.1.5	( Cre06.g262400 OR Cre03.g164350 OR Cre10.g425100 )	( Cre06.g262400.t1.1 OR Cre03.g164350.t1.1 OR Cre10.g425100.t1.2 )	( Cre06.g262400 OR Cre03.g164350 OR Cre10.g425100 )	Cytosol		R03416
_c_	R1288	1agpe1829Z12Z_c_ + h2o_c_ --> g3pe_c_ + h_c_ + lnlc_c_	LPLPS1AGPE1829Z12Z	lysophospholipase (18:2(9Z,12Z))	Glycerophospholipid metabolism	3.1.1.5	( Cre06.g262400 OR Cre03.g164350 OR Cre10.g425100 )	( Cre06.g262400.t1.1 OR Cre03.g164350.t1.1 OR Cre10.g425100.t1.2 )	( Cre06.g262400 OR Cre03.g164350 OR Cre10.g425100 )	Cytosol		R03416
_c_	R1289	ctp_c_ + ethamp_c_ --> cdpea_c_ + ppi_c_	PETHCT	CTP: phosphatidylethanolamine cytidylyltransferase	Glycerophospholipid metabolism	2.7.7.14	Cre12.g539000	Cre12.g539000.t1.2	ECT1	Cytosol	[Yang 2004a, Riekhof 2005]	R02038
_h_	R1290	fdxox_h_ + 2 h_h_ + 4 nadph_h_ + 2 o2_h_ + pg18111Z160_h_ --> fdxrd_h_ + 4 h2o_h_ + 4 nadp_h_ + pg18111Z1613E_h_	PGD3TDS18111Z1613E	phosphatidylglycerol palmitate-delta3t-desaturase (18:1(11Z)/16:1(3E))	Glycerophospholipid metabolism		( Cre16.g658400 OR Cre17.g700950 OR Cre03.g183850 OR Cre06.g306350 OR Cre07.g334800 )	( Cre16.g658400.t1.2 OR Cre17.g700950.t1.2 OR Cre03.g183850.t1.2 OR Cre06.g306350.t1.2 OR ( Cre07.g334800.t1.2 OR Cre07.g334800.t2.1 ) )	( FDX2 OR FDX5 OR FDX6 OR FDX3 OR FDX4 )	Chloroplast	[Giroud 1988, Dubertret 2002, Riekhof 2005]
_h_	R1291	fdxox_h_ + 2 h_h_ + 4 nadph_h_ + 2 o2_h_ + pg1819Z160_h_ --> fdxrd_h_ + 4 h2o_h_ + 4 nadp_h_ + pg1819Z1613E_h_	PGD3TDS1819Z1613E	phosphatidylglycerol palmitate-delta3t-desaturase (18:1(9Z)/16:1(3E))	Glycerophospholipid metabolism		( Cre16.g658400 OR Cre17.g700950 OR Cre03.g183850 OR Cre06.g306350 OR Cre07.g334800 )	( Cre16.g658400.t1.2 OR Cre17.g700950.t1.2 OR Cre03.g183850.t1.2 OR Cre06.g306350.t1.2 OR ( Cre07.g334800.t1.2 OR Cre07.g334800.t2.1 ) )	( FDX2 OR FDX5 OR FDX6 OR FDX3 OR FDX4 )	Chloroplast	[Giroud 1988, Dubertret 2002, Riekhof 2005]
_h_	R1292	fdxox_h_ + 2 h_h_ + 4 nadph_h_ + 2 o2_h_ + pg1829Z12Z160_h_ --> fdxrd_h_ + 4 h2o_h_ + 4 nadp_h_ + pg1829Z12Z1613E_h_	PGD3TDS1829Z12Z1613E	phosphatidylglycerol palmitate-delta3t-desaturase (18:2(9Z,12Z)/16:1(3E))	Glycerophospholipid metabolism		( Cre16.g658400 OR Cre17.g700950 OR Cre03.g183850 OR Cre06.g306350 OR Cre07.g334800 )	( Cre16.g658400.t1.2 OR Cre17.g700950.t1.2 OR Cre03.g183850.t1.2 OR Cre06.g306350.t1.2 OR ( Cre07.g334800.t1.2 OR Cre07.g334800.t2.1 ) )	( FDX2 OR FDX5 OR FDX6 OR FDX3 OR FDX4 )	Chloroplast	[Norman 1985, Giroud 1988, Dubertret 2002, Riekhof 2005]
_h_	R1293	fdxox_h_ + 2 h_h_ + 4 nadph_h_ + 2 o2_h_ + pg1839Z12Z15Z160_h_ --> fdxrd_h_ + 4 h2o_h_ + 4 nadp_h_ + pg1839Z12Z15Z1613E_h_	PGD3TDS1839Z12Z15Z1613E	phosphatidylglycerol palmitate-delta3t-desaturase (18:3(9Z,12Z,15Z)/16:1(3E))	Glycerophospholipid metabolism		( Cre16.g658400 OR Cre17.g700950 OR Cre03.g183850 OR Cre06.g306350 OR Cre07.g334800 )	( Cre16.g658400.t1.2 OR Cre17.g700950.t1.2 OR Cre03.g183850.t1.2 OR Cre06.g306350.t1.2 OR ( Cre07.g334800.t1.2 OR Cre07.g334800.t2.1 ) )	( FDX2 OR FDX5 OR FDX6 OR FDX3 OR FDX4 )	Chloroplast	[Norman 1985, Giroud 1988, Dubertret 2002, Riekhof 2005]
_c_	R1294	h2o_c_ + pgp18111Z160_c_ --> h_c_ + pg18111Z160_c_ + pi_c_	PGPP18111Z160	phosphatidylglycerol phosphate phosphatase (18:1(11Z)/16:0)	Glycerophospholipid metabolism	3.1.3.27				Cytosol	[Riekhof 2005]	R02029
_h_	R1295	h2o_h_ + pgp18111Z160_h_ --> h_h_ + pg18111Z160_h_ + pi_h_	PGPP18111Z160h	phosphatidylglycerol phosphate phosphatase (18:1(11Z)/16:0), chloroplast	Glycerophospholipid metabolism	3.1.3.27				Chloroplast	[Riekhof 2005]	R02029
_c_	R1296	h2o_c_ + pgp1819Z160_c_ --> h_c_ + pg1819Z160_c_ + pi_c_	PGPP1819Z160	phosphatidylglycerol phosphate phosphatase (18:1(9Z)/16:0)	Glycerophospholipid metabolism	3.1.3.27				Cytosol	[Riekhof 2005]	R02029
_h_	R1297	h2o_h_ + pgp1819Z160_h_ --> h_h_ + pg1819Z160_h_ + pi_h_	PGPP1819Z160h	phosphatidylglycerol phosphate phosphatase (18:1(9Z)/16:0), chloroplast	Glycerophospholipid metabolism	3.1.3.27				Chloroplast	[Riekhof 2005]	R02029
_c_	R1298	cdp12dgr18111Z160_c_ + glyc3p_c_ --> cmp_c_ + pgp18111Z160_c_	PGPS18111Z160	phosphatidylglycerolphosphate synthase (18:1(11Z)/16:0)	Glycerophospholipid metabolism	2.7.8.5	( Cre02.g095106 OR Cre13.g604700 OR Cre03.g162601 )	( Cre02.g095106.t1.1 OR Cre13.g604700.t1.1 OR Cre03.g162601.t1.1 )	( Cre02.g095106 OR Cre13.g604700 OR PGP3 )	Cytosol	[Riekhof 2005]	R01801
_h_	R1299	cdp12dgr18111Z160_h_ + glyc3p_h_ --> cmp_h_ + pgp18111Z160_h_	PGPS18111Z160h	phosphatidylglycerolphosphate synthase (18:1(11Z)/16:0), chloroplast	Glycerophospholipid metabolism	2.7.8.5	( Cre02.g095106 OR Cre13.g604700 OR Cre03.g162601 )	( Cre02.g095106.t1.1 OR Cre13.g604700.t1.1 OR Cre03.g162601.t1.1 )	( Cre02.g095106 OR Cre13.g604700 OR PGP3 )	Chloroplast	[Riekhof 2005]	R01801
_c_	R1300	cdp12dgr1819Z160_c_ + glyc3p_c_ --> cmp_c_ + pgp1819Z160_c_	PGPS1819Z160	phosphatidylglycerolphosphate synthase (18:1(9Z)/16:0)	Glycerophospholipid metabolism	2.7.8.5	( Cre02.g095106 OR Cre13.g604700 OR Cre03.g162601 )	( Cre02.g095106.t1.1 OR Cre13.g604700.t1.1 OR Cre03.g162601.t1.1 )	( Cre02.g095106 OR Cre13.g604700 OR PGP3 )	Cytosol	[Riekhof 2005]	R01801
_h_	R1301	cdp12dgr1819Z160_h_ + glyc3p_h_ --> cmp_h_ + pgp1819Z160_h_	PGPS1819Z160h	phosphatidylglycerolphosphate synthase (18:1(9Z)/16:0), chloroplast	Glycerophospholipid metabolism	2.7.8.5	( Cre02.g095106 OR Cre13.g604700 OR Cre03.g162601 )	( Cre02.g095106.t1.1 OR Cre13.g604700.t1.1 OR Cre03.g162601.t1.1 )	( Cre02.g095106 OR Cre13.g604700 OR PGP3 )	Chloroplast	[Riekhof 2005]	R01801
_h_	R1302	fdxox_h_ + 2 h_h_ + 4 nadph_h_ + 2 o2_h_ + pg1829Z12Z160_h_ --> fdxrd_h_ + 4 h2o_h_ + 4 nadp_h_ + pg1839Z12Z15Z160_h_	PGW3DS1839Z12Z15Z160	omega-3 desaturase (18:3(9Z,12Z,15Z)/16:0) (PG)	Glycerophospholipid metabolism		( Cre01.g038600 AND ( Cre16.g658400 OR Cre17.g700950 OR Cre03.g183850 OR Cre06.g306350 OR Cre07.g334800 ) )	( Cre01.g038600.t1.2 AND ( Cre16.g658400.t1.2 OR Cre17.g700950.t1.2 OR Cre03.g183850.t1.2 OR Cre06.g306350.t1.2 OR ( Cre07.g334800.t1.2 OR Cre07.g334800.t2.1 ) ) )	( FAD7 AND ( FDX2 OR FDX5 OR FDX6 OR FDX3 OR FDX4 ) )	Chloroplast	[Giroud 1988, Riekhof 2005]
[truncated: 2,432 more rows]
