# Supplementary material for: Development of a Chlamydomonas reinhardtii metabolic network dynamic model to describe distinct phenotypes occurring at different CO2 levels
Source: PeerJ. 2018 Sep 3;6:e5528. doi: 10.7717/peerj.5528 (PMC6126472; doi:10.7717/peerj.5528)
Supplement: Data S2 [file peerj-06-5528-s005.xlsx]

## Sheet: Nomenclature
Abbreviation	Compartment	Name	Formula	Review Status	Carga	CAS Number	Formula Neutral	Compound Names	KEGG cmpd ID	BiGG ID	PubChem	InChl
10fthf	Cytosol	10-Formyltetrahydrofolate	C20H21N7O7	Completely Reviewed	-2		C20H23N7O7		C00234	34337	3533	InChI=1S/C20H23N7O7/c21-20-25-16-15(18(32)26-20)23-11(7-22-16)8-27(9-28)12-3-1-10(2-4-12)17(31)24-13(19(33)34)5-6-14(29)30/h1-4,9,11,13,23H,5-8H2,(H,24,31)(H,29,30)(H,33,34)(H4,21,22,25,26,32)	7.1	20	21	7	7	0	0	0	0	0	0	0	0	0
10fthf[h]	Chloroplast	10-Formyltetrahydrofolate	C20H21N7O7	Completely Reviewed	-2		C20H23N7O7		C00234	34337	3533	InChI=1S/C20H23N7O7/c21-20-25-16-15(18(32)26-20)23-11(7-22-16)8-27(9-28)12-3-1-10(2-4-12)17(31)24-13(19(33)34)5-6-14(29)30/h1-4,9,11,13,23H,5-8H2,(H,24,31)(H,29,30)(H,33,34)(H4,21,22,25,26,32)	8	20	21	7	7	0	0	0	0	0	0	0	0	0
10fthf[m]	Mitochondria	10-Formyltetrahydrofolate	C20H21N7O7	Completely Reviewed	-2		C20H23N7O7		C00234	34337	3533	InChI=1S/C20H23N7O7/c21-20-25-16-15(18(32)26-20)23-11(7-22-16)8-27(9-28)12-3-1-10(2-4-12)17(31)24-13(19(33)34)5-6-14(29)30/h1-4,9,11,13,23H,5-8H2,(H,24,31)(H,29,30)(H,33,34)(H4,21,22,25,26,32)	7.8	20	21	7	7	0	0	0	0	0	0	0	0	0
10fthf[x]	Glyoxysome	10-Formyltetrahydrofolate	C20H21N7O7	Completely Reviewed	-2		C20H23N7O7		C00234	34337	3533	InChI=1S/C20H23N7O7/c21-20-25-16-15(18(32)26-20)23-11(7-22-16)8-27(9-28)12-3-1-10(2-4-12)17(31)24-13(19(33)34)5-6-14(29)30/h1-4,9,11,13,23H,5-8H2,(H,24,31)(H,29,30)(H,33,34)(H4,21,22,25,26,32)	8.2	20	21	7	7	0	0	0	0	0	0	0	0	0
10fthfglu-L	Cytosol	10-Formyltetrahydrofolyl L-glutamate	C25H28N8O10	Completely Reviewed	-2		C25H30N8O10		C05928		8216	InChI=1S/C25H30N8O10/c26-25-31-20-19(22(39)32-25)28-13(9-27-20)10-33(11-34)14-3-1-12(2-4-14)21(38)30-16(24(42)43)5-7-17(35)29-15(23(40)41)6-8-18(36)37/h1-4,11,13,15-16,28H,5-10H2,(H,29,35)(H,30,38)(H,36,37)(H,40,41)(H,42,43)(H4,26,27,31,32,39)	7.1	25	28	8	10	0	0	0	0	0	0	0	0	0
10fthfglu-L[m]	Mitochondria	10-Formyltetrahydrofolyl L-glutamate	C25H28N8O10	Completely Reviewed	-2		C25H30N8O10		C05928		8216	InChI=1S/C25H30N8O10/c26-25-31-20-19(22(39)32-25)28-13(9-27-20)10-33(11-34)14-3-1-12(2-4-14)21(38)30-16(24(42)43)5-7-17(35)29-15(23(40)41)6-8-18(36)37/h1-4,11,13,15-16,28H,5-10H2,(H,29,35)(H,30,38)(H,36,37)(H,40,41)(H,42,43)(H4,26,27,31,32,39)	7.8	25	28	8	10	0	0	0	0	0	0	0	0	0
12dgr160[h]	Chloroplast	1,2-Diacyl-sn-glycerol (dihexadecanoyl, n-C16:0)	C35H68O5	Manually Reviewed	0		C35H68O5		C00641	2618257	3914		8	35	68	0	5	0	0	0	0	0	0	0	0	0
12dgr16018111Z	Cytosol	1,2-Diacyl-sn-glycerol (1-hexadecanoyl,2-(11Z)-octadecenoyl, 16:0/18:1(11Z))	C37H70O5	Manually Reviewed	0		C37H70O5		C00641		3914		7.1	37	70	0	5	0	0	0	0	0	0	0	0	0
12dgr1601819Z	Cytosol	1,2-Diacyl-sn-glycerol (1-hexadecanoyl,2-(9Z)-octadecenoyl, 16:0/18:1(9Z))	C37H70O5	Manually Reviewed	0		C37H70O5		C00641		3914		7.1	37	70	0	5	0	0	0	0	0	0	0	0	0
12dgr1601819Z[h]	Chloroplast	1,2-Diacyl-sn-glycerol (1-hexadecanoyl,2-(9Z)-octadecenoyl, 16:0/18:1(9Z))	C37H70O5	Manually Reviewed	0		C37H70O5		C00641		3914		8	37	70	0	5	0	0	0	0	0	0	0	0	0
12dgr1801819Z	Cytosol	1,2-Diacyl-sn-glycerol (1-octadecanoyl,2-(9Z)-octadecenoyl, 18:0/18:1(9Z))	C39H74O5	Manually Reviewed	0		C39H74O5		C00641		3914		7.1	39	74	0	5	0	0	0	0	0	0	0	0	0
12dgr1801819Z[h]	Chloroplast	1,2-Diacyl-sn-glycerol (1-octadecanoyl,2-(9Z)-octadecenoyl, 18:0/18:1(9Z))	C39H74O5	Manually Reviewed	0		C39H74O5		C00641		3914		8	39	74	0	5	0	0	0	0	0	0	0	0	0
12dgr18111Z160[h]	Chloroplast	1,2-Diacyl-sn-glycerol (1-(11Z)-octadecenoyl,2-hexadecanoyl, 18:1(11Z)/16:0)	C37H70O5	Manually Reviewed	0		C37H70O5		C00641		3914		8	37	70	0	5	0	0	0	0	0	0	0	0	0
12dgr18111Z18111Z	Cytosol	1,2-Diacyl-sn-glycerol (1,2-di-(11Z)-octadecenoyl, 18:1(11Z)/18:1(11Z))	C39H72O5	Manually Reviewed	0		C39H72O5		C00641		3914		7.1	39	72	0	5	0	0	0	0	0	0	0	0	0
12dgr18111Z1819Z	Cytosol	1,2-Diacyl-sn-glycerol (1-(11Z)-octadecenoyl,2-(9Z)-octadecenoyl, 18:1(11Z)/18:1(9Z))	C39H72O5	Manually Reviewed	0		C39H72O5		C00641		3914		7.1	39	72	0	5	0	0	0	0	0	0	0	0	0
12dgr18111Z1819Z[h]	Chloroplast	1,2-Diacyl-sn-glycerol (1-(11Z)-octadecenoyl,2-(9Z)-octadecenoyl, 18:1(11Z)/18:1(9Z))	C39H72O5	Manually Reviewed	0		C39H72O5		C00641		3914		8	39	72	0	5	0	0	0	0	0	0	0	0	0
12dgr1819Z160[h]	Chloroplast	1,2-Diacyl-sn-glycerol (1-(9Z)-octadecenoyl,2-hexadecanoyl, 18:1(9Z)/16:0)	C37H70O5	Manually Reviewed	0		C37H70O5		C00641		3914		8	37	70	0	5	0	0	0	0	0	0	0	0	0
12dgr1819Z1619Z[h]	Chloroplast	1,2-Diacyl-sn-glycerol (1-(9Z)-octadecenoyl,2-(9Z)-hexadecenoyl, 18:1(9Z)/16:1(9Z))	C37H68O5	Manually Reviewed	0		C37H68O5		C00641		3914		8	37	68	0	5	0	0	0	0	0	0	0	0	0
12dgr1819Z18111Z	Cytosol	1,2-Diacyl-sn-glycerol (1-(9Z)-octadecenoyl,2-(11Z)-octadecenoyl, 18:1(9Z)/18:1(11Z))	C39H72O5	Manually Reviewed	0		C39H72O5		C00641		3914		7.1	39	72	0	5	0	0	0	0	0	0	0	0	0
12dgr1819Z18111Z[h]	Chloroplast	1,2-Diacyl-sn-glycerol (1-(9Z)-octadecenoyl,2-(11Z)-octadecenoyl, 18:1(9Z)/18:1(11Z))	C39H72O5	Manually Reviewed	0		C39H72O5		C00641		3914		8	39	72	0	5	0	0	0	0	0	0	0	0	0
12dgr1819Z1819Z	Cytosol	1,2-Diacyl-sn-glycerol (1,2-di-(9Z)-octadecenoyl, 18:1(9Z)/18:1(9Z))	C39H72O5	Manually Reviewed	0		C39H72O5		C00641		3914		7.1	39	72	0	5	0	0	0	0	0	0	0	0	0
12dgr1819Z1819Z[h]	Chloroplast	1,2-Diacyl-sn-glycerol (1,2-di-(9Z)-octadecenoyl, 18:1(9Z)/18:1(9Z))	C39H72O5	Manually Reviewed	0		C39H72O5		C00641		3914		8	39	72	0	5	0	0	0	0	0	0	0	0	0
12dgr18018111Z	Cytosol	1,2-Diacyl-sn-glycerol (1-octadecanoyl,2-(11Z)-octadecenoyl, 18:0/18:1(11Z))
12dgr1835Z9Z12Z18111Z	Cytosol	1,2-Diacyl-sn-glycerol (1-(5Z, 9Z, 12Z)-octadecatrienoyl,2-(11Z)-octadecenoyl, 18:3(5Z, 9Z, 12Z)/18:1(11Z))
12dgr1845Z9Z12Z15Z18111Z	Cytosol	1,2-Diacyl-sn-glycerol (1-(5Z, 9Z, 12Z,15Z)-octadecatetraenoyl,2-(11Z)-octadecenoyl, 18:4(5Z,9Z,12Z,15Z)/18:1(11Z))
12dgr1835Z9Z12Z1819Z	Cytosol	1,2-Diacyl-sn-glycerol (1-(5Z, 9Z, 12Z)-octadecatrienoyl,2-(9Z)-octadecenoyl, 18:3(5Z, 9Z, 12Z)/18:1(9Z))
12dgr1845Z9Z12Z15Z1819Z	Cytosol	1,2-Diacyl-sn-glycerol (1-(5Z, 9Z, 12Z,15Z)-octadecatetraenoyl,2-(9Z)-octadecenoyl, 18:4(5Z,9Z,12Z,15Z)/18:1(9Z))
12dgr1819Z1619Zocta	Cytosol	1,2-Diacyl-sn-glycerol (1-(9Z)-octadecenoyl,2-(9Z)-octadecenoyl, 18:1(9Z)/16:1(9Z))
12dgr1819Z1819Z1	Cytosol	1,2-Diacyl-sn-glycerol (1-(9Z)-octadecenoyl,2-(9Z)-octadecenoyl, 18:1(9Z)/18:1(9Z))
12dgr18018111Z9	Cytosol	1,2-Diacyl-sn-glycerol (1-octadecanoyl,2-(9Z)-octadecenoyl, 18:0/18:1(11Z))
12dgr18111Z18111Z1	Cytosol	1,2-Diacyl-sn-glycerol (1-(11Z)-octadecenoyl,2-(11Z)-octadecenoyl, 18:1(11Z)/18:1(11Z))
12dmpo	Cytosol	1,2-Dihydroxy-5-(methylthio)pent-1-en-3-one	C6H9O3S	Completely Reviewed	-1		C6H10O3S		C15606		17396598	InChI=1S/C6H10O3S/c1-10-3-2-5(8)6(9)4-7/h4,7,9H,2-3H2,1H3/b6-4-	7.1	6	9	0	3	0	1	0	0	0	0	0	0	0
13dampp[h]	Chloroplast	1,3-Diaminopropane	C3H12N2	Completely Reviewed	2	109-76-2	C3H10N2		C00986	36543	4233	InChI=1S/C3H10N2/c4-2-1-3-5/h1-5H2	8	3	12	2	0	0	0	0	0	0	0	0	0	0
13dpg	Cytosol	3-Phospho-D-glyceroyl phosphate	C3H4O10P2	Completely Reviewed	-4	38168-82-0	C3H8O10P2		C00236	34342	3535	InChI=1S/C3H8O10P2/c4-2(1-12-14(6,7)8)3(5)13-15(9,10)11/h2,4H,1H2,(H2,6,7,8)(H2,9,10,11)/t2-/m1/s1	7.1	3	4	0	10	2	0	0	0	0	0	0	0	0
13dpg[f]	Flagellum	3-Phospho-D-glyceroyl phosphate	C3H4O10P2	Completely Reviewed	-4	38168-82-0	C3H8O10P2		C00236	34342	3535	InChI=1S/C3H8O10P2/c4-2(1-12-14(6,7)8)3(5)13-15(9,10)11/h2,4H,1H2,(H2,6,7,8)(H2,9,10,11)/t2-/m1/s1	7.1	3	4	0	10	2	0	0	0	0	0	0	0	0
13dpg[h]	Chloroplast	3-Phospho-D-glyceroyl phosphate	C3H4O10P2	Completely Reviewed	-4	38168-82-0	C3H8O10P2		C00236	34342	3535	InChI=1S/C3H8O10P2/c4-2(1-12-14(6,7)8)3(5)13-15(9,10)11/h2,4H,1H2,(H2,6,7,8)(H2,9,10,11)/t2-/m1/s1	8	3	4	0	10	2	0	0	0	0	0	0	0	0
13dpg[m]	Mitochondria	3-Phospho-D-glyceroyl phosphate	C3H4O10P2	Completely Reviewed	-4	38168-82-0	C3H8O10P2		C00236	34342	3535	InChI=1S/C3H8O10P2/c4-2(1-12-14(6,7)8)3(5)13-15(9,10)11/h2,4H,1H2,(H2,6,7,8)(H2,9,10,11)/t2-/m1/s1	7.8	3	4	0	10	2	0	0	0	0	0	0	0	0
13oocdcy1829Z11Ea	Cytosol	(9Z,11E)-13-Oxooctadeca-9,11-dienoic acid	C18H29O3	Completely Reviewed	-1		C18H30O3		C14765		17395763	InChI=1S/C18H30O3/c1-2-3-11-14-17(19)15-12-9-7-5-4-6-8-10-13-16-18(20)21/h7,9,12,15H,2-6,8,10-11,13-14,16H2,1H3,(H,20,21)/b9-7-,15-12+	7.1	18	29	0	3	0	0	0	0	0	0	0	0	0
13Shocdcy1829Z11Ea	Cytosol	(9Z,11E)-(13S)-13-Hydroxyoctadeca-9,11-dienoic acid	C18H31O3	Completely Reviewed	-1		C18H32O3		C14762		17395760	InChI=1S/C18H32O3/c1-2-3-11-14-17(19)15-12-9-7-5-4-6-8-10-13-16-18(20)21/h7,9,12,15,17,19H,2-6,8,10-11,13-14,16H2,1H3,(H,20,21)/b9-7-,15-12+/t17-/m0/s1	7.1	18	31	0	3	0	0	0	0	0	0	0	0	0
13Shpocdcy1829Z11Ea	Cytosol	(9Z,11E)-(13S)-13-Hydroperoxyoctadeca-9,11-dienoic acid	C18H31O4	Completely Reviewed	-1	33964-75-9	C18H32O4		C04717		7289	InChI=1S/C18H32O4/c1-2-3-11-14-17(22-21)15-12-9-7-5-4-6-8-10-13-16-18(19)20/h7,9,12,15,17,21H,2-6,8,10-11,13-14,16H2,1H3,(H,19,20)/b9-7-,15-12+/t17-/m0/s1	7.1	18	31	0	4	0	0	0	0	0	0	0	0	0
1acpc	Cytosol	1-Aminocyclopropane-1-carboxylate	C4H7NO2	Completely Reviewed	0	22059-21-8	C4H7NO2		C01234		4455	InChI=1S/C4H7NO2/c5-4(1-2-4)3(6)7/h1-2,5H2,(H,6,7)	7.1	4	7	1	2	0	0	0	0	0	0	0	0	0
1acpc[h]	Chloroplast	1-Aminocyclopropane-1-carboxylate	C4H7NO2	Completely Reviewed	0	22059-21-8	C4H7NO2		C01234		4455	InChI=1S/C4H7NO2/c5-4(1-2-4)3(6)7/h1-2,5H2,(H,6,7)	8	4	7	1	2	0	0	0	0	0	0	0	0	0
1acpc[m]	Mitochondria	1-Aminocyclopropane-1-carboxylate	C4H7NO2	Completely Reviewed	0	22059-21-8	C4H7NO2		C01234		4455	InChI=1S/C4H7NO2/c5-4(1-2-4)3(6)7/h1-2,5H2,(H,6,7)	7.8	4	7	1	2	0	0	0	0	0	0	0	0	0
1agpe180	Cytosol	1-Acyl-sn-glycero-3-phosphoethanolamine (18:0)	C23H48NO7P	Manually Reviewed	0		C23H48NO7P		C04438	2733809	7069		7.1	23	48	1	7	1	0	0	0	0	0	0	0	0
1agpe18111Z	Cytosol	1-Acyl-sn-glycero-3-phosphoethanolamine (18:1(11Z))	C23H46NO7P	Manually Reviewed	0		C23H46NO7P		C04438		7069		7.1	23	46	1	7	1	0	0	0	0	0	0	0	0
1agpe1819Z	Cytosol	1-Acyl-sn-glycero-3-phosphoethanolamine (18:1(9Z))	C23H46NO7P	Manually Reviewed	0		C23H46NO7P		C04438		7069		7.1	23	46	1	7	1	0	0	0	0	0	0	0	0
1agpe1829Z12Z	Cytosol	1-Acyl-sn-glycero-3-phosphoethanolamine (18:2(9Z,12Z))	C23H44NO7P	Manually Reviewed	0		C23H44NO7P		C04438		7069		7.1	23	44	1	7	1	0	0	0	0	0	0	0	0
1btol	Cytosol	1-Butanol	C4H10O	Completely Reviewed	0		C4H10O		C06142		8398	InChI=1S/C4H10O/c1-2-3-4-5/h5H,2-4H2,1H3	7.1	4	10	0	1	0	0	0	0	0	0	0	0	0
1Dgali	Cytosol	1-alpha-D-Galactosyl-myo-inositol	C12H22O11	Completely Reviewed	0		C12H22O11		C01235	37153	4456	InChI=1S/C12H22O11/c13-1-2-3(14)4(15)10(21)12(22-2)23-11-8(19)6(17)5(16)7(18)9(11)20/h2-21H,1H2/t2-,3+,4+,5?,6-,7+,8-,9-,10-,11?,12-/m1/s1	7.1	12	22	0	11	0	0	0	0	0	0	0	0	0
1Dgali[h]	Chloroplast	1-alpha-D-Galactosyl-myo-inositol	C12H22O11	Completely Reviewed	0		C12H22O11		C01235	37153	4456	InChI=1S/C12H22O11/c13-1-2-3(14)4(15)10(21)12(22-2)23-11-8(19)6(17)5(16)7(18)9(11)20/h2-21H,1H2/t2-,3+,4+,5?,6-,7+,8-,9-,10-,11?,12-/m1/s1	8	12	22	0	11	0	0	0	0	0	0	0	0	0
1hdecg3p	Cytosol	1-hexadecanoyl-sn-glycerol 3-phosphate	C19H37O7P	Completely Reviewed	-2		C19H39O7P		C04036	2617399	6739	InChI=1S/C19H39O7P/c1-2-3-4-5-6-7-8-9-10-11-12-13-14-15-19(21)25-16-18(20)17-26-27(22,23)24/h18,20H,2-17H2,1H3,(H2,22,23,24)	7.1	19	37	0	7	1	0	0	0	0	0	0	0	0
1hdecg3p[h]	Chloroplast	1-hexadecanoyl-sn-glycerol 3-phosphate	C19H37O7P	Completely Reviewed	-2		C19H39O7P		C04036	2617399	6739	InChI=1S/C19H39O7P/c1-2-3-4-5-6-7-8-9-10-11-12-13-14-15-19(21)25-16-18(20)17-26-27(22,23)24/h18,20H,2-17H2,1H3,(H2,22,23,24)	8	19	37	0	7	1	0	0	0	0	0	0	0	0
1hexag3p	Cytosol	1-hexadecanoyl-sn-glycerol-3-phosphate	C19H37O7P	Manually Reviewed	-2		C21H41O7P		C00681	2617407	3950		7.1	21	39	0	7	1	0	0	0	0	0	0	0	0
1odec11eg3p	Cytosol	1-octadec-11-enoyl-sn-glycerol 3-phosphate	C21H39O7P	Manually Reviewed	-2		C21H41O7P		C00681	2617407	3950		7.1	21	39	0	7	1	0	0	0	0	0	0	0	0
1odec11eg3p[h]	Chloroplast	1-octadec-11-enoyl-sn-glycerol 3-phosphate	C21H39O7P	Manually Reviewed	-2		C21H41O7P		C00681	2617407	3950		8	21	39	0	7	1	0	0	0	0	0	0	0	0
1odec9eg3p	Cytosol	1-octadec-9-enoyl-sn-glycerol 3-phosphate	C21H39O7P	Manually Reviewed	-2		C21H41O7P		C00681		3950		7.1	21	39	0	7	1	0	0	0	0	0	0	0	0
1odec9eg3p[h]	Chloroplast	1-octadec-9-enoyl-sn-glycerol 3-phosphate	C21H39O7P	Manually Reviewed	-2		C21H41O7P		C00681		3950		8	21	39	0	7	1	0	0	0	0	0	0	0	0
1odecg3p	Cytosol	1-octadecanoyl-sn-glycerol 3-phosphate	C21H41O7P	Manually Reviewed	-2		C21H43O7P		C00681	2617402	3950		7.1	21	41	0	7	1	0	0	0	0	0	0	0	0
1odecg3p[h]	Chloroplast	1-octadecanoyl-sn-glycerol 3-phosphate	C21H41O7P	Manually Reviewed	-2		C21H43O7P		C00681	2617402	3950		8	21	41	0	7	1	0	0	0	0	0	0	0	0
1pyr5c	Cytosol	1-Pyrroline-5-carboxylate	C5H6NO2	Completely Reviewed	-1		C5H7NO2		C03912	42766	6642	InChI=1S/C5H7NO2/c7-5(8)4-2-1-3-6-4/h3-4H,1-2H2,(H,7,8)/t4-/m0/s1	7.1	5	6	1	2	0	0	0	0	0	0	0	0	0
1pyr5c[m]	Mitochondria	1-Pyrroline-5-carboxylate	C5H6NO2	Completely Reviewed	-1		C5H7NO2		C03912	42766	6642	InChI=1S/C5H7NO2/c7-5(8)4-2-1-3-6-4/h3-4H,1-2H2,(H,7,8)/t4-/m0/s1	7.8	5	6	1	2	0	0	0	0	0	0	0	0	0
23dhdp	Cytosol	2,3-Dihydrodipicolinate	C7H5NO4	Completely Reviewed	-2		C7H7NO4		C03340	41662	6183	InChI=1S/C7H7NO4/c9-6(10)4-2-1-3-5(8-4)7(11)12/h1-2,5H,3H2,(H,9,10)(H,11,12)/t5-/m0/s1	7.1	7	5	1	4	0	0	0	0	0	0	0	0	0
23dhmb	Cytosol	(R)-2,3-Dihydroxy-3-methylbutanoate	C5H9O4	Completely Reviewed	-1		C5H10O4		C04272	43492	6935	InChI=1S/C5H10O4/c1-5(2,9)3(6)4(7)8/h3,6,9H,1-2H3,(H,7,8)/t3-/m0/s1	7.1	5	9	0	4	0	0	0	0	0	0	0	0	0
23dhmb[h]	Chloroplast	(R)-2,3-Dihydroxy-3-methylbutanoate	C5H9O4	Completely Reviewed	-1		C5H10O4		C04272	43492	6935	InChI=1S/C5H10O4/c1-5(2,9)3(6)4(7)8/h3,6,9H,1-2H3,(H,7,8)/t3-/m0/s1	8	5	9	0	4	0	0	0	0	0	0	0	0	0
23dhmb[m]	Mitochondria	(R)-2,3-Dihydroxy-3-methylbutanoate	C5H9O4	Completely Reviewed	-1		C5H10O4		C04272	43492	6935	InChI=1S/C5H10O4/c1-5(2,9)3(6)4(7)8/h3,6,9H,1-2H3,(H,7,8)/t3-/m0/s1	7.8	5	9	0	4	0	0	0	0	0	0	0	0	0
23dhmp	Cytosol	(R)-2,3-Dihydroxy-3-methylpentanoate	C6H11O4	Completely Reviewed	-1		C6H12O4		C06007	43150	8280	InChI=1S/C6H12O4/c1-3-6(2,10)4(7)5(8)9/h4,7,10H,3H2,1-2H3,(H,8,9)/t4-,6+/m0/s1	7.1	6	11	0	4	0	0	0	0	0	0	0	0	0
23dhmp[h]	Chloroplast	(R)-2,3-Dihydroxy-3-methylpentanoate	C6H11O4	Completely Reviewed	-1		C6H12O4		C06007	43150	8280	InChI=1S/C6H12O4/c1-3-6(2,10)4(7)5(8)9/h4,7,10H,3H2,1-2H3,(H,8,9)/t4-,6+/m0/s1	8	6	11	0	4	0	0	0	0	0	0	0	0	0
25aics	Cytosol	(S)-2-[5-Amino-1-(5-phospho-D-ribosyl)imidazole-4-carboxamido]succinate	C13H15N4O12P	Completely Reviewed	-4	3031-95-6	C13H19N4O12P		C04823	44624	7384	InChI=1S/C13H19N4O12P/c14-10-7(11(22)16-4(13(23)24)1-6(18)19)15-3-17(10)12-9(21)8(20)5(29-12)2-28-30(25,26)27/h3-5,8-9,12,20-21H,1-2,14H2,(H,16,22)(H,18,19)(H,23,24)(H2,25,26,27)/t4-,5+,8+,9+,12+/m0/s1	7.1	13	15	4	12	1	0	0	0	0	0	0	0	0
25aics[h]	Chloroplast	(S)-2-[5-Amino-1-(5-phospho-D-ribosyl)imidazole-4-carboxamido]succinate	C13H15N4O12P	Completely Reviewed	-4	3031-95-6	C13H19N4O12P		C04823	44624	7384	InChI=1S/C13H19N4O12P/c14-10-7(11(22)16-4(13(23)24)1-6(18)19)15-3-17(10)12-9(21)8(20)5(29-12)2-28-30(25,26)27/h3-5,8-9,12,20-21H,1-2,14H2,(H,16,22)(H,18,19)(H,23,24)(H2,25,26,27)/t4-,5+,8+,9+,12+/m0/s1	8	13	15	4	12	1	0	0	0	0	0	0	0	0
25dhpp[h]	Chloroplast	2,5-Diamino-6-hydroxy-4-(5'-phosphoribosylamino)-pyrimidine	C9H15N5O8P	Completely Reviewed	-1		C9H16N5O8P		C01304	37322	4522	InChI=1S/C9H16N5O8P/c10-3-6(13-9(11)14-7(3)17)12-8-5(16)4(15)2(22-8)1-21-23(18,19)20/h2,4-5,8,15-16H,1,10H2,(H2,18,19,20)(H4,11,12,13,14,17)/t2-,4-,5-,8-/m1/s1	8	9	15	5	8	1	0	0	0	0	0	0	0	0
25hvitd3	Cytosol	25-Hydroxyvitamin D3	C27H44O2	Completely Reviewed	0	19356-17-3	C27H44O2		C01561	2289142	4719	InChI=1S/C27H44O2/c1-19-10-13-23(28)18-22(19)12-11-21-9-7-17-27(5)24(14-15-25(21)27)20(2)8-6-16-26(3,4)29/h11-12,20,23-25,28-29H,1,6-10,13-18H2,2-5H3/b21-11+,22-12-/t20-,23+,24-,25+,27-/m1/s1	7.1	27	44	0	2	0	0	0	0	0	0	0	0	0
26dap-LL	Cytosol	LL-2,6-Diaminoheptanedioate	C7H14N2O4	Completely Reviewed	0	583-93-7	C7H14N2O4		C00666	35647	3935	InChI=1S/C7H14N2O4/c8-4(6(10)11)2-1-3-5(9)7(12)13/h4-5H,1-3,8-9H2,(H,10,11)(H,12,13)/t4-,5-/m0/s1	7.1	7	14	2	4	0	0	0	0	0	0	0	0	0
26dap-M	Cytosol	meso-2,6-Diaminoheptanedioate	C7H14N2O4	Completely Reviewed	0		C7H14N2O4		C00680	35681	3949	InChI=1S/C7H14N2O4/c8-4(6(10)11)2-1-3-5(9)7(12)13/h4-5H,1-3,8-9H2,(H,10,11)(H,12,13)/t4-,5+	7.1	7	14	2	4	0	0	0	0	0	0	0	0	0
26dmani[e]	Extra-organism	2,6-Dimethylaniline	C8H11N	Completely Reviewed	0	87-62-7	C8H11N		C11004		13187	InChI=1S/C8H11N/c1-6-4-3-5-7(2)8(6)9/h3-5H,9H2,1-2H3	7	8	11	1	0	0	0	0	0	0	0	0	0	0
2ahbut[h]	Chloroplast	(S)-2-Aceto-2-hydroxybutanoate	C6H9O4	Completely Reviewed	-1		C6H10O4		C06006	35632	8279	InChI=1S/C6H10O4/c1-3-6(10,4(2)7)5(8)9/h10H,3H2,1-2H3,(H,8,9)/t6-/m0/s1	8	6	9	0	4	0	0	0	0	0	0	0	0	0
2ahethmpp[h]	Chloroplast	2-(alpha-Hydroxyethyl)thiamine diphosphate	C14H20N4O8P2S	Completely Reviewed	-2		C14H23N4O8P2S		C05125		7546	InChI=1S/C14H22N4O8P2S/c1-8-12(4-5-25-28(23,24)26-27(20,21)22)29-14(9(2)19)18(8)7-11-6-16-10(3)17-13(11)15/h6,9,19H,4-5,7H2,1-3H3,(H4-,15,16,17,20,21,22,23,24)/p+1	8	14	20	4	8	2	1	0	0	0	0	0	0	0
2ahethmpp[m]	Mitochondria	2-(alpha-Hydroxyethyl)thiamine diphosphate	C14H20N4O8P2S	Completely Reviewed	-2		C14H23N4O8P2S		C05125		7546	InChI=1S/C14H22N4O8P2S/c1-8-12(4-5-25-28(23,24)26-27(20,21)22)29-14(9(2)19)18(8)7-11-6-16-10(3)17-13(11)15/h6,9,19H,4-5,7H2,1-3H3,(H4-,15,16,17,20,21,22,23,24)/p+1	7.8	14	20	4	8	2	1	0	0	0	0	0	0	0
2ahhmd	Cytosol	2-Amino-7,8-dihydro-4-hydroxy-6-(diphosphooxymethyl)pteridine	C7H9N5O8P2	Completely Reviewed	-2	70608-72-9	C7H11N5O8P2		C04807	44591	7369	InChI=1S/C7H11N5O8P2/c8-7-11-5-4(6(13)12-7)10-3(1-9-5)2-19-22(17,18)20-21(14,15)16/h1-2H2,(H,17,18)(H2,14,15,16)(H4,8,9,11,12,13)	7.1	7	9	5	8	2	0	0	0	0	0	0	0	0
2ahhmp	Cytosol	2-Amino-4-hydroxy-6-hydroxymethyl-7,8-dihydropteridine	C7H9N5O2	Completely Reviewed	0		C7H9N5O2		C01300	37313	4518	InChI=1S/C7H9N5O2/c8-7-11-5-4(6(14)12-7)10-3(2-13)1-9-5/h13H,1-2H2,(H4,8,9,11,12,14)	7.1	7	9	5	2	0	0	0	0	0	0	0	0	0
2aobut[x]	Glyoxysome	L-2-Amino-3-oxobutanoic acid	C4H6NO3	Completely Reviewed	-1		C4H7NO3		C03508	41986	6318	InChI=1S/C4H7NO3/c1-2(6)3(5)4(7)8/h3H,5H2,1H3,(H,7,8)/t3-/m0/s1	8.2	4	6	1	3	0	0	0	0	0	0	0	0	0
2cpr5p[h]	Chloroplast	1-(2-Carboxyphenylamino)-1-deoxy-D-ribulose 5-phosphate	C12H13NO9P	Completely Reviewed	-3		C12H16NO9P		C01302	37317	4520	InChI=1S/C12H16NO9P/c14-9(11(16)10(15)6-22-23(19,20)21)5-13-8-4-2-1-3-7(8)12(17)18/h1-4,10-11,13,15-16H,5-6H2,(H,17,18)(H2,19,20,21)/t10-,11+/m1/s1	8	12	13	1	9	1	0	0	0	0	0	0	0	0
2dda7p[h]	Chloroplast	2-Dehydro-3-deoxy-D-arabino-heptonate 7-phosphate	C7H10O10P	Completely Reviewed	-3	2627-73-8	C7H13O10P		C04691	44349	7271	InChI=1S/C7H13O10P/c8-3(1-4(9)7(12)13)6(11)5(10)2-17-18(14,15)16/h3,5-6,8,10-11H,1-2H2,(H,12,13)(H2,14,15,16)/t3-,5-,6+/m1/s1	8	7	10	0	10	1	0	0	0	0	0	0	0	0
2dhp	Cytosol	2-Dehydropantoate	C6H9O4	Completely Reviewed	-1		C6H10O4		C00966	36502	4217	InChI=1S/C6H10O4/c1-6(2,3-7)4(8)5(9)10/h7H,3H2,1-2H3,(H,9,10)	7.1	6	9	0	4	0	0	0	0	0	0	0	0	0
2dhp[m]	Mitochondria	2-Dehydropantoate	C6H9O4	Completely Reviewed	-1		C6H10O4		C00966	36502	4217	InChI=1S/C6H10O4/c1-6(2,3-7)4(8)5(9)10/h7H,3H2,1-2H3,(H,9,10)	7.8	6	9	0	4	0	0	0	0	0	0	0	0	0
2dhp[n]	Nucleus	2-Dehydropantoate	C6H9O4	Completely Reviewed	-1		C6H10O4		C00966	36502	4217	InChI=1S/C6H10O4/c1-6(2,3-7)4(8)5(9)10/h7H,3H2,1-2H3,(H,9,10)	7.4	6	9	0	4	0	0	0	0	0	0	0	0	0
2dr5p	Cytosol	2-Deoxy-D-ribose 5-phosphate	C5H9O7P	Completely Reviewed	-2	102916-66-5	C5H11O7P		C00673	35666	3942	InChI=1S/C5H11O7P/c6-3-1-5(7)12-4(3)2-11-13(8,9)10/h3-7H,1-2H2,(H2,8,9,10)/t3-,4+,5?/m0/s1	7.1	5	9	0	7	1	0	0	0	0	0	0	0	0
2h34hppr	Cytosol	2-Hydroxy-3-(4-hydroxyphenyl)propenoate	C9H7O4	Completely Reviewed	-1		C9H8O4		C05350		7728	InChI=1S/C9H8O4/c10-7-3-1-6(2-4-7)5-8(11)9(12)13/h1-5,10-11H,(H,12,13)/b8-5-	7.1	9	7	0	4	0	0	0	0	0	0	0	0	0
2h3kmtp	Cytosol	2-Hydroxy-3-keto-5-methylthiopentenyl-1-phosphate	C6H8O6PS	Completely Reviewed	-3		C6H11O6PS		C15651		17396641	InChI=1S/C6H11O6PS/c1-14-3-2-5(7)6(8)4-12-13(9,10)11/h4,8H,2-3H2,1H3,(H2,9,10,11)/b6-4-	7.1	6	8	0	6	1	1	0	0	0	0	0	0	0
2h3oppan[m]	Mitochondria	2-Hydroxy-3-oxopropanoate	C3H3O4	Completely Reviewed	-1		C3H4O4		C01146	36915	4376	InChI=1S/C3H4O4/c4-1-2(5)3(6)7/h1-2,5H,(H,6,7)	7.8	3	3	0	4	0	0	0	0	0	0	0	0	0
2ippm	Cytosol	2-Isopropylmaleate	C7H8O4	Completely Reviewed	-2		C7H10O4		C02631	40241	5611	InChI=1S/C7H10O4/c1-4(2)5(7(10)11)3-6(8)9/h3-4H,1-2H3,(H,8,9)(H,10,11)/b5-3-	7.1	7	8	0	4	0	0	0	0	0	0	0	0	0
2kmb	Cytosol	2-Keto-4-methylthiobutyric acid / 4-Methylthio-2-oxobutanoic acid	C5H7O3S	Completely Reviewed	-1	583-92-6	C5H8O3S		C01180	228408	4407	InChI=1S/C5H8O3S/c1-9-3-2-4(6)5(7)8/h2-3H2,1H3,(H,7,8)	7.1	5	7	0	3	0	1	0	0	0	0	0	0	0
2maacoa[m]	Mitochondria	2-Methyl-3-acetoacetyl-CoA	C26H38N7O18P3S	Completely Reviewed	-4		C26H42N7O18P3S		C03344	41671	6187	InChI=1S/C26H42N7O18P3S/c1-13(14(2)34)25(39)55-8-7-28-16(35)5-6-29-23(38)20(37)26(3,4)10-48-54(45,46)51-53(43,44)47-9-15-19(50-52(40,41)42)18(36)24(49-15)33-12-32-17-21(27)30-11-31-22(17)33/h11-13,15,18-20,24,36-37H,5-10H2,1-4H3,(H,28,35)(H,29,38)(H,43,44)(H,45,46)(H2,27,30,31)(H2,40,41,42)/t13?,15-,18-,19-,20?,24-/m1/s1	7.8	26	38	7	18	3	1	0	0	0	0	0	0	0
2mb2coa[m]	Mitochondria	trans-2-Methylbut-2-enoyl-CoA	C26H38N7O17P3S	Completely Reviewed	-4		C26H42N7O17P3S		C03345	41674	6188	InChI=1S/C26H42N7O17P3S/c1-5-14(2)25(38)54-9-8-28-16(34)6-7-29-23(37)20(36)26(3,4)11-47-53(44,45)50-52(42,43)46-10-15-19(49-51(39,40)41)18(35)24(48-15)33-13-32-17-21(27)30-12-31-22(17)33/h5,12-13,15,18-20,24,35-36H,6-11H2,1-4H3,(H,28,34)(H,29,37)(H,42,43)(H,44,45)(H2,27,30,31)(H2,39,40,41)/b14-5+/t15-,18-,19-,20?,24-/m1/s1	7.8	26	38	7	17	3	1	0	0	0	0	0	0	0
2mbcoa[m]	Mitochondria	(S)-2-Methylbutanoyl-CoA	C26H40N7O17P3S	Completely Reviewed	-4		C26H44N7O17P3S		C01033	36663	4276	InChI=1S/C26H44N7O17P3S/c1-5-14(2)25(38)54-9-8-28-16(34)6-7-29-23(37)20(36)26(3,4)11-47-53(44,45)50-52(42,43)46-10-15-19(49-51(39,40)41)18(35)24(48-15)33-13-32-17-21(27)30-12-31-22(17)33/h12-15,18-20,24,35-36H,5-11H2,1-4H3,(H,28,34)(H,29,37)(H,42,43)(H,44,45)(H2,27,30,31)(H2,39,40,41)/t14?,15-,18-,19-,20?,24-/m1/s1	7.8	26	40	7	17	3	1	0	0	0	0	0	0	0
2mbdhl[m]	Mitochondria	S-(2-Methylbutanoyl)-dihydrolipoamide	C13H25NO2S2	Completely Reviewed	0	59865-13-3	C13H25NO2S2		C05118	45146	7542	InChI=1S/C13H25NO2S2/c1-3-10(2)13(16)18-9-8-11(17)6-4-5-7-12(14)15/h10-11,17H,3-9H2,1-2H3,(H2,14,15)	7.8	13	25	1	2	0	2	0	0	0	0	0	0	0
2me4p[h]	Chloroplast	2-C-Methyl-D-erythritol 4-phosphate	C5H11O7P	Completely Reviewed	-2		C5H13O7P		C11434	216293	13606	InChI=1S/C5H13O7P/c1-5(8,3-6)4(7)2-12-13(9,10)11/h4,6-8H,2-3H2,1H3,(H2,9,10,11)/t4-,5+/m1/s1	8	5	11	0	7	1	0	0	0	0	0	0	0	0
2mecdp[h]	Chloroplast	2-C-Methyl-D-erythritol 2,4-cyclodiphosphate	C5H10O9P2	Completely Reviewed	-2	143488-44-2	C5H12O9P2		C11453	216364	13625	InChI=1S/C5H12O9P2/c1-5(3-6)4(7)2-12-15(8,9)14-16(10,11)13-5/h4,6-7H,2-3H2,1H3,(H,8,9)(H,10,11)/t4-,5+/m1/s1	8	5	10	0	9	2	0	0	0	0	0	0	0	0
2mhob[m]	Mitochondria	2-Methyl-1-hydroxybutyl-ThPP	C17H26N4O8P2S	Completely Reviewed	-2		C17H29N4O8P2S		C15978		47205291	InChI=1S/C17H28N4O8P2S/c1-5-10(2)15(22)17-21(9-13-8-19-12(4)20-16(13)18)11(3)14(32-17)6-7-28-31(26,27)29-30(23,24)25/h8,10,15,22H,5-7,9H2,1-4H3,(H4-,18,19,20,23,24,25,26,27)/p+1/t10-,15?/m0/s1	7.8	17	26	4	8	2	1	0	0	0	0	0	0	0
2mhop[m]	Mitochondria	2-Methyl-1-hydroxypropyl-ThPP	C16H24N4O8P2S	Completely Reviewed	-2		C16H27N4O8P2S		C15976		47205289	InChI=1S/C16H26N4O8P2S/c1-9(2)14(21)16-20(8-12-7-18-11(4)19-15(12)17)10(3)13(31-16)5-6-27-30(25,26)28-29(22,23)24/h7,9,14,21H,5-6,8H2,1-4H3,(H4-,17,18,19,22,23,24,25,26)/p+1	7.8	16	24	4	8	2	1	0	0	0	0	0	0	0
2mp2coa[m]	Mitochondria	2-Methylprop-2-enoyl-CoA	C25H36N7O17P3S	Completely Reviewed	-4		C25H40N7O17P3S		C03460	41895	6280	InChI=1S/C25H40N7O17P3S/c1-13(2)24(37)53-8-7-27-15(33)5-6-28-22(36)19(35)25(3,4)10-46-52(43,44)49-51(41,42)45-9-14-18(48-50(38,39)40)17(34)23(47-14)32-12-31-16-20(26)29-11-30-21(16)32/h11-12,14,17-19,23,34-35H,1,5-10H2,2-4H3,(H,27,33)(H,28,36)(H,41,42)(H,43,44)(H2,26,29,30)(H2,38,39,40)/t14-,17-,18-,19?,23-/m1/s1	7.8	25	36	7	17	3	1	0	0	0	0	0	0	0
2mpdhl[m]	Mitochondria	S-(2-Methylpropanoyl)-dihydrolipoamide	C12H23NO2S2	Completely Reviewed	0	53-42-9	C12H23NO2S2		C04424	43794	7056	InChI=1S/C12H23NO2S2/c1-9(2)12(15)17-8-7-10(16)5-3-4-6-11(13)14/h9-10,16H,3-8H2,1-2H3,(H2,13,14)	7.8	12	23	1	2	0	2	0	0	0	0	0	0	0
2obut[h]	Chloroplast	2-Oxobutanoate	C4H5O3	Completely Reviewed	-1	600-18-0	C4H6O3		C00109	33889	3409	InChI=1S/C4H6O3/c1-2-3(5)4(6)7/h2H2,1H3,(H,6,7)	8	4	5	0	3	0	0	0	0	0	0	0	0	0
2obut[m]	Mitochondria	2-Oxobutanoate	C4H5O3	Completely Reviewed	-1	600-18-0	C4H6O3		C00109	33889	3409	InChI=1S/C4H6O3/c1-2-3(5)4(6)7/h2H2,1H3,(H,6,7)	7.8	4	5	0	3	0	0	0	0	0	0	0	0	0
2pg	Cytosol	D-Glycerate 2-phosphate	C3H4O7P	Completely Reviewed	-3		C3H7O7P		C00631	35542	3904	InChI=1S/C3H7O7P/c4-1-2(3(5)6)10-11(7,8)9/h2,4H,1H2,(H,5,6)(H2,7,8,9)/t2-/m1/s1	7.1	3	4	0	7	1	0	0	0	0	0	0	0	0
2pg[f]	Flagellum	D-Glycerate 2-phosphate	C3H4O7P	Completely Reviewed	-3		C3H7O7P		C00631	35542	3904	InChI=1S/C3H7O7P/c4-1-2(3(5)6)10-11(7,8)9/h2,4H,1H2,(H,5,6)(H2,7,8,9)/t2-/m1/s1	7.1	3	4	0	7	1	0	0	0	0	0	0	0	0
2pg[h]	Chloroplast	D-Glycerate 2-phosphate	C3H4O7P	Completely Reviewed	-3		C3H7O7P		C00631	35542	3904	InChI=1S/C3H7O7P/c4-1-2(3(5)6)10-11(7,8)9/h2,4H,1H2,(H,5,6)(H2,7,8,9)/t2-/m1/s1	8	3	4	0	7	1	0	0	0	0	0	0	0	0
2pg[m]	Mitochondria	D-Glycerate 2-phosphate	C3H4O7P	Completely Reviewed	-3		C3H7O7P		C00631	35542	3904	InChI=1S/C3H7O7P/c4-1-2(3(5)6)10-11(7,8)9/h2,4H,1H2,(H,5,6)(H2,7,8,9)/t2-/m1/s1	7.8	3	4	0	7	1	0	0	0	0	0	0	0	0
2pglyc	Cytosol	2-Phosphoglycolate	C2H2O6P	Completely Reviewed	-3		C2H5O6P		C00988	36550	4234	InChI=1S/C2H5O6P/c3-2(4)1-8-9(5,6)7/h1H2,(H,3,4)(H2,5,6,7)	7.1	2	2	0	6	1	0	0	0	0	0	0	0	0
2pglyc[h]	Chloroplast	2-Phosphoglycolate	C2H2O6P	Completely Reviewed	-3		C2H5O6P		C00988	36550	4234	InChI=1S/C2H5O6P/c3-2(4)1-8-9(5,6)7/h1H2,(H,3,4)(H2,5,6,7)	8	2	2	0	6	1	0	0	0	0	0	0	0	0
2pglyc[x]	Glyoxysome	2-Phosphoglycolate	C2H2O6P	Completely Reviewed	-3		C2H5O6P		C00988	36550	4234	InChI=1S/C2H5O6P/c3-2(4)1-8-9(5,6)7/h1H2,(H,3,4)(H2,5,6,7)	8.2	2	2	0	6	1	0	0	0	0	0	0	0	0
34hpp	Cytosol	3-(4-Hydroxyphenyl)pyruvate	C9H7O4	Completely Reviewed	-1		C9H8O4		C01179	37006	4406	InChI=1S/C9H8O4/c10-7-3-1-6(2-4-7)5-8(11)9(12)13/h1-4,10H,5H2,(H,12,13)	7.1	9	7	0	4	0	0	0	0	0	0	0	0	0
34hpp[h]	Chloroplast	3-(4-Hydroxyphenyl)pyruvate	C9H7O4	Completely Reviewed	-1		C9H8O4		C01179	37006	4406	InChI=1S/C9H8O4/c10-7-3-1-6(2-4-7)5-8(11)9(12)13/h1-4,10H,5H2,(H,12,13)	8	9	7	0	4	0	0	0	0	0	0	0	0	0
34hpp[m]	Mitochondria	3-(4-Hydroxyphenyl)pyruvate	C9H7O4	Completely Reviewed	-1		C9H8O4		C01179	37006	4406	InChI=1S/C9H8O4/c10-7-3-1-6(2-4-7)5-8(11)9(12)13/h1-4,10H,5H2,(H,12,13)	7.8	9	7	0	4	0	0	0	0	0	0	0	0	0
35cgmp	Cytosol	3',5'-Cyclic GMP	C10H10N5O7P	Completely Reviewed	-2	7665-99-8	C10H12N5O7P		C00942	1485267	4194	InChI=1S/C10H12N5O7P/c11-10-13-7-4(8(17)14-10)12-2-15(7)9-5(16)6-3(21-9)1-20-23(18,19)22-6/h2-3,5-6,9,16H,1H2,(H,18,19)(H3,11,13,14,17)/t3-,5-,6-,9-/m1/s1	7.1	10	10	5	7	1	0	0	0	0	0	0	0	0
35cgmp[n]	Nucleus	3',5'-Cyclic GMP	C10H10N5O7P	Completely Reviewed	-2	7665-99-8	C10H12N5O7P		C00942	1485267	4194	InChI=1S/C10H12N5O7P/c11-10-13-7-4(8(17)14-10)12-2-15(7)9-5(16)6-3(21-9)1-20-23(18,19)22-6/h2-3,5-6,9,16H,1H2,(H,18,19)(H3,11,13,14,17)/t3-,5-,6-,9-/m1/s1	7.4	10	10	5	7	1	0	0	0	0	0	0	0	0
3c2hmp	Cytosol	3-Carboxy-2-hydroxy-4-methylpentanoate	C7H10O5	Completely Reviewed	-2		C7H12O5		C04411	43761	7045	InChI=1S/C7H12O5/c1-3(2)4(6(9)10)5(8)7(11)12/h3-5,8H,1-2H3,(H,9,10)(H,11,12)/t4-,5+/m0/s1	7.1	7	10	0	5	0	0	0	0	0	0	0	0	0
3c3hmp	Cytosol	3-Carboxy-3-hydroxy-4-methylpentanoate	C7H10O5	Completely Reviewed	-2		C7H12O5		C02504	39972	5516	InChI=1S/C7H12O5/c1-4(2)7(12,6(10)11)3-5(8)9/h4,12H,3H2,1-2H3,(H,8,9)(H,10,11)/t7-/m0/s1	7.1	7	10	0	5	0	0	0	0	0	0	0	0	0
3c3hmp[h]	Chloroplast	3-Carboxy-3-hydroxy-4-methylpentanoate	C7H10O5	Completely Reviewed	-2		C7H12O5		C02504	39972	5516	InChI=1S/C7H12O5/c1-4(2)7(12,6(10)11)3-5(8)9/h4,12H,3H2,1-2H3,(H,8,9)(H,10,11)/t7-/m0/s1	8	7	10	0	5	0	0	0	0	0	0	0	0	0
3c4mop	Cytosol	3-Carboxy-4-methyl-2-oxopentanoate	C7H8O5	Completely Reviewed	-2		C7H10O5		C04236	43420	6905	InChI=1S/C7H10O5/c1-3(2)4(6(9)10)5(8)7(11)12/h3-4H,1-2H3,(H,9,10)(H,11,12)/t4-/m0/s1	7.1	7	8	0	5	0	0	0	0	0	0	0	0	0
3dhq[h]	Chloroplast	3-Dehydroquinate	C7H9O6	Completely Reviewed	-1		C7H10O6		C00944	36436	4196	InChI=1S/C7H10O6/c8-3-1-7(13,6(11)12)2-4(9)5(3)10/h3,5,8,10,13H,1-2H2,(H,11,12)/t3-,5+,7-/m1/s1	8	7	9	0	6	0	0	0	0	0	0	0	0	0
3dhq[x]	Glyoxysome	3-Dehydroquinate	C7H9O6	Completely Reviewed	-1		C7H10O6		C00944	36436	4196	InChI=1S/C7H10O6/c8-3-1-7(13,6(11)12)2-4(9)5(3)10/h3,5,8,10,13H,1-2H2,(H,11,12)/t3-,5+,7-/m1/s1	8	7	9	0	6	0	0	0	0	0	0	0	0	0
3dhsk[h]	Chloroplast	3-Dehydroshikimate	C7H7O5	Completely Reviewed	-1		C7H8O5		C02637	40260	5617	InChI=1S/C7H8O5/c8-4-1-3(7(11)12)2-5(9)6(4)10/h1,5-6,9-10H,2H2,(H,11,12)/t5-,6-/m1/s1	8	7	7	0	5	0	0	0	0	0	0	0	0	0
3dsphgn	Cytosol	3-Dehydrosphinganine	C18H38NO2	Completely Reviewed	1		C18H37NO2		C02934	1453300	5855	InChI=1S/C18H37NO2/c1-2-3-4-5-6-7-8-9-10-11-12-13-14-15-18(21)17(19)16-20/h17,20H,2-16,19H2,1H3/t17-/m0/s1	7.1	18	38	1	2	0	0	0	0	0	0	0	0	0
3hbcoa	Cytosol	(S)-3-Hydroxybutanoyl-CoA	C25H38N7O18P3S	Completely Reviewed	-4		C25H42N7O18P3S		C01144	36912	4375	InChI=1S/C25H42N7O18P3S/c1-13(33)8-16(35)54-7-6-27-15(34)4-5-28-23(38)20(37)25(2,3)10-47-53(44,45)50-52(42,43)46-9-14-19(49-51(39,40)41)18(36)24(48-14)32-12-31-17-21(26)29-11-30-22(17)32/h11-14,18-20,24,33,36-37H,4-10H2,1-3H3,(H,27,34)(H,28,38)(H,42,43)(H,44,45)(H2,26,29,30)(H2,39,40,41)/t13-,14+,18+,19+,20?,24+/m0/s1	7.1	25	38	7	18	3	1	0	0	0	0	0	0	0
3hbcoa[m]	Mitochondria	(S)-3-Hydroxybutanoyl-CoA	C25H38N7O18P3S	Completely Reviewed	-4		C25H42N7O18P3S		C01144	36912	4375	InChI=1S/C25H42N7O18P3S/c1-13(33)8-16(35)54-7-6-27-15(34)4-5-28-23(38)20(37)25(2,3)10-47-53(44,45)50-52(42,43)46-9-14-19(49-51(39,40)41)18(36)24(48-14)32-12-31-17-21(26)29-11-30-22(17)32/h11-14,18-20,24,33,36-37H,4-10H2,1-3H3,(H,27,34)(H,28,38)(H,42,43)(H,44,45)(H2,26,29,30)(H2,39,40,41)/t13-,14+,18+,19+,20?,24+/m0/s1	7.8	25	38	7	18	3	1	0	0	0	0	0	0	0
3hbcoa[x]	Glyoxysome	(S)-3-Hydroxybutanoyl-CoA	C25H38N7O18P3S	Completely Reviewed	-4		C25H42N7O18P3S		C01144	36912	4375	InChI=1S/C25H42N7O18P3S/c1-13(33)8-16(35)54-7-6-27-15(34)4-5-28-23(38)20(37)25(2,3)10-47-53(44,45)50-52(42,43)46-9-14-19(49-51(39,40)41)18(36)24(48-14)32-12-31-17-21(26)29-11-30-22(17)32/h11-14,18-20,24,33,36-37H,4-10H2,1-3H3,(H,27,34)(H,28,38)(H,42,43)(H,44,45)(H2,26,29,30)(H2,39,40,41)/t13-,14+,18+,19+,20?,24+/m0/s1	8.2	25	38	7	18	3	1	0	0	0	0	0	0	0
3hbcoa-R	Cytosol	(R)-3-Hydroxybutanoyl-CoA	C25H38N7O18P3S	Completely Reviewed	-4	46495-39-0	C25H42N7O18P3S		C03561	42080	6354	InChI=1S/C25H42N7O18P3S/c1-13(33)8-16(35)54-7-6-27-15(34)4-5-28-23(38)20(37)25(2,3)10-47-53(44,45)50-52(42,43)46-9-14-19(49-51(39,40)41)18(36)24(48-14)32-12-31-17-21(26)29-11-30-22(17)32/h11-14,18-20,24,33,36-37H,4-10H2,1-3H3,(H,27,34)(H,28,38)(H,42,43)(H,44,45)(H2,26,29,30)(H2,39,40,41)/t13-,14-,18-,19-,20?,24-/m1/s1	7.1	25	38	7	18	3	1	0	0	0	0	0	0	0
3hbutACP[h]	Chloroplast	(R)-3-Hydroxybutanoyl-[acyl-carrier protein]	C4H7O2SR	Manually Reviewed	0		C4H7O2SR		C04618		7208		8	4	7	0	2	0	1	0	0	0	0	0	1	0
3hcvac11eACP[h]	Chloroplast	(R)-3-hydroxy-cis-vacc-11-enoyl-[acyl-carrier protein]	C18H33O2SR	Manually Reviewed	0		C18H33O2SR			2617019			8	18	33	0	2	0	1	0	0	0	0	0	1	0
3hdcoa[m]	Mitochondria	(S)-3-Hydroxydecanoyl-CoA	C31H50N7O18P3S	Completely Reviewed	-4		C31H54N7O18P3S		C05264	45455	7651	InChI=1S/C31H54N7O18P3S/c1-4-5-6-7-8-9-19(39)14-22(41)60-13-12-33-21(40)10-11-34-29(44)26(43)31(2,3)16-53-59(50,51)56-58(48,49)52-15-20-25(55-57(45,46)47)24(42)30(54-20)38-18-37-23-27(32)35-17-36-28(23)38/h17-20,24-26,30,39,42-43H,4-16H2,1-3H3,(H,33,40)(H,34,44)(H,48,49)(H,50,51)(H2,32,35,36)(H2,45,46,47)/t19-,20+,24+,25+,26?,30+/m0/s1	7.8	31	50	7	18	3	1	0	0	0	0	0	0	0
3hdcoa[x]	Glyoxysome	(S)-3-Hydroxydecanoyl-CoA	C31H50N7O18P3S	Completely Reviewed	-4		C31H54N7O18P3S		C05264	45455	7651	InChI=1S/C31H54N7O18P3S/c1-4-5-6-7-8-9-19(39)14-22(41)60-13-12-33-21(40)10-11-34-29(44)26(43)31(2,3)16-53-59(50,51)56-58(48,49)52-15-20-25(55-57(45,46)47)24(42)30(54-20)38-18-37-23-27(32)35-17-36-28(23)38/h17-20,24-26,30,39,42-43H,4-16H2,1-3H3,(H,33,40)(H,34,44)(H,48,49)(H,50,51)(H2,32,35,36)(H2,45,46,47)/t19-,20+,24+,25+,26?,30+/m0/s1	8.2	31	50	7	18	3	1	0	0	0	0	0	0	0
3hddcoa[m]	Mitochondria	(S)-3-Hydroxydodecanoyl-CoA	C33H54N7O18P3S	Completely Reviewed	-4		C33H58N7O18P3S		C05262	45451	7649	InChI=1S/C33H58N7O18P3S/c1-4-5-6-7-8-9-10-11-21(41)16-24(43)62-15-14-35-23(42)12-13-36-31(46)28(45)33(2,3)18-55-61(52,53)58-60(50,51)54-17-22-27(57-59(47,48)49)26(44)32(56-22)40-20-39-25-29(34)37-19-38-30(25)40/h19-22,26-28,32,41,44-45H,4-18H2,1-3H3,(H,35,42)(H,36,46)(H,50,51)(H,52,53)(H2,34,37,38)(H2,47,48,49)/t21-,22+,26+,27+,28?,32+/m0/s1	7.8	33	54	7	18	3	1	0	0	0	0	0	0	0
3hddcoa[x]	Glyoxysome	(S)-3-Hydroxydodecanoyl-CoA	C33H54N7O18P3S	Completely Reviewed	-4		C33H58N7O18P3S		C05262	45451	7649	InChI=1S/C33H58N7O18P3S/c1-4-5-6-7-8-9-10-11-21(41)16-24(43)62-15-14-35-23(42)12-13-36-31(46)28(45)33(2,3)18-55-61(52,53)58-60(50,51)54-17-22-27(57-59(47,48)49)26(44)32(56-22)40-20-39-25-29(34)37-19-38-30(25)40/h19-22,26-28,32,41,44-45H,4-18H2,1-3H3,(H,35,42)(H,36,46)(H,50,51)(H,52,53)(H2,34,37,38)(H2,47,48,49)/t21-,22+,26+,27+,28?,32+/m0/s1	8.2	33	54	7	18	3	1	0	0	0	0	0	0	0
3hddecACP[h]	Chloroplast	(R)-3-Hydroxydodecanoyl-[acyl-carrier protein]	C12H23O2SR	Manually Reviewed	0		C12H23O2SR		C05757	46428	8052		8	12	23	0	2	0	1	0	0	0	0	0	1	0
3hdecACP[h]	Chloroplast	(R)-3-Hydroxydecanoyl-[acyl-carrier protein]	C10H19O2SR	Manually Reviewed	0	320-77-4	C10H19O2SR		C04619	44184	7209		8	10	19	0	2	0	1	0	0	0	0	0	1	0
3hhcoa[m]	Mitochondria	(S)-3-Hydroxyhexanoyl-CoA	C27H42N7O18P3S	Completely Reviewed	-4		C27H46N7O18P3S		C05268	45465	7655	InChI=1S/C27H46N7O18P3S/c1-4-5-15(35)10-18(37)56-9-8-29-17(36)6-7-30-25(40)22(39)27(2,3)12-49-55(46,47)52-54(44,45)48-11-16-21(51-53(41,42)43)20(38)26(50-16)34-14-33-19-23(28)31-13-32-24(19)34/h13-16,20-22,26,35,38-39H,4-12H2,1-3H3,(H,29,36)(H,30,40)(H,44,45)(H,46,47)(H2,28,31,32)(H2,41,42,43)/t15-,16+,20+,21+,22?,26+/m0/s1	7.8	27	42	7	18	3	1	0	0	0	0	0	0	0
3hhcoa[x]	Glyoxysome	(S)-3-Hydroxyhexanoyl-CoA	C27H42N7O18P3S	Completely Reviewed	-4		C27H46N7O18P3S		C05268	45465	7655	InChI=1S/C27H46N7O18P3S/c1-4-5-15(35)10-18(37)56-9-8-29-17(36)6-7-30-25(40)22(39)27(2,3)12-49-55(46,47)52-54(44,45)48-11-16-21(51-53(41,42)43)20(38)26(50-16)34-14-33-19-23(28)31-13-32-24(19)34/h13-16,20-22,26,35,38-39H,4-12H2,1-3H3,(H,29,36)(H,30,40)(H,44,45)(H,46,47)(H2,28,31,32)(H2,41,42,43)/t15-,16+,20+,21+,22?,26+/m0/s1	8.2	27	42	7	18	3	1	0	0	0	0	0	0	0
3hhdcoa[m]	Mitochondria	(S)-3-Hydroxyhexadecanoyl-CoA	C37H62N7O18P3S	Completely Reviewed	-4		C37H66N7O18P3S		C05258	45443	7645	InChI=1S/C37H66N7O18P3S/c1-4-5-6-7-8-9-10-11-12-13-14-15-25(45)20-28(47)66-19-18-39-27(46)16-17-40-35(50)32(49)37(2,3)22-59-65(56,57)62-64(54,55)58-21-26-31(61-63(51,52)53)30(48)36(60-26)44-24-43-29-33(38)41-23-42-34(29)44/h23-26,30-32,36,45,48-49H,4-22H2,1-3H3,(H,39,46)(H,40,50)(H,54,55)(H,56,57)(H2,38,41,42)(H2,51,52,53)/t25-,26+,30+,31+,32?,36+/m0/s1	7.8	37	62	7	18	3	1	0	0	0	0	0	0	0
3hhdcoa[x]	Glyoxysome	(S)-3-Hydroxyhexadecanoyl-CoA	C37H62N7O18P3S	Completely Reviewed	-4		C37H66N7O18P3S		C05258	45443	7645	InChI=1S/C37H66N7O18P3S/c1-4-5-6-7-8-9-10-11-12-13-14-15-25(45)20-28(47)66-19-18-39-27(46)16-17-40-35(50)32(49)37(2,3)22-59-65(56,57)62-64(54,55)58-21-26-31(61-63(51,52)53)30(48)36(60-26)44-24-43-29-33(38)41-23-42-34(29)44/h23-26,30-32,36,45,48-49H,4-22H2,1-3H3,(H,39,46)(H,40,50)(H,54,55)(H,56,57)(H2,38,41,42)(H2,51,52,53)/t25-,26+,30+,31+,32?,36+/m0/s1	8.2	37	62	7	18	3	1	0	0	0	0	0	0	0
3hhexACP[h]	Chloroplast	(R)-3-Hydroxyhexanoyl-[acyl-carrier protein]	C6H11O2SR	Manually Reviewed	0		C6H11O2SR		C05747	46396	8042		8	6	11	0	2	0	1	0	0	0	0	0	1	0
3hib[m]	Mitochondria	(S)-3-Hydroxyisobutyrate	C4H7O3	Completely Reviewed	-1		C4H8O3		C06001		8275	InChI=1S/C4H8O3/c1-3(2-5)4(6)7/h3,5H,2H2,1H3,(H,6,7)/t3-/m0/s1	7.8	4	7	0	3	0	0	0	0	0	0	0	0	0
3hibutcoa[m]	Mitochondria	(S)-3-Hydroxyisobutyryl-CoA	C25H38N7O18P3S	Completely Reviewed	-4		C25H42N7O18P3S		C06000	47176	8274	InChI=1S/C25H42N7O18P3S/c1-13(8-33)24(38)54-7-6-27-15(34)4-5-28-22(37)19(36)25(2,3)10-47-53(44,45)50-52(42,43)46-9-14-18(49-51(39,40)41)17(35)23(48-14)32-12-31-16-20(26)29-11-30-21(16)32/h11-14,17-19,23,33,35-36H,4-10H2,1-3H3,(H,27,34)(H,28,37)(H,42,43)(H,44,45)(H2,26,29,30)(H2,39,40,41)/t13-,14+,17+,18+,19?,23+/m0/s1	7.8	25	38	7	18	3	1	0	0	0	0	0	0	0
3hivcoa[m]	Mitochondria	3-Hydroxyisovaleryl-CoA	C26H40N7O18P3S	Completely Reviewed	-4		C26H44N7O18P3S		C05998		8272	InChI=1S/C26H44N7O18P3S/c1-25(2,20(37)23(38)29-6-5-15(34)28-7-8-55-16(35)9-26(3,4)39)11-48-54(45,46)51-53(43,44)47-10-14-19(50-52(40,41)42)18(36)24(49-14)33-13-32-17-21(27)30-12-31-22(17)33/h12-14,18-20,24,36-37,39H,5-11H2,1-4H3,(H,28,34)(H,29,38)(H,43,44)(H,45,46)(H2,27,30,31)(H2,40,41,42)/t14-,18-,19-,20?,24-/m1/s1	7.8	26	40	7	18	3	1	0	0	0	0	0	0	0
3hlido	Cytosol	3-Hydroxylidocaine	C14H23N2O2	Completely Reviewed	1	34604-55-2	C14H22N2O2		C16560		51090889	InChI=1S/C14H22N2O2/c1-5-16(6-2)9-13(18)15-14-10(3)7-8-12(17)11(14)4/h7-8,17H,5-6,9H2,1-4H3,(H,15,18)	7.1	14	23	2	2	0	0	0	0	0	0	0	0	0
3hmbcoa[m]	Mitochondria	(S)-3-Hydroxy-2-methylbutyryl-CoA	C26H40N7O18P3S	Completely Reviewed	-4		C26H44N7O18P3S		C04405	43751	7041	InChI=1S/C26H44N7O18P3S/c1-13(14(2)34)25(39)55-8-7-28-16(35)5-6-29-23(38)20(37)26(3,4)10-48-54(45,46)51-53(43,44)47-9-15-19(50-52(40,41)42)18(36)24(49-15)33-12-32-17-21(27)30-11-31-22(17)33/h11-15,18-20,24,34,36-37H,5-10H2,1-4H3,(H,28,35)(H,29,38)(H,43,44)(H,45,46)(H2,27,30,31)(H2,40,41,42)/t13-,14-,15+,18+,19+,20?,24+/m0/s1	7.8	26	40	7	18	3	1	0	0	0	0	0	0	0
3hmoa[h]	Chloroplast	3-Hydroxy-3-methyl-2-oxobutanoic acid	C5H7O4	Completely Reviewed	-1		C5H8O4		C04181		6858	InChI=1S/C5H8O4/c1-5(2,9)3(6)4(7)8/h9H,1-2H3,(H,7,8)	8	5	7	0	4	0	0	0	0	0	0	0	0	0
3hmop[h]	Chloroplast	(R)-3-Hydroxy-3-methyl-2-oxopentanoate	C6H9O4	Completely Reviewed	-1		C6H10O4		C14463		17395463	InChI=1S/C6H10O4/c1-3-6(2,10)4(7)5(8)9/h10H,3H2,1-2H3,(H,8,9)/t6-/m1/s1	8	6	9	0	4	0	0	0	0	0	0	0	0	0
3hmrsACP[h]	Chloroplast	(R)-3-Hydroxytetradecanoyl-[acyl-carrier protein]	C14H27O2SR	Manually Reviewed	0		C14H27O2SR		C04688	1450063	7269		8	14	27	0	2	0	1	0	0	0	0	0	1	0
3hocoa[m]	Mitochondria	(S)-3-Hydroxyoctanoyl-CoA	C29H46N7O18P3S	Completely Reviewed	-4		C29H50N7O18P3S		C05266	45460	7653	InChI=1S/C29H50N7O18P3S/c1-4-5-6-7-17(37)12-20(39)58-11-10-31-19(38)8-9-32-27(42)24(41)29(2,3)14-51-57(48,49)54-56(46,47)50-13-18-23(53-55(43,44)45)22(40)28(52-18)36-16-35-21-25(30)33-15-34-26(21)36/h15-18,22-24,28,37,40-41H,4-14H2,1-3H3,(H,31,38)(H,32,42)(H,46,47)(H,48,49)(H2,30,33,34)(H2,43,44,45)/t17-,18+,22+,23+,24?,28+/m0/s1	7.8	29	46	7	18	3	1	0	0	0	0	0	0	0
3hocoa[x]	Glyoxysome	(S)-3-Hydroxyoctanoyl-CoA	C29H46N7O18P3S	Completely Reviewed	-4		C29H50N7O18P3S		C05266	45460	7653	InChI=1S/C29H50N7O18P3S/c1-4-5-6-7-17(37)12-20(39)58-11-10-31-19(38)8-9-32-27(42)24(41)29(2,3)14-51-57(48,49)54-56(46,47)50-13-18-23(53-55(43,44)45)22(40)28(52-18)36-16-35-21-25(30)33-15-34-26(21)36/h15-18,22-24,28,37,40-41H,4-14H2,1-3H3,(H,31,38)(H,32,42)(H,46,47)(H,48,49)(H2,30,33,34)(H2,43,44,45)/t17-,18+,22+,23+,24?,28+/m0/s1	8.2	29	46	7	18	3	1	0	0	0	0	0	0	0
3hoctaACP[h]	Chloroplast	(R)-3-Hydroxyoctadecanoyl-[acyl-carrier protein]	C18H35O2SR	Manually Reviewed	0		C18H35O2SR		C16220	1572019	47205528		8	18	35	0	2	0	1	0	0	0	0	0	1	0
3hoctACP[h]	Chloroplast	(R)-3-Hydroxyoctanoyl-[acyl-carrier protein]	C8H15O2SR	Manually Reviewed	0		C8H15O2SR		C04620	2607648	7210		8	8	15	0	2	0	1	0	0	0	0	0	1	0
3hodcoa	Cytosol	3-Hydroxyoctadecanoyl-CoA	C39H66N7O18P3S	Completely Reviewed	-4	42578-91-6	C39H70N7O18P3S		C16217	1452167	47205525	InChI=1S/C39H70N7O18P3S/c1-4-5-6-7-8-9-10-11-12-13-14-15-16-17-27(47)22-30(49)68-21-20-41-29(48)18-19-42-37(52)34(51)39(2,3)24-61-67(58,59)64-66(56,57)60-23-28-33(63-65(53,54)55)32(50)38(62-28)46-26-45-31-35(40)43-25-44-36(31)46/h25-28,32-34,38,47,50-51H,4-24H2,1-3H3,(H,41,48)(H,42,52)(H,56,57)(H,58,59)(H2,40,43,44)(H2,53,54,55)/t27?,28-,32-,33-,34?,38-/m1/s1	7.1	39	66	7	18	3	1	0	0	0	0	0	0	0
3hpalmACP[h]	Chloroplast	R-3-hydroxypalmitoyl-[acyl-carrier protein]	C16H31O2SR	Manually Reviewed	0		C16H31O2SR		C04633	1572107	7222		8	16	31	0	2	0	1	0	0	0	0	0	1	0
3hpcoa	Cytosol	3-Hydroxypropionyl-CoA	C24H36N7O18P3S	Completely Reviewed	-4	608-07-1	C24H40N7O18P3S		C05668	46236	7976	InChI=1S/C24H40N7O18P3S/c1-24(2,19(36)22(37)27-5-3-14(33)26-6-8-53-15(34)4-7-32)10-46-52(43,44)49-51(41,42)45-9-13-18(48-50(38,39)40)17(35)23(47-13)31-12-30-16-20(25)28-11-29-21(16)31/h11-13,17-19,23,32,35-36H,3-10H2,1-2H3,(H,26,33)(H,27,37)(H,41,42)(H,43,44)(H2,25,28,29)(H2,38,39,40)/t13-,17-,18-,19?,23-/m1/s1	7.1	24	36	7	18	3	1	0	0	0	0	0	0	0
3hpcoa[m]	Mitochondria	3-Hydroxypropionyl-CoA	C24H36N7O18P3S	Completely Reviewed	-4	608-07-1	C24H40N7O18P3S		C05668	46236	7976	InChI=1S/C24H40N7O18P3S/c1-24(2,19(36)22(37)27-5-3-14(33)26-6-8-53-15(34)4-7-32)10-46-52(43,44)49-51(41,42)45-9-13-18(48-50(38,39)40)17(35)23(47-13)31-12-30-16-20(25)28-11-29-21(16)31/h11-13,17-19,23,32,35-36H,3-10H2,1-2H3,(H,26,33)(H,27,37)(H,41,42)(H,43,44)(H2,25,28,29)(H2,38,39,40)/t13-,17-,18-,19?,23-/m1/s1	7.8	24	36	7	18	3	1	0	0	0	0	0	0	0
3hpp	Cytosol	3-Hydroxypropanoate	C3H5O3	Completely Reviewed	-1	503-66-2	C3H6O3		C01013	53188	4258	InChI=1S/C3H6O3/c4-2-1-3(5)6/h4H,1-2H2,(H,5,6)	7.1	3	5	0	3	0	0	0	0	0	0	0	0	0
3htdcoa[m]	Mitochondria	(S)-3-Hydroxytetradecanoyl-CoA	C35H58N7O18P3S	Completely Reviewed	-4		C35H62N7O18P3S		C05260	45447	7647	InChI=1S/C35H62N7O18P3S/c1-4-5-6-7-8-9-10-11-12-13-23(43)18-26(45)64-17-16-37-25(44)14-15-38-33(48)30(47)35(2,3)20-57-63(54,55)60-62(52,53)56-19-24-29(59-61(49,50)51)28(46)34(58-24)42-22-41-27-31(36)39-21-40-32(27)42/h21-24,28-30,34,43,46-47H,4-20H2,1-3H3,(H,37,44)(H,38,48)(H,52,53)(H,54,55)(H2,36,39,40)(H2,49,50,51)/t23-,24+,28+,29+,30?,34+/m0/s1	7.8	35	58	7	18	3	1	0	0	0	0	0	0	0
3htdcoa[x]	Glyoxysome	(S)-3-Hydroxytetradecanoyl-CoA	C35H58N7O18P3S	Completely Reviewed	-4		C35H62N7O18P3S		C05260	45447	7647	InChI=1S/C35H62N7O18P3S/c1-4-5-6-7-8-9-10-11-12-13-23(43)18-26(45)64-17-16-37-25(44)14-15-38-33(48)30(47)35(2,3)20-57-63(54,55)60-62(52,53)56-19-24-29(59-61(49,50)51)28(46)34(58-24)42-22-41-27-31(36)39-21-40-32(27)42/h21-24,28-30,34,43,46-47H,4-20H2,1-3H3,(H,37,44)(H,38,48)(H,52,53)(H,54,55)(H2,36,39,40)(H2,49,50,51)/t23-,24+,28+,29+,30?,34+/m0/s1	8.2	35	58	7	18	3	1	0	0	0	0	0	0	0
3ig3p[h]	Chloroplast	C'-(3-Indolyl)-glycerol 3-phosphate	C11H12NO6P	Completely Reviewed	-2		C11H14NO6P		C03506	41982	6317	InChI=1S/C11H14NO6P/c13-10(6-18-19(15,16)17)11(14)8-5-12-9-4-2-1-3-7(8)9/h1-5,10-14H,6H2,(H2,15,16,17)/t10-,11+/m1/s1	8	11	12	1	6	1	0	0	0	0	0	0	0	0
3mb2coa[m]	Mitochondria	3-Methylbut-2-enoyl-CoA	C26H38N7O17P3S	Completely Reviewed	-4		C26H42N7O17P3S		C03069	41135	5969	InChI=1S/C26H42N7O17P3S/c1-14(2)9-17(35)54-8-7-28-16(34)5-6-29-24(38)21(37)26(3,4)11-47-53(44,45)50-52(42,43)46-10-15-20(49-51(39,40)41)19(36)25(48-15)33-13-32-18-22(27)30-12-31-23(18)33/h9,12-13,15,19-21,25,36-37H,5-8,10-11H2,1-4H3,(H,28,34)(H,29,38)(H,42,43)(H,44,45)(H2,27,30,31)(H2,39,40,41)/t15-,19-,20-,21?,25-/m1/s1	7.8	26	38	7	17	3	1	0	0	0	0	0	0	0
3mbdhl[m]	Mitochondria	S-(3-Methylbutanoyl)-dihydrolipoamide	C13H25NO2S2	Completely Reviewed	0	59865-13-3	C13H25NO2S2		C05119	45148	7543	InChI=1S/C13H25NO2S2/c1-10(2)9-13(16)18-8-7-11(17)5-3-4-6-12(14)15/h10-11,17H,3-9H2,1-2H3,(H2,14,15)	7.8	13	25	1	2	0	2	0	0	0	0	0	0	0
3mgcoa[m]	Mitochondria	3-Methylglutaconyl-CoA	C27H38N7O19P3S	Completely Reviewed	-4		C27H42N7O19P3S		C03231	41450	6102	InChI=1S/C27H42N7O19P3S/c1-14(8-17(36)37)9-18(38)57-7-6-29-16(35)4-5-30-25(41)22(40)27(2,3)11-50-56(47,48)53-55(45,46)49-10-15-21(52-54(42,43)44)20(39)26(51-15)34-13-33-19-23(28)31-12-32-24(19)34/h8,12-13,15,20-22,26,39-40H,4-7,9-11H2,1-3H3,(H,29,35)(H,30,41)(H,36,37)(H,45,46)(H,47,48)(H2,28,31,32)(H2,42,43,44)/b14-8+/t15-,20-,21-,22?,26-/m1/s1	7.8	27	38	7	19	3	1	0	0	0	0	0	0	0
3mhtpp[m]	Mitochondria	3-Methyl-1-hydroxybutyl-ThPP	C17H26N4O8P2S	Completely Reviewed	-2		C17H29N4O8P2S		C15974		47205287	InChI=1S/C17H28N4O8P2S/c1-10(2)7-14(22)17-21(9-13-8-19-12(4)20-16(13)18)11(3)15(32-17)5-6-28-31(26,27)29-30(23,24)25/h8,10,14,22H,5-7,9H2,1-4H3,(H4-,18,19,20,23,24,25,26,27)/p+1	7.8	17	26	4	8	2	1	0	0	0	0	0	0	0
3mob	Cytosol	3-Methyl-2-oxobutanoate	C5H7O3	Completely Reviewed	-1		C5H8O3		C00141	34011	3441	InChI=1S/C5H8O3/c1-3(2)4(6)5(7)8/h3H,1-2H3,(H,7,8)	7.1	5	7	0	3	0	0	0	0	0	0	0	0	0
3mob[h]	Chloroplast	3-Methyl-2-oxobutanoate	C5H7O3	Completely Reviewed	-1		C5H8O3		C00141	34011	3441	InChI=1S/C5H8O3/c1-3(2)4(6)5(7)8/h3H,1-2H3,(H,7,8)	8	5	7	0	3	0	0	0	0	0	0	0	0	0
3mob[m]	Mitochondria	3-Methyl-2-oxobutanoate	C5H7O3	Completely Reviewed	-1		C5H8O3		C00141	34011	3441	InChI=1S/C5H8O3/c1-3(2)4(6)5(7)8/h3H,1-2H3,(H,7,8)	7.8	5	7	0	3	0	0	0	0	0	0	0	0	0
3mop	Cytosol	(S)-3-Methyl-2-oxopentanoate	C6H9O3	Completely Reviewed	-1		C6H10O3		C00671	35662	3940	InChI=1S/C6H10O3/c1-3-4(2)5(7)6(8)9/h4H,3H2,1-2H3,(H,8,9)/t4-/m0/s1	7.1	6	9	0	3	0	0	0	0	0	0	0	0	0
3mop[h]	Chloroplast	(S)-3-Methyl-2-oxopentanoate	C6H9O3	Completely Reviewed	-1		C6H10O3		C00671	35662	3940	InChI=1S/C6H10O3/c1-3-4(2)5(7)6(8)9/h4H,3H2,1-2H3,(H,8,9)/t4-/m0/s1	8	6	9	0	3	0	0	0	0	0	0	0	0	0
3mop[m]	Mitochondria	(S)-3-Methyl-2-oxopentanoate	C6H9O3	Completely Reviewed	-1		C6H10O3		C00671	35662	3940	InChI=1S/C6H10O3/c1-3-4(2)5(7)6(8)9/h4H,3H2,1-2H3,(H,8,9)/t4-/m0/s1	7.8	6	9	0	3	0	0	0	0	0	0	0	0	0
3mtpa	Cytosol	3-(Methylthio)propionic acid	C4H7O2S	Completely Reviewed	-1	646-01-5	C4H8O2S		C08276		10474	InChI=1S/C4H8O2S/c1-7-3-2-4(5)6/h2-3H2,1H3,(H,5,6)	7.1	4	7	0	2	0	1	0	0	0	0	0	0	0
3ocvac11eACP[h]	Chloroplast	3-oxo-cis-vacc-11-enoyl-[acyl-carrier protein]	C18H32O2SR	Manually Reviewed	0		C18H32O2SR			2617021			8	18	32	0	2	0	1	0	0	0	0	0	1	0
3odcoa[m]	Mitochondria	3-Oxodecanoyl-CoA	C31H48N7O18P3S	Completely Reviewed	-4		C31H52N7O18P3S		C05265	45458	7652	InChI=1S/C31H52N7O18P3S/c1-4-5-6-7-8-9-19(39)14-22(41)60-13-12-33-21(40)10-11-34-29(44)26(43)31(2,3)16-53-59(50,51)56-58(48,49)52-15-20-25(55-57(45,46)47)24(42)30(54-20)38-18-37-23-27(32)35-17-36-28(23)38/h17-18,20,24-26,30,42-43H,4-16H2,1-3H3,(H,33,40)(H,34,44)(H,48,49)(H,50,51)(H2,32,35,36)(H2,45,46,47)/t20-,24-,25-,26?,30-/m1/s1	7.8	31	48	7	18	3	1	0	0	0	0	0	0	0
3odcoa[x]	Glyoxysome	3-Oxodecanoyl-CoA	C31H48N7O18P3S	Completely Reviewed	-4		C31H52N7O18P3S		C05265	45458	7652	InChI=1S/C31H52N7O18P3S/c1-4-5-6-7-8-9-19(39)14-22(41)60-13-12-33-21(40)10-11-34-29(44)26(43)31(2,3)16-53-59(50,51)56-58(48,49)52-15-20-25(55-57(45,46)47)24(42)30(54-20)38-18-37-23-27(32)35-17-36-28(23)38/h17-18,20,24-26,30,42-43H,4-16H2,1-3H3,(H,33,40)(H,34,44)(H,48,49)(H,50,51)(H2,32,35,36)(H2,45,46,47)/t20-,24-,25-,26?,30-/m1/s1	8.2	31	48	7	18	3	1	0	0	0	0	0	0	0
3oddcoa[m]	Mitochondria	3-Oxododecanoyl-CoA	C33H52N7O18P3S	Completely Reviewed	-4		C33H56N7O18P3S		C05263	45453	7650	InChI=1S/C33H56N7O18P3S/c1-4-5-6-7-8-9-10-11-21(41)16-24(43)62-15-14-35-23(42)12-13-36-31(46)28(45)33(2,3)18-55-61(52,53)58-60(50,51)54-17-22-27(57-59(47,48)49)26(44)32(56-22)40-20-39-25-29(34)37-19-38-30(25)40/h19-20,22,26-28,32,44-45H,4-18H2,1-3H3,(H,35,42)(H,36,46)(H,50,51)(H,52,53)(H2,34,37,38)(H2,47,48,49)/t22-,26-,27-,28?,32-/m1/s1	7.8	33	52	7	18	3	1	0	0	0	0	0	0	0
3oddcoa[x]	Glyoxysome	3-Oxododecanoyl-CoA	C33H52N7O18P3S	Completely Reviewed	-4		C33H56N7O18P3S		C05263	45453	7650	InChI=1S/C33H56N7O18P3S/c1-4-5-6-7-8-9-10-11-21(41)16-24(43)62-15-14-35-23(42)12-13-36-31(46)28(45)33(2,3)18-55-61(52,53)58-60(50,51)54-17-22-27(57-59(47,48)49)26(44)32(56-22)40-20-39-25-29(34)37-19-38-30(25)40/h19-20,22,26-28,32,44-45H,4-18H2,1-3H3,(H,35,42)(H,36,46)(H,50,51)(H,52,53)(H2,34,37,38)(H2,47,48,49)/t22-,26-,27-,28?,32-/m1/s1	8.2	33	52	7	18	3	1	0	0	0	0	0	0	0
3oddecACP[h]	Chloroplast	3-Oxododecanoyl-[acyl-carrier protein]	C12H21O2SR	Manually Reviewed	0		C12H21O2SR		C05756	46425	8051		8	12	21	0	2	0	1	0	0	0	0	0	1	0
3odecACP[h]	Chloroplast	3-Oxodecanoyl-[acyl-carrier protein]	C10H17O2SR	Manually Reviewed	0		C10H17O2SR		C05753	46416	8048		8	10	17	0	2	0	1	0	0	0	0	0	1	0
3ohcoa[m]	Mitochondria	3-Oxohexanoyl-CoA	C27H40N7O18P3S	Completely Reviewed	-4	5096-70-8	C27H44N7O18P3S		C05269	45468	7656	InChI=1S/C27H44N7O18P3S/c1-4-5-15(35)10-18(37)56-9-8-29-17(36)6-7-30-25(40)22(39)27(2,3)12-49-55(46,47)52-54(44,45)48-11-16-21(51-53(41,42)43)20(38)26(50-16)34-14-33-19-23(28)31-13-32-24(19)34/h13-14,16,20-22,26,38-39H,4-12H2,1-3H3,(H,29,36)(H,30,40)(H,44,45)(H,46,47)(H2,28,31,32)(H2,41,42,43)/t16-,20-,21-,22?,26-/m1/s1	7.8	27	40	7	18	3	1	0	0	0	0	0	0	0
3ohcoa[x]	Glyoxysome	3-Oxohexanoyl-CoA	C27H40N7O18P3S	Completely Reviewed	-4	5096-70-8	C27H44N7O18P3S		C05269	45468	7656	InChI=1S/C27H44N7O18P3S/c1-4-5-15(35)10-18(37)56-9-8-29-17(36)6-7-30-25(40)22(39)27(2,3)12-49-55(46,47)52-54(44,45)48-11-16-21(51-53(41,42)43)20(38)26(50-16)34-14-33-19-23(28)31-13-32-24(19)34/h13-14,16,20-22,26,38-39H,4-12H2,1-3H3,(H,29,36)(H,30,40)(H,44,45)(H,46,47)(H2,28,31,32)(H2,41,42,43)/t16-,20-,21-,22?,26-/m1/s1	8.2	27	40	7	18	3	1	0	0	0	0	0	0	0
3ohdcoa[m]	Mitochondria	3-Oxohexadecanoyl-CoA	C37H60N7O18P3S	Completely Reviewed	-4		C37H64N7O18P3S		C05259	45445	7646	InChI=1S/C37H64N7O18P3S/c1-4-5-6-7-8-9-10-11-12-13-14-15-25(45)20-28(47)66-19-18-39-27(46)16-17-40-35(50)32(49)37(2,3)22-59-65(56,57)62-64(54,55)58-21-26-31(61-63(51,52)53)30(48)36(60-26)44-24-43-29-33(38)41-23-42-34(29)44/h23-24,26,30-32,36,48-49H,4-22H2,1-3H3,(H,39,46)(H,40,50)(H,54,55)(H,56,57)(H2,38,41,42)(H2,51,52,53)/t26-,30-,31-,32?,36-/m1/s1	7.8	37	60	7	18	3	1	0	0	0	0	0	0	0
3ohdcoa[x]	Glyoxysome	3-Oxohexadecanoyl-CoA	C37H60N7O18P3S	Completely Reviewed	-4		C37H64N7O18P3S		C05259	45445	7646	InChI=1S/C37H64N7O18P3S/c1-4-5-6-7-8-9-10-11-12-13-14-15-25(45)20-28(47)66-19-18-39-27(46)16-17-40-35(50)32(49)37(2,3)22-59-65(56,57)62-64(54,55)58-21-26-31(61-63(51,52)53)30(48)36(60-26)44-24-43-29-33(38)41-23-42-34(29)44/h23-24,26,30-32,36,48-49H,4-22H2,1-3H3,(H,39,46)(H,40,50)(H,54,55)(H,56,57)(H2,38,41,42)(H2,51,52,53)/t26-,30-,31-,32?,36-/m1/s1	8.2	37	60	7	18	3	1	0	0	0	0	0	0	0
3ohexACP[h]	Chloroplast	3-Oxohexanoyl-[acyl-carrier protein]	C6H9O2SR	Manually Reviewed	0		C6H9O2SR		C05746	46393	8041		8	6	9	0	2	0	1	0	0	0	0	0	1	0
3omrsACP[h]	Chloroplast	3-Oxotetradecanoyl-[acyl-carrier protein]	C14H25O2SR	Manually Reviewed	0		C14H25O2SR		C05759	46436	8054		8	14	25	0	2	0	1	0	0	0	0	0	1	0
3oocoa[m]	Mitochondria	3-Oxooctanoyl-CoA	C29H44N7O18P3S	Completely Reviewed	-4		C29H48N7O18P3S		C05267	45463	7654	InChI=1S/C29H48N7O18P3S/c1-4-5-6-7-17(37)12-20(39)58-11-10-31-19(38)8-9-32-27(42)24(41)29(2,3)14-51-57(48,49)54-56(46,47)50-13-18-23(53-55(43,44)45)22(40)28(52-18)36-16-35-21-25(30)33-15-34-26(21)36/h15-16,18,22-24,28,40-41H,4-14H2,1-3H3,(H,31,38)(H,32,42)(H,46,47)(H,48,49)(H2,30,33,34)(H2,43,44,45)/t18-,22-,23-,24?,28-/m1/s1	7.8	29	44	7	18	3	1	0	0	0	0	0	0	0
3oocoa[x]	Glyoxysome	3-Oxooctanoyl-CoA	C29H44N7O18P3S	Completely Reviewed	-4		C29H48N7O18P3S		C05267	45463	7654	InChI=1S/C29H48N7O18P3S/c1-4-5-6-7-17(37)12-20(39)58-11-10-31-19(38)8-9-32-27(42)24(41)29(2,3)14-51-57(48,49)54-56(46,47)50-13-18-23(53-55(43,44)45)22(40)28(52-18)36-16-35-21-25(30)33-15-34-26(21)36/h15-16,18,22-24,28,40-41H,4-14H2,1-3H3,(H,31,38)(H,32,42)(H,46,47)(H,48,49)(H2,30,33,34)(H2,43,44,45)/t18-,22-,23-,24?,28-/m1/s1	8.2	29	44	7	18	3	1	0	0	0	0	0	0	0
3ooctACP[h]	Chloroplast	3-Oxooctanoyl-[acyl-carrier protein]	C8H13O2SR	Manually Reviewed	0		C8H13O2SR		C05750	46407	8045		8	8	13	0	2	0	1	0	0	0	0	0	1	0
3ooctdACP[h]	Chloroplast	3-Oxooctadecanoyl-[acyl-carrier protein]	C18H33O2SR	Manually Reviewed	0		C18H33O2SR		C16219	2618692	47205527		8	18	33	0	2	0	1	0	0	0	0	0	1	0
3oodcoa	Cytosol	3-Oxooctadecanoyl-CoA	C39H64N7O18P3S	Completely Reviewed	-4		C39H68N7O18P3S		C16216	1800302	47205524	InChI=1S/C39H68N7O18P3S/c1-4-5-6-7-8-9-10-11-12-13-14-15-16-17-27(47)22-30(49)68-21-20-41-29(48)18-19-42-37(52)34(51)39(2,3)24-61-67(58,59)64-66(56,57)60-23-28-33(63-65(53,54)55)32(50)38(62-28)46-26-45-31-35(40)43-25-44-36(31)46/h25-26,28,32-34,38,50-51H,4-24H2,1-3H3,(H,41,48)(H,42,52)(H,56,57)(H,58,59)(H2,40,43,44)(H2,53,54,55)/t28-,32-,33-,34?,38-/m1/s1	7.1	39	64	7	18	3	1	0	0	0	0	0	0	0
3opalmACP[h]	Chloroplast	3-Oxohexadecanoyl-[acyl-carrier protein]	C16H29O2SR	Manually Reviewed	0		C16H29O2SR		C05762	46445	8057		8	16	29	0	2	0	1	0	0	0	0	0	1	0
3opcoa	Cytosol	3-oxopropionyl-CoA	C24H34N7O18P3S	Completely Reviewed	-4		C24H38N7O18P3S		C05989		8265	InChI=1S/C24H38N7O18P3S/c1-24(2,19(36)22(37)27-5-3-14(33)26-6-8-53-15(34)4-7-32)10-46-52(43,44)49-51(41,42)45-9-13-18(48-50(38,39)40)17(35)23(47-13)31-12-30-16-20(25)28-11-29-21(16)31/h7,11-13,17-19,23,35-36H,3-6,8-10H2,1-2H3,(H,26,33)(H,27,37)(H,41,42)(H,43,44)(H2,25,28,29)(H2,38,39,40)/t13-,17-,18-,19?,23-/m1/s1	7.1	24	34	7	18	3	1	0	0	0	0	0	0	0
3otdcoa[m]	Mitochondria	3-Oxotetradecanoyl-CoA	C35H56N7O18P3S	Completely Reviewed	-4		C35H60N7O18P3S		C05261	45449	7648	InChI=1S/C35H60N7O18P3S/c1-4-5-6-7-8-9-10-11-12-13-23(43)18-26(45)64-17-16-37-25(44)14-15-38-33(48)30(47)35(2,3)20-57-63(54,55)60-62(52,53)56-19-24-29(59-61(49,50)51)28(46)34(58-24)42-22-41-27-31(36)39-21-40-32(27)42/h21-22,24,28-30,34,46-47H,4-20H2,1-3H3,(H,37,44)(H,38,48)(H,52,53)(H,54,55)(H2,36,39,40)(H2,49,50,51)/t24-,28-,29-,30?,34-/m1/s1	7.8	35	56	7	18	3	1	0	0	0	0	0	0	0
3otdcoa[x]	Glyoxysome	3-Oxotetradecanoyl-CoA	C35H56N7O18P3S	Completely Reviewed	-4		C35H60N7O18P3S		C05261	45449	7648	InChI=1S/C35H60N7O18P3S/c1-4-5-6-7-8-9-10-11-12-13-23(43)18-26(45)64-17-16-37-25(44)14-15-38-33(48)30(47)35(2,3)20-57-63(54,55)60-62(52,53)56-19-24-29(59-61(49,50)51)28(46)34(58-24)42-22-41-27-31(36)39-21-40-32(27)42/h21-22,24,28-30,34,46-47H,4-20H2,1-3H3,(H,37,44)(H,38,48)(H,52,53)(H,54,55)(H2,36,39,40)(H2,49,50,51)/t24-,28-,29-,30?,34-/m1/s1	8.2	35	56	7	18	3	1	0	0	0	0	0	0	0
3pg	Cytosol	3-Phospho-D-glycerate	C3H4O7P	Completely Reviewed	-3		C3H7O7P		C00197	34230	3497	InChI=1S/C3H7O7P/c4-2(3(5)6)1-10-11(7,8)9/h2,4H,1H2,(H,5,6)(H2,7,8,9)/t2-/m1/s1	7.1	3	4	0	7	1	0	0	0	0	0	0	0	0
3pg[f]	Flagellum	3-Phospho-D-glycerate	C3H4O7P	Completely Reviewed	-3		C3H7O7P		C00197	34230	3497	InChI=1S/C3H7O7P/c4-2(3(5)6)1-10-11(7,8)9/h2,4H,1H2,(H,5,6)(H2,7,8,9)/t2-/m1/s1	7.1	3	4	0	7	1	0	0	0	0	0	0	0	0
3pg[h]	Chloroplast	3-Phospho-D-glycerate	C3H4O7P	Completely Reviewed	-3		C3H7O7P		C00197	34230	3497	InChI=1S/C3H7O7P/c4-2(3(5)6)1-10-11(7,8)9/h2,4H,1H2,(H,5,6)(H2,7,8,9)/t2-/m1/s1	8	3	4	0	7	1	0	0	0	0	0	0	0	0
3pg[m]	Mitochondria	3-Phospho-D-glycerate	C3H4O7P	Completely Reviewed	-3		C3H7O7P		C00197	34230	3497	InChI=1S/C3H7O7P/c4-2(3(5)6)1-10-11(7,8)9/h2,4H,1H2,(H,5,6)(H2,7,8,9)/t2-/m1/s1	7.8	3	4	0	7	1	0	0	0	0	0	0	0	0
3pg[x]	Glyoxysome	3-Phospho-D-glycerate	C3H4O7P	Completely Reviewed	-3		C3H7O7P		C00197	34230	3497	InChI=1S/C3H7O7P/c4-2(3(5)6)1-10-11(7,8)9/h2,4H,1H2,(H,5,6)(H2,7,8,9)/t2-/m1/s1	8.2	3	4	0	7	1	0	0	0	0	0	0	0	0
3php[h]	Chloroplast	3-Phosphohydroxypyruvate	C3H2O7P	Completely Reviewed	-3		C3H5O7P		C03232	41453	6103	InChI=1S/C3H5O7P/c4-2(3(5)6)1-10-11(7,8)9/h1H2,(H,5,6)(H2,7,8,9)	8	3	2	0	7	1	0	0	0	0	0	0	0	0
3psme[h]	Chloroplast	5-O-(1-Carboxyvinyl)-3-phosphoshikimate	C10H9O10P	Completely Reviewed	-4		C10H13O10P		C01269	37236	4488	InChI=1S/C10H13O10P/c1-4(9(12)13)19-6-2-5(10(14)15)3-7(8(6)11)20-21(16,17)18/h3,6-8,11H,1-2H2,(H,12,13)(H,14,15)(H2,16,17,18)/t6-,7-,8+/m1/s1	8	10	9	0	10	1	0	0	0	0	0	0	0	0
3sala	Cytosol	3-Sulfino-L-alanine	C3H6NO4S	Completely Reviewed	-1	1115-65-7	C3H7NO4S		C00606	35482	3881	InChI=1S/C3H7NO4S/c4-2(3(5)6)1-9(7)8/h2H,1,4H2,(H,5,6)(H,7,8)/p-1/t2-/m0/s1	8	3	6	1	4	0	1	0	0	0	0	0	0	0
3sala[h]	Chloroplast	3-Sulfino-L-alanine	C3H6NO4S	Completely Reviewed	-1	1115-65-7	C3H7NO4S		C00606	35482	3881	InChI=1S/C3H7NO4S/c4-2(3(5)6)1-9(7)8/h2H,1,4H2,(H,5,6)(H,7,8)/p-1/t2-/m0/s1	8	3	6	1	4	0	1	0	0	0	0	0	0	0
3sala[m]	Mitochondria	3-Sulfino-L-alanine	C3H6NO4S	Completely Reviewed	-1	1115-65-7	C3H7NO4S		C00606	35482	3881	InChI=1S/C3H7NO4S/c4-2(3(5)6)1-9(7)8/h2H,1,4H2,(H,5,6)(H,7,8)/p-1/t2-/m0/s1	7.8	3	6	1	4	0	1	0	0	0	0	0	0	0
3snpyr[h]	Chloroplast	3-Sulfinopyruvate	C3H2O5S	Completely Reviewed	-2	28954-12-3	C3H4O5S		C05527	45969	7870	InChI=1S/C3H4O5S/c4-2(3(5)6)1-9(7)8/h1H2,(H,5,6)(H,7,8)/p-1	8	3	2	0	5	0	1	0	0	0	0	0	0	0
3snpyr[m]	Mitochondria	3-Sulfinopyruvate	C3H2O5S	Completely Reviewed	-2	28954-12-3	C3H4O5S		C05527	45969	7870	InChI=1S/C3H4O5S/c4-2(3(5)6)1-9(7)8/h1H2,(H,5,6)(H,7,8)/p-1	7.8	3	2	0	5	0	1	0	0	0	0	0	0	0
3spyr[h]	Chloroplast	3-Sulfopyruvate	C3H2O6S	Completely Reviewed	-2		C3H4O6S		C05528	1884585	7871	InChI=1S/C3H4O6S/c4-2(3(5)6)1-10(7,8)9/h1H2,(H,5,6)(H,7,8,9)	8	3	2	0	6	0	1	0	0	0	0	0	0	0
3spyr[m]	Mitochondria	3-Sulfopyruvate	C3H2O6S	Completely Reviewed	-2		C3H4O6S		C05528	1884585	7871	InChI=1S/C3H4O6S/c4-2(3(5)6)1-10(7,8)9/h1H2,(H,5,6)(H,7,8,9)	7.8	3	2	0	6	0	1	0	0	0	0	0	0	0
44mctr	Cytosol	4,4-Dimethyl-5alpha-cholesta-8,14,24-trien-3beta-ol	C29H46O	Completely Reviewed	0		C29H46O		C11455	1454719	13626	InChI=1S/C29H46O/c1-19(2)9-8-10-20(3)22-12-13-23-21-11-14-25-27(4,5)26(30)16-18-29(25,7)24(21)15-17-28(22,23)6/h9,13,20,22,25-26,30H,8,10-12,14-18H2,1-7H3/t20-,22-,25+,26+,28-,29-/m1/s1	7.1	29	46	0	1	0	0	0	0	0	0	0	0	0
44mzym	Cytosol	4,4-dimethyl-5alpha-cholesta-8,24-dien-3beta-ol	C29H48O	Completely Reviewed	0	59865-13-3	C29H48O		C05108	45128	7534	InChI=1S/C29H48O/c1-19(2)9-8-10-20(3)22-12-13-23-21-11-14-25-27(4,5)26(30)16-18-29(25,7)24(21)15-17-28(22,23)6/h9,20,22-23,25-26,30H,8,10-18H2,1-7H3/t20-,22-,23?,25+,26+,28-,29-/m1/s1	7.1	29	48	0	1	0	0	0	0	0	0	0	0	0
4abut	Cytosol	4-Aminobutanoate	C4H9NO2	Completely Reviewed	0	56-12-2	C4H9NO2		C00334	34652	3628	InChI=1S/C4H9NO2/c5-3-1-2-4(6)7/h1-3,5H2,(H,6,7)	7.1	4	9	1	2	0	0	0	0	0	0	0	0	0
4abut[h]	Chloroplast	4-Aminobutanoate	C4H9NO2	Completely Reviewed	0	56-12-2	C4H9NO2		C00334	34652	3628	InChI=1S/C4H9NO2/c5-3-1-2-4(6)7/h1-3,5H2,(H,6,7)	8	4	9	1	2	0	0	0	0	0	0	0	0	0
4abut[m]	Mitochondria	4-Aminobutanoate	C4H9NO2	Completely Reviewed	0	56-12-2	C4H9NO2		C00334	34652	3628	InChI=1S/C4H9NO2/c5-3-1-2-4(6)7/h1-3,5H2,(H,6,7)	7.8	4	9	1	2	0	0	0	0	0	0	0	0	0
4abutn[h]	Chloroplast	4-Aminobutanal	C4H10NO	Completely Reviewed	1		C4H9NO		C00555	35337	3835	InChI=1S/C4H9NO/c5-3-1-2-4-6/h4H,1-3,5H2	8	4	10	1	1	0	0	0	0	0	0	0	0	0
4abutn[m]	Mitochondria	4-Aminobutanal	C4H10NO	Completely Reviewed	1		C4H9NO		C00555	35337	3835	InChI=1S/C4H9NO/c5-3-1-2-4-6/h4H,1-3,5H2	7.8	4	10	1	1	0	0	0	0	0	0	0	0	0
4abz	Cytosol	4-Aminobenzoate	C7H6NO2	Completely Reviewed	-1	150-13-0	C7H7NO2		C00568	35376	3847	InChI=1S/C7H7NO2/c8-6-3-1-5(2-4-6)7(9)10/h1-4H,8H2,(H,9,10)	7.1	7	6	1	2	0	0	0	0	0	0	0	0	0
4adcho	Cytosol	4-Amino-4-deoxychorismate	C10H10NO5	Completely Reviewed	-1		C10H11NO5		C11355	214284	13530	InChI=1S/C10H11NO5/c1-5(9(12)13)16-8-4-6(10(14)15)2-3-7(8)11/h2-4,7-8H,1,11H2,(H,12,13)(H,14,15)/t7-,8-/m1/s1	7.1	10	10	1	5	0	0	0	0	0	0	0	0	0
4c2me[h]	Chloroplast	4-(Cytidine 5'-diphospho)-2-C-methyl-D-erythritol	C14H23N3O14P2	Completely Reviewed	-2		C14H25N3O14P2		C11435	216317	13607	InChI=1S/C14H25N3O14P2/c1-14(23,6-18)8(19)5-29-33(26,27)31-32(24,25)28-4-7-10(20)11(21)12(30-7)17-3-2-9(15)16-13(17)22/h2-3,7-8,10-12,18-21,23H,4-6H2,1H3,(H,24,25)(H,26,27)(H2,15,16,22)/t7-,8-,10-,11-,12-,14+/m1/s1	8	14	23	3	14	2	0	0	0	0	0	0	0	0
4fumacac	Cytosol	4-Fumarylacetoacetate	C8H6O6	Completely Reviewed	-2	28613-33-4	C8H8O6		C01061	1485275	4300	InChI=1S/C8H8O6/c9-5(1-2-7(11)12)3-6(10)4-8(13)14/h1-2H,3-4H2,(H,11,12)(H,13,14)/b2-1+	7.1	8	6	0	6	0	0	0	0	0	0	0	0	0
4fumacac[n]	Nucleus	4-Fumarylacetoacetate	C8H6O6	Completely Reviewed	-2	28613-33-4	C8H8O6		C01061	1485275	4300	InChI=1S/C8H8O6/c9-5(1-2-7(11)12)3-6(10)4-8(13)14/h1-2H,3-4H2,(H,11,12)(H,13,14)/b2-1+	7.4	8	6	0	6	0	0	0	0	0	0	0	0	0
4hproara[g]	Golgi Apparatus	Hyp(4-b1)Ara	C10H17NO7	Manually Reviewed	0		C10H17NO7						6.5	10	17	1	7	0	0	0	0	0	0	0	0	0
4hproaraara[g]	Golgi Apparatus	Hyp(4-b1)Ara(2-b1)Ara	C15H25NO11	Manually Reviewed	0		C15H25NO11						6.5	15	25	1	11	0	0	0	0	0	0	0	0	0
4hproaraaraara[g]	Golgi Apparatus	Hyp(4-b1)Ara(2-b1)Ara(2-b1)Ara	C20H33NO15	Manually Reviewed	0		C20H33NO15						6.5	20	33	1	15	0	0	0	0	0	0	0	0	0
4hproaraaraaragal[g]	Golgi Apparatus	Hyp(4-b1)Ara(2-b1)Ara(2-b1)Ara(2-a1)Gal	C26H43NO20	Manually Reviewed	0		C26H43NO20						6.5	26	43	1	20	0	0	0	0	0	0	0	0	0
4hproaraaragal[g]	Golgi Apparatus	Hyp(4-b1)Ara(2-b1)Ara(2-a1)Gal	C21H35NO16	Manually Reviewed	0		C21H35NO16						6.5	21	35	1	16	0	0	0	0	0	0	0	0	0
4hproaraaragalara[g]	Golgi Apparatus	Hyp(4-b1)Ara(2-b1)Ara(2-a1)Gal(5-b1)Ara	C26H43NO20	Manually Reviewed	0		C26H43NO20						6.5	26	43	1	20	0	0	0	0	0	0	0	0	0
4hproaraaragalmeara[g]	Golgi Apparatus	Hyp(4-b1)Ara(2-b1)Ara(2-a1)Gal(5-b1)MeAra	C27H45NO20	Manually Reviewed	0		C27H45NO20						6.5	27	45	1	20	0	0	0	0	0	0	0	0	0
4hproaraara-LPAREN-ara-RPAREN-gal[g]	Golgi Apparatus	Hyp(4-b1)Ara(2-b1)Ara[(2-b1)Ara](3-a1)Gal	C26H43NO20	Manually Reviewed	0		C26H43NO20						6.5	26	43	1	20	0	0	0	0	0	0	0	0	0
4hproaraara-LPAREN-gal-RPAREN-gal[g]	Golgi Apparatus	Hyp(4-b1)Ara(2-b1)Ara[(2-a1)Gal](3-a1)Gal	C27H45NO21	Manually Reviewed	0		C27H45NO21						6.5	27	45	1	21	0	0	0	0	0	0	0	0	0
4hproaraara-LPAREN-gal-RPAREN-megal[g]	Golgi Apparatus	Hyp(4-b1)Ara(2-b1)Ara[(2-a1)Gal](3-a1)MeGal	C28H47NO21	Manually Reviewed	0		C28H47NO21						6.5	28	47	1	21	0	0	0	0	0	0	0	0	0
4hproaraaramegal[g]	Golgi Apparatus	Hyp(4-b1)Ara(2-b1)Ara(2-a1)MeGal	C22H37NO16	Manually Reviewed	0		C22H37NO16						6.5	22	37	1	16	0	0	0	0	0	0	0	0	0
4hproaragal[g]	Golgi Apparatus	Hyp(4-b1)Ara(2-a1)Gal	C16H27NO12	Manually Reviewed	0		C16H27NO12						6.5	16	27	1	12	0	0	0	0	0	0	0	0	0
4hproara-LPAREN-aragalara-RPAREN-gal[g]	Golgi Apparatus	Hyp(4-b1)Ara[(2-b1)Ara(2-a1)Gal(2-b1)Ara](3-a1)Gal	C32H53NO25	Manually Reviewed	0		C32H53NO25						6.5	32	53	1	25	0	0	0	0	0	0	0	0	0
4hproara-LPAREN-aragal-RPAREN-gal[g]	Golgi Apparatus	Hyp(4-b1)Ara[(2-b1)Ara(2-a1)Gal](3-a1)Gal	C27H45NO21	Manually Reviewed	0		C27H45NO21						6.5	27	45	1	21	0	0	0	0	0	0	0	0	0
4hproara-LPAREN-aragal-RPAREN-galara[g]	Golgi Apparatus	Hyp(4-b1)Ara[(2-b1)Ara(2-a1)Gal](3-a1)Gal(2-b1)Ara	C32H53NO25	Manually Reviewed	0		C32H53NO25						6.5	32	53	1	25	0	0	0	0	0	0	0	0	0
4hproara-LPAREN-ara-RPAREN-gal[g]	Golgi Apparatus	Hyp(4-b1)Ara[(2-b1)Ara](3-a1)Gal	C21H35NO16	Manually Reviewed	0		C21H35NO16						6.5	21	35	1	16	0	0	0	0	0	0	0	0	0
4hproara-LPAREN-ara-RPAREN-galara[g]	Golgi Apparatus	Hyp(4-b1)Ara[(2-b1)Ara](3-a1)Gal(2-b1)Ara	C26H43NO20	Manually Reviewed	0		C26H43NO20						6.5	26	43	1	20	0	0	0	0	0	0	0	0	0
4hproara-LPAREN-ara-RPAREN-galaragal[g]	Golgi Apparatus	Hyp(4-b1)Ara[(2-b1)Ara](3-a1)Gal(2-b1)Ara(2-a1)Gal	C32H53NO25	Manually Reviewed	0		C32H53NO25						6.5	32	53	1	25	0	0	0	0	0	0	0	0	0
4hprogal[g]	Golgi Apparatus	Hyp(4-a1)Gal	C11H19NO8	Manually Reviewed	0		C11H19NO8						6.5	11	19	1	8	0	0	0	0	0	0	0	0	0
4hpro-LT	Cytosol	trans-4-Hydroxy-L-proline (protein-linked)	C5H9NO3	Completely Reviewed	0	51-35-4	C5H9NO3		C01157	36935	4385	InChI=1S/C5H9NO3/c7-3-1-4(5(8)9)6-2-3/h3-4,6-7H,1-2H2,(H,8,9)/t3-,4+/m1/s1	7.1	5	9	1	3	0	0	0	0	0	0	0	0	0
4hpro-LT[g]	Golgi Apparatus	trans-4-Hydroxy-L-proline (protein-linked)	C5H9NO3	Completely Reviewed	0	51-35-4	C5H9NO3		C01157	36935	4385	InChI=1S/C5H9NO3/c7-3-1-4(5(8)9)6-2-3/h3-4,6-7H,1-2H2,(H,8,9)/t3-,4+/m1/s1	6.5	5	9	1	3	0	0	0	0	0	0	0	0	0
4izp	Cytosol	4-Imidazolone-5-propanoate	C6H6N2O3	Completely Reviewed	-2		C6H8N2O3		C03680	42318	6455	InChI=1S/C6H8N2O3/c9-5(10)2-1-4-6(11)8-3-7-4/h3-4H,1-2H2,(H,9,10)(H,7,8,11)	7.1	6	6	2	3	0	0	0	0	0	0	0	0	0
4mlacac	Cytosol	4-Maleylacetoacetate	C8H6O6	Completely Reviewed	-2	5698-52-2	C8H8O6		C01036	1485279	4279	InChI=1S/C8H8O6/c9-5(1-2-7(11)12)3-6(10)4-8(13)14/h1-2H,3-4H2,(H,11,12)(H,13,14)/b2-1-	7.1	8	6	0	6	0	0	0	0	0	0	0	0	0
4mlacac[n]	Nucleus	4-Maleylacetoacetate	C8H6O6	Completely Reviewed	-2	5698-52-2	C8H8O6		C01036	1485279	4279	InChI=1S/C8H8O6/c9-5(1-2-7(11)12)3-6(10)4-8(13)14/h1-2H,3-4H2,(H,11,12)(H,13,14)/b2-1-	7.4	8	6	0	6	0	0	0	0	0	0	0	0	0
4mop	Cytosol	4-Methyl-2-oxopentanoate	C6H9O3	Completely Reviewed	-1		C6H10O3		C00233	34334	3532	InChI=1S/C6H10O3/c1-4(2)3-5(7)6(8)9/h4H,3H2,1-2H3,(H,8,9)	7.1	6	9	0	3	0	0	0	0	0	0	0	0	0
4mop[h]	Chloroplast	4-Methyl-2-oxopentanoate	C6H9O3	Completely Reviewed	-1		C6H10O3		C00233	34334	3532	InChI=1S/C6H10O3/c1-4(2)3-5(7)6(8)9/h4H,3H2,1-2H3,(H,8,9)	8	6	9	0	3	0	0	0	0	0	0	0	0	0
4mop[m]	Mitochondria	4-Methyl-2-oxopentanoate	C6H9O3	Completely Reviewed	-1		C6H10O3		C00233	34334	3532	InChI=1S/C6H10O3/c1-4(2)3-5(7)6(8)9/h4H,3H2,1-2H3,(H,8,9)	7.8	6	9	0	3	0	0	0	0	0	0	0	0	0
4mzym	Cytosol	4alpha-Methylzymosterol	C28H46O	Completely Reviewed	0	59865-13-3	C28H46O		C05103	45122	7531	InChI=1S/C28H46O/c1-18(2)8-7-9-19(3)22-12-13-24-21-10-11-23-20(4)26(29)15-17-28(23,6)25(21)14-16-27(22,24)5/h8,19-20,22-24,26,29H,7,9-17H2,1-6H3/t19-,20?,22?,23+,24?,26+,27-,28+/m1/s1	7.1	28	46	0	1	0	0	0	0	0	0	0	0	0
4mzym-int1	Cytosol	4alpha-Methylzymosterol-4-carboxylate	C29H45O3	Completely Reviewed	-1		C29H46O3		C15808	1454772	47205133	InChI=1S/C29H46O3/c1-18(2)8-7-9-19(3)21-11-12-22-20-10-13-24-28(5,23(20)14-16-27(21,22)4)17-15-25(30)29(24,6)26(31)32/h8,19,21-22,24-25,30H,7,9-17H2,1-6H3,(H,31,32)/t19-,21?,22?,24-,25+,27-,28-,29+/m1/s1	7.1	29	45	0	3	0	0	0	0	0	0	0	0	0
4mzym-int2	Cytosol	3-Keto-4-methylzymosterol	C28H44O	Completely Reviewed	0		C28H44O		C15816	1454782	47205141	InChI=1S/C28H44O/c1-18(2)8-7-9-19(3)22-12-13-24-21-10-11-23-20(4)26(29)15-17-28(23,6)25(21)14-16-27(22,24)5/h8,19-20,22-24H,7,9-17H2,1-6H3/t19-,20?,22?,23+,24?,27-,28+/m1/s1	7.1	28	44	0	1	0	0	0	0	0	0	0	0	0
4ogm	Cytosol	4-oxoglutaramate	C5H6NO4	Completely Reviewed	-1		C5H7NO4		C05572		7898	InChI=1S/C5H7NO4/c6-5(10)3(7)1-2-4(8)9/h1-2H2,(H2,6,10)(H,8,9)	7.1	5	6	1	4	0	0	0	0	0	0	0	0	0
4pasp[h]	Chloroplast	4-Phospho-L-aspartate	C4H6NO7P	Completely Reviewed	-2		C4H8NO7P		C03082	41164	5980	InChI=1S/C4H8NO7P/c5-2(4(7)8)1-3(6)12-13(9,10)11/h2H,1,5H2,(H,7,8)(H2,9,10,11)/t2-/m0/s1	8	4	6	1	7	1	0	0	0	0	0	0	0	0
4pcys	Cytosol	N-((R)-pantothenoyl)-L-cysteine	C12H20N2O6S	Completely Reviewed	-2		C12H22N2O6S		C04079		6773	InChI=1S/C12H22N2O6S/c1-12(2,6-15)9(17)10(18)13-4-3-8(16)14-7(5-21)11(19)20/h7,9,15,17,21H,3-6H2,1-2H3,(H,13,18)(H,14,16)(H,19,20)/t7-,9-/m0/s1	7.1	12	20	2	6	0	1	0	0	0	0	0	0	0
4ppan	Cytosol	D-4'-Phosphopantothenate	C9H14NO8P	Completely Reviewed	-4		C9H18NO8P		C03492	41952	6304	InChI=1S/C9H18NO8P/c1-9(2,5-18-19(15,16)17)7(13)8(14)10-4-3-6(11)12/h7,13H,3-5H2,1-2H3,(H,10,14)(H,11,12)(H2,15,16,17)/t7-/m0/s1	7.1	9	14	1	8	1	0	0	0	0	0	0	0	0
4ppcys	Cytosol	N-((R)-4-Phosphopantothenoyl)-L-cysteine	C12H19N2O9PS	Completely Reviewed	-4		C12H23N2O9PS		C04352	43650	7001	InChI=1S/C12H23N2O9PS/c1-12(2,6-23-24(20,21)22)9(16)10(17)13-4-3-8(15)14-7(5-25)11(18)19/h7,9,16,25H,3-6H2,1-2H3,(H,13,17)(H,14,15)(H,18,19)(H2,20,21,22)/t7-,9-/m0/s1	7.1	12	19	2	9	1	1	0	0	0	0	0	0	0
4pyrdx	Cytosol	4-Pyridoxate	C8H8NO4	Completely Reviewed	-1	82-82-6	C8H9NO4		C00847	36190	4104	InChI=1S/C8H9NO4/c1-4-7(11)6(8(12)13)5(3-10)2-9-4/h2,10-11H,3H2,1H3,(H,12,13)	7.1	8	8	1	4	0	0	0	0	0	0	0	0	0
4r5au[h]	Chloroplast	4-(1-D-Ribitylamino)-5-aminouracil	C9H16N4O6	Completely Reviewed	0		C9H16N4O6		C04732	44429	7303	InChI=1S/C9H16N4O6/c10-5-7(12-9(19)13-8(5)18)11-1-3(15)6(17)4(16)2-14/h3-4,6,14-17H,1-2,10H2,(H3,11,12,13,18,19)	8	9	16	4	6	0	0	0	0	0	0	0	0	0
56dh5flura	Cytosol	5,6-Dihydro-5-fluorouracil	C4H4FN2O2	Completely Reviewed	-1	696-06-0	C4H5FN2O2		C16630		51090956	InChI=1S/C4H5FN2O2/c5-2-1-6-4(9)7-3(2)8/h2H,1H2,(H2,6,7,8,9)	7.1	4	4	2	2	0	0	1	0	0	0	0	0	0
56dura	Cytosol	5,6-dihydrouracil	C4H6N2O2	Completely Reviewed	0	504-07-4	C4H6N2O2		C00429	34956	3718	InChI=1S/C4H6N2O2/c7-3-1-2-5-4(8)6-3/h1-2H2,(H2,5,6,7,8)	7.1	4	6	2	2	0	0	0	0	0	0	0	0	0
5aizc	Cytosol	5-amino-1-(5-phospho-D-ribosyl)imidazole-4-carboxylate	C9H11N3O9P	Completely Reviewed	-3		C9H14N3O9P		C04751	44477	7321	InChI=1S/C9H14N3O9P/c10-7-4(9(15)16)11-2-12(7)8-6(14)5(13)3(21-8)1-20-22(17,18)19/h2-3,5-6,8,13-14H,1,10H2,(H,15,16)(H2,17,18,19)/t3-,5-,6-,8-/m1/s1	7.1	9	11	3	9	1	0	0	0	0	0	0	0	0
5aizc[h]	Chloroplast	5-amino-1-(5-phospho-D-ribosyl)imidazole-4-carboxylate	C9H11N3O9P	Completely Reviewed	-3		C9H14N3O9P		C04751	44477	7321	InChI=1S/C9H14N3O9P/c10-7-4(9(15)16)11-2-12(7)8-6(14)5(13)3(21-8)1-20-22(17,18)19/h2-3,5-6,8,13-14H,1,10H2,(H,15,16)(H2,17,18,19)/t3-,5-,6-,8-/m1/s1	8	9	11	3	9	1	0	0	0	0	0	0	0	0
5aop[m]	Mitochondria	5-Amino-4-oxopentanoate	C5H8NO3	Completely Reviewed	-1	106-60-5	C5H9NO3		C00430	34963	3719	InChI=1S/C5H9NO3/c6-3-4(7)1-2-5(8)9/h1-3,6H2,(H,8,9)	8	5	8	1	3	0	0	0	0	0	0	0	0	0
5aop[h]	Chloroplast	5-Amino-4-oxopentanoate	C5H8NO3	Completely Reviewed	-1	106-60-5	C5H9NO3		C00430	34963	3719	InChI=1S/C5H9NO3/c6-3-4(7)1-2-5(8)9/h1-3,6H2,(H,8,9)	8	5	8	1	3	0	0	0	0	0	0	0	0	0
5aprbu[h]	Chloroplast	5-Amino-6-(5'-phosphoribitylamino)uracil	C9H15N4O9P	Completely Reviewed	-2		C9H17N4O9P		C04454	43851	7081	InChI=1S/C9H17N4O9P/c10-5-7(12-9(18)13-8(5)17)11-1-3(14)6(16)4(15)2-22-23(19,20)21/h3-4,6,14-16H,1-2,10H2,(H2,19,20,21)(H3,11,12,13,17,18)	8	9	15	4	9	1	0	0	0	0	0	0	0	0
5apru[h]	Chloroplast	5-Amino-6-(5'-phosphoribosylamino)uracil	C9H13N4O9P	Completely Reviewed	-2		C9H15N4O9P		C01268	37234	4487	InChI=1S/C9H15N4O9P/c10-3-6(12-9(17)13-7(3)16)11-8-5(15)4(14)2(22-8)1-21-23(18,19)20/h2,4-5,8,14-15H,1,10H2,(H2,18,19,20)(H3,11,12,13,16,17)/t2-,4-,5-,8-/m1/s1	8	9	13	4	9	1	0	0	0	0	0	0	0	0
5flura	Cytosol	5-Fluorouracil	C4H3FN2O2	Completely Reviewed	0	51-21-8	C4H3FN2O2		C07649		9851	InChI=1S/C4H3FN2O2/c5-2-1-6-4(9)7-3(2)8/h1H,(H2,6,7,8,9)	7.1	4	3	2	2	0	0	1	0	0	0	0	0	0
5flura[e]	Extra-organism	5-Fluorouracil	C4H3FN2O2	Completely Reviewed	0	51-21-8	C4H3FN2O2		C07649		9851	InChI=1S/C4H3FN2O2/c5-2-1-6-4(9)7-3(2)8/h1H,(H2,6,7,8,9)	7	4	3	2	2	0	0	1	0	0	0	0	0	0
5flurimp	Cytosol	5-Fluorouridine monophosphate	C9H9FN2O9P	Completely Reviewed	-3	796-66-7	C9H12FN2O9P		C16634		51090960	InChI=1S/C9H12FN2O9P/c10-3-1-12(9(16)11-7(3)15)8-6(14)5(13)4(21-8)2-20-22(17,18)19/h1,4-6,8,13-14H,2H2,(H,11,15,16)(H2,17,18,19)/t4-,5-,6-,8-/m1/s1	7.1	9	9	2	9	1	0	1	0	0	0	0	0	0
5forthf	Cytosol	5-Formiminotetrahydrofolate	C20H22N8O6	Completely Reviewed	-2		C20H24N8O6		C00664	35643	3933	InChI=1S/C20H24N8O6/c21-9-28-12(8-24-16-15(28)18(32)27-20(22)26-16)7-23-11-3-1-10(2-4-11)17(31)25-13(19(33)34)5-6-14(29)30/h1-4,9,12-13,21,23H,5-8H2,(H,25,31)(H,29,30)(H,33,34)(H4,22,24,26,27,32)	7.1	20	22	8	6	0	0	0	0	0	0	0	0	0
5fthf	Cytosol	5-Formyltetrahydrofolate	C20H21N7O7	Completely Reviewed	-2	58-05-9	C20H23N7O7		C03479	41929	6294	InChI=1S/C20H23N7O7/c21-20-25-16-15(18(32)26-20)27(9-28)12(8-23-16)7-22-11-3-1-10(2-4-11)17(31)24-13(19(33)34)5-6-14(29)30/h1-4,9,12-13,22H,5-8H2,(H,24,31)(H,29,30)(H,33,34)(H4,21,23,25,26,32)	7.1	20	21	7	7	0	0	0	0	0	0	0	0	0
5fthf[e]	Extra-organism	5-Formyltetrahydrofolate	C20H21N7O7	Completely Reviewed	-2	58-05-9	C20H23N7O7		C03479	41929	6294	InChI=1S/C20H23N7O7/c21-20-25-16-15(18(32)26-20)27(9-28)12(8-23-16)7-22-11-3-1-10(2-4-11)17(31)24-13(19(33)34)5-6-14(29)30/h1-4,9,12-13,22H,5-8H2,(H,24,31)(H,29,30)(H,33,34)(H4,21,23,25,26,32)	7	20	21	7	7	0	0	0	0	0	0	0	0	0
5fthf[m]	Mitochondria	5-Formyltetrahydrofolate	C20H21N7O7	Completely Reviewed	-2	58-05-9	C20H23N7O7		C03479	41929	6294	InChI=1S/C20H23N7O7/c21-20-25-16-15(18(32)26-20)27(9-28)12(8-23-16)7-22-11-3-1-10(2-4-11)17(31)24-13(19(33)34)5-6-14(29)30/h1-4,9,12-13,22H,5-8H2,(H,24,31)(H,29,30)(H,33,34)(H4,21,23,25,26,32)	7.8	20	21	7	7	0	0	0	0	0	0	0	0	0
5hiu[m]	Mitochondria	5-Hydroxyisourate	C5H3N4O4	Completely Reviewed	-1		C5H4N4O4		C11821		13985	InChI=1S/C5H4N4O4/c10-2-5(13)1(6-3(11)8-2)7-4(12)9-5/h13H,(H3,6,7,8,9,10,11,12)	7.8	5	3	4	4	0	0	0	0	0	0	0	0	0
5houdic[m]	Mitochondria	5-Hydroxy-2-oxo-4-ureido-2,5-dihydro-1H-imidazole-5-carboxylate	C5H5N4O5	Completely Reviewed	-1		C5H6N4O5		C12248		14393	InChI=1S/C5H6N4O5/c6-3(12)7-1-5(14,2(10)11)9-4(13)8-1/h14H,(H,10,11)(H4,6,7,8,9,12,13)	7.8	5	5	4	5	0	0	0	0	0	0	0	0	0
5mdr1p	Cytosol	5-Methylthio-5-deoxy-D-ribose 1-phosphate	C6H11O7PS	Completely Reviewed	-2		C6H13O7PS		C04188	43318	6864	InChI=1S/C6H13O7PS/c1-15-2-3-4(7)5(8)6(12-3)13-14(9,10)11/h3-8H,2H2,1H3,(H2,9,10,11)/t3-,4-,5-,6-/m1/s1	7.1	6	11	0	7	1	1	0	0	0	0	0	0	0
5mdru1p	Cytosol	5-Methylthio-5-deoxy-D-ribulose 1-phosphate	C6H11O7PS	Completely Reviewed	-2		C6H13O7PS		C04582	44103	7183	InChI=1S/C6H13O7PS/c1-15-3-5(8)6(9)4(7)2-13-14(10,11)12/h5-6,8-9H,2-3H2,1H3,(H2,10,11,12)	7.1	6	11	0	7	1	1	0	0	0	0	0	0	0
5mta	Cytosol	5-Methylthioadenosine	C11H15N5O3S	Completely Reviewed	0	2457-80-9	C11H15N5O3S		C00170	34127	3470	InChI=1S/C11H15N5O3S/c1-20-2-5-7(17)8(18)11(19-5)16-4-15-6-9(12)13-3-14-10(6)16/h3-5,7-8,11,17-18H,2H2,1H3,(H2,12,13,14)/t5-,7-,8-,11-/m1/s1	7.1	11	15	5	3	0	1	0	0	0	0	0	0	0
5mta[h]	Chloroplast	5-Methylthioadenosine	C11H15N5O3S	Completely Reviewed	0	2457-80-9	C11H15N5O3S		C00170	34127	3470	InChI=1S/C11H15N5O3S/c1-20-2-5-7(17)8(18)11(19-5)16-4-15-6-9(12)13-3-14-10(6)16/h3-5,7-8,11,17-18H,2H2,1H3,(H2,12,13,14)/t5-,7-,8-,11-/m1/s1	8	11	15	5	3	0	1	0	0	0	0	0	0	0
5mta[m]	Mitochondria	5-Methylthioadenosine	C11H15N5O3S	Completely Reviewed	0	2457-80-9	C11H15N5O3S		C00170	34127	3470	InChI=1S/C11H15N5O3S/c1-20-2-5-7(17)8(18)11(19-5)16-4-15-6-9(12)13-3-14-10(6)16/h3-5,7-8,11,17-18H,2H2,1H3,(H2,12,13,14)/t5-,7-,8-,11-/m1/s1	7.8	11	15	5	3	0	1	0	0	0	0	0	0	0
5mthf[m]	Mitochondria	5-Methyltetrahydrofolate	C20H23N7O6	Completely Reviewed	-2	134-35-0	C20H25N7O6		C00440	34988	3729	InChI=1S/C20H25N7O6/c1-27-12(9-23-16-15(27)18(31)26-20(21)25-16)8-22-11-4-2-10(3-5-11)17(30)24-13(19(32)33)6-7-14(28)29/h2-5,12-13,22H,6-9H2,1H3,(H,24,30)(H,28,29)(H,32,33)(H4,21,23,25,26,31)/t12?,13-/m1/s1	7.8	20	23	7	6	0	0	0	0	0	0	0	0	0
5mtr	Cytosol	5-Methylthio-D-ribose	C6H12O4S	Completely Reviewed	0		C6H12O4S		C03089	41179	5987	InChI=1S/C6H12O4S/c1-11-2-3-4(7)5(8)6(9)10-3/h3-9H,2H2,1H3/t3-,4-,5-,6-/m1/s1	7.1	6	12	0	4	0	1	0	0	0	0	0	0	0
5prdmbz	Cytosol	N1-(5-Phospho-alpha-D-ribosyl)-5,6-dimethylbenzimidazole	C14H17N2O7P	Completely Reviewed	-2	975-91-7	C14H19N2O7P		C04778	44527	7342	InChI=1S/C14H19N2O7P/c1-7-3-9-10(4-8(7)2)16(6-15-9)14-13(18)12(17)11(23-14)5-22-24(19,20)21/h3-4,6,11-14,17-18H,5H2,1-2H3,(H2,19,20,21)/t11-,12-,13-,14+/m1/s1	7.1	14	17	2	7	1	0	0	0	0	0	0	0	0
6mpur	Cytosol	6-Mercaptopurine	C5H4N4S	Completely Reviewed	0	50-44-2	C5H4N4S		C02380		5422	InChI=1S/C5H4N4S/c10-5-3-4(7-1-6-3)8-2-9-5/h1-2H,(H2,6,7,8,9,10)	7.1	5	4	4	0	0	1	0	0	0	0	0	0	0
6mpur[e]	Extra-organism	6-Mercaptopurine	C5H4N4S	Completely Reviewed	0	50-44-2	C5H4N4S		C02380		5422	InChI=1S/C5H4N4S/c10-5-3-4(7-1-6-3)8-2-9-5/h1-2H,(H2,6,7,8,9,10)	7	5	4	4	0	0	1	0	0	0	0	0	0	0
6pgc	Cytosol	6-Phospho-D-gluconate	C6H10O10P	Completely Reviewed	-3		C6H13O10P		C00345	34686	3638	InChI=1S/C6H13O10P/c7-2(1-16-17(13,14)15)3(8)4(9)5(10)6(11)12/h2-5,7-10H,1H2,(H,11,12)(H2,13,14,15)/t2-,3-,4+,5-/m1/s1	7.1	6	10	0	10	1	0	0	0	0	0	0	0	0
6pgc[h]	Chloroplast	6-Phospho-D-gluconate	C6H10O10P	Completely Reviewed	-3		C6H13O10P		C00345	34686	3638	InChI=1S/C6H13O10P/c7-2(1-16-17(13,14)15)3(8)4(9)5(10)6(11)12/h2-5,7-10H,1H2,(H,11,12)(H2,13,14,15)/t2-,3-,4+,5-/m1/s1	8	6	10	0	10	1	0	0	0	0	0	0	0	0
6pgl	Cytosol	6-phospho-D-glucono-1,5-lactone	C6H9O9P	Completely Reviewed	-2		C6H11O9P		C01236	37157	4457	InChI=1S/C6H11O9P/c7-3-2(1-14-16(11,12)13)15-6(10)5(9)4(3)8/h2-5,7-9H,1H2,(H2,11,12,13)/t2-,3-,4+,5-/m1/s1	7.1	6	9	0	9	1	0	0	0	0	0	0	0	0
6pgl[h]	Chloroplast	6-phospho-D-glucono-1,5-lactone	C6H9O9P	Completely Reviewed	-2		C6H11O9P		C01236	37157	4457	InChI=1S/C6H11O9P/c7-3-2(1-14-16(11,12)13)15-6(10)5(9)4(3)8/h2-5,7-9H,1H2,(H2,11,12,13)/t2-,3-,4+,5-/m1/s1	8	6	9	0	9	1	0	0	0	0	0	0	0	0
6tgsnmp	Cytosol	6-Thioguanosine monophosphate	C10H12N5O7PS	Completely Reviewed	-2	15867-02-4	C10H14N5O7PS		C16619		51090945	InChI=1S/C10H14N5O7PS/c11-10-13-7-4(8(24)14-10)12-2-15(7)9-6(17)5(16)3(22-9)1-21-23(18,19)20/h2-3,5-6,9,16-17H,1H2,(H2,18,19,20)(H3,11,13,14,24)/t3-,5-,6-,9-/m1/s1	7.1	10	12	5	7	1	1	0	0	0	0	0	0	0
6tins5mp	Cytosol	6-Thioinosine-5'-monophosphate	C10H11N4O7PS	Completely Reviewed	-2	53-83-8	C10H13N4O7PS		C04646		7235	InChI=1S/C10H13N4O7PS/c15-6-4(1-20-22(17,18)19)21-10(7(6)16)14-3-13-5-8(14)11-2-12-9(5)23/h2-4,6-7,10,15-16H,1H2,(H,11,12,23)(H2,17,18,19)/t4-,6-,7-,10-/m1/s1	7.1	10	11	4	7	1	1	0	0	0	0	0	0	0
6txan5mp	Cytosol	6-Thioxanthine 5'-monophosphate	C10H11N4O8PS	Completely Reviewed	-2	3237-49-8	C10H13N4O8PS		C16618		51090944	InChI=1S/C10H13N4O8PS/c15-5-3(1-21-23(18,19)20)22-9(6(5)16)14-2-11-4-7(14)12-10(17)13-8(4)24/h2-3,5-6,9,15-16H,1H2,(H2,18,19,20)(H2,12,13,17,24)/t3-,5-,6-,9-/m1/s1	7.1	10	11	4	8	1	1	0	0	0	0	0	0	0
7dhchsterol	Cytosol	Cholesta-5,7-dien-3beta-ol / 7-Dehydrocholesterol	C27H44O	Completely Reviewed	0	434-16-2	C27H44O		C01164	36958	4391	InChI=1S/C27H44O/c1-18(2)7-6-8-19(3)23-11-12-24-22-10-9-20-17-21(28)13-15-26(20,4)25(22)14-16-27(23,24)5/h9-10,18-19,21,23-25,28H,6-8,11-17H2,1-5H3/t19-,21+,23-,24+,25+,26+,27-/m1/s1	7.1	27	44	0	1	0	0	0	0	0	0	0	0	0
aacoa	Cytosol	Acetoacetyl-CoA	C25H36N7O18P3S	Completely Reviewed	-4	1420-36-6	C25H40N7O18P3S		C00332	34646	3626	InChI=1S/C25H40N7O18P3S/c1-13(33)8-16(35)54-7-6-27-15(34)4-5-28-23(38)20(37)25(2,3)10-47-53(44,45)50-52(42,43)46-9-14-19(49-51(39,40)41)18(36)24(48-14)32-12-31-17-21(26)29-11-30-22(17)32/h11-12,14,18-20,24,36-37H,4-10H2,1-3H3,(H,27,34)(H,28,38)(H,42,43)(H,44,45)(H2,26,29,30)(H2,39,40,41)/t14-,18-,19-,20?,24-/m1/s1	7.1	25	36	7	18	3	1	0	0	0	0	0	0	0
aacoa[m]	Mitochondria	Acetoacetyl-CoA	C25H36N7O18P3S	Completely Reviewed	-4	1420-36-6	C25H40N7O18P3S		C00332	34646	3626	InChI=1S/C25H40N7O18P3S/c1-13(33)8-16(35)54-7-6-27-15(34)4-5-28-23(38)20(37)25(2,3)10-47-53(44,45)50-52(42,43)46-9-14-19(49-51(39,40)41)18(36)24(48-14)32-12-31-17-21(26)29-11-30-22(17)32/h11-12,14,18-20,24,36-37H,4-10H2,1-3H3,(H,27,34)(H,28,38)(H,42,43)(H,44,45)(H2,26,29,30)(H2,39,40,41)/t14-,18-,19-,20?,24-/m1/s1	7.8	25	36	7	18	3	1	0	0	0	0	0	0	0
aacoa[x]	Glyoxysome	Acetoacetyl-CoA	C25H36N7O18P3S	Completely Reviewed	-4	1420-36-6	C25H40N7O18P3S		C00332	34646	3626	InChI=1S/C25H40N7O18P3S/c1-13(33)8-16(35)54-7-6-27-15(34)4-5-28-23(38)20(37)25(2,3)10-47-53(44,45)50-52(42,43)46-9-14-19(49-51(39,40)41)18(36)24(48-14)32-12-31-17-21(26)29-11-30-22(17)32/h11-12,14,18-20,24,36-37H,4-10H2,1-3H3,(H,27,34)(H,28,38)(H,42,43)(H,44,45)(H2,26,29,30)(H2,39,40,41)/t14-,18-,19-,20?,24-/m1/s1	8.2	25	36	7	18	3	1	0	0	0	0	0	0	0
aact[x]	Glyoxysome	Aminoacetone	C3H7NO	Completely Reviewed	0	298-08-8	C3H7NO		C01888	38629	5001	InChI=1S/C3H7NO/c1-3(5)2-4/h2,4H2,1H3	8.2	3	7	1	1	0	0	0	0	0	0	0	0	0
ac	Cytosol	Acetate	C2H3O2	Completely Reviewed	-1	71-50-1	C2H4O2		C00033	33590	3335	InChI=1S/C2H4O2/c1-2(3)4/h1H3,(H,3,4)	7.1	2	3	0	2	0	0	0	0	0	0	0	0	0
ac[e]	Extra-organism	Acetate	C2H3O2	Completely Reviewed	-1	71-50-1	C2H4O2		C00033	33590	3335	InChI=1S/C2H4O2/c1-2(3)4/h1H3,(H,3,4)	7	2	3	0	2	0	0	0	0	0	0	0	0	0
ac[h]	Chloroplast	Acetate	C2H3O2	Completely Reviewed	-1	71-50-1	C2H4O2		C00033	33590	3335	InChI=1S/C2H4O2/c1-2(3)4/h1H3,(H,3,4)	8	2	3	0	2	0	0	0	0	0	0	0	0	0
ac[m]	Mitochondria	Acetate	C2H3O2	Completely Reviewed	-1	71-50-1	C2H4O2		C00033	33590	3335	InChI=1S/C2H4O2/c1-2(3)4/h1H3,(H,3,4)	7.8	2	3	0	2	0	0	0	0	0	0	0	0	0
ac[s]	Eyespot	Acetate	C2H3O2	Completely Reviewed	-1	71-50-1	C2H4O2		C00033	33590	3335	InChI=1S/C2H4O2/c1-2(3)4/h1H3,(H,3,4)	8	2	3	0	2	0	0	0	0	0	0	0	0	0
acac	Cytosol	Acetoacetate	C4H5O3	Completely Reviewed	-1	541-50-4	C4H6O3		C00164	1485291	3464	InChI=1S/C4H6O3/c1-3(5)2-4(6)7/h2H2,1H3,(H,6,7)	7.1	4	5	0	3	0	0	0	0	0	0	0	0	0
acac[m]	Mitochondria	Acetoacetate	C4H5O3	Completely Reviewed	-1	541-50-4	C4H6O3		C00164	1485291	3464	InChI=1S/C4H6O3/c1-3(5)2-4(6)7/h2H2,1H3,(H,6,7)	7.8	4	5	0	3	0	0	0	0	0	0	0	0	0
acac[x]	Glyoxysome	Acetoacetate	C4H5O3	Completely Reviewed	-1	541-50-4	C4H6O3		C00164	1485291	3464	InChI=1S/C4H6O3/c1-3(5)2-4(6)7/h2H2,1H3,(H,6,7)	8.2	4	5	0	3	0	0	0	0	0	0	0	0	0
acACP[h]	Chloroplast	Acetyl-ACP	C2H3OSR	Manually Reviewed	0		C2H3OSR		C03939	1436913	6663		8	2	3	0	1	0	1	0	0	0	0	0	1	0
acald	Cytosol	Acetaldehyde	C2H4O	Completely Reviewed	0	75-07-0	C2H4O		C00084	33792	3384	InChI=1S/C2H4O/c1-2-3/h2H,1H3	7.1	2	4	0	1	0	0	0	0	0	0	0	0	0
acald[h]	Chloroplast	Acetaldehyde	C2H4O	Completely Reviewed	0	75-07-0	C2H4O		C00084	33792	3384	InChI=1S/C2H4O/c1-2-3/h2H,1H3	8	2	4	0	1	0	0	0	0	0	0	0	0	0
acald[m]	Mitochondria	Acetaldehyde	C2H4O	Completely Reviewed	0	75-07-0	C2H4O		C00084	33792	3384	InChI=1S/C2H4O/c1-2-3/h2H,1H3	7.8	2	4	0	1	0	0	0	0	0	0	0	0	0
acald[x]	Glyoxysome	Acetaldehyde	C2H4O	Completely Reviewed	0	75-07-0	C2H4O		C00084	33792	3384	InChI=1S/C2H4O/c1-2-3/h2H,1H3	8.2	2	4	0	1	0	0	0	0	0	0	0	0	0
acaro[h]	Chloroplast	alpha-Carotene	C40H56	Completely Reviewed	0	7488-99-5	C40H56		C05433		7797	InChI=1S/C40H56/c1-31(19-13-21-33(3)25-27-37-35(5)23-15-29-39(37,7)8)17-11-12-18-32(2)20-14-22-34(4)26-28-38-36(6)24-16-30-40(38,9)10/h11-14,17-23,25-28,37H,15-16,24,29-30H2,1-10H3/b12-11+,19-13+,20-14+,27-25+,28-26+,31-17+,32-18+,33-21+,34-22+	8	40	56	0	0	0	0	0	0	0	0	0	0	0
acaro[u]	Thylakoid Lumen	alpha-Carotene	C40H56	Completely Reviewed	0	7488-99-5	C40H56		C05433		7797	InChI=1S/C40H56/c1-31(19-13-21-33(3)25-27-37-35(5)23-15-29-39(37,7)8)17-11-12-18-32(2)20-14-22-34(4)26-28-38-36(6)24-16-30-40(38,9)10/h11-14,17-23,25-28,37H,15-16,24,29-30H2,1-10H3/b12-11+,19-13+,20-14+,27-25+,28-26+,31-17+,32-18+,33-21+,34-22+	8	40	56	0	0	0	0	0	0	0	0	0	0	0
accoa	Cytosol	Acetyl-CoA	C23H34N7O17P3S	Completely Reviewed	-4	72-89-9	C23H38N7O17P3S		C00024	33558	3326	InChI=1S/C23H38N7O17P3S/c1-12(31)51-7-6-25-14(32)4-5-26-21(35)18(34)23(2,3)9-44-50(41,42)47-49(39,40)43-8-13-17(46-48(36,37)38)16(33)22(45-13)30-11-29-15-19(24)27-10-28-20(15)30/h10-11,13,16-18,22,33-34H,4-9H2,1-3H3,(H,25,32)(H,26,35)(H,39,40)(H,41,42)(H2,24,27,28)(H2,36,37,38)/t13-,16-,17-,18?,22-/m1/s1	7.1	23	34	7	17	3	1	0	0	0	0	0	0	0
accoa[h]	Chloroplast	Acetyl-CoA	C23H34N7O17P3S	Completely Reviewed	-4	72-89-9	C23H38N7O17P3S		C00024	33558	3326	InChI=1S/C23H38N7O17P3S/c1-12(31)51-7-6-25-14(32)4-5-26-21(35)18(34)23(2,3)9-44-50(41,42)47-49(39,40)43-8-13-17(46-48(36,37)38)16(33)22(45-13)30-11-29-15-19(24)27-10-28-20(15)30/h10-11,13,16-18,22,33-34H,4-9H2,1-3H3,(H,25,32)(H,26,35)(H,39,40)(H,41,42)(H2,24,27,28)(H2,36,37,38)/t13-,16-,17-,18?,22-/m1/s1	8	23	34	7	17	3	1	0	0	0	0	0	0	0
accoa[m]	Mitochondria	Acetyl-CoA	C23H34N7O17P3S	Completely Reviewed	-4	72-89-9	C23H38N7O17P3S		C00024	33558	3326	InChI=1S/C23H38N7O17P3S/c1-12(31)51-7-6-25-14(32)4-5-26-21(35)18(34)23(2,3)9-44-50(41,42)47-49(39,40)43-8-13-17(46-48(36,37)38)16(33)22(45-13)30-11-29-15-19(24)27-10-28-20(15)30/h10-11,13,16-18,22,33-34H,4-9H2,1-3H3,(H,25,32)(H,26,35)(H,39,40)(H,41,42)(H2,24,27,28)(H2,36,37,38)/t13-,16-,17-,18?,22-/m1/s1	7.8	23	34	7	17	3	1	0	0	0	0	0	0	0
accoa[s]	Eyespot	Acetyl-CoA	C23H34N7O17P3S	Completely Reviewed	-4	72-89-9	C23H38N7O17P3S		C00024	33558	3326	InChI=1S/C23H38N7O17P3S/c1-12(31)51-7-6-25-14(32)4-5-26-21(35)18(34)23(2,3)9-44-50(41,42)47-49(39,40)43-8-13-17(46-48(36,37)38)16(33)22(45-13)30-11-29-15-19(24)27-10-28-20(15)30/h10-11,13,16-18,22,33-34H,4-9H2,1-3H3,(H,25,32)(H,26,35)(H,39,40)(H,41,42)(H2,24,27,28)(H2,36,37,38)/t13-,16-,17-,18?,22-/m1/s1	8	23	34	7	17	3	1	0	0	0	0	0	0	0
accoa[x]	Glyoxysome	Acetyl-CoA	C23H34N7O17P3S	Completely Reviewed	-4	72-89-9	C23H38N7O17P3S		C00024	33558	3326	InChI=1S/C23H38N7O17P3S/c1-12(31)51-7-6-25-14(32)4-5-26-21(35)18(34)23(2,3)9-44-50(41,42)47-49(39,40)43-8-13-17(46-48(36,37)38)16(33)22(45-13)30-11-29-15-19(24)27-10-28-20(15)30/h10-11,13,16-18,22,33-34H,4-9H2,1-3H3,(H,25,32)(H,26,35)(H,39,40)(H,41,42)(H2,24,27,28)(H2,36,37,38)/t13-,16-,17-,18?,22-/m1/s1	8.2	23	34	7	17	3	1	0	0	0	0	0	0	0
acg5p	Cytosol	N-Acetyl-L-glutamyl 5-phosphate	C7H9NO8P	Completely Reviewed	-3		C7H12NO8P		C04133	43209	6819	InChI=1S/C7H12NO8P/c1-4(9)8-5(7(11)12)2-3-6(10)16-17(13,14)15/h5H,2-3H2,1H3,(H,8,9)(H,11,12)(H2,13,14,15)/t5-/m0/s1	7.1	7	9	1	8	1	0	0	0	0	0	0	0	0
acg5sa	Cytosol	N-Acetyl-L-glutamate 5-semialdehyde	C7H10NO4	Completely Reviewed	-1		C7H11NO4		C01250	37191	4470	InChI=1S/C7H11NO4/c1-5(10)8-6(7(11)12)3-2-4-9/h4,6H,2-3H2,1H3,(H,8,10)(H,11,12)/t6-/m0/s1	7.1	7	10	1	4	0	0	0	0	0	0	0	0	0
acg5sa[m]	Mitochondria	N-Acetyl-L-glutamate 5-semialdehyde	C7H10NO4	Completely Reviewed	-1		C7H11NO4		C01250	37191	4470	InChI=1S/C7H11NO4/c1-5(10)8-6(7(11)12)3-2-4-9/h4,6H,2-3H2,1H3,(H,8,10)(H,11,12)/t6-/m0/s1	7.8	7	10	1	4	0	0	0	0	0	0	0	0	0
acgam1p	Cytosol	N-Acetyl-D-glucosamine 1-phosphate	C8H14NO9P	Completely Reviewed	-2		C8H16NO9P		C04256	43457	6921	InChI=1S/C8H16NO9P/c1-3(11)9-5-7(13)6(12)4(2-10)17-8(5)18-19(14,15)16/h4-8,10,12-13H,2H2,1H3,(H,9,11)(H2,14,15,16)/t4-,5-,6-,7-,8?/m1/s1	7.1	8	14	1	9	1	0	0	0	0	0	0	0	0
acgam6p	Cytosol	N-Acetyl-D-glucosamine 6-phosphate	C8H14NO9P	Completely Reviewed	-2	102029-88-9	C8H16NO9P		C00357	34733	3650	InChI=1S/C8H16NO9P/c1-3(10)9-5-7(12)6(11)4(18-8(5)13)2-17-19(14,15)16/h4-8,11-13H,2H2,1H3,(H,9,10)(H2,14,15,16)/t4-,5-,6-,7-,8+/m1/s1	7.1	8	14	1	9	1	0	0	0	0	0	0	0	0
acglu	Cytosol	N-Acetyl-L-glutamate	C7H9NO5	Completely Reviewed	-2	1188-37-0	C7H11NO5		C00624	35520	3897	InChI=1S/C7H11NO5/c1-4(9)8-5(7(12)13)2-3-6(10)11/h5H,2-3H2,1H3,(H,8,9)(H,10,11)(H,12,13)/t5-/m0/s1	7.1	7	9	1	5	0	0	0	0	0	0	0	0	0
achms	Cytosol	O-Acetyl-L-homoserine	C6H11NO4	Completely Reviewed	0		C6H11NO4		C01077	36760	4315	InChI=1S/C6H11NO4/c1-4(8)11-3-2-5(7)6(9)10/h5H,2-3,7H2,1H3,(H,9,10)/t5-/m0/s1	7.1	6	11	1	4	0	0	0	0	0	0	0	0	0
achms[h]	Chloroplast	O-Acetyl-L-homoserine	C6H11NO4	Completely Reviewed	0		C6H11NO4		C01077	36760	4315	InChI=1S/C6H11NO4/c1-4(8)11-3-2-5(7)6(9)10/h5H,2-3,7H2,1H3,(H,9,10)/t5-/m0/s1	8	6	11	1	4	0	0	0	0	0	0	0	0	0
acorn	Cytosol	N2-Acetyl-L-ornithine	C7H14N2O3	Completely Reviewed	0		C7H14N2O3		C00437	34982	3726	InChI=1S/C7H14N2O3/c1-5(10)9-6(7(11)12)3-2-4-8/h6H,2-4,8H2,1H3,(H,9,10)(H,11,12)/t6-/m0/s1	7.1	7	14	2	3	0	0	0	0	0	0	0	0	0
acorn[m]	Mitochondria	N2-Acetyl-L-ornithine	C7H14N2O3	Completely Reviewed	0		C7H14N2O3		C00437	34982	3726	InChI=1S/C7H14N2O3/c1-5(10)9-6(7(11)12)3-2-4-8/h6H,2-4,8H2,1H3,(H,9,10)(H,11,12)/t6-/m0/s1	7.8	7	14	2	3	0	0	0	0	0	0	0	0	0
ACP	Cytosol	acyl carrier protein	HSR	Completely Reviewed	0		HSR		C00229	1436893	3528		7.1	0	1	0	0	0	1	0	0	0	0	0	1	0
ACP[h]	Chloroplast	acyl carrier protein	HSR	Completely Reviewed	0		HSR		C00229	1436893	3528		8	0	1	0	0	0	1	0	0	0	0	0	1	0
acser	Cytosol	O-Acetyl-L-serine	C5H9NO4	Completely Reviewed	0	66638-22-0	C5H9NO4		C00979	36530	4228	InChI=1S/C5H9NO4/c1-3(7)10-2-4(6)5(8)9/h4H,2,6H2,1H3,(H,8,9)/t4-/m0/s1	7.1	5	9	1	4	0	0	0	0	0	0	0	0	0
acser[h]	Chloroplast	O-Acetyl-L-serine	C5H9NO4	Completely Reviewed	0	66638-22-0	C5H9NO4		C00979	36530	4228	InChI=1S/C5H9NO4/c1-3(7)10-2-4(6)5(8)9/h4H,2,6H2,1H3,(H,8,9)/t4-/m0/s1	8	5	9	1	4	0	0	0	0	0	0	0	0	0
acser[m]	Mitochondria	O-Acetyl-L-serine	C5H9NO4	Completely Reviewed	0	66638-22-0	C5H9NO4		C00979	36530	4228	InChI=1S/C5H9NO4/c1-3(7)10-2-4(6)5(8)9/h4H,2,6H2,1H3,(H,8,9)/t4-/m0/s1	7.8	5	9	1	4	0	0	0	0	0	0	0	0	0
actACP[h]	Chloroplast	Acetoacetyl-ACP	C4H5O2SR	Manually Reviewed	0		C4H5O2SR		C05744	1436931	8039		8	4	5	0	2	0	1	0	0	0	0	0	1	0
actp[h]	Chloroplast	Acetyl phosphate	C2H3O5P	Completely Reviewed	-2	19926-71-7	C2H5O5P		C00227	34318	3527	InChI=1S/C2H5O5P/c1-2(3)7-8(4,5)6/h1H3,(H2,4,5,6)	8	2	3	0	5	1	0	0	0	0	0	0	0	0
actp[m]	Mitochondria	Acetyl phosphate	C2H3O5P	Completely Reviewed	-2	19926-71-7	C2H5O5P		C00227	34318	3527	InChI=1S/C2H5O5P/c1-2(3)7-8(4,5)6/h1H3,(H2,4,5,6)	7.8	2	3	0	5	1	0	0	0	0	0	0	0	0
ad	Cytosol	acetamide	C2H6NO	Completely Reviewed	1	60-35-5	C2H5NO		C06244	1831451	8483	InChI=1S/C2H5NO/c1-2(3)4/h1H3,(H2,3,4)	7.1	2	6	1	1	0	0	0	0	0	0	0	0	0
ad[e]	Extra-organism	acetamide	C2H6NO	Completely Reviewed	1	60-35-5	C2H5NO		C06244	1831451	8483	InChI=1S/C2H5NO/c1-2(3)4/h1H3,(H2,3,4)	7	2	6	1	1	0	0	0	0	0	0	0	0	0
ade	Cytosol	Adenine	C5H5N5	Completely Reviewed	0	73-24-5	C5H5N5		C00147	34039	3447	InChI=1S/C5H5N5/c6-4-3-5(9-1-7-3)10-2-8-4/h1-2H,(H3,6,7,8,9,10)	7.1	5	5	5	0	0	0	0	0	0	0	0	0	0
ade[e]	Extra-organism	Adenine	C5H5N5	Completely Reviewed	0	73-24-5	C5H5N5		C00147	34039	3447	InChI=1S/C5H5N5/c6-4-3-5(9-1-7-3)10-2-8-4/h1-2H,(H3,6,7,8,9,10)	7	5	5	5	0	0	0	0	0	0	0	0	0	0
adhlam[h]	Chloroplast	S-Acetyldihydrolipoamide	C10H19NO2S2	Completely Reviewed	0		C10H19NO2S2		C01136		4367	InChI=1S/C10H19NO2S2/c1-8(12)15-9(6-7-14)4-2-3-5-10(11)13/h9,14H,2-7H2,1H3,(H2,11,13)	8	10	19	1	2	0	2	0	0	0	0	0	0	0
adhlam[m]	Mitochondria	S-Acetyldihydrolipoamide	C10H19NO2S2	Completely Reviewed	0		C10H19NO2S2		C01136		4367	InChI=1S/C10H19NO2S2/c1-8(12)15-9(6-7-14)4-2-3-5-10(11)13/h9,14H,2-7H2,1H3,(H2,11,13)	7.8	10	19	1	2	0	2	0	0	0	0	0	0	0
adn	Cytosol	Adenosine	C10H13N5O4	Completely Reviewed	0	58-61-7	C10H13N5O4		C00212	34273	3512	InChI=1S/C10H13N5O4/c11-8-5-9(13-2-12-8)15(3-14-5)10-7(18)6(17)4(1-16)19-10/h2-4,6-7,10,16-18H,1H2,(H2,11,12,13)/t4-,6-,7-,10-/m1/s1	7.1	10	13	5	4	0	0	0	0	0	0	0	0	0
adn[m]	Mitochondria	Adenosine	C10H13N5O4	Completely Reviewed	0	58-61-7	C10H13N5O4		C00212	34273	3512	InChI=1S/C10H13N5O4/c11-8-5-9(13-2-12-8)15(3-14-5)10-7(18)6(17)4(1-16)19-10/h2-4,6-7,10,16-18H,1H2,(H2,11,12,13)/t4-,6-,7-,10-/m1/s1	7.8	10	13	5	4	0	0	0	0	0	0	0	0	0
adp	Cytosol	ADP	C10H12N5O10P2	Completely Reviewed	-3	58-64-0	C10H15N5O10P2		C00008	33496	3310	InChI=1S/C10H15N5O10P2/c11-8-5-9(13-2-12-8)15(3-14-5)10-7(17)6(16)4(24-10)1-23-27(21,22)25-26(18,19)20/h2-4,6-7,10,16-17H,1H2,(H,21,22)(H2,11,12,13)(H2,18,19,20)/t4-,6-,7-,10-/m1/s1	7.1	10	12	5	10	2	0	0	0	0	0	0	0	0
adp[f]	Flagellum	ADP	C10H12N5O10P2	Completely Reviewed	-3	58-64-0	C10H15N5O10P2		C00008	33496	3310	InChI=1S/C10H15N5O10P2/c11-8-5-9(13-2-12-8)15(3-14-5)10-7(17)6(16)4(24-10)1-23-27(21,22)25-26(18,19)20/h2-4,6-7,10,16-17H,1H2,(H,21,22)(H2,11,12,13)(H2,18,19,20)/t4-,6-,7-,10-/m1/s1	7.1	10	12	5	10	2	0	0	0	0	0	0	0	0
adp[h]	Chloroplast	ADP	C10H12N5O10P2	Completely Reviewed	-3	58-64-0	C10H15N5O10P2		C00008	33496	3310	InChI=1S/C10H15N5O10P2/c11-8-5-9(13-2-12-8)15(3-14-5)10-7(17)6(16)4(24-10)1-23-27(21,22)25-26(18,19)20/h2-4,6-7,10,16-17H,1H2,(H,21,22)(H2,11,12,13)(H2,18,19,20)/t4-,6-,7-,10-/m1/s1	8	10	12	5	10	2	0	0	0	0	0	0	0	0
adp[m]	Mitochondria	ADP	C10H12N5O10P2	Completely Reviewed	-3	58-64-0	C10H15N5O10P2		C00008	33496	3310	InChI=1S/C10H15N5O10P2/c11-8-5-9(13-2-12-8)15(3-14-5)10-7(17)6(16)4(24-10)1-23-27(21,22)25-26(18,19)20/h2-4,6-7,10,16-17H,1H2,(H,21,22)(H2,11,12,13)(H2,18,19,20)/t4-,6-,7-,10-/m1/s1	7.8	10	12	5	10	2	0	0	0	0	0	0	0	0
adp[n]	Nucleus	ADP	C10H12N5O10P2	Completely Reviewed	-3	58-64-0	C10H15N5O10P2		C00008	33496	3310	InChI=1S/C10H15N5O10P2/c11-8-5-9(13-2-12-8)15(3-14-5)10-7(17)6(16)4(24-10)1-23-27(21,22)25-26(18,19)20/h2-4,6-7,10,16-17H,1H2,(H,21,22)(H2,11,12,13)(H2,18,19,20)/t4-,6-,7-,10-/m1/s1	7.4	10	12	5	10	2	0	0	0	0	0	0	0	0
adp[x]	Glyoxysome	ADP	C10H12N5O10P2	Completely Reviewed	-3	58-64-0	C10H15N5O10P2		C00008	33496	3310	InChI=1S/C10H15N5O10P2/c11-8-5-9(13-2-12-8)15(3-14-5)10-7(17)6(16)4(24-10)1-23-27(21,22)25-26(18,19)20/h2-4,6-7,10,16-17H,1H2,(H,21,22)(H2,11,12,13)(H2,18,19,20)/t4-,6-,7-,10-/m1/s1	7.4	10	12	5	10	2	0	0	0	0	0	0	0	0
adpglc[h]	Chloroplast	ADPglucose	C16H23N5O15P2	Completely Reviewed	-2		C16H25N5O15P2		C00498	35161	3781	InChI=1S/C16H25N5O15P2/c17-13-7-14(19-3-18-13)21(4-20-7)15-11(26)9(24)6(33-15)2-32-37(28,29)36-38(30,31)35-16-12(27)10(25)8(23)5(1-22)34-16/h3-6,8-12,15-16,22-27H,1-2H2,(H,28,29)(H,30,31)(H2,17,18,19)/t5-,6-,8-,9-,10+,11-,12-,15-,16-/m1/s1	8	16	23	5	15	2	0	0	0	0	0	0	0	0
adprib	Cytosol	ADPribose	C15H21N5O14P2	Completely Reviewed	-2		C15H23N5O14P2		C00301	34547	3595	InChI=1S/C15H23N5O14P2/c16-12-7-13(18-3-17-12)20(4-19-7)14-10(23)8(21)5(32-14)1-30-35(26,27)34-36(28,29)31-2-6-9(22)11(24)15(25)33-6/h3-6,8-11,14-15,21-25H,1-2H2,(H,26,27)(H,28,29)(H2,16,17,18)/t5-,6-,8-,9-,10-,11-,14-,15-/m1/s1	7.1	15	21	5	14	2	0	0	0	0	0	0	0	0
aflbala	Cytosol	alpha-Fluoro-beta-alanine	C3H6FNO2	Completely Reviewed	0	3821-81-6	C3H6FNO2		C16632		51090958	InChI=1S/C3H6FNO2/c4-2(1-5)3(6)7/h2H,1,5H2,(H,6,7)	7.1	3	6	1	2	0	0	1	0	0	0	0	0	0
aflburppa	Cytosol	alpha-Fluoro-beta-ureidopropionic acid	C4H7FN2O3	Completely Reviewed	0	5006-64-4	C4H7FN2O3		C16631		51090957	InChI=1S/C4H7FN2O3/c5-2(3(8)9)1-7-4(6)10/h2H,1H2,(H,8,9)(H3,6,7,10)	7.1	4	7	2	3	0	0	1	0	0	0	0	0	0
agm[m]	Mitochondria	Agmatine	C5H16N4	Completely Reviewed	2	306-60-5	C5H14N4		C00179	34153	3479	InChI=1S/C5H14N4/c6-3-1-2-4-9-5(7)8/h1-4,6H2,(H4,7,8,9)	7.8	5	16	4	0	0	0	0	0	0	0	0	0	0
agm[n]	Nucleus	Agmatine	C5H16N4	Completely Reviewed	2	306-60-5	C5H14N4		C00179	34153	3479	InChI=1S/C5H14N4/c6-3-1-2-4-9-5(7)8/h1-4,6H2,(H4,7,8,9)	7.4	5	16	4	0	0	0	0	0	0	0	0	0	0
ahcys	Cytosol	S-Adenosyl-L-homocysteine	C14H20N6O5S	Completely Reviewed	0	979-92-0	C14H20N6O5S		C00021	33543	3323	InChI=1S/C14H20N6O5S/c15-6(14(23)24)1-2-26-3-7-9(21)10(22)13(25-7)20-5-19-8-11(16)17-4-18-12(8)20/h4-7,9-10,13,21-22H,1-3,15H2,(H,23,24)(H2,16,17,18)/t6-,7+,9+,10+,13+/m0/s1	7.1	14	20	6	5	0	1	0	0	0	0	0	0	0
ahcys[g]	Golgi Apparatus	S-Adenosyl-L-homocysteine	C14H20N6O5S	Completely Reviewed	0	979-92-0	C14H20N6O5S		C00021	33543	3323	InChI=1S/C14H20N6O5S/c15-6(14(23)24)1-2-26-3-7-9(21)10(22)13(25-7)20-5-19-8-11(16)17-4-18-12(8)20/h4-7,9-10,13,21-22H,1-3,15H2,(H,23,24)(H2,16,17,18)/t6-,7+,9+,10+,13+/m0/s1	6.5	14	20	6	5	0	1	0	0	0	0	0	0	0
ahcys[h]	Chloroplast	S-Adenosyl-L-homocysteine	C14H20N6O5S	Completely Reviewed	0	979-92-0	C14H20N6O5S		C00021	33543	3323	InChI=1S/C14H20N6O5S/c15-6(14(23)24)1-2-26-3-7-9(21)10(22)13(25-7)20-5-19-8-11(16)17-4-18-12(8)20/h4-7,9-10,13,21-22H,1-3,15H2,(H,23,24)(H2,16,17,18)/t6-,7+,9+,10+,13+/m0/s1	8	14	20	6	5	0	1	0	0	0	0	0	0	0
ahcys[m]	Mitochondria	S-Adenosyl-L-homocysteine	C14H20N6O5S	Completely Reviewed	0	979-92-0	C14H20N6O5S		C00021	33543	3323	InChI=1S/C14H20N6O5S/c15-6(14(23)24)1-2-26-3-7-9(21)10(22)13(25-7)20-5-19-8-11(16)17-4-18-12(8)20/h4-7,9-10,13,21-22H,1-3,15H2,(H,23,24)(H2,16,17,18)/t6-,7+,9+,10+,13+/m0/s1	7.8	14	20	6	5	0	1	0	0	0	0	0	0	0
ahcys[n]	Nucleus	S-Adenosyl-L-homocysteine	C14H20N6O5S	Completely Reviewed	0	979-92-0	C14H20N6O5S		C00021	33543	3323	InChI=1S/C14H20N6O5S/c15-6(14(23)24)1-2-26-3-7-9(21)10(22)13(25-7)20-5-19-8-11(16)17-4-18-12(8)20/h4-7,9-10,13,21-22H,1-3,15H2,(H,23,24)(H2,16,17,18)/t6-,7+,9+,10+,13+/m0/s1	7.4	14	20	6	5	0	1	0	0	0	0	0	0	0
ahdt	Cytosol	2-Amino-4-hydroxy-6-(erythro-1,2,3-trihydroxypropyl)dihydropteridinetriphosphate	C9H11N5O13P3	Completely Reviewed	-5		C9H16N5O13P3		C04895	44843	7446	InChI=1S/C9H16N5O13P3/c10-9-13-7-5(8(17)14-9)12-3(1-11-7)6(16)4(15)2-25-29(21,22)27-30(23,24)26-28(18,19)20/h4,6,15-16H,1-2H2,(H,21,22)(H,23,24)(H2,18,19,20)(H4,10,11,13,14,17)/t4-,6+/m1/s1	7.1	9	11	5	13	3	0	0	0	0	0	0	0	0
aicar	Cytosol	5-Amino-1-(5-Phospho-D-ribosyl)imidazole-4-carboxamide	C9H13N4O8P	Completely Reviewed	-2	3031-94-5	C9H15N4O8P		C04677	44312	7258	InChI=1S/C9H15N4O8P/c10-7-4(8(11)16)12-2-13(7)9-6(15)5(14)3(21-9)1-20-22(17,18)19/h2-3,5-6,9,14-15H,1,10H2,(H2,11,16)(H2,17,18,19)/t3-,5-,6-,9-/m1/s1	7.1	9	13	4	8	1	0	0	0	0	0	0	0	0
aicar[h]	Chloroplast	5-Amino-1-(5-Phospho-D-ribosyl)imidazole-4-carboxamide	C9H13N4O8P	Completely Reviewed	-2	3031-94-5	C9H15N4O8P		C04677	44312	7258	InChI=1S/C9H15N4O8P/c10-7-4(8(11)16)12-2-13(7)9-6(15)5(14)3(21-9)1-20-22(17,18)19/h2-3,5-6,9,14-15H,1,10H2,(H2,11,16)(H2,17,18,19)/t3-,5-,6-,9-/m1/s1	8	9	13	4	8	1	0	0	0	0	0	0	0	0
air	Cytosol	5-amino-1-(5-phospho-D-ribosyl)imidazole	C8H13N3O7P	Completely Reviewed	-1	25635-88-5	C8H14N3O7P		C03373	41727	6208	InChI=1S/C8H14N3O7P/c9-5-1-10-3-11(5)8-7(13)6(12)4(18-8)2-17-19(14,15)16/h1,3-4,6-8,12-13H,2,9H2,(H2,14,15,16)/t4-,6-,7-,8-/m1/s1	7.1	8	13	3	7	1	0	0	0	0	0	0	0	0
air[h]	Chloroplast	5-amino-1-(5-phospho-D-ribosyl)imidazole	C8H12N3O7P	Completely Reviewed	-2	25635-88-5	C8H14N3O7P		C03373	41727	6208	InChI=1S/C8H14N3O7P/c9-5-1-10-3-11(5)8-7(13)6(12)4(18-8)2-17-19(14,15)16/h1,3-4,6-8,12-13H,2,9H2,(H2,14,15,16)/t4-,6-,7-,8-/m1/s1	8	8	12	3	7	1	0	0	0	0	0	0	0	0
akg	Cytosol	2-Oxoglutarate	C5H4O5	Completely Reviewed	-2	328-50-7	C5H6O5		C00026	33565	3328	InChI=1S/C5H6O5/c6-3(5(9)10)1-2-4(7)8/h1-2H2,(H,7,8)(H,9,10)	7.1	5	4	0	5	0	0	0	0	0	0	0	0	0
akg[h]	Chloroplast	2-Oxoglutarate	C5H4O5	Completely Reviewed	-2	328-50-7	C5H6O5		C00026	33565	3328	InChI=1S/C5H6O5/c6-3(5(9)10)1-2-4(7)8/h1-2H2,(H,7,8)(H,9,10)	8	5	4	0	5	0	0	0	0	0	0	0	0	0
akg[m]	Mitochondria	2-Oxoglutarate	C5H4O5	Completely Reviewed	-2	328-50-7	C5H6O5		C00026	33565	3328	InChI=1S/C5H6O5/c6-3(5(9)10)1-2-4(7)8/h1-2H2,(H,7,8)(H,9,10)	7.8	5	4	0	5	0	0	0	0	0	0	0	0	0
ala-B	Cytosol	beta-Alanine	C3H7NO2	Completely Reviewed	0	107-95-9	C3H7NO2		C00099	33848	3399	InChI=1S/C3H7NO2/c4-2-1-3(5)6/h1-2,4H2,(H,5,6)	7.1	3	7	1	2	0	0	0	0	0	0	0	0	0
ala-B[h]	Chloroplast	beta-Alanine	C3H7NO2	Completely Reviewed	0	107-95-9	C3H7NO2		C00099	33848	3399	InChI=1S/C3H7NO2/c4-2-1-3(5)6/h1-2,4H2,(H,5,6)	8	3	7	1	2	0	0	0	0	0	0	0	0	0
ala-B[m]	Mitochondria	beta-Alanine	C3H7NO2	Completely Reviewed	0	107-95-9	C3H7NO2		C00099	33848	3399	InChI=1S/C3H7NO2/c4-2-1-3(5)6/h1-2,4H2,(H,5,6)	7.8	3	7	1	2	0	0	0	0	0	0	0	0	0
alac-S[h]	Chloroplast	(S)-2-Acetolactate	C5H7O4	Completely Reviewed	-1		C5H8O4		C06010	109372	8282	InChI=1S/C5H8O4/c1-3(6)5(2,9)4(7)8/h9H,1-2H3,(H,7,8)/t5-/m0/s1	8	5	7	0	4	0	0	0	0	0	0	0	0	0
alac-S[m]	Mitochondria	(S)-2-Acetolactate	C5H7O4	Completely Reviewed	-1		C5H8O4		C06010	109372	8282	InChI=1S/C5H8O4/c1-3(6)5(2,9)4(7)8/h9H,1-2H3,(H,7,8)/t5-/m0/s1	7.8	5	7	0	4	0	0	0	0	0	0	0	0	0
ala-L	Cytosol	L-Alanine	C3H7NO2	Completely Reviewed	0	56-41-7	C3H7NO2		C00041	33629	3343	InChI=1S/C3H7NO2/c1-2(4)3(5)6/h2H,4H2,1H3,(H,5,6)/t2-/m0/s1	7.1	3	7	1	2	0	0	0	0	0	0	0	0	0
ala-L[m]	Mitochondria	L-Alanine	C3H7NO2	Completely Reviewed	0	56-41-7	C3H7NO2		C00041	33629	3343	InChI=1S/C3H7NO2/c1-2(4)3(5)6/h2H,4H2,1H3,(H,5,6)/t2-/m0/s1	7.8	3	7	1	2	0	0	0	0	0	0	0	0	0
ala-L[x]	Glyoxysome	L-Alanine	C3H7NO2	Completely Reviewed	0	56-41-7	C3H7NO2		C00041	33629	3343	InChI=1S/C3H7NO2/c1-2(4)3(5)6/h2H,4H2,1H3,(H,5,6)/t2-/m0/s1	8.2	3	7	1	2	0	0	0	0	0	0	0	0	0
alatrna[m]	Mitochondria	L-Alanyl-tRNA(Ala)	C13H22NO11PR2	Not Reviewed	0		C13H22NO11PR2		C00886	52727	4142		7.8	13	22	1	11	1	0	0	0	0	0	0	2	0
allphn	Cytosol	Allophanate	C2H3N2O3	Completely Reviewed	-1		C2H4N2O3		C01010	1485295	4255	InChI=1S/C2H4N2O3/c3-1(5)4-2(6)7/h(H,6,7)(H3,3,4,5)	7.1	2	3	2	3	0	0	0	0	0	0	0	0	0
allphn[m]	Mitochondria	Allophanate	C2H3N2O3	Completely Reviewed	-1		C2H4N2O3		C01010	1485295	4255	InChI=1S/C2H4N2O3/c3-1(5)4-2(6)7/h(H,6,7)(H3,3,4,5)	7.8	2	3	2	3	0	0	0	0	0	0	0	0	0
alltn	Cytosol	Allantoin	C4H5N4O3	Completely Reviewed	-1	97-59-6	C4H6N4O3		C01551	37849	4709	InChI=1S/C4H6N4O3/c5-3(10)6-1-2(9)8-4(11)7-1/h1H,(H3,5,6,10)(H2,7,8,9,11)	7.1	4	5	4	3	0	0	0	0	0	0	0	0	0
alltn[e]	Extra-organism	Allantoin	C4H5N4O3	Completely Reviewed	-1	97-59-6	C4H6N4O3		C01551	37849	4709	InChI=1S/C4H6N4O3/c5-3(10)6-1-2(9)8-4(11)7-1/h1H,(H3,5,6,10)(H2,7,8,9,11)	7	4	5	4	3	0	0	0	0	0	0	0	0	0
alltn[m]	Mitochondria	Allantoin	C4H4N4O3	Completely Reviewed	-2	97-59-6	C4H6N4O3		C01551	37849	4709	InChI=1S/C4H6N4O3/c5-3(10)6-1-2(9)8-4(11)7-1/h1H,(H3,5,6,10)(H2,7,8,9,11)	7.8	4	4	4	3	0	0	0	0	0	0	0	0	0
alltt	Cytosol	Allantoate	C4H7N4O4	Completely Reviewed	-1	99-16-1	C4H8N4O4		C00499	35164	3782	InChI=1S/C4H8N4O4/c5-3(11)7-1(2(9)10)8-4(6)12/h1H,(H,9,10)(H3,5,7,11)(H3,6,8,12)	7.1	4	7	4	4	0	0	0	0	0	0	0	0	0
alltt[e]	Extra-organism	Allantoate	C4H7N4O4	Completely Reviewed	-1	99-16-1	C4H8N4O4		C00499	35164	3782	InChI=1S/C4H8N4O4/c5-3(11)7-1(2(9)10)8-4(6)12/h1H,(H,9,10)(H3,5,7,11)(H3,6,8,12)	7	4	7	4	4	0	0	0	0	0	0	0	0	0
alltt[m]	Mitochondria	Allantoate	C4H7N4O4	Completely Reviewed	-1	99-16-1	C4H8N4O4		C00499	35164	3782	InChI=1S/C4H8N4O4/c5-3(11)7-1(2(9)10)8-4(6)12/h1H,(H,9,10)(H3,5,7,11)(H3,6,8,12)	7.8	4	7	4	4	0	0	0	0	0	0	0	0	0
alpro[m]	Mitochondria	S-Aminomethyldihydrolipoylprotein	C9H19N2OS2R	Manually Reviewed	0		C9H19N2OS2R		C01242	37170	4463		7.8	9	19	2	1	0	2	0	0	0	0	0	1	0
amet	Cytosol	S-Adenosyl-L-methionine	C15H23N6O5S	Completely Reviewed	1	29908-03-0	C15H22N6O5S		C00019	33530	3321	InChI=1S/C15H22N6O5S/c1-27(3-2-7(16)15(24)25)4-8-10(22)11(23)14(26-8)21-6-20-9-12(17)18-5-19-13(9)21/h5-8,10-11,14,22-23H,2-4,16H2,1H3,(H2-,17,18,19,24,25)/t7-,8+,10+,11+,14+,27?/m0/s1	7.1	15	23	6	5	0	1	0	0	0	0	0	0	0
amet[g]	Golgi Apparatus	S-Adenosyl-L-methionine	C15H23N6O5S	Completely Reviewed	1	29908-03-0	C15H22N6O5S		C00019	33530	3321	InChI=1S/C15H22N6O5S/c1-27(3-2-7(16)15(24)25)4-8-10(22)11(23)14(26-8)21-6-20-9-12(17)18-5-19-13(9)21/h5-8,10-11,14,22-23H,2-4,16H2,1H3,(H2-,17,18,19,24,25)/t7-,8+,10+,11+,14+,27?/m0/s1	6.5	15	23	6	5	0	1	0	0	0	0	0	0	0
amet[h]	Chloroplast	S-Adenosyl-L-methionine	C15H23N6O5S	Completely Reviewed	1	29908-03-0	C15H22N6O5S		C00019	33530	3321	InChI=1S/C15H22N6O5S/c1-27(3-2-7(16)15(24)25)4-8-10(22)11(23)14(26-8)21-6-20-9-12(17)18-5-19-13(9)21/h5-8,10-11,14,22-23H,2-4,16H2,1H3,(H2-,17,18,19,24,25)/t7-,8+,10+,11+,14+,27?/m0/s1	8	15	23	6	5	0	1	0	0	0	0	0	0	0
amet[m]	Mitochondria	S-Adenosyl-L-methionine	C15H23N6O5S	Completely Reviewed	1	29908-03-0	C15H22N6O5S		C00019	33530	3321	InChI=1S/C15H22N6O5S/c1-27(3-2-7(16)15(24)25)4-8-10(22)11(23)14(26-8)21-6-20-9-12(17)18-5-19-13(9)21/h5-8,10-11,14,22-23H,2-4,16H2,1H3,(H2-,17,18,19,24,25)/t7-,8+,10+,11+,14+,27?/m0/s1	7.8	15	23	6	5	0	1	0	0	0	0	0	0	0
amet[n]	Nucleus	S-Adenosyl-L-methionine	C15H23N6O5S	Completely Reviewed	1	29908-03-0	C15H22N6O5S		C00019	33530	3321	InChI=1S/C15H22N6O5S/c1-27(3-2-7(16)15(24)25)4-8-10(22)11(23)14(26-8)21-6-20-9-12(17)18-5-19-13(9)21/h5-8,10-11,14,22-23H,2-4,16H2,1H3,(H2-,17,18,19,24,25)/t7-,8+,10+,11+,14+,27?/m0/s1	7.4	15	23	6	5	0	1	0	0	0	0	0	0	0
ametam	Cytosol	S-Adenosylmethioninamine	C14H24N6O3S	Completely Reviewed	2		C14H23N6O3S		C01137	36895	4368	InChI=1S/C14H23N6O3S/c1-24(4-2-3-15)5-8-10(21)11(22)14(23-8)20-7-19-9-12(16)17-6-18-13(9)20/h6-8,10-11,14,21-22H,2-5,15H2,1H3,(H2,16,17,18)/q+1/t8-,10-,11-,14-,24?/m1/s1	7.1	14	24	6	3	0	1	0	0	0	0	0	0	0
ametam[h]	Chloroplast	S-Adenosylmethioninamine	C14H24N6O3S	Completely Reviewed	2		C14H23N6O3S		C01137	36895	4368	InChI=1S/C14H23N6O3S/c1-24(4-2-3-15)5-8-10(21)11(22)14(23-8)20-7-19-9-12(16)17-6-18-13(9)20/h6-8,10-11,14,21-22H,2-5,15H2,1H3,(H2,16,17,18)/q+1/t8-,10-,11-,14-,24?/m1/s1	8	14	24	6	3	0	1	0	0	0	0	0	0	0
ametam[m]	Mitochondria	S-Adenosylmethioninamine	C14H24N6O3S	Completely Reviewed	2		C14H23N6O3S		C01137	36895	4368	InChI=1S/C14H23N6O3S/c1-24(4-2-3-15)5-8-10(21)11(22)14(23-8)20-7-19-9-12(16)17-6-18-13(9)20/h6-8,10-11,14,21-22H,2-5,15H2,1H3,(H2,16,17,18)/q+1/t8-,10-,11-,14-,24?/m1/s1	7.8	14	24	6	3	0	1	0	0	0	0	0	0	0
amp	Cytosol	AMP	C10H12N5O7P	Completely Reviewed	-2	61-19-8	C10H14N5O7P		C00020	33534	3322	InChI=1S/C10H14N5O7P/c11-8-5-9(13-2-12-8)15(3-14-5)10-7(17)6(16)4(22-10)1-21-23(18,19)20/h2-4,6-7,10,16-17H,1H2,(H2,11,12,13)(H2,18,19,20)/t4-,6-,7-,10-/m1/s1	7.1	10	12	5	7	1	0	0	0	0	0	0	0	0
amp[h]	Chloroplast	AMP	C10H12N5O7P	Completely Reviewed	-2	61-19-8	C10H14N5O7P		C00020	33534	3322	InChI=1S/C10H14N5O7P/c11-8-5-9(13-2-12-8)15(3-14-5)10-7(17)6(16)4(22-10)1-21-23(18,19)20/h2-4,6-7,10,16-17H,1H2,(H2,11,12,13)(H2,18,19,20)/t4-,6-,7-,10-/m1/s1	8	10	12	5	7	1	0	0	0	0	0	0	0	0
amp[m]	Mitochondria	AMP	C10H12N5O7P	Completely Reviewed	-2	61-19-8	C10H14N5O7P		C00020	33534	3322	InChI=1S/C10H14N5O7P/c11-8-5-9(13-2-12-8)15(3-14-5)10-7(17)6(16)4(22-10)1-21-23(18,19)20/h2-4,6-7,10,16-17H,1H2,(H2,11,12,13)(H2,18,19,20)/t4-,6-,7-,10-/m1/s1	7.8	10	12	5	7	1	0	0	0	0	0	0	0	0
amp[n]	Nucleus	AMP	C10H12N5O7P	Completely Reviewed	-2	61-19-8	C10H14N5O7P		C00020	33534	3322	InChI=1S/C10H14N5O7P/c11-8-5-9(13-2-12-8)15(3-14-5)10-7(17)6(16)4(22-10)1-21-23(18,19)20/h2-4,6-7,10,16-17H,1H2,(H2,11,12,13)(H2,18,19,20)/t4-,6-,7-,10-/m1/s1	7.4	10	12	5	7	1	0	0	0	0	0	0	0	0
ans	Cytosol	Anserine	C10H16N4O3	Completely Reviewed	0	584-85-0	C10H16N4O3		C01262		4481	InChI=1S/C10H16N4O3/c1-14-6-12-5-7(14)4-8(10(16)17)13-9(15)2-3-11/h5-6,8H,2-4,11H2,1H3,(H,13,15)(H,16,17)/t8-/m0/s1	7.1	10	16	4	3	0	0	0	0	0	0	0	0	0
anth[h]	Chloroplast	Anthranilate	C7H6NO2	Completely Reviewed	-1	118-92-3	C7H7NO2		C00108	33883	3408	InChI=1S/C7H7NO2/c8-6-4-2-1-3-5(6)7(9)10/h1-4H,8H2,(H,9,10)	8	7	6	1	2	0	0	0	0	0	0	0	0	0
anxan[u]	Thylakoid Lumen	Antheraxanthin	C40H56O3	Completely Reviewed	0	640-03-9	C40H56O3		C08579		10772	InChI=1S/C40H56O3/c1-29(17-13-19-31(3)21-22-36-33(5)25-34(41)26-37(36,6)7)15-11-12-16-30(2)18-14-20-32(4)23-24-40-38(8,9)27-35(42)28-39(40,10)43-40/h11-24,34-35,41-42H,25-28H2,1-10H3/b12-11+,17-13+,18-14+,22-21+,24-23+,29-15+,30-16+,31-19+,32-20+/t34-,35+,39-,40+/m1/s1	8	40	56	0	3	0	0	0	0	0	0	0	0	0
ap4a[n]	Nucleus	P1,P4-Bis(5'-adenosyl) tetraphosphate	C20H24N10O19P4	Completely Reviewed	-4		C20H28N10O19P4		C01260	1484745	4479	InChI=1S/C20H28N10O19P4/c21-15-9-17(25-3-23-15)29(5-27-9)19-13(33)11(31)7(45-19)1-43-50(35,36)47-52(39,40)49-53(41,42)48-51(37,38)44-2-8-12(32)14(34)20(46-8)30-6-28-10-16(22)24-4-26-18(10)30/h3-8,11-14,19-20,31-34H,1-2H2,(H,35,36)(H,37,38)(H,39,40)(H,41,42)(H2,21,23,25)(H2,22,24,26)/t7-,8-,11-,12-,13-,14-,19-,20-/m1/s1	7.4	20	24	10	19	4	0	0	0	0	0	0	0	0
apoACP	Cytosol	Apo-[acyl-carrier-protein]	HSR	Not Reviewed	0		HSR		C03688	1452673	6463		7.1	0	1	0	0	0	1	0	0	0	0	0	1	0
apoACP[h]	Chloroplast	Apo-[acyl-carrier-protein]	HSR	Not Reviewed	0		HSR		C03688	1452673	6463		8	0	1	0	0	0	1	0	0	0	0	0	1	0
apocytc[h]	Chloroplast	Apocytochrome c	C8H12N4O4S2R4	Manually Reviewed	0		C8H12N4O4S2R4		C02248		5311		8	8	12	4	4	0	2	0	0	0	0	0	4	0
apocytc[m]	Mitochondria	Apocytochrome c	C8H12N4O4S2R4	Manually Reviewed	0		C8H12N4O4S2R4		C02248		5311		7.8	8	12	4	4	0	2	0	0	0	0	0	4	0
apofetn[h]	Chloroplast	Apoferritin	XFe	Completely Reviewed	0		XFe		C05779		8074		8	0	0	0	0	0	0	0	1	0	0	0	0	1
apotfen[h]	Chloroplast	Apotransferrin	XH2Fe	Completely Reviewed	0		XH2Fe		C05780		8075		8	0	2	0	0	0	0	0	1	0	0	0	0	1
apppa[n]	Nucleus	P1,P3-Bis(5'-adenosyl) triphosphate	C20H24N10O16P3	Completely Reviewed	-3		C20H27N10O16P3		C06197		8447	InChI=1S/C20H27N10O16P3/c21-15-9-17(25-3-23-15)29(5-27-9)19-13(33)11(31)7(43-19)1-41-47(35,36)45-49(39,40)46-48(37,38)42-2-8-12(32)14(34)20(44-8)30-6-28-10-16(22)24-4-26-18(10)30/h3-8,11-14,19-20,31-34H,1-2H2,(H,35,36)(H,37,38)(H,39,40)(H2,21,23,25)(H2,22,24,26)/t7-,8-,11-,12-,13-,14-,19-,20-/m1/s1	7.4	20	24	10	16	3	0	0	0	0	0	0	0	0
aps	Cytosol	Adenosine 5'-phosphosulfate	C10H12N5O10PS	Completely Reviewed	-2	485-84-7	C10H14N5O10PS		C00224	34307	3524	InChI=1S/C10H14N5O10PS/c11-8-5-9(13-2-12-8)15(3-14-5)10-7(17)6(16)4(24-10)1-23-26(18,19)25-27(20,21)22/h2-4,6-7,10,16-17H,1H2,(H,18,19)(H2,11,12,13)(H,20,21,22)/t4-,6-,7-,10-/m1/s1	7.1	10	12	5	10	1	1	0	0	0	0	0	0	0
aps[h]	Chloroplast	Adenosine 5'-phosphosulfate	C10H12N5O10PS	Completely Reviewed	-2	485-84-7	C10H14N5O10PS		C00224	34307	3524	InChI=1S/C10H14N5O10PS/c11-8-5-9(13-2-12-8)15(3-14-5)10-7(17)6(16)4(24-10)1-23-26(18,19)25-27(20,21)22/h2-4,6-7,10,16-17H,1H2,(H,18,19)(H2,11,12,13)(H,20,21,22)/t4-,6-,7-,10-/m1/s1	8	10	12	5	10	1	1	0	0	0	0	0	0	0
aps[m]	Mitochondria	Adenosine 5'-phosphosulfate	C10H12N5O10PS	Completely Reviewed	-2	485-84-7	C10H14N5O10PS		C00224	34307	3524	InChI=1S/C10H14N5O10PS/c11-8-5-9(13-2-12-8)15(3-14-5)10-7(17)6(16)4(24-10)1-23-26(18,19)25-27(20,21)22/h2-4,6-7,10,16-17H,1H2,(H,18,19)(H2,11,12,13)(H,20,21,22)/t4-,6-,7-,10-/m1/s1	7.8	10	12	5	10	1	1	0	0	0	0	0	0	0
aps[n]	Nucleus	Adenosine 5'-phosphosulfate	C10H12N5O10PS	Completely Reviewed	-2	485-84-7	C10H14N5O10PS		C00224	34307	3524	InChI=1S/C10H14N5O10PS/c11-8-5-9(13-2-12-8)15(3-14-5)10-7(17)6(16)4(24-10)1-23-26(18,19)25-27(20,21)22/h2-4,6-7,10,16-17H,1H2,(H,18,19)(H2,11,12,13)(H,20,21,22)/t4-,6-,7-,10-/m1/s1	7.4	10	12	5	10	1	1	0	0	0	0	0	0	0
arab-L	Cytosol	L-Arabinose	C5H10O5	Completely Reviewed	0	147-81-9	C5H10O5		C00259	34429	3558	InChI=1S/C5H10O5/c6-2-1-10-5(9)4(8)3(2)7/h2-9H,1H2/t2-,3-,4+,5?/m0/s1	7.1	5	10	0	5	0	0	0	0	0	0	0	0	0
arg-L	Cytosol	L-Arginine	C6H15N4O2	Completely Reviewed	1	74-79-3	C6H14N4O2		C00062	33707	3362	InChI=1S/C6H14N4O2/c7-4(5(11)12)2-1-3-10-6(8)9/h4H,1-3,7H2,(H,11,12)(H4,8,9,10)/t4-/m0/s1	7.1	6	15	4	2	0	0	0	0	0	0	0	0	0
arg-L[e]	Extra-organism	L-Arginine	C6H15N4O2	Completely Reviewed	1	74-79-3	C6H14N4O2		C00062	33707	3362	InChI=1S/C6H14N4O2/c7-4(5(11)12)2-1-3-10-6(8)9/h4H,1-3,7H2,(H,11,12)(H4,8,9,10)/t4-/m0/s1	7	6	15	4	2	0	0	0	0	0	0	0	0	0
arg-L[m]	Mitochondria	L-Arginine	C6H15N4O2	Completely Reviewed	1	74-79-3	C6H14N4O2		C00062	33707	3362	InChI=1S/C6H14N4O2/c7-4(5(11)12)2-1-3-10-6(8)9/h4H,1-3,7H2,(H,11,12)(H4,8,9,10)/t4-/m0/s1	7.8	6	15	4	2	0	0	0	0	0	0	0	0	0
argsuc	Cytosol	N(omega)-(L-Arginino)succinate	C10H17N4O6	Completely Reviewed	-1	2387-71-5	C10H18N4O6		C03406	41790	6235	InChI=1S/C10H18N4O6/c11-5(8(17)18)2-1-3-13-10(12)14-6(9(19)20)4-7(15)16/h5-6H,1-4,11H2,(H,15,16)(H,17,18)(H,19,20)(H3,12,13,14)/t5-,6?/m0/s1	7.1	10	17	4	6	0	0	0	0	0	0	0	0	0
argtrna	Cytosol	L-Arginyl-tRNA(Arg)	C6H14N4OR	Not Reviewed	2		C6H14N4OR		C02163	52745	5239		7.1	6	14	4	1	0	0	0	0	0	0	0	1	0
arso4	Cytosol	Aryl sulfate	C6H6O4S	Not Reviewed	0		C6H6O4S		C00850		4107		7.1	6	6	0	4	0	1	0	0	0	0	0	0	0
ascb-L[u]	Thylakoid Lumen	Ascorbate	C6H7O6	Completely Reviewed	-1	50-81-7	C6H8O6		C00072	33747	3372	InChI=1S/C6H8O6/c7-1-2(8)5-3(9)4(10)6(11)12-5/h2,5,7-8,10-11H,1H2/t2-,5+/m0/s1	8	6	7	0	6	0	0	0	0	0	0	0	0	0
asnglcnacglcnacman-LPAREN-man-LPAREN-manman-RPAREN-manman-RPAREN-manmanman	Cytosol	Asn(-b1)GlcNAc(4-b1)GlcNAc(4-b1)Man[(6-a1)Man[(6-a1)Man(2-a1)Man](3-a1)Man(2-a1)Man](3-a1)Man(2-a1)Man(2-a1)Man	C75H123N5O58R2	Manually Reviewed	0		C75H123N5O58R2		G00011				7.1	75	123	5	58	0	0	0	0	0	0	0	2	0
asnglcnacglcnacman-LPAREN-man-LPAREN-manman-RPAREN-manman-RPAREN-manmanmanglc	Cytosol	Asn(-b1)GlcNAc(4-b1)GlcNAc(4-b1)Man[(6-a1)Man[(6-a1)Man(2-a1)Man](3-a1)Man(2-a1)Man](3-a1)Man(2-a1)Man(2-a1)Man(3-a1)Glc	C81H133N5O63R2	Manually Reviewed	0		C81H133N5O63R2		G00010				7.1	81	133	5	63	0	0	0	0	0	0	0	2	0
asnglcnacglcnacman-LPAREN-man-LPAREN-manman-RPAREN-manman-RPAREN-manmanmanglcglc	Cytosol	Asn(-b1)GlcNAc(4-b1)GlcNAc(4-b1)Man[(6-a1)Man[(6-a1)Man(2-a1)Man](3-a1)Man(2-a1)Man](3-a1)Man(2-a1)Man(2-a1)Man(3-a1)Glc(3-a1)Glc	C87H143N5O68R2	Manually Reviewed	0		C87H143N5O68R2		G00171				7.1	87	143	5	68	0	0	0	0	0	0	0	2	0
asnglcnacglcnacman-LPAREN-man-LPAREN-manman-RPAREN-manman-RPAREN-manmanmanglcglcglc	Cytosol	Asn(-b1)GlcNAc(4-b1)GlcNAc(4-b1)Man[(6-a1)Man[(6-a1)Man(2-a1)Man](3-a1)Man(2-a1)Man](3-a1)Man(2-a1)Man(2-a1)Man(3-a1)Glc(3-a1)Glc(2-a1)Glc	C93H153N5O73R2	Manually Reviewed	0		C93H153N5O73R2		G00009				7.1	93	153	5	73	0	0	0	0	0	0	0	2	0
asnglcnacglcnacman-LPAREN-man-LPAREN-manman-RPAREN-man-RPAREN-man-LPAREN-man-RPAREN-manman	Cytosol	Asn(-b1)GlcNAc(4-b1)GlcNAc(4-b1)Man[(6-a1)Man[(6-a1)Man(2-a1)Man](3-a1)Man](3-a1)Man[(6-a1)Man](2-a1)Man(2-a1)Man	C75H123N5O58R2	Manually Reviewed	0		C75H123N5O58R2		G01813				7.1	75	123	5	58	0	0	0	0	0	0	0	2	0
asnglcnacglcnacman-LPAREN-man-LPAREN-manman-RPAREN-man-RPAREN-manmanman	Cytosol	Asn(-b1)GlcNAc(4-b1)GlcNAc(4-b1)Man[(6-a1)Man[(6-a1)Man(2-a1)Man](3-a1)Man](3-a1)Man(2-a1)Man(2-a1)Man	C69H113N5O53R2	Manually Reviewed	0		C69H113N5O53R2		G10694				7.1	69	113	5	53	0	0	0	0	0	0	0	2	0
asnglcnacglcnacman-LPAREN-man-LPAREN-man-RPAREN-man-RPAREN-man	Cytosol	Asn(-b1)GlcNAc(4-b1)GlcNAc(4-b1)Man[(6-a1)Man[(6-a1)Man](3-a1)Man](3-a1)Man	C51H83N5O38R2	Manually Reviewed	0		C51H83N5O38R2		G00012				7.1	51	83	5	38	0	0	0	0	0	0	0	2	0
asnglcnacglcnacman-LPAREN-man-RPAREN-man	Cytosol	Asn(-b1)GlcNAc(4-b1)GlcNAc(4-b1)Man[(6-a1)Man](3-a1)Man	C39H63N5O28R2	Manually Reviewed	0		C39H63N5O28R2		G10652				7.1	39	63	5	28	0	0	0	0	0	0	0	2	0
asn-L	Cytosol	L-Asparagine	C4H8N2O3	Completely Reviewed	0	70-47-3	C4H8N2O3		C00152	34055	3452	InChI=1S/C4H8N2O3/c5-2(4(8)9)1-3(6)7/h2H,1,5H2,(H2,6,7)(H,8,9)/t2-/m0/s1	7.1	4	8	2	3	0	0	0	0	0	0	0	0	0
asn-L[m]	Mitochondria	L-Asparagine	C4H7N2O3	Completely Reviewed	-1	70-47-3	C4H8N2O3		C00152	34055	3452	InChI=1S/C4H8N2O3/c5-2(4(8)9)1-3(6)7/h2H,1,5H2,(H2,6,7)(H,8,9)/t2-/m0/s1	7.8	4	7	2	3	0	0	0	0	0	0	0	0	0
asn-L[x]	Glyoxysome	L-Asparagine	C4H7N2O3	Completely Reviewed	-1	70-47-3	C4H8N2O3		C00152	34055	3452	InChI=1S/C4H8N2O3/c5-2(4(8)9)1-3(6)7/h2H,1,5H2,(H2,6,7)(H,8,9)/t2-/m0/s1	8.2	4	7	2	3	0	0	0	0	0	0	0	0	0
asntrna[m]	Mitochondria	L-Asparaginyl-tRNA(Asn)	C14H23N2O12PR2	Not Reviewed	1		C14H23N2O12PR2		C03402	52793	6232		7.8	14	23	2	12	1	0	0	0	0	0	0	2	0
Asn-X-Ser-FSLASH-Thr	Cytosol	protein-linked asparagine residue (N-glycosylation site)	C5H7N3O3R2	Not Reviewed	0		C5H7N3O3R2		C03021	1821398	5927		7.1	5	7	3	3	0	0	0	0	0	0	0	2	0
asp-L	Cytosol	L-Aspartate	C4H6NO4	Completely Reviewed	-1	56-84-8	C4H7NO4		C00049	33663	3351	InChI=1S/C4H7NO4/c5-2(4(8)9)1-3(6)7/h2H,1,5H2,(H,6,7)(H,8,9)/t2-/m0/s1	7.1	4	6	1	4	0	0	0	0	0	0	0	0	0
asp-L[h]	Chloroplast	L-Aspartate	C4H6NO4	Completely Reviewed	-1	56-84-8	C4H7NO4		C00049	33663	3351	InChI=1S/C4H7NO4/c5-2(4(8)9)1-3(6)7/h2H,1,5H2,(H,6,7)(H,8,9)/t2-/m0/s1	8	4	6	1	4	0	0	0	0	0	0	0	0	0
asp-L[m]	Mitochondria	L-Aspartate	C4H6NO4	Completely Reviewed	-1	56-84-8	C4H7NO4		C00049	33663	3351	InChI=1S/C4H7NO4/c5-2(4(8)9)1-3(6)7/h2H,1,5H2,(H,6,7)(H,8,9)/t2-/m0/s1	7.8	4	6	1	4	0	0	0	0	0	0	0	0	0
asp-L[x]	Glyoxysome	L-Aspartate	C4H6NO4	Completely Reviewed	-1	56-84-8	C4H7NO4		C00049	33663	3351	InChI=1S/C4H7NO4/c5-2(4(8)9)1-3(6)7/h2H,1,5H2,(H,6,7)(H,8,9)/t2-/m0/s1	8.2	4	6	1	4	0	0	0	0	0	0	0	0	0
aspsa	Cytosol	L-Aspartate 4-semialdehyde	C4H7NO3	Completely Reviewed	0		C4H7NO3		C00441	34990	3730	InChI=1S/C4H7NO3/c5-3(1-2-6)4(7)8/h2-3H,1,5H2,(H,7,8)/t3-/m0/s1	7.1	4	7	1	3	0	0	0	0	0	0	0	0	0
aspsa[h]	Chloroplast	L-Aspartate 4-semialdehyde	C4H7NO3	Completely Reviewed	0		C4H7NO3		C00441	34990	3730	InChI=1S/C4H7NO3/c5-3(1-2-6)4(7)8/h2-3H,1,5H2,(H,7,8)/t3-/m0/s1	8	4	7	1	3	0	0	0	0	0	0	0	0	0
asptrna[m]	Mitochondria	L-Aspartyl-tRNA(Asp)	C4H5NO3R	Not Reviewed	0		C4H5NO3R		C02984	52775	5893		7.8	4	5	1	3	0	0	0	0	0	0	0	1	0
asqdca18111Z160	Cytosol	2'-O-all-cis-5,9,12,15-octadecatetraenoyl-sulfoquinovosyldiacylglycerol (2'-18:4(5,9,12,15)/18:1(11Z)/16:0)	C61H105O13S	Manually Reviewed	-1		C61H106O13S						7.1	61	105	0	13	0	1	0	0	0	0	0	0	0
asqdca1819Z160	Cytosol	2'-O-all-cis-5,9,12,15-octadecatetraenoyl-sulfoquinovosyldiacylglycerol (2'-18:4(5,9,12,15)/18:1(9Z)/16:0)	C61H105O13S	Manually Reviewed	-1		C61H106O13S						7.1	61	105	0	13	0	1	0	0	0	0	0	0	0
asqdca1829Z12Z160	Cytosol	2'-O-all-cis-5,9,12,15-octadecatetraenoyl-sulfoquinovosyldiacylglycerol (2'-18:4(5,9,12,15)/18:2(9Z,12Z)/16:0)	C61H103O13S	Manually Reviewed	-1		C61H104O13S						7.1	61	103	0	13	0	1	0	0	0	0	0	0	0
asqdca1839Z12Z15Z160	Cytosol	2'-O-all-cis-5,9,12,15-octadecatetraenoyl-sulfoquinovosyldiacylglycerol (2'-18:4(5,9,12,15)/18:3(9Z,12Z,15Z)/16:0)	C61H101O13S	Manually Reviewed	-1		C61H102O13S						7.1	61	101	0	13	0	1	0	0	0	0	0	0	0
asqdpa18111Z160	Cytosol	2'-O-all-cis-5,9,12-octadecatrienoyl-sulfoquinovosyldiacylglycerol (2'-18:3(5,9,12)/18:1(11Z)/16:0)	C61H107O13S	Manually Reviewed	-1		C61H108O13S						7.1	61	107	0	13	0	1	0	0	0	0	0	0	0
asqdpa1819Z160	Cytosol	2'-O-all-cis-5,9,12-octadecatrienoyl-sulfoquinovosyldiacylglycerol (2'-18:3(5,9,12)/18:1(9Z)/16:0)	C61H107O13S	Manually Reviewed	-1		C61H108O13S						7.1	61	107	0	13	0	1	0	0	0	0	0	0	0
asqdpa1829Z12Z160	Cytosol	2'-O-all-cis-5,9,12-octadecatrienoyl-sulfoquinovosyldiacylglycerol (2'-18:3(5,9,12)/18:2(9Z,12Z)/16:0)	C61H105O13S	Manually Reviewed	-1		C61H106O13S						7.1	61	105	0	13	0	1	0	0	0	0	0	0	0
asqdpa1839Z12Z15Z160	Cytosol	2'-O-all-cis-5,9,12-octadecatrienoyl-sulfoquinovosyldiacylglycerol (2'-18:3(5,9,12)/18:3(9Z,12Z,15Z)/16:0)	C61H103O13S	Manually Reviewed	-1		C61H104O13S						7.1	61	103	0	13	0	1	0	0	0	0	0	0	0
atp	Cytosol	ATP	C10H12N5O13P3	Completely Reviewed	-4	56-65-5	C10H16N5O13P3		C00002	33477	3304	InChI=1S/C10H16N5O13P3/c11-8-5-9(13-2-12-8)15(3-14-5)10-7(17)6(16)4(26-10)1-25-30(21,22)28-31(23,24)27-29(18,19)20/h2-4,6-7,10,16-17H,1H2,(H,21,22)(H,23,24)(H2,11,12,13)(H2,18,19,20)/t4-,6-,7-,10-/m1/s1	7.1	10	12	5	13	3	0	0	0	0	0	0	0	0
atp[f]	Flagellum	ATP	C10H12N5O13P3	Completely Reviewed	-4	56-65-5	C10H16N5O13P3		C00002	33477	3304	InChI=1S/C10H16N5O13P3/c11-8-5-9(13-2-12-8)15(3-14-5)10-7(17)6(16)4(26-10)1-25-30(21,22)28-31(23,24)27-29(18,19)20/h2-4,6-7,10,16-17H,1H2,(H,21,22)(H,23,24)(H2,11,12,13)(H2,18,19,20)/t4-,6-,7-,10-/m1/s1	7.1	10	12	5	13	3	0	0	0	0	0	0	0	0
atp[h]	Chloroplast	ATP	C10H12N5O13P3	Completely Reviewed	-4	56-65-5	C10H16N5O13P3		C00002	33477	3304	InChI=1S/C10H16N5O13P3/c11-8-5-9(13-2-12-8)15(3-14-5)10-7(17)6(16)4(26-10)1-25-30(21,22)28-31(23,24)27-29(18,19)20/h2-4,6-7,10,16-17H,1H2,(H,21,22)(H,23,24)(H2,11,12,13)(H2,18,19,20)/t4-,6-,7-,10-/m1/s1	8	10	12	5	13	3	0	0	0	0	0	0	0	0
atp[m]	Mitochondria	ATP	C10H12N5O13P3	Completely Reviewed	-4	56-65-5	C10H16N5O13P3		C00002	33477	3304	InChI=1S/C10H16N5O13P3/c11-8-5-9(13-2-12-8)15(3-14-5)10-7(17)6(16)4(26-10)1-25-30(21,22)28-31(23,24)27-29(18,19)20/h2-4,6-7,10,16-17H,1H2,(H,21,22)(H,23,24)(H2,11,12,13)(H2,18,19,20)/t4-,6-,7-,10-/m1/s1	7.8	10	12	5	13	3	0	0	0	0	0	0	0	0
atp[n]	Nucleus	ATP	C10H12N5O13P3	Completely Reviewed	-4	56-65-5	C10H16N5O13P3		C00002	33477	3304	InChI=1S/C10H16N5O13P3/c11-8-5-9(13-2-12-8)15(3-14-5)10-7(17)6(16)4(26-10)1-25-30(21,22)28-31(23,24)27-29(18,19)20/h2-4,6-7,10,16-17H,1H2,(H,21,22)(H,23,24)(H2,11,12,13)(H2,18,19,20)/t4-,6-,7-,10-/m1/s1	7.4	10	12	5	13	3	0	0	0	0	0	0	0	0
avite1[h]	Chloroplast	alpha-Tocopherol	C29H50O2	Completely Reviewed	0	59-02-9	C29H50O2		C02477	2296507	5492	InChI=1S/C29H50O2/c1-20(2)12-9-13-21(3)14-10-15-22(4)16-11-18-29(8)19-17-26-25(7)27(30)23(5)24(6)28(26)31-29/h20-22,30H,9-19H2,1-8H3/t21-,22-,29-/m1/s1	8	29	50	0	2	0	0	0	0	0	0	0	0	0
b2coa	Cytosol	Crotonoyl-CoA	C25H36N7O17P3S	Completely Reviewed	-4	102680-35-3	C25H40N7O17P3S		C00877	36265	4133	InChI=1S/C25H40N7O17P3S/c1-4-5-16(34)53-9-8-27-15(33)6-7-28-23(37)20(36)25(2,3)11-46-52(43,44)49-51(41,42)45-10-14-19(48-50(38,39)40)18(35)24(47-14)32-13-31-17-21(26)29-12-30-22(17)32/h4-5,12-14,18-20,24,35-36H,6-11H2,1-3H3,(H,27,33)(H,28,37)(H,41,42)(H,43,44)(H2,26,29,30)(H2,38,39,40)/b5-4+/t14-,18-,19-,20?,24-/m1/s1	7.1	25	36	7	17	3	1	0	0	0	0	0	0	0
b2coa[h]	Chloroplast	Crotonoyl-CoA	C25H36N7O17P3S	Completely Reviewed	-4	102680-35-3	C25H40N7O17P3S		C00877	36265	4133	InChI=1S/C25H40N7O17P3S/c1-4-5-16(34)53-9-8-27-15(33)6-7-28-23(37)20(36)25(2,3)11-46-52(43,44)49-51(41,42)45-10-14-19(48-50(38,39)40)18(35)24(47-14)32-13-31-17-21(26)29-12-30-22(17)32/h4-5,12-14,18-20,24,35-36H,6-11H2,1-3H3,(H,27,33)(H,28,37)(H,41,42)(H,43,44)(H2,26,29,30)(H2,38,39,40)/b5-4+/t14-,18-,19-,20?,24-/m1/s1	7.1	25	36	7	17	3	1	0	0	0	0	0	0	0
b2coa[m]	Mitochondria	Crotonoyl-CoA	C25H36N7O17P3S	Completely Reviewed	-4	102680-35-3	C25H40N7O17P3S		C00877	36265	4133	InChI=1S/C25H40N7O17P3S/c1-4-5-16(34)53-9-8-27-15(33)6-7-28-23(37)20(36)25(2,3)11-46-52(43,44)49-51(41,42)45-10-14-19(48-50(38,39)40)18(35)24(47-14)32-13-31-17-21(26)29-12-30-22(17)32/h4-5,12-14,18-20,24,35-36H,6-11H2,1-3H3,(H,27,33)(H,28,37)(H,41,42)(H,43,44)(H2,26,29,30)(H2,38,39,40)/b5-4+/t14-,18-,19-,20?,24-/m1/s1	7.8	25	36	7	17	3	1	0	0	0	0	0	0	0
b2coa[x]	Glyoxysome	Crotonoyl-CoA	C25H36N7O17P3S	Completely Reviewed	-4	102680-35-3	C25H40N7O17P3S		C00877	36265	4133	InChI=1S/C25H40N7O17P3S/c1-4-5-16(34)53-9-8-27-15(33)6-7-28-23(37)20(36)25(2,3)11-46-52(43,44)49-51(41,42)45-10-14-19(48-50(38,39)40)18(35)24(47-14)32-13-31-17-21(26)29-12-30-22(17)32/h4-5,12-14,18-20,24,35-36H,6-11H2,1-3H3,(H,27,33)(H,28,37)(H,41,42)(H,43,44)(H2,26,29,30)(H2,38,39,40)/b5-4+/t14-,18-,19-,20?,24-/m1/s1	8.2	25	36	7	17	3	1	0	0	0	0	0	0	0
bamppald[h]	Chloroplast	beta-Aminopropion aldehyde	C3H8NO	Completely Reviewed	1	608-07-1	C3H7NO		C05665	46232	7975	InChI=1S/C3H7NO/c4-2-1-3-5/h3H,1-2,4H2	8	3	8	1	1	0	0	0	0	0	0	0	0	0
B-ara1p	Cytosol	beta-L-Arabinose 1-phosphate	C5H9O8P	Completely Reviewed	-2		C5H11O8P		C03906		6637	InChI=1S/C5H11O8P/c6-2-1-12-5(4(8)3(2)7)13-14(9,10)11/h2-8H,1H2,(H2,9,10,11)/t2-,3-,4+,5+/m0/s1	7.1	5	9	0	8	1	0	0	0	0	0	0	0	0
bathorhodopsin[s]	Eyespot	Bathorhodopsin	C20H28R	Manually Reviewed	0		C20H28R		C05914		8202		8	20	28	0	0	0	0	0	0	0	0	0	1	0
bcrptxan[u]	Thylakoid Lumen	beta-Cryptoxanthin	C40H56O	Completely Reviewed	0	472-70-8	C40H56O		C08591		10784	InChI=1S/C40H56O/c1-30(18-13-20-32(3)23-25-37-34(5)22-15-27-39(37,7)8)16-11-12-17-31(2)19-14-21-33(4)24-26-38-35(6)28-36(41)29-40(38,9)10/h11-14,16-21,23-26,36,41H,15,22,27-29H2,1-10H3/b12-11+,18-13+,19-14+,25-23+,26-24+,30-16+,31-17+,32-20+,33-21+/t36-/m1/s1	8	40	56	0	1	0	0	0	0	0	0	0	0	0
bhb[m]	Mitochondria	(R)-3-Hydroxybutanoate	C4H7O3	Completely Reviewed	-1		C4H8O3		C01089	36784	4324	InChI=1S/C4H8O3/c1-3(5)2-4(6)7/h3,5H,2H2,1H3,(H,6,7)/t3-/m1/s1	7.8	4	7	0	3	0	0	0	0	0	0	0	0	0
bhb[x]	Glyoxysome	(R)-3-Hydroxybutanoate	C4H7O3	Completely Reviewed	-1		C4H8O3		C01089	36784	4324	InChI=1S/C4H8O3/c1-3(5)2-4(6)7/h3,5H,2H2,1H3,(H,6,7)/t3-/m1/s1	8.2	4	7	0	3	0	0	0	0	0	0	0	0	0
bilirub	Cytosol	Bilirubin	C33H34N4O6	Completely Reviewed	-2	635-65-4	C33H36N4O6		C00486	35117	3769	InChI=1S/C33H36N4O6/c1-7-20-19(6)32(42)37-27(20)14-25-18(5)23(10-12-31(40)41)29(35-25)15-28-22(9-11-30(38)39)17(4)24(34-28)13-26-16(3)21(8-2)33(43)36-26/h7-8,13-14,34-35H,1-2,9-12,15H2,3-6H3,(H,36,43)(H,37,42)(H,38,39)(H,40,41)/b26-13-,27-14-	8	33	34	4	6	0	0	0	0	0	0	0	0	0
bilirub[h]	Chloroplast	Bilirubin	C33H34N4O6	Completely Reviewed	-2	635-65-4	C33H36N4O6		C00486	35117	3769	InChI=1S/C33H36N4O6/c1-7-20-19(6)32(42)37-27(20)14-25-18(5)23(10-12-31(40)41)29(35-25)15-28-22(9-11-30(38)39)17(4)24(34-28)13-26-16(3)21(8-2)33(43)36-26/h7-8,13-14,34-35H,1-2,9-12,15H2,3-6H3,(H,36,43)(H,37,42)(H,38,39)(H,40,41)/b26-13-,27-14-	8	33	34	4	6	0	0	0	0	0	0	0	0	0
biliverd[h]	Chloroplast	Biliverdin	C33H32N4O6	Completely Reviewed	-2	114-25-0	C33H34N4O6		C00500	35167	3783	InChI=1S/C33H34N4O6/c1-7-20-19(6)32(42)37-27(20)14-25-18(5)23(10-12-31(40)41)29(35-25)15-28-22(9-11-30(38)39)17(4)24(34-28)13-26-16(3)21(8-2)33(43)36-26/h7-8,13-15,34-35H,1-2,9-12H2,3-6H3,(H,37,42)(H,38,39)(H,40,41)/b24-13-,27-14-,28-15-	8	33	32	4	6	0	0	0	0	0	0	0	0	0
btal	Cytosol	Butanal	C4H8O	Completely Reviewed	0	123-72-8	C4H8O		C01412	37538	4600	InChI=1S/C4H8O/c1-2-3-4-5/h4H,2-3H2,1H3	7.1	4	8	0	1	0	0	0	0	0	0	0	0	0
btal[h]	Chloroplast	Butanal	C4H8O	Completely Reviewed	0	123-72-8	C4H8O		C01412	37538	4600	InChI=1S/C4H8O/c1-2-3-4-5/h4H,2-3H2,1H3	8	4	8	0	1	0	0	0	0	0	0	0	0	0
btcoa	Cytosol	Butanoyl-CoA	C25H38N7O17P3S	Completely Reviewed	-4		C25H42N7O17P3S		C00136	33988	3436	InChI=1S/C25H42N7O17P3S/c1-4-5-16(34)53-9-8-27-15(33)6-7-28-23(37)20(36)25(2,3)11-46-52(43,44)49-51(41,42)45-10-14-19(48-50(38,39)40)18(35)24(47-14)32-13-31-17-21(26)29-12-30-22(17)32/h12-14,18-20,24,35-36H,4-11H2,1-3H3,(H,27,33)(H,28,37)(H,41,42)(H,43,44)(H2,26,29,30)(H2,38,39,40)/t14-,18-,19-,20?,24-/m1/s1	7.1	25	38	7	17	3	1	0	0	0	0	0	0	0
btcoa[h]	Chloroplast	Butanoyl-CoA	C25H38N7O17P3S	Completely Reviewed	-4		C25H42N7O17P3S		C00136	33988	3436	InChI=1S/C25H42N7O17P3S/c1-4-5-16(34)53-9-8-27-15(33)6-7-28-23(37)20(36)25(2,3)11-46-52(43,44)49-51(41,42)45-10-14-19(48-50(38,39)40)18(35)24(47-14)32-13-31-17-21(26)29-12-30-22(17)32/h12-14,18-20,24,35-36H,4-11H2,1-3H3,(H,27,33)(H,28,37)(H,41,42)(H,43,44)(H2,26,29,30)(H2,38,39,40)/t14-,18-,19-,20?,24-/m1/s1	8	25	38	7	17	3	1	0	0	0	0	0	0	0
btcoa[m]	Mitochondria	Butanoyl-CoA	C25H38N7O17P3S	Completely Reviewed	-4		C25H42N7O17P3S		C00136	33988	3436	InChI=1S/C25H42N7O17P3S/c1-4-5-16(34)53-9-8-27-15(33)6-7-28-23(37)20(36)25(2,3)11-46-52(43,44)49-51(41,42)45-10-14-19(48-50(38,39)40)18(35)24(47-14)32-13-31-17-21(26)29-12-30-22(17)32/h12-14,18-20,24,35-36H,4-11H2,1-3H3,(H,27,33)(H,28,37)(H,41,42)(H,43,44)(H2,26,29,30)(H2,38,39,40)/t14-,18-,19-,20?,24-/m1/s1	7.8	25	38	7	17	3	1	0	0	0	0	0	0	0
btcoa[x]	Glyoxysome	Butanoyl-CoA	C25H38N7O17P3S	Completely Reviewed	-4		C25H42N7O17P3S		C00136	33988	3436	InChI=1S/C25H42N7O17P3S/c1-4-5-16(34)53-9-8-27-15(33)6-7-28-23(37)20(36)25(2,3)11-46-52(43,44)49-51(41,42)45-10-14-19(48-50(38,39)40)18(35)24(47-14)32-13-31-17-21(26)29-12-30-22(17)32/h12-14,18-20,24,35-36H,4-11H2,1-3H3,(H,27,33)(H,28,37)(H,41,42)(H,43,44)(H2,26,29,30)(H2,38,39,40)/t14-,18-,19-,20?,24-/m1/s1	8.2	25	38	7	17	3	1	0	0	0	0	0	0	0
btnCCP[h]	Chloroplast	Holo-[carboxylase]	C17H27N5O4SR2	Manually Reviewed	0		C17H27N5O4SR2		C06250		8489		8	17	27	5	4	0	1	0	0	0	0	0	2	0
but	Cytosol	Butyrate (n-C4:0)	C4H7O2	Completely Reviewed	-1	107-92-6	C4H8O2		C00246	34376	3545	InChI=1S/C4H8O2/c1-2-3-4(5)6/h2-3H2,1H3,(H,5,6)	7.1	4	7	0	2	0	0	0	0	0	0	0	0	0
but2eACP[h]	Chloroplast	But-2-enoyl-[acyl-carrier protein]	C4H5OSR	Manually Reviewed	0	128-33-6	C4H5OSR		C04246	43437	6911		8	4	5	0	1	0	1	0	0	0	0	0	1	0
butACP[h]	Chloroplast	Butyryl-ACP (n-C4:0ACP)	C4H7OSR	Manually Reviewed	0		C4H7OSR		C05745	46390	8040		8	4	7	0	1	0	1	0	0	0	0	0	1	0
bvite[h]	Chloroplast	beta-Tocopherol	C28H48O2	Completely Reviewed	0	148-03-8	C28H48O2		C14152	2296531	7846964	InChI=1S/C28H48O2/c1-20(2)11-8-12-21(3)13-9-14-22(4)15-10-17-28(7)18-16-25-24(6)26(29)19-23(5)27(25)30-28/h19-22,29H,8-18H2,1-7H3/t21?,22?,28-/m1/s1	8	28	48	0	2	0	0	0	0	0	0	0	0	0
ca	Cytosol	coniferonic acid (18:4(5Z,9Z,12Z,15Z))	C18H28O2	Manually Reviewed	0		C18H28O2						7.1	18	28	0	2	0	0	0	0	0	0	0	0	0
cacoa	Cytosol	coniferonyl-coa	C39H58N7O17P3S	Manually Reviewed	-4		C39H62N7O17P3S		C02843		5783		7.1	39	58	7	17	3	1	0	0	0	0	0	0	0
cala	Cytosol	N-Carbamoyl-beta-alanine	C4H8N2O3	Completely Reviewed	0		C4H8N2O3		C02642	40270	5621	InChI=1S/C4H8N2O3/c5-4(9)6-2-1-3(7)8/h1-2H2,(H,7,8)(H3,5,6,9)	7.1	4	8	2	3	0	0	0	0	0	0	0	0	0
camp	Cytosol	cAMP	C10H11N5O6P	Completely Reviewed	-1	60-92-4	C10H12N5O6P		C00575	1484809	3854	InChI=1S/C10H12N5O6P/c11-8-5-9(13-2-12-8)15(3-14-5)10-6(16)7-4(20-10)1-19-22(17,18)21-7/h2-4,6-7,10,16H,1H2,(H,17,18)(H2,11,12,13)/t4-,6-,7-,10-/m1/s1	7.1	10	11	5	6	1	0	0	0	0	0	0	0	0
camp[n]	Nucleus	cAMP	C10H11N5O6P	Completely Reviewed	-1	60-92-4	C10H12N5O6P		C00575	1484809	3854	InChI=1S/C10H12N5O6P/c11-8-5-9(13-2-12-8)15(3-14-5)10-6(16)7-4(20-10)1-19-22(17,18)21-7/h2-4,6-7,10,16H,1H2,(H,17,18)(H2,11,12,13)/t4-,6-,7-,10-/m1/s1	7.4	10	11	5	6	1	0	0	0	0	0	0	0	0
carn[h]	Chloroplast	L-Carnosine	C9H14N4O3	Completely Reviewed	0	305-84-0	C9H14N4O3		C00386	1800369	3676	InChI=1S/C9H14N4O3/c10-2-1-8(14)13-7(9(15)16)3-6-4-11-5-12-6/h4-5,7H,1-3,10H2,(H,11,12)(H,13,14)(H,15,16)/t7-/m0/s1	8	9	14	4	3	0	0	0	0	0	0	0	0	0
caro[h]	Chloroplast	beta-Carotene	C40H56	Completely Reviewed	0	7235-40-7	C40H56		C02094	2264935	5178	InChI=1S/C40H56/c1-31(19-13-21-33(3)25-27-37-35(5)23-15-29-39(37,7)8)17-11-12-18-32(2)20-14-22-34(4)26-28-38-36(6)24-16-30-40(38,9)10/h11-14,17-22,25-28H,15-16,23-24,29-30H2,1-10H3/b12-11+,19-13+,20-14+,27-25+,28-26+,31-17+,32-18+,33-21+,34-22+	8	40	56	0	0	0	0	0	0	0	0	0	0	0
caro[u]	Thylakoid Lumen	beta-Carotene	C40H56	Completely Reviewed	0	7235-40-7	C40H56		C02094	2264935	5178	InChI=1S/C40H56/c1-31(19-13-21-33(3)25-27-37-35(5)23-15-29-39(37,7)8)17-11-12-18-32(2)20-14-22-34(4)26-28-38-36(6)24-16-30-40(38,9)10/h11-14,17-22,25-28H,15-16,23-24,29-30H2,1-10H3/b12-11+,19-13+,20-14+,27-25+,28-26+,31-17+,32-18+,33-21+,34-22+	8	40	56	0	0	0	0	0	0	0	0	0	0	0
cat	Cytosol	Calcitriol	C27H44O3	Completely Reviewed	0	32222-06-3	C27H44O3		C01673		4817	InChI=1S/C27H44O3/c1-18(8-6-14-26(3,4)30)23-12-13-24-20(9-7-15-27(23,24)5)10-11-21-16-22(28)17-25(29)19(21)2/h10-11,18,22-25,28-30H,2,6-9,12-17H2,1,3-5H3/b20-10+,21-11-/t18-,22-,23-,24+,25+,27-/m1/s1	7.1	27	44	0	3	0	0	0	0	0	0	0	0	0
cbasp	Cytosol	N-Carbamoyl-L-aspartate	C5H7N2O5	Completely Reviewed	-1		C5H8N2O5		C00438	34984	3727	InChI=1S/C5H8N2O5/c6-5(12)7-2(4(10)11)1-3(8)9/h2H,1H2,(H,8,9)(H,10,11)(H3,6,7,12)/t2-/m0/s1	7.1	5	7	2	5	0	0	0	0	0	0	0	0	0
cbasp[m]	Mitochondria	N-Carbamoyl-L-aspartate	C5H7N2O5	Completely Reviewed	-1		C5H8N2O5		C00438	34984	3727	InChI=1S/C5H8N2O5/c6-5(12)7-2(4(10)11)1-3(8)9/h2H,1H2,(H,8,9)(H,10,11)(H3,6,7,12)/t2-/m0/s1	7.8	5	7	2	5	0	0	0	0	0	0	0	0	0
cbmp[m]	Mitochondria	N-carbamoylputrescine	C5H15N3O	Completely Reviewed	2	6851-51-0	C5H13N3O		C00436		3725	InChI=1S/C5H13N3O/c6-3-1-2-4-8-5(7)9/h1-4,6H2,(H3,7,8,9)	7.8	5	15	3	1	0	0	0	0	0	0	0	0	0
cbmp[n]	Nucleus	N-carbamoylputrescine	C5H15N3O	Completely Reviewed	2	6851-51-0	C5H13N3O		C00436		3725	InChI=1S/C5H13N3O/c6-3-1-2-4-8-5(7)9/h1-4,6H2,(H3,7,8,9)	7.4	5	15	3	1	0	0	0	0	0	0	0	0	0
cbp	Cytosol	Carbamoyl phosphate	CH2NO5P	Completely Reviewed	-2		CH4NO5P		C00169	34125	3469	InChI=1S/CH4NO5P/c2-1(3)7-8(4,5)6/h(H2,2,3)(H2,4,5,6)	7.1	1	2	1	5	1	0	0	0	0	0	0	0	0
cbp[h]	Chloroplast	Carbamoyl phosphate	CH2NO5P	Completely Reviewed	-2		CH4NO5P		C00169	34125	3469	InChI=1S/CH4NO5P/c2-1(3)7-8(4,5)6/h(H2,2,3)(H2,4,5,6)	8	1	2	1	5	1	0	0	0	0	0	0	0	0
cbp[m]	Mitochondria	Carbamoyl phosphate	CH2NO5P	Completely Reviewed	-2		CH4NO5P		C00169	34125	3469	InChI=1S/CH4NO5P/c2-1(3)7-8(4,5)6/h(H2,2,3)(H2,4,5,6)	7.8	1	2	1	5	1	0	0	0	0	0	0	0	0
cbp[x]	Glyoxysome	Carbamoyl phosphate	CH2NO5P	Completely Reviewed	-2		CH4NO5P		C00169	34125	3469	InChI=1S/CH4NO5P/c2-1(3)7-8(4,5)6/h(H2,2,3)(H2,4,5,6)	7.8	1	2	1	5	1	0	0	0	0	0	0	0	0
cbtnCCP[h]	Chloroplast	Carboxybiotin-carboxyl-carrier protein	C18H26N5O6SR2	Manually Reviewed	0		C18H26N5O6SR2		C04419		7051		8	18	26	5	6	0	1	0	0	0	0	0	2	0
cdp	Cytosol	CDP	C9H12N3O11P2	Completely Reviewed	-3	63-38-7	C9H15N3O11P2		C00112	33901	3412	InChI=1S/C9H15N3O11P2/c10-5-1-2-12(9(15)11-5)8-7(14)6(13)4(22-8)3-21-25(19,20)23-24(16,17)18/h1-2,4,6-8,13-14H,3H2,(H,19,20)(H2,10,11,15)(H2,16,17,18)/t4-,6-,7-,8-/m1/s1	7.1	9	12	3	11	2	0	0	0	0	0	0	0	0
cdp[m]	Mitochondria	CDP	C9H12N3O11P2	Completely Reviewed	-3	63-38-7	C9H15N3O11P2		C00112	33901	3412	InChI=1S/C9H15N3O11P2/c10-5-1-2-12(9(15)11-5)8-7(14)6(13)4(22-8)3-21-25(19,20)23-24(16,17)18/h1-2,4,6-8,13-14H,3H2,(H,19,20)(H2,10,11,15)(H2,16,17,18)/t4-,6-,7-,8-/m1/s1	7.8	9	12	3	11	2	0	0	0	0	0	0	0	0
cdp12dgr18111Z160	Cytosol	CDP-1-(9Z)-octadecenoyl,2-hexadecanoyl-sn-glycerol	C46H83N3O15P2	Manually Reviewed	0		C46H83N3O15P2		C00269		3567		7.1	46	83	3	15	2	0	0	0	0	0	0	0	0
cdp12dgr18111Z160[h]	Chloroplast	CDP-1-(9Z)-octadecenoyl,2-hexadecanoyl-sn-glycerol	C46H83N3O15P2	Manually Reviewed	0		C46H83N3O15P2		C00269		3567		8	46	83	3	15	2	0	0	0	0	0	0	0	0
cdp12dgr1819Z160	Cytosol	CDP-1-(11Z)-octadecenoyl,2-hexadecanoyl-sn-glycerol	C46H83N3O15P2	Manually Reviewed	0		C46H83N3O15P2		C00269		3567		7.1	46	83	3	15	2	0	0	0	0	0	0	0	0
cdp12dgr1819Z160[h]	Chloroplast	CDP-1-(11Z)-octadecenoyl,2-hexadecanoyl-sn-glycerol	C46H83N3O15P2	Manually Reviewed	0		C46H83N3O15P2		C00269		3567		8	46	83	3	15	2	0	0	0	0	0	0	0	0
cdpea	Cytosol	CDPethanolamine	C11H19N4O11P2	Completely Reviewed	-1		C11H20N4O11P2		C00570	35382	3849	InChI=1S/C11H20N4O11P2/c12-2-4-23-27(19,20)26-28(21,22)24-5-6-8(16)9(17)10(25-6)15-3-1-7(13)14-11(15)18/h1,3,6,8-10,16-17H,2,4-5,12H2,(H,19,20)(H,21,22)(H2,13,14,18)/t6-,8-,9-,10-/m1/s1	7.1	11	19	4	11	2	0	0	0	0	0	0	0	0
chla[h]	Chloroplast	Chlorophyll a	C55H72MgN4O5	Manually Reviewed	0	479-61-8	C55H72MgN4O5		C05306		7688	InChI=1S/C55H73N4O5.Mg/c1-13-39-35(8)42-28-44-37(10)41(24-25-48(60)64-27-26-34(7)23-17-22-33(6)21-16-20-32(5)19-15-18-31(3)4)52(58-44)50-51(55(62)63-12)54(61)49-38(11)45(59-53(49)50)30-47-40(14-2)36(9)43(57-47)29-46(39)56-42;/h13,26,28-33,37,41,51H,1,14-25,27H2,2-12H3,(H-,56,57,58,59,61);/q-1;+2/p-1/b34-26+;/t32?,33?,37-,41-,51?;/m0./s1	8	55	72	4	5	0	0	0	0	1	0	0	0	0
chla[u]	Thylakoid Lumen	Chlorophyll a	C55H72MgN4O5	Manually Reviewed	0	479-61-8	C55H72MgN4O5		C05306		7688	InChI=1S/C55H73N4O5.Mg/c1-13-39-35(8)42-28-44-37(10)41(24-25-48(60)64-27-26-34(7)23-17-22-33(6)21-16-20-32(5)19-15-18-31(3)4)52(58-44)50-51(55(62)63-12)54(61)49-38(11)45(59-53(49)50)30-47-40(14-2)36(9)43(57-47)29-46(39)56-42;/h13,26,28-33,37,41,51H,1,14-25,27H2,2-12H3,(H-,56,57,58,59,61);/q-1;+2/p-1/b34-26+;/t32?,33?,37-,41-,51?;/m0./s1	8	55	72	4	5	0	0	0	0	1	0	0	0	0
chlaemr[u]	Thylakoid Lumen	Chlorophyll a'	C55H72MgN4O5	Manually Reviewed	0		C55H72MgN4O5				6449992	InChI=1S/C55H73N4O5.Mg/c1-13-39-35(8)42-28-44-37(10)41(24-25-48(60)64-27-26-34(7)23-17-22-33(6)21-16-20-32(5)19-15-18-31(3)4)52(58-44)50-51(55(62)63-12)54(61)49-38(11)45(59-53(49)50)30-47-40(14-2)36(9)43(57-47)29-46(39)56-42;/h13,26,28-33,37,41,51H,1,14-25,27H2,2-12H3,(H-,56,57,58,59,61);/q-1;+2/p-1/b34-26+;	8	55	72	4	5	0	0	0	0	1	0	0	0	0
chlb[u]	Thylakoid Lumen	Chlorophyll b	C55H70MgN4O6	Manually Reviewed	0	519-62-0	C55H70MgN4O6		C05307		7689	InChI=1S/C55H71N4O6.Mg/c1-12-38-35(8)42-27-43-36(9)40(23-24-48(61)65-26-25-34(7)22-16-21-33(6)20-15-19-32(5)18-14-17-31(3)4)52(58-43)50-51(55(63)64-11)54(62)49-37(10)44(59-53(49)50)28-46-39(13-2)41(30-60)47(57-46)29-45(38)56-42;/h12,25,27-33,36,40,51H,1,13-24,26H2,2-11H3,(H-,56,57,58,59,60,62);/q-1;+2/p-1/b34-25+;/t32?,33?,36-,40-,51?;/m0./s1	8	55	70	4	6	0	0	0	0	1	0	0	0	0
chlda[h]	Chloroplast	Chlorophyllide a	C35H34MgN4O5	Completely Reviewed	0	14897-06-4	C35H34MgN4O5		C02139		5218	InChI=1S/C35H36N4O5.Mg/c1-8-19-15(3)22-12-24-17(5)21(10-11-28(40)41)32(38-24)30-31(35(43)44-7)34(42)29-18(6)25(39-33(29)30)14-27-20(9-2)16(4)23(37-27)13-26(19)36-22;/h8,12-14,17,21,31H,1,9-11H2,2-7H3,(H3,36,37,38,39,40,41,42);/q;+2/p-2/t17-,21-,31+;/m0./s1	8	35	34	4	5	0	0	0	0	1	0	0	0	0
chlda[u]	Thylakoid Lumen	Chlorophyllide a	C35H34MgN4O5	Completely Reviewed	0	14897-06-4	C35H34MgN4O5		C02139		5218	InChI=1S/C35H36N4O5.Mg/c1-8-19-15(3)22-12-24-17(5)21(10-11-28(40)41)32(38-24)30-31(35(43)44-7)34(42)29-18(6)25(39-33(29)30)14-27-20(9-2)16(4)23(37-27)13-26(19)36-22;/h8,12-14,17,21,31H,1,9-11H2,2-7H3,(H3,36,37,38,39,40,41,42);/q;+2/p-2/t17-,21-,31+;/m0./s1	8	35	34	4	5	0	0	0	0	1	0	0	0	0
chldb[h]	Chloroplast	Chlorophyllide b	C35H32MgN4O6	Completely Reviewed	0		C35H32MgN4O6		C16541		51090870	InChI=1S/C35H34N4O6.Mg/c1-7-18-15(3)22-11-23-16(4)20(9-10-28(41)42)32(38-23)30-31(35(44)45-6)34(43)29-17(5)24(39-33(29)30)12-26-19(8-2)21(14-40)27(37-26)13-25(18)36-22;/h7,11-14,16,20,31H,1,8-10H2,2-6H3,(H3,36,37,38,39,40,41,42,43);/q;+2/p-2/t16-,20-,31+;/m0./s1	8	35	32	4	6	0	0	0	0	1	0	0	0	0
chldb[u]	Thylakoid Lumen	Chlorophyllide b	C35H32MgN4O6	Completely Reviewed	0		C35H32MgN4O6		C16541		51090870	InChI=1S/C35H34N4O6.Mg/c1-7-18-15(3)22-11-23-16(4)20(9-10-28(41)42)32(38-23)30-31(35(44)45-6)34(43)29-17(5)24(39-33(29)30)12-26-19(8-2)21(14-40)27(37-26)13-25(18)36-22;/h7,11-14,16,20,31H,1,8-10H2,2-6H3,(H3,36,37,38,39,40,41,42,43);/q;+2/p-2/t16-,20-,31+;/m0./s1	8	35	32	4	6	0	0	0	0	1	0	0	0	0
chlstol	Cytosol	5alpha-Cholesta-7,24-dien-3beta-ol	C27H44O	Completely Reviewed	0	7488-99-5	C27H44O		C05439	45811	7801	InChI=1S/C27H44O/c1-18(2)7-6-8-19(3)23-11-12-24-22-10-9-20-17-21(28)13-15-26(20,4)25(22)14-16-27(23,24)5/h7,10,19-21,23-25,28H,6,8-9,11-17H2,1-5H3/t19-,20+,21+,23-,24+,25?,26+,27-/m1/s1	7.1	27	44	0	1	0	0	0	0	0	0	0	0	0
chor	Cytosol	chorismate	C10H8O6	Completely Reviewed	-2	55508-12-8	C10H10O6		C00251	34395	3550	InChI=1S/C10H10O6/c1-5(9(12)13)16-8-4-6(10(14)15)2-3-7(8)11/h2-4,7-8,11H,1H2,(H,12,13)(H,14,15)/t7-,8-/m1/s1	7.1	10	8	0	6	0	0	0	0	0	0	0	0	0
chor[h]	Chloroplast	chorismate	C10H8O6	Completely Reviewed	-2	55508-12-8	C10H10O6		C00251	34395	3550	InChI=1S/C10H10O6/c1-5(9(12)13)16-8-4-6(10(14)15)2-3-7(8)11/h2-4,7-8,11H,1H2,(H,12,13)(H,14,15)/t7-,8-/m1/s1	8	10	8	0	6	0	0	0	0	0	0	0	0	0
chsterol	Cytosol	Cholesterol	C27H46O	Completely Reviewed	0	57-88-5	C27H46O		C00187	34183	3487	InChI=1S/C27H46O/c1-18(2)7-6-8-19(3)23-11-12-24-22-10-9-20-17-21(28)13-15-26(20,4)25(22)14-16-27(23,24)5/h9,18-19,21-25,28H,6-8,10-17H2,1-5H3/t19-,21+,22+,23-,24+,25+,26+,27-/m1/s1	7.1	27	46	0	1	0	0	0	0	0	0	0	0	0
cit	Cytosol	Citrate	C6H5O7	Completely Reviewed	-3	77-92-9	C6H8O7		C00158	34080	3458	InChI=1S/C6H8O7/c7-3(8)1-6(13,5(11)12)2-4(9)10/h13H,1-2H2,(H,7,8)(H,9,10)(H,11,12)	7.1	6	5	0	7	0	0	0	0	0	0	0	0	0
cit[h]	Chloroplast	Citrate	C6H5O7	Completely Reviewed	-3	77-92-9	C6H8O7		C00158	34080	3458	InChI=1S/C6H8O7/c7-3(8)1-6(13,5(11)12)2-4(9)10/h13H,1-2H2,(H,7,8)(H,9,10)(H,11,12)	7.8	6	5	0	7	0	0	0	0	0	0	0	0	0
cit[m]	Mitochondria	Citrate	C6H5O7	Completely Reviewed	-3	77-92-9	C6H8O7		C00158	34080	3458	InChI=1S/C6H8O7/c7-3(8)1-6(13,5(11)12)2-4(9)10/h13H,1-2H2,(H,7,8)(H,9,10)(H,11,12)	7.8	6	5	0	7	0	0	0	0	0	0	0	0	0
cit[x]	Glyoxysome	Citrate	C6H5O7	Completely Reviewed	-3	77-92-9	C6H8O7		C00158	34080	3458	InChI=1S/C6H8O7/c7-3(8)1-6(13,5(11)12)2-4(9)10/h13H,1-2H2,(H,7,8)(H,9,10)(H,11,12)	8.2	6	5	0	7	0	0	0	0	0	0	0	0	0
cital	Cytosol	Citalopram	C20H22FN2O	Completely Reviewed	1	59729-33-8	C20H21FN2O		C07572		9775	InChI=1S/C20H21FN2O/c1-23(2)11-3-10-20(17-5-7-18(21)8-6-17)19-9-4-15(13-22)12-16(19)14-24-20/h4-9,12H,3,10-11,14H2,1-2H3	7.1	20	22	2	1	0	0	1	0	0	0	0	0	0
cital[e]	Extra-organism	Citalopram	C20H22FN2O	Completely Reviewed	1	59729-33-8	C20H21FN2O		C07572		9775	InChI=1S/C20H21FN2O/c1-23(2)11-3-10-20(17-5-7-18(21)8-6-17)19-9-4-15(13-22)12-16(19)14-24-20/h4-9,12H,3,10-11,14H2,1-2H3	7	20	22	2	1	0	0	1	0	0	0	0	0	0
citalald	Cytosol	Citalopram aldehyde	C18H14FNO2	Completely Reviewed	0		C18H14FNO2		C16612		51090938	InChI=1S/C18H14FNO2/c19-16-5-3-15(4-6-16)18(8-1-9-21)17-7-2-13(11-20)10-14(17)12-22-18/h2-7,9-10H,1,8,12H2	7.1	18	14	1	2	0	0	1	0	0	0	0	0	0
citalo	Cytosol	Citalopram N-oxide	C20H21FN2O2	Completely Reviewed	0		C20H21FN2O2		C16607		51090933	InChI=1S/C20H21FN2O2/c1-23(2,24)11-3-10-20(17-5-7-18(21)8-6-17)19-9-4-15(13-22)12-16(19)14-25-20/h4-9,12H,3,10-11,14H2,1-2H3	7.1	20	21	2	2	0	0	1	0	0	0	0	0	0
citalppa	Cytosol	Citalopram propionic acid	C18H13FNO3	Completely Reviewed	-1		C18H14FNO3		C16610		51090936	InChI=1S/C18H14FNO3/c19-15-4-2-14(3-5-15)18(8-7-17(21)22)16-6-1-12(10-20)9-13(16)11-23-18/h1-6,9H,7-8,11H2,(H,21,22)	7.1	18	13	1	3	0	0	1	0	0	0	0	0	0
citr-L	Cytosol	L-Citrulline	C6H14N3O3	Completely Reviewed	1	372-75-8	C6H13N3O3		C00327	34627	3621	InChI=1S/C6H13N3O3/c7-4(5(10)11)2-1-3-9-6(8)12/h4H,1-3,7H2,(H,10,11)(H3,8,9,12)/t4-/m0/s1	7.1	6	14	3	3	0	0	0	0	0	0	0	0	0
citr-L[h]	Chloroplast	L-Citrulline	C6H14N3O3	Completely Reviewed	1	372-75-8	C6H13N3O3		C00327	34627	3621	InChI=1S/C6H13N3O3/c7-4(5(10)11)2-1-3-9-6(8)12/h4H,1-3,7H2,(H,10,11)(H3,8,9,12)/t4-/m0/s1	8	6	14	3	3	0	0	0	0	0	0	0	0	0
citr-L[m]	Mitochondria	L-Citrulline	C6H14N3O3	Completely Reviewed	1	372-75-8	C6H13N3O3		C00327	34627	3621	InChI=1S/C6H13N3O3/c7-4(5(10)11)2-1-3-9-6(8)12/h4H,1-3,7H2,(H,10,11)(H3,8,9,12)/t4-/m0/s1	7.8	6	14	3	3	0	0	0	0	0	0	0	0	0
cmp	Cytosol	CMP	C9H12N3O8P	Completely Reviewed	-2	63-37-6	C9H14N3O8P		C00055	33689	3357	InChI=1S/C9H14N3O8P/c10-5-1-2-12(9(15)11-5)8-7(14)6(13)4(20-8)3-19-21(16,17)18/h1-2,4,6-8,13-14H,3H2,(H2,10,11,15)(H2,16,17,18)/t4-,6-,7-,8-/m1/s1	7.1	9	12	3	8	1	0	0	0	0	0	0	0	0
cmp[h]	Chloroplast	CMP	C9H12N3O8P	Completely Reviewed	-2	63-37-6	C9H14N3O8P		C00055	33689	3357	InChI=1S/C9H14N3O8P/c10-5-1-2-12(9(15)11-5)8-7(14)6(13)4(20-8)3-19-21(16,17)18/h1-2,4,6-8,13-14H,3H2,(H2,10,11,15)(H2,16,17,18)/t4-,6-,7-,8-/m1/s1	8	9	12	3	8	1	0	0	0	0	0	0	0	0
co	Cytosol	Carbon monoxide	CO	Completely Reviewed	0		CO		C00237	1749973	3536	InChI=1S/CO/c1-2	7.1	1	0	0	1	0	0	0	0	0	0	0	0	0
co[h]	Chloroplast	Carbon monoxide	CO	Completely Reviewed	0		CO		C00237	1749973	3536	InChI=1S/CO/c1-2	8	1	0	0	1	0	0	0	0	0	0	0	0	0
co2	Cytosol	CO2	CO2	Completely Reviewed	0	124-38-9	CO2		C00011	33506	3313	InChI=1S/CO2/c2-1-3	7.1	1	0	0	2	0	0	0	0	0	0	0	0	0
co2[e]	Extra-organism	CO2	CO2	Completely Reviewed	0	124-38-9	CO2		C00011	33506	3313	InChI=1S/CO2/c2-1-3	7	1	0	0	2	0	0	0	0	0	0	0	0	0
co2[h]	Chloroplast	CO2	CO2	Completely Reviewed	0	124-38-9	CO2		C00011	33506	3313	InChI=1S/CO2/c2-1-3	8	1	0	0	2	0	0	0	0	0	0	0	0	0
co2[m]	Mitochondria	CO2	CO2	Completely Reviewed	0	124-38-9	CO2		C00011	33506	3313	InChI=1S/CO2/c2-1-3	7.8	1	0	0	2	0	0	0	0	0	0	0	0	0
co2[x]	Glyoxysome	CO2	CO2	Completely Reviewed	0	124-38-9	CO2		C00011	33506	3313	InChI=1S/CO2/c2-1-3	8.2	1	0	0	2	0	0	0	0	0	0	0	0	0
coa	Cytosol	Coenzyme A	C21H32N7O16P3S	Completely Reviewed	-4	85-61-0	C21H36N7O16P3S		C00010	33502	3312	InChI=1S/C21H36N7O16P3S/c1-21(2,16(31)19(32)24-4-3-12(29)23-5-6-48)8-41-47(38,39)44-46(36,37)40-7-11-15(43-45(33,34)35)14(30)20(42-11)28-10-27-13-17(22)25-9-26-18(13)28/h9-11,14-16,20,30-31,48H,3-8H2,1-2H3,(H,23,29)(H,24,32)(H,36,37)(H,38,39)(H2,22,25,26)(H2,33,34,35)/t11-,14-,15-,16?,20-/m1/s1	7.1	21	32	7	16	3	1	0	0	0	0	0	0	0
coa[h]	Chloroplast	Coenzyme A	C21H32N7O16P3S	Completely Reviewed	-4	85-61-0	C21H36N7O16P3S		C00010	33502	3312	InChI=1S/C21H36N7O16P3S/c1-21(2,16(31)19(32)24-4-3-12(29)23-5-6-48)8-41-47(38,39)44-46(36,37)40-7-11-15(43-45(33,34)35)14(30)20(42-11)28-10-27-13-17(22)25-9-26-18(13)28/h9-11,14-16,20,30-31,48H,3-8H2,1-2H3,(H,23,29)(H,24,32)(H,36,37)(H,38,39)(H2,22,25,26)(H2,33,34,35)/t11-,14-,15-,16?,20-/m1/s1	8	21	32	7	16	3	1	0	0	0	0	0	0	0
coa[m]	Mitochondria	Coenzyme A	C21H32N7O16P3S	Completely Reviewed	-4	85-61-0	C21H36N7O16P3S		C00010	33502	3312	InChI=1S/C21H36N7O16P3S/c1-21(2,16(31)19(32)24-4-3-12(29)23-5-6-48)8-41-47(38,39)44-46(36,37)40-7-11-15(43-45(33,34)35)14(30)20(42-11)28-10-27-13-17(22)25-9-26-18(13)28/h9-11,14-16,20,30-31,48H,3-8H2,1-2H3,(H,23,29)(H,24,32)(H,36,37)(H,38,39)(H2,22,25,26)(H2,33,34,35)/t11-,14-,15-,16?,20-/m1/s1	7.8	21	32	7	16	3	1	0	0	0	0	0	0	0
coa[s]	Eyespot	Coenzyme A	C21H32N7O16P3S	Completely Reviewed	-4	85-61-0	C21H36N7O16P3S		C00010	33502	3312	InChI=1S/C21H36N7O16P3S/c1-21(2,16(31)19(32)24-4-3-12(29)23-5-6-48)8-41-47(38,39)44-46(36,37)40-7-11-15(43-45(33,34)35)14(30)20(42-11)28-10-27-13-17(22)25-9-26-18(13)28/h9-11,14-16,20,30-31,48H,3-8H2,1-2H3,(H,23,29)(H,24,32)(H,36,37)(H,38,39)(H2,22,25,26)(H2,33,34,35)/t11-,14-,15-,16?,20-/m1/s1	8	21	32	7	16	3	1	0	0	0	0	0	0	0
coa[x]	Glyoxysome	Coenzyme A	C21H32N7O16P3S	Completely Reviewed	-4	85-61-0	C21H36N7O16P3S		C00010	33502	3312	InChI=1S/C21H36N7O16P3S/c1-21(2,16(31)19(32)24-4-3-12(29)23-5-6-48)8-41-47(38,39)44-46(36,37)40-7-11-15(43-45(33,34)35)14(30)20(42-11)28-10-27-13-17(22)25-9-26-18(13)28/h9-11,14-16,20,30-31,48H,3-8H2,1-2H3,(H,23,29)(H,24,32)(H,36,37)(H,38,39)(H2,22,25,26)(H2,33,34,35)/t11-,14-,15-,16?,20-/m1/s1	8.2	21	32	7	16	3	1	0	0	0	0	0	0	0
cpp1[h]	Chloroplast	Coproporphyrin I	C36H34N4O8	Completely Reviewed	-4		C36H38N4O8		C05769		8064	InChI=1S/C36H38N4O8/c1-17-21(5-9-33(41)42)29-14-26-19(3)23(7-11-35(45)46)31(39-26)16-28-20(4)24(8-12-36(47)48)32(40-28)15-27-18(2)22(6-10-34(43)44)30(38-27)13-25(17)37-29/h13-16,37-38H,5-12H2,1-4H3,(H,41,42)(H,43,44)(H,45,46)(H,47,48)	8	36	34	4	8	0	0	0	0	0	0	0	0	0
cpp3[h]	Chloroplast	Coproporphyrin III	C36H34N4O8	Completely Reviewed	-4		C36H38N4O8		C05770		8065	InChI=1S/C36H38N4O8/c1-17-21(5-9-33(41)42)29-14-27-19(3)22(6-10-34(43)44)30(39-27)15-28-20(4)24(8-12-36(47)48)32(40-28)16-31-23(7-11-35(45)46)18(2)26(38-31)13-25(17)37-29/h13-16,38,40H,5-12H2,1-4H3,(H,41,42)(H,43,44)(H,45,46)(H,47,48)	8	36	34	4	8	0	0	0	0	0	0	0	0	0
cpppg1[h]	Chloroplast	Coproporphyrinogen I	C36H40N4O8	Completely Reviewed	-4		C36H44N4O8		C05768	46460	8063	InChI=1S/C36H44N4O8/c1-17-21(5-9-33(41)42)29-14-26-19(3)23(7-11-35(45)46)31(39-26)16-28-20(4)24(8-12-36(47)48)32(40-28)15-27-18(2)22(6-10-34(43)44)30(38-27)13-25(17)37-29/h37-40H,5-16H2,1-4H3,(H,41,42)(H,43,44)(H,45,46)(H,47,48)	8	36	40	4	8	0	0	0	0	0	0	0	0	0
cpppg3[h]	Chloroplast	Coproporphyrinogen III	C36H40N4O8	Completely Reviewed	-4	2624-63-7	C36H44N4O8		C03263	41515	6127	InChI=1S/C36H44N4O8/c1-17-21(5-9-33(41)42)29-14-27-19(3)22(6-10-34(43)44)30(39-27)15-28-20(4)24(8-12-36(47)48)32(40-28)16-31-23(7-11-35(45)46)18(2)26(38-31)13-25(17)37-29/h37-40H,5-16H2,1-4H3,(H,41,42)(H,43,44)(H,45,46)(H,47,48)	8	36	40	4	8	0	0	0	0	0	0	0	0	0
crpxan[u]	Thylakoid Lumen	alpha-Cryptoxanthin	C40H56O	Completely Reviewed	0		C40H56O		C15981		47205294	InChI=1S/C40H56O/c1-30(18-13-20-32(3)23-25-37-34(5)22-15-27-39(37,7)8)16-11-12-17-31(2)19-14-21-33(4)24-26-38-35(6)28-36(41)29-40(38,9)10/h11-14,16-21,23-26,28,36,38,41H,15,22,27,29H2,1-10H3/b12-11+,18-13+,19-14+,25-23+,26-24+,30-16+,31-17+,32-20+,33-21+/t36-,38?/m0/s1	8	40	56	0	1	0	0	0	0	0	0	0	0	0
csn	Cytosol	Cytosine	C4H5N3O	Completely Reviewed	0	71-30-7	C4H5N3O		C00380	34812	3670	InChI=1S/C4H5N3O/c5-3-1-2-6-4(8)7-3/h1-2H,(H3,5,6,7,8)	7.1	4	5	3	1	0	0	0	0	0	0	0	0	0
ctp	Cytosol	CTP	C9H12N3O14P3	Completely Reviewed	-4	65-47-4	C9H16N3O14P3		C00063	33710	3363	InChI=1S/C9H16N3O14P3/c10-5-1-2-12(9(15)11-5)8-7(14)6(13)4(24-8)3-23-28(19,20)26-29(21,22)25-27(16,17)18/h1-2,4,6-8,13-14H,3H2,(H,19,20)(H,21,22)(H2,10,11,15)(H2,16,17,18)/t4-,6-,7-,8-/m1/s1	7.1	9	12	3	14	3	0	0	0	0	0	0	0	0
ctp[h]	Chloroplast	CTP	C9H12N3O14P3	Completely Reviewed	-4	65-47-4	C9H16N3O14P3		C00063	33710	3363	InChI=1S/C9H16N3O14P3/c10-5-1-2-12(9(15)11-5)8-7(14)6(13)4(24-8)3-23-28(19,20)26-29(21,22)25-27(16,17)18/h1-2,4,6-8,13-14H,3H2,(H,19,20)(H,21,22)(H2,10,11,15)(H2,16,17,18)/t4-,6-,7-,8-/m1/s1	8	9	12	3	14	3	0	0	0	0	0	0	0	0
ctp[m]	Mitochondria	CTP	C9H12N3O14P3	Completely Reviewed	-4	65-47-4	C9H16N3O14P3		C00063	33710	3363	InChI=1S/C9H16N3O14P3/c10-5-1-2-12(9(15)11-5)8-7(14)6(13)4(24-8)3-23-28(19,20)26-29(21,22)25-27(16,17)18/h1-2,4,6-8,13-14H,3H2,(H,19,20)(H,21,22)(H2,10,11,15)(H2,16,17,18)/t4-,6-,7-,8-/m1/s1	7.8	9	12	3	14	3	0	0	0	0	0	0	0	0
cyart	Cytosol	Cycloartenol	C30H50O	Completely Reviewed	0	469-38-5	C30H50O		C01902		5012	InChI=1S/C30H50O/c1-20(2)9-8-10-21(3)22-13-15-28(7)24-12-11-23-26(4,5)25(31)14-16-29(23)19-30(24,29)18-17-27(22,28)6/h9,21-25,31H,8,10-19H2,1-7H3/t21-,22-,23+,24+,25+,27-,28+,29-,30+/m1/s1	7.1	30	50	0	1	0	0	0	0	0	0	0	0	0
cyeuol	Cytosol	Cycloeucalenol	C30H50O	Completely Reviewed	0	469-39-6	C30H50O		C02141		5220	InChI=1S/C30H50O/c1-19(2)20(3)8-9-21(4)23-12-14-28(7)26-11-10-24-22(5)25(31)13-15-29(24)18-30(26,29)17-16-27(23,28)6/h19,21-26,31H,3,8-18H2,1-2,4-7H3/t21-,22+,23-,24+,25+,26+,27-,28+,29-,30+/m1/s1	7.1	30	50	0	1	0	0	0	0	0	0	0	0	0
cys-L	Cytosol	L-Cysteine	C3H7NO2S	Completely Reviewed	0	52-90-4	C3H7NO2S		C00097	33843	3397	InChI=1S/C3H7NO2S/c4-2(1-7)3(5)6/h2,7H,1,4H2,(H,5,6)/t2-/m0/s1	7.1	3	7	1	2	0	1	0	0	0	0	0	0	0
cys-L[h]	Chloroplast	L-Cysteine	C3H7NO2S	Completely Reviewed	0	52-90-4	C3H7NO2S		C00097	33843	3397	InChI=1S/C3H7NO2S/c4-2(1-7)3(5)6/h2,7H,1,4H2,(H,5,6)/t2-/m0/s1	8	3	7	1	2	0	1	0	0	0	0	0	0	0
cys-L[m]	Mitochondria	L-Cysteine	C3H7NO2S	Completely Reviewed	0	52-90-4	C3H7NO2S		C00097	33843	3397	InChI=1S/C3H7NO2S/c4-2(1-7)3(5)6/h2,7H,1,4H2,(H,5,6)/t2-/m0/s1	7.8	3	7	1	2	0	1	0	0	0	0	0	0	0
cyst-L[h]	Chloroplast	L-Cystathionine	C7H14N2O4S	Completely Reviewed	0	56-88-2	C7H14N2O4S		C02291	39523	5347	InChI=1S/C7H14N2O4S/c8-4(6(10)11)1-2-14-3-5(9)7(12)13/h4-5H,1-3,8-9H2,(H,10,11)(H,12,13)/t4-,5-/m0/s1	8	7	14	2	4	0	1	0	0	0	0	0	0	0
cystrna	Cytosol	L-Cysteinyl-tRNA(Cys)	C3H6NOSR	Not Reviewed	1		C3H6NOSR		C03125	52787	6018		7.1	3	6	1	1	0	1	0	0	0	0	0	1	0
cytc[h]	Chloroplast	Cytochrome c	C42H44FeN8O8S2R4	Manually Reviewed	0	9007-43-6	C42H44FeN8O8S2R4		C00524		3807		8	42	44	8	8	0	2	0	1	0	0	0	4	0
cytc[m]	Mitochondria	Cytochrome c	C42H44FeN8O8S2R4	Manually Reviewed	0	9007-43-6	C42H44FeN8O8S2R4		C00524		3807		7.8	42	44	8	8	0	2	0	1	0	0	0	4	0
cytd	Cytosol	Cytidine	C9H13N3O5	Completely Reviewed	0	65-46-3	C9H13N3O5		C00475	35089	3758	InChI=1S/C9H13N3O5/c10-5-1-2-12(9(16)11-5)8-7(15)6(14)4(3-13)17-8/h1-2,4,6-8,13-15H,3H2,(H2,10,11,16)/t4-,6-,7-,8-/m1/s1	7.1	9	13	3	5	0	0	0	0	0	0	0	0	0
cytP450o	Cytosol	Oxidized flavoprotein (cytochrome P-450)	X	Manually Reviewed	0		X		C03161		6046		7.1	0	0	0	0	0	0	0	0	0	0	0	0	1
cytP450o[h]	Chloroplast	Oxidized flavoprotein (cytochrome P-450)	X	Manually Reviewed	0		X		C03161		6046		8	0	0	0	0	0	0	0	0	0	0	0	0	1
cytP450r	Cytosol	Reduced flavoprotein (cytochrome P-450)	XH2	Manually Reviewed	0		XH2		C03024		5930		7.1	0	2	0	0	0	0	0	0	0	0	0	0	1
cytP450r[h]	Chloroplast	Reduced flavoprotein (cytochrome P-450)	XH2	Manually Reviewed	0		XH2		C03024		5930		8	0	2	0	0	0	0	0	0	0	0	0	0	1
dad-2	Cytosol	Deoxyadenosine	C10H13N5O3	Completely Reviewed	0	958-09-8	C10H13N5O3		C00559	35352	3839	InChI=1S/C10H13N5O3/c11-9-8-10(13-3-12-9)15(4-14-8)7-1-5(17)6(2-16)18-7/h3-7,16-17H,1-2H2,(H2,11,12,13)/t5-,6+,7+/m0/s1	7.1	10	13	5	3	0	0	0	0	0	0	0	0	0
dadp	Cytosol	dADP	C10H12N5O9P2	Completely Reviewed	-3		C10H15N5O9P2		C00206	34254	3506	InChI=1S/C10H15N5O9P2/c11-9-8-10(13-3-12-9)15(4-14-8)7-1-5(16)6(23-7)2-22-26(20,21)24-25(17,18)19/h3-7,16H,1-2H2,(H,20,21)(H2,11,12,13)(H2,17,18,19)/t5-,6+,7+/m0/s1	7.1	10	12	5	9	2	0	0	0	0	0	0	0	0
dadp[h]	Chloroplast	dADP	C10H12N5O9P2	Completely Reviewed	-3		C10H15N5O9P2		C00206	34254	3506	InChI=1S/C10H15N5O9P2/c11-9-8-10(13-3-12-9)15(4-14-8)7-1-5(16)6(23-7)2-22-26(20,21)24-25(17,18)19/h3-7,16H,1-2H2,(H,20,21)(H2,11,12,13)(H2,17,18,19)/t5-,6+,7+/m0/s1	8	10	12	5	9	2	0	0	0	0	0	0	0	0
dadp[m]	Mitochondria	dADP	C10H12N5O9P2	Completely Reviewed	-3		C10H15N5O9P2		C00206	34254	3506	InChI=1S/C10H15N5O9P2/c11-9-8-10(13-3-12-9)15(4-14-8)7-1-5(16)6(23-7)2-22-26(20,21)24-25(17,18)19/h3-7,16H,1-2H2,(H,20,21)(H2,11,12,13)(H2,17,18,19)/t5-,6+,7+/m0/s1	7.8	10	12	5	9	2	0	0	0	0	0	0	0	0
damp	Cytosol	dAMP	C10H12N5O6P	Completely Reviewed	-2	653-63-4	C10H14N5O6P		C00360	34735	3651	InChI=1S/C10H14N5O6P/c11-9-8-10(13-3-12-9)15(4-14-8)7-1-5(16)6(21-7)2-20-22(17,18)19/h3-7,16H,1-2H2,(H2,11,12,13)(H2,17,18,19)/t5-,6+,7+/m0/s1	7.1	10	12	5	6	1	0	0	0	0	0	0	0	0
damp[h]	Chloroplast	dAMP	C10H12N5O6P	Completely Reviewed	-2	653-63-4	C10H14N5O6P		C00360	34735	3651	InChI=1S/C10H14N5O6P/c11-9-8-10(13-3-12-9)15(4-14-8)7-1-5(16)6(21-7)2-20-22(17,18)19/h3-7,16H,1-2H2,(H2,11,12,13)(H2,17,18,19)/t5-,6+,7+/m0/s1	8	10	12	5	6	1	0	0	0	0	0	0	0	0
damp[m]	Mitochondria	dAMP	C10H12N5O6P	Completely Reviewed	-2	653-63-4	C10H14N5O6P		C00360	34735	3651	InChI=1S/C10H14N5O6P/c11-9-8-10(13-3-12-9)15(4-14-8)7-1-5(16)6(21-7)2-20-22(17,18)19/h3-7,16H,1-2H2,(H2,11,12,13)(H2,17,18,19)/t5-,6+,7+/m0/s1	7.8	10	12	5	6	1	0	0	0	0	0	0	0	0
datp	Cytosol	dATP	C10H12N5O12P3	Completely Reviewed	-4	1927-31-7	C10H16N5O12P3		C00131	33969	3431	InChI=1S/C10H16N5O12P3/c11-9-8-10(13-3-12-9)15(4-14-8)7-1-5(16)6(25-7)2-24-29(20,21)27-30(22,23)26-28(17,18)19/h3-7,16H,1-2H2,(H,20,21)(H,22,23)(H2,11,12,13)(H2,17,18,19)/t5-,6+,7+/m0/s1	7.1	10	12	5	12	3	0	0	0	0	0	0	0	0
datp[m]	Mitochondria	dATP	C10H12N5O12P3	Completely Reviewed	-4	1927-31-7	C10H16N5O12P3		C00131	33969	3431	InChI=1S/C10H16N5O12P3/c11-9-8-10(13-3-12-9)15(4-14-8)7-1-5(16)6(25-7)2-24-29(20,21)27-30(22,23)26-28(17,18)19/h3-7,16H,1-2H2,(H,20,21)(H,22,23)(H2,11,12,13)(H2,17,18,19)/t5-,6+,7+/m0/s1	7.8	10	12	5	12	3	0	0	0	0	0	0	0	0
db4p[h]	Chloroplast	3,4-dihydroxy-2-butanone 4-phosphate	C4H7O6P	Completely Reviewed	-2		C4H9O6P		C15556	199371	17396548	InChI=1S/C4H9O6P/c1-3(5)4(6)2-10-11(7,8)9/h4,6H,2H2,1H3,(H2,7,8,9)	8	4	7	0	6	1	0	0	0	0	0	0	0	0
dc2coa[m]	Mitochondria	trans-Dec-2-enoyl-CoA	C31H48N7O17P3S	Completely Reviewed	-4		C31H52N7O17P3S		C05275	45480	7662	InChI=1S/C31H52N7O17P3S/c1-4-5-6-7-8-9-10-11-22(40)59-15-14-33-21(39)12-13-34-29(43)26(42)31(2,3)17-52-58(49,50)55-57(47,48)51-16-20-25(54-56(44,45)46)24(41)30(53-20)38-19-37-23-27(32)35-18-36-28(23)38/h10-11,18-20,24-26,30,41-42H,4-9,12-17H2,1-3H3,(H,33,39)(H,34,43)(H,47,48)(H,49,50)(H2,32,35,36)(H2,44,45,46)/b11-10+/t20-,24-,25-,26?,30-/m1/s1	7.8	31	48	7	17	3	1	0	0	0	0	0	0	0
dc2coa[x]	Glyoxysome	trans-Dec-2-enoyl-CoA	C31H48N7O17P3S	Completely Reviewed	-4		C31H52N7O17P3S		C05275	45480	7662	InChI=1S/C31H52N7O17P3S/c1-4-5-6-7-8-9-10-11-22(40)59-15-14-33-21(39)12-13-34-29(43)26(42)31(2,3)17-52-58(49,50)55-57(47,48)51-16-20-25(54-56(44,45)46)24(41)30(53-20)38-19-37-23-27(32)35-18-36-28(23)38/h10-11,18-20,24-26,30,41-42H,4-9,12-17H2,1-3H3,(H,33,39)(H,34,43)(H,47,48)(H,49,50)(H2,32,35,36)(H2,44,45,46)/b11-10+/t20-,24-,25-,26?,30-/m1/s1	8.2	31	48	7	17	3	1	0	0	0	0	0	0	0
dca[h]	Chloroplast	Decanoate (n-C10:0)	C10H19O2	Completely Reviewed	-1	334-48-5	C10H20O2		C01571	37897	4728	InChI=1S/C10H20O2/c1-2-3-4-5-6-7-8-9-10(11)12/h2-9H2,1H3,(H,11,12)	8	10	19	0	2	0	0	0	0	0	0	0	0	0
dcaACP[h]	Chloroplast	Decanoyl-ACP (n-C10:0ACP)	C10H19OSR	Manually Reviewed	0		C10H19OSR		C05755	1446147	8050		8	10	19	0	1	0	1	0	0	0	0	0	1	0
dcacoa[m]	Mitochondria	Decanoyl-CoA (n-C10:0CoA)	C31H50N7O17P3S	Completely Reviewed	-4		C31H54N7O17P3S		C05274	45478	7661	InChI=1S/C31H54N7O17P3S/c1-4-5-6-7-8-9-10-11-22(40)59-15-14-33-21(39)12-13-34-29(43)26(42)31(2,3)17-52-58(49,50)55-57(47,48)51-16-20-25(54-56(44,45)46)24(41)30(53-20)38-19-37-23-27(32)35-18-36-28(23)38/h18-20,24-26,30,41-42H,4-17H2,1-3H3,(H,33,39)(H,34,43)(H,47,48)(H,49,50)(H2,32,35,36)(H2,44,45,46)/t20-,24-,25-,26?,30-/m1/s1	7.8	31	50	7	17	3	1	0	0	0	0	0	0	0
dcacoa[x]	Glyoxysome	Decanoyl-CoA (n-C10:0CoA)	C31H50N7O17P3S	Completely Reviewed	-4		C31H54N7O17P3S		C05274	45478	7661	InChI=1S/C31H54N7O17P3S/c1-4-5-6-7-8-9-10-11-22(40)59-15-14-33-21(39)12-13-34-29(43)26(42)31(2,3)17-52-58(49,50)55-57(47,48)51-16-20-25(54-56(44,45)46)24(41)30(53-20)38-19-37-23-27(32)35-18-36-28(23)38/h18-20,24-26,30,41-42H,4-17H2,1-3H3,(H,33,39)(H,34,43)(H,47,48)(H,49,50)(H2,32,35,36)(H2,44,45,46)/t20-,24-,25-,26?,30-/m1/s1	8.2	31	50	7	17	3	1	0	0	0	0	0	0	0
dcamp	Cytosol	N6-(1,2-Dicarboxyethyl)-AMP	C14H14N5O11P	Completely Reviewed	-4	19046-78-7	C14H18N5O11P		C03794	42544	6543	InChI=1S/C14H18N5O11P/c20-7(21)1-5(14(24)25)18-11-8-12(16-3-15-11)19(4-17-8)13-10(23)9(22)6(30-13)2-29-31(26,27)28/h3-6,9-10,13,22-23H,1-2H2,(H,20,21)(H,24,25)(H,15,16,18)(H2,26,27,28)/t5?,6-,9-,10-,13-/m1/s1	7.1	14	14	5	11	1	0	0	0	0	0	0	0	0
dcamp[h]	Chloroplast	N6-(1,2-Dicarboxyethyl)-AMP	C14H14N5O11P	Completely Reviewed	-4	19046-78-7	C14H18N5O11P		C03794	42544	6543	InChI=1S/C14H18N5O11P/c20-7(21)1-5(14(24)25)18-11-8-12(16-3-15-11)19(4-17-8)13-10(23)9(22)6(30-13)2-29-31(26,27)28/h3-6,9-10,13,22-23H,1-2H2,(H,20,21)(H,24,25)(H,15,16,18)(H2,26,27,28)/t5?,6-,9-,10-,13-/m1/s1	8	14	14	5	11	1	0	0	0	0	0	0	0	0
dcaro[h]	Chloroplast	delta-Carotene	C40H56	Completely Reviewed	0	472-92-4	C40H56		C08586		10779	InChI=1S/C40H56/c1-32(2)18-13-21-35(5)24-15-26-36(6)25-14-22-33(3)19-11-12-20-34(4)23-16-27-37(7)29-30-39-38(8)28-17-31-40(39,9)10/h11-12,14-16,18-20,22-30,39H,13,17,21,31H2,1-10H3/b12-11+,22-14+,23-16+,26-15+,30-29+,33-19+,34-20+,35-24+,36-25+,37-27+/t39-/m0/s1	8	40	56	0	0	0	0	0	0	0	0	0	0	0
dcdp	Cytosol	dCDP	C9H12N3O10P2	Completely Reviewed	-3		C9H15N3O10P2		C00705	50858	3972	InChI=1S/C9H15N3O10P2/c10-7-1-2-12(9(14)11-7)8-3-5(13)6(21-8)4-20-24(18,19)22-23(15,16)17/h1-2,5-6,8,13H,3-4H2,(H,18,19)(H2,10,11,14)(H2,15,16,17)/t5-,6+,8+/m0/s1	7.1	9	12	3	10	2	0	0	0	0	0	0	0	0
dcdp[m]	Mitochondria	dCDP	C9H12N3O10P2	Completely Reviewed	-3		C9H15N3O10P2		C00705	50858	3972	InChI=1S/C9H15N3O10P2/c10-7-1-2-12(9(14)11-7)8-3-5(13)6(21-8)4-20-24(18,19)22-23(15,16)17/h1-2,5-6,8,13H,3-4H2,(H,18,19)(H2,10,11,14)(H2,15,16,17)/t5-,6+,8+/m0/s1	7.8	9	12	3	10	2	0	0	0	0	0	0	0	0
dcmp	Cytosol	dCMP	C9H12N3O7P	Completely Reviewed	-2	1032-65-1	C9H14N3O7P		C00239	34352	3538	InChI=1S/C9H14N3O7P/c10-7-1-2-12(9(14)11-7)8-3-5(13)6(19-8)4-18-20(15,16)17/h1-2,5-6,8,13H,3-4H2,(H2,10,11,14)(H2,15,16,17)/t5-,6+,8+/m0/s1	7.1	9	12	3	7	1	0	0	0	0	0	0	0	0
dctp	Cytosol	dCTP	C9H12N3O13P3	Completely Reviewed	-4	2056-98-6	C9H16N3O13P3		C00458	35027	3742	InChI=1S/C9H16N3O13P3/c10-7-1-2-12(9(14)11-7)8-3-5(13)6(23-8)4-22-27(18,19)25-28(20,21)24-26(15,16)17/h1-2,5-6,8,13H,3-4H2,(H,18,19)(H,20,21)(H2,10,11,14)(H2,15,16,17)/t5-,6+,8+/m0/s1	7.1	9	12	3	13	3	0	0	0	0	0	0	0	0
dctp[m]	Mitochondria	dCTP	C9H12N3O13P3	Completely Reviewed	-4	2056-98-6	C9H16N3O13P3		C00458	35027	3742	InChI=1S/C9H16N3O13P3/c10-7-1-2-12(9(14)11-7)8-3-5(13)6(23-8)4-22-27(18,19)25-28(20,21)24-26(15,16)17/h1-2,5-6,8,13H,3-4H2,(H,18,19)(H,20,21)(H2,10,11,14)(H2,15,16,17)/t5-,6+,8+/m0/s1	7.8	9	12	3	13	3	0	0	0	0	0	0	0	0
dcyt	Cytosol	Deoxycytidine	C9H13N3O4	Completely Reviewed	0	951-77-9	C9H13N3O4		C00881	36280	4137	InChI=1S/C9H13N3O4/c10-7-1-2-12(9(15)11-7)8-3-5(14)6(4-13)16-8/h1-2,5-6,8,13-14H,3-4H2,(H2,10,11,15)/t5-,6+,8+/m0/s1	7.1	9	13	3	4	0	0	0	0	0	0	0	0	0
dd2coa[m]	Mitochondria	trans-Dodec-2-enoyl-CoA	C33H52N7O17P3S	Completely Reviewed	-4		C33H56N7O17P3S		C03221	41433	6094	InChI=1S/C33H56N7O17P3S/c1-4-5-6-7-8-9-10-11-12-13-24(42)61-17-16-35-23(41)14-15-36-31(45)28(44)33(2,3)19-54-60(51,52)57-59(49,50)53-18-22-27(56-58(46,47)48)26(43)32(55-22)40-21-39-25-29(34)37-20-38-30(25)40/h12-13,20-22,26-28,32,43-44H,4-11,14-19H2,1-3H3,(H,35,41)(H,36,45)(H,49,50)(H,51,52)(H2,34,37,38)(H2,46,47,48)/b13-12+/t22-,26-,27-,28?,32-/m1/s1	7.8	33	52	7	17	3	1	0	0	0	0	0	0	0
dd2coa[x]	Glyoxysome	trans-Dodec-2-enoyl-CoA	C33H52N7O17P3S	Completely Reviewed	-4		C33H56N7O17P3S		C03221	41433	6094	InChI=1S/C33H56N7O17P3S/c1-4-5-6-7-8-9-10-11-12-13-24(42)61-17-16-35-23(41)14-15-36-31(45)28(44)33(2,3)19-54-60(51,52)57-59(49,50)53-18-22-27(56-58(46,47)48)26(43)32(55-22)40-21-39-25-29(34)37-20-38-30(25)40/h12-13,20-22,26-28,32,43-44H,4-11,14-19H2,1-3H3,(H,35,41)(H,36,45)(H,49,50)(H,51,52)(H2,34,37,38)(H2,46,47,48)/b13-12+/t22-,26-,27-,28?,32-/m1/s1	8.2	33	52	7	17	3	1	0	0	0	0	0	0	0
ddca[h]	Chloroplast	Dodecanoate (n-C12:0)	C12H23O2	Completely Reviewed	-1	143-07-7	C12H24O2		C02679	40351	5649	InChI=1S/C12H24O2/c1-2-3-4-5-6-7-8-9-10-11-12(13)14/h2-11H2,1H3,(H,13,14)	8	12	23	0	2	0	0	0	0	0	0	0	0	0
ddcaACP[h]	Chloroplast	Dodecanoyl-ACP (n-C12:0ACP)	C12H23OSR	Manually Reviewed	0		C12H23OSR		C05223	1436978	7620		8	12	23	0	1	0	1	0	0	0	0	0	1	0
ddcacoa[m]	Mitochondria	Dodecanoyl-CoA (n-C12:0CoA)	C33H54N7O17P3S	Completely Reviewed	-4	6244-92-4	C33H58N7O17P3S		C01832	38504	4951	InChI=1S/C33H58N7O17P3S/c1-4-5-6-7-8-9-10-11-12-13-24(42)61-17-16-35-23(41)14-15-36-31(45)28(44)33(2,3)19-54-60(51,52)57-59(49,50)53-18-22-27(56-58(46,47)48)26(43)32(55-22)40-21-39-25-29(34)37-20-38-30(25)40/h20-22,26-28,32,43-44H,4-19H2,1-3H3,(H,35,41)(H,36,45)(H,49,50)(H,51,52)(H2,34,37,38)(H2,46,47,48)/t22-,26-,27-,28?,32-/m1/s1	7.8	33	54	7	17	3	1	0	0	0	0	0	0	0
ddcacoa[x]	Glyoxysome	Dodecanoyl-CoA (n-C12:0CoA)	C33H54N7O17P3S	Completely Reviewed	-4	6244-92-4	C33H58N7O17P3S		C01832	38504	4951	InChI=1S/C33H58N7O17P3S/c1-4-5-6-7-8-9-10-11-12-13-24(42)61-17-16-35-23(41)14-15-36-31(45)28(44)33(2,3)19-54-60(51,52)57-59(49,50)53-18-22-27(56-58(46,47)48)26(43)32(55-22)40-21-39-25-29(34)37-20-38-30(25)40/h20-22,26-28,32,43-44H,4-19H2,1-3H3,(H,35,41)(H,36,45)(H,49,50)(H,51,52)(H2,34,37,38)(H2,46,47,48)/t22-,26-,27-,28?,32-/m1/s1	8.2	33	54	7	17	3	1	0	0	0	0	0	0	0
ddmcital	Cytosol	Didemethylcitalopram	C18H18FN2O	Completely Reviewed	1	62498-69-5	C18H17FN2O		C16609		51090935	InChI=1S/C18H17FN2O/c19-16-5-3-15(4-6-16)18(8-1-9-20)17-7-2-13(11-21)10-14(17)12-22-18/h2-7,10H,1,8-9,12,20H2	7.1	18	18	2	1	0	0	1	0	0	0	0	0	0
ddsmsterol	Cytosol	7-Dehydrodesmosterol	C27H42O	Completely Reviewed	0	59865-13-3	C27H42O		C05107	45126	7533	InChI=1S/C27H42O/c1-18(2)7-6-8-19(3)23-11-12-24-22-10-9-20-17-21(28)13-15-26(20,4)25(22)14-16-27(23,24)5/h7,9-10,19,21,23-25,28H,6,8,11-17H2,1-5H3/t19-,21+,23-,24+,25+,26+,27-/m1/s1	7.1	27	42	0	1	0	0	0	0	0	0	0	0	0
dedoldp	Cytosol	Dehydrodolichol diphosphate	C55H89O7P2	Manually Reviewed	-3		C55H92O7P2		C05859		8152		7.1	55	89	0	7	2	0	0	0	0	0	0	0	0
degly[e]	Extra-organism	N,N-Diethylglycine	C6H13NO2	Completely Reviewed	0		C6H13NO2		C16647		51090971	InChI=1S/C6H13NO2/c1-3-7(4-2)5-6(8)9/h3-5H2,1-2H3,(H,8,9)	7	6	13	1	2	0	0	0	0	0	0	0	0	0
dgdg1819Z160[h]	Chloroplast	Digalactosyldiacylglycerol (1-(9Z)-octadecenoyl,2-hexadecanoyl, 18:1(9Z)/16:0)	C49H90O15	Manually Reviewed	0		C49H90O15		C06037		8309		8	49	90	0	15	0	0	0	0	0	0	0	0	0
dgdg1819Z1617Z[h]	Chloroplast	Digalactosyldiacylglycerol (1-(9Z)-octadecenoyl,2-(7Z)-hexadecenoyl, 18:1(9Z)/16:1(7Z))	C49H88O15	Manually Reviewed	0		C49H88O15		C06037		8309		8	49	88	0	15	0	0	0	0	0	0	0	0	0
dgdg1819Z1619Z[h]	Chloroplast	Digalactosyldiacylglycerol (1-(9Z)-octadecenoyl,2-(9Z)-hexadecenoyl, 18:1(9Z)/16:1(9Z))	C49H88O15	Manually Reviewed	0		C49H88O15		C06037		8309		8	49	88	0	15	0	0	0	0	0	0	0	0	0
dgdg1819Z1627Z10Z[h]	Chloroplast	Digalactosyldiacylglycerol (1-(9Z)-octadecenoyl,2-(7Z,10Z)-hexadecadienoyl, 18:1(9Z)/16:2(7Z,10Z))	C49H86O15	Manually Reviewed	0		C49H86O15		C06037		8309		8	49	86	0	15	0	0	0	0	0	0	0	0	0
dgdg1819Z1634Z7Z10Z[h]	Chloroplast	Digalactosyldiacylglycerol (1-(9Z)-octadecenoyl,2-(4Z,7Z,10Z)-hexadecatrienoyl, 18:1(9Z)/16:3(4Z,7Z,10Z))	C49H84O15	Manually Reviewed	0		C49H84O15		C06037		8309		8	49	84	0	15	0	0	0	0	0	0	0	0	0
dgdg1819Z1637Z10Z13Z[h]	Chloroplast	Digalactosyldiacylglycerol (1-(9Z)-octadecenoyl,2-(7Z,10Z,13Z)-hexadecatrienoyl, 18:1(9Z)/16:3(7Z,10Z,13Z))	C49H84O15	Manually Reviewed	0		C49H84O15		C06037		8309		8	49	84	0	15	0	0	0	0	0	0	0	0	0
dgdg1829Z12Z160[h]	Chloroplast	Digalactosyldiacylglycerol (1-(9Z,12Z)-octadecadienoyl,2-hexadecanoyl, 18:2(9Z,12Z)/16:0)	C49H88O15	Manually Reviewed	0		C49H88O15		C06037		8309		8	49	88	0	15	0	0	0	0	0	0	0	0	0
dgdg1829Z12Z1617Z[h]	Chloroplast	Digalactosyldiacylglycerol (1-(9Z,12Z)-octadecadienoyl,2-(7Z)-hexadecenoyl, 18:2(9Z,12Z)/16:1(7Z))	C49H86O15	Manually Reviewed	0		C49H86O15		C06037		8309		8	49	86	0	15	0	0	0	0	0	0	0	0	0
dgdg1829Z12Z1619Z[h]	Chloroplast	Digalactosyldiacylglycerol (1-(9Z,12Z)-octadecadienoyl,2-(9Z)-hexadecenoyl, 18:2(9Z,12Z)/16:1(9Z))	C49H86O15	Manually Reviewed	0		C49H86O15		C06037		8309		8	49	86	0	15	0	0	0	0	0	0	0	0	0
dgdg1829Z12Z1627Z10Z[h]	Chloroplast	Digalactosyldiacylglycerol (1-(9Z,12Z)-octadecadienoyl,2-(7Z,10Z)-hexadecadienoyl, 18:2(9Z,12Z)/16:2(7Z,10Z))	C49H84O15	Manually Reviewed	0		C49H84O15		C06037		8309		8	49	84	0	15	0	0	0	0	0	0	0	0	0
dgdg1829Z12Z1634Z7Z10Z[h]	Chloroplast	Digalactosyldiacylglycerol (1-(9Z,12Z)-octadecadienoyl,2-(4Z,7Z,10Z)-hexadecatrienoyl, 18:2(9Z,12Z)/16:3(4Z,7Z,10Z))	C49H82O15	Manually Reviewed	0		C49H82O15		C06037		8309		8	49	82	0	15	0	0	0	0	0	0	0	0	0
dgdg1829Z12Z1637Z10Z13Z[h]	Chloroplast	Digalactosyldiacylglycerol (1-(9Z,12Z)-octadecadienoyl,2-(7Z,10Z,13Z)-hexadecatrienoyl, 18:2(9Z,12Z)/16:3(7Z,10Z,13Z))	C49H82O15	Manually Reviewed	0		C49H82O15		C06037		8309		8	49	82	0	15	0	0	0	0	0	0	0	0	0
dgdg1839Z12Z15Z160[h]	Chloroplast	Digalactosyldiacylglycerol (1-(9Z,12Z,15Z)-octadecatrienoyl,2-hexadecanoyl, 18:3(9Z,12Z,15Z)/16:0)	C49H86O15	Manually Reviewed	0		C49H86O15		C06037		8309		8	49	86	0	15	0	0	0	0	0	0	0	0	0
dgdg1839Z12Z15Z1627Z10Z[h]	Chloroplast	Digalactosyldiacylglycerol (1-(9Z,12Z,15Z)-octadecatrienoyl,2-(7Z,10Z)-hexadecadienoyl, 18:3(9Z,12Z,15Z)/16:2(7Z,10Z))	C49H82O15	Manually Reviewed	0		C49H82O15		C06037		8309		8	49	82	0	15	0	0	0	0	0	0	0	0	0
dgdg1839Z12Z15Z1634Z7Z10Z[h]	Chloroplast	Digalactosyldiacylglycerol (1-(9Z,12Z,15Z)-octadecatrienoyl,2-(4Z,7Z,10Z)-hexadecatrienoyl, 18:3(9Z,12Z,15Z)/16:3(4Z,7Z,10Z))	C49H80O15	Manually Reviewed	0		C49H80O15		C06037		8309		8	49	80	0	15	0	0	0	0	0	0	0	0	0
dgdg1839Z12Z15Z1637Z10Z13Z[h]	Chloroplast	Digalactosyldiacylglycerol (1-(9Z,12Z,15Z)-octadecatrienoyl,2-(7Z,10Z,13Z)-hexadecatrienoyl, 18:3(9Z,12Z,15Z)/16:3(7Z,10Z,13Z))	C49H80O15	Manually Reviewed	0		C49H80O15		C06037		8309		8	49	80	0	15	0	0	0	0	0	0	0	0	0
dgdg1839Z12Z15Z1644Z7Z10Z13Z[h]	Chloroplast	Digalactosyldiacylglycerol (1-(9Z,12Z,15Z)-octadecatrienoyl,2-(4Z,7Z,10Z,13Z)-hexadecatetraenoyl, 18:3(9Z,12Z,15Z)/16:4(4Z,7Z,10Z,13Z))	C49H78O15	Manually Reviewed	0		C49H78O15		C06037		8309		8	49	78	0	15	0	0	0	0	0	0	0	0	0
dgdp	Cytosol	dGDP	C10H12N5O10P2	Completely Reviewed	-3		C10H15N5O10P2		C00361	34741	3652	InChI=1S/C10H15N5O10P2/c11-10-13-8-7(9(17)14-10)12-3-15(8)6-1-4(16)5(24-6)2-23-27(21,22)25-26(18,19)20/h3-6,16H,1-2H2,(H,21,22)(H2,18,19,20)(H3,11,13,14,17)/t4-,5+,6+/m0/s1	7.1	10	12	5	10	2	0	0	0	0	0	0	0	0
dgdp[m]	Mitochondria	dGDP	C10H11N5O10P2	Completely Reviewed	-4		C10H15N5O10P2		C00361	34741	3652	InChI=1S/C10H15N5O10P2/c11-10-13-8-7(9(17)14-10)12-3-15(8)6-1-4(16)5(24-6)2-23-27(21,22)25-26(18,19)20/h3-6,16H,1-2H2,(H,21,22)(H2,18,19,20)(H3,11,13,14,17)/t4-,5+,6+/m0/s1	7.8	10	11	5	10	2	0	0	0	0	0	0	0	0
dghs16018111Z	Cytosol	diacylglycerolhomoserine (16:0/18:1(11Z))	C41H77NO7	Manually Reviewed	0		C41H77NO7						7.1	41	77	1	7	0	0	0	0	0	0	0	0	0
dghs1601819Z	Cytosol	diacylglycerolhomoserine (16:0/18:1(9Z))	C41H77NO7	Manually Reviewed	0		C41H77NO7						7.1	41	77	1	7	0	0	0	0	0	0	0	0	0
dghs18111Z18111Z	Cytosol	diacylglycerolhomoserine (18:1(11Z)/18:1(11Z))	C43H79NO7	Manually Reviewed	0		C43H79NO7						7.1	43	79	1	7	0	0	0	0	0	0	0	0	0
dghs18111Z1819Z	Cytosol	diacylglycerolhomoserine (18:1(11Z)/18:1(9Z))	C43H79NO7	Manually Reviewed	0		C43H79NO7						7.1	43	79	1	7	0	0	0	0	0	0	0	0	0
dghs1819Z18111Z	Cytosol	diacylglycerolhomoserine (18:1(9Z)/18:1(11Z))	C43H79NO7	Manually Reviewed	0		C43H79NO7						7.1	43	79	1	7	0	0	0	0	0	0	0	0	0
dghs1819Z1819Z	Cytosol	diacylglycerolhomoserine (18:1(9Z)/18:1(9Z))	C43H79NO7	Manually Reviewed	0		C43H79NO7						7.1	43	79	1	7	0	0	0	0	0	0	0	0	0
dgmp	Cytosol	dGMP	C10H12N5O7P	Completely Reviewed	-2	902-04-5	C10H14N5O7P		C00362	34744	3653	InChI=1S/C10H14N5O7P/c11-10-13-8-7(9(17)14-10)12-3-15(8)6-1-4(16)5(22-6)2-21-23(18,19)20/h3-6,16H,1-2H2,(H2,18,19,20)(H3,11,13,14,17)/t4-,5+,6+/m0/s1	7.1	10	12	5	7	1	0	0	0	0	0	0	0	0
dgsn	Cytosol	Deoxyguanosine	C10H13N5O4	Completely Reviewed	0	961-07-9	C10H13N5O4		C00330	34637	3624	InChI=1S/C10H13N5O4/c11-10-13-8-7(9(18)14-10)12-3-15(8)6-1-4(17)5(2-16)19-6/h3-6,16-17H,1-2H2,(H3,11,13,14,18)/t4-,5+,6+/m0/s1	7.1	10	13	5	4	0	0	0	0	0	0	0	0	0
dgtp	Cytosol	dGTP	C10H12N5O13P3	Completely Reviewed	-4	2564-35-4	C10H16N5O13P3		C00286	34502	3581	InChI=1S/C10H16N5O13P3/c11-10-13-8-7(9(17)14-10)12-3-15(8)6-1-4(16)5(26-6)2-25-30(21,22)28-31(23,24)27-29(18,19)20/h3-6,16H,1-2H2,(H,21,22)(H,23,24)(H2,18,19,20)(H3,11,13,14,17)/t4-,5+,6+/m0/s1	7.1	10	12	5	13	3	0	0	0	0	0	0	0	0
dgtp[m]	Mitochondria	dGTP	C10H12N5O13P3	Completely Reviewed	-4	2564-35-4	C10H16N5O13P3		C00286	34502	3581	InChI=1S/C10H16N5O13P3/c11-10-13-8-7(9(17)14-10)12-3-15(8)6-1-4(16)5(26-6)2-25-30(21,22)28-31(23,24)27-29(18,19)20/h3-6,16H,1-2H2,(H,21,22)(H,23,24)(H2,18,19,20)(H3,11,13,14,17)/t4-,5+,6+/m0/s1	7.8	10	12	5	13	3	0	0	0	0	0	0	0	0
dgts16018111Z	Cytosol	diacylglyceryl-N,N,N-trimethylhomoserine (16:0/18:1(11Z))	C44H83NO7	Manually Reviewed	0		C44H83NO7						7.1	44	83	1	7	0	0	0	0	0	0	0	0	0
dgts1601819Z	Cytosol	diacylglyceryl-N,N,N-trimethylhomoserine (16:0/18:1(9Z))	C44H83NO7	Manually Reviewed	0		C44H83NO7						7.1	44	83	1	7	0	0	0	0	0	0	0	0	0
dgts1601829Z12Z	Cytosol	diacylglyceryl-N,N,N-trimethylhomoserine (16:0/18:2(9Z,12Z))	C44H81NO7	Manually Reviewed	0		C44H81NO7						7.1	44	81	1	7	0	0	0	0	0	0	0	0	0
dgts1601835Z9Z12Z	Cytosol	diacylglyceryl-N,N,N-trimethylhomoserine (16:0/18:3(5Z,9Z,12Z))	C44H79NO7	Manually Reviewed	0		C44H79NO7						7.1	44	79	1	7	0	0	0	0	0	0	0	0	0
dgts1601845Z9Z12Z15Z	Cytosol	diacylglyceryl-N,N,N-trimethylhomoserine (16:0/18:4(5Z,9Z,12Z,15Z))	C44H77NO7	Manually Reviewed	0		C44H77NO7						7.1	44	77	1	7	0	0	0	0	0	0	0	0	0
dgts18111Z18111Z	Cytosol	diacylglyceryl-N,N,N-trimethylhomoserine (18:1(11Z)/18:1(11Z))	C46H85NO7	Manually Reviewed	0		C46H85NO7						7.1	46	85	1	7	0	0	0	0	0	0	0	0	0
dgts18111Z1819Z	Cytosol	diacylglyceryl-N,N,N-trimethylhomoserine (18:1(11Z)/18:1(9Z))	C46H85NO7	Manually Reviewed	0		C46H85NO7						7.1	46	85	1	7	0	0	0	0	0	0	0	0	0
dgts18111Z1829Z12Z	Cytosol	diacylglyceryl-N,N,N-trimethylhomoserine (18:1(11Z)/18:2(9Z,12Z))	C46H83NO7	Manually Reviewed	0		C46H83NO7						7.1	46	83	1	7	0	0	0	0	0	0	0	0	0
dgts18111Z1835Z9Z12Z	Cytosol	diacylglyceryl-N,N,N-trimethylhomoserine (18:1(11Z)/18:3(5Z,9Z,12Z))	C46H81NO7	Manually Reviewed	0		C46H81NO7						7.1	46	81	1	7	0	0	0	0	0	0	0	0	0
dgts18111Z1845Z9Z12Z15Z	Cytosol	diacylglyceryl-N,N,N-trimethylhomoserine (18:1(11Z)/18:4(5Z,9Z,12Z,15Z))	C46H79NO7	Manually Reviewed	0		C46H79NO7						7.1	46	79	1	7	0	0	0	0	0	0	0	0	0
dgts1819Z18111Z	Cytosol	diacylglyceryl-N,N,N-trimethylhomoserine (18:1(9Z)/18:1(11Z))	C46H85NO7	Manually Reviewed	0		C46H85NO7						7.1	46	85	1	7	0	0	0	0	0	0	0	0	0
dgts1819Z1819Z	Cytosol	diacylglyceryl-N,N,N-trimethylhomoserine (18:1(9Z)/18:1(9Z))	C46H85NO7	Manually Reviewed	0		C46H85NO7						7.1	46	85	1	7	0	0	0	0	0	0	0	0	0
dgts1819Z1829Z12Z	Cytosol	diacylglyceryl-N,N,N-trimethylhomoserine (18:1(9Z)/18:2(9Z,12Z))	C46H83NO7	Manually Reviewed	0		C46H83NO7						7.1	46	83	1	7	0	0	0	0	0	0	0	0	0
dgts1819Z1835Z9Z12Z	Cytosol	diacylglyceryl-N,N,N-trimethylhomoserine (18:1(9Z)/18:3(5Z,9Z,12Z))	C46H81NO7	Manually Reviewed	0		C46H81NO7						7.1	46	81	1	7	0	0	0	0	0	0	0	0	0
dgts1819Z1845Z9Z12Z15Z	Cytosol	diacylglyceryl-N,N,N-trimethylhomoserine (18:1(9Z)/18:4(5Z,9Z,12Z,15Z))	C46H79NO7	Manually Reviewed	0		C46H79NO7						7.1	46	79	1	7	0	0	0	0	0	0	0	0	0
dgts1829Z12Z18111Z	Cytosol	diacylglyceryl-N,N,N-trimethylhomoserine (18:2(9Z,12Z)/18:1(11Z))	C46H83NO7	Manually Reviewed	0		C46H83NO7						7.1	46	83	1	7	0	0	0	0	0	0	0	0	0
dgts1829Z12Z1819Z	Cytosol	diacylglyceryl-N,N,N-trimethylhomoserine (18:2(9Z,12Z)/18:1(9Z))	C46H83NO7	Manually Reviewed	0		C46H83NO7						7.1	46	83	1	7	0	0	0	0	0	0	0	0	0
dgts1829Z12Z1829Z12Z	Cytosol	diacylglyceryl-N,N,N-trimethylhomoserine (18:2(9Z,12Z)/18:2(9Z,12Z))	C46H81NO7	Manually Reviewed	0		C46H81NO7						7.1	46	81	1	7	0	0	0	0	0	0	0	0	0
dgts1829Z12Z1835Z9Z12Z	Cytosol	diacylglyceryl-N,N,N-trimethylhomoserine (18:2(9Z,12Z)/18:3(5Z,9Z,12Z))	C46H79NO7	Manually Reviewed	0		C46H79NO7						7.1	46	79	1	7	0	0	0	0	0	0	0	0	0
dgts1829Z12Z1845Z9Z12Z15Z	Cytosol	diacylglyceryl-N,N,N-trimethylhomoserine (18:2(9Z,12Z)/18:4(5Z,9Z,12Z,15Z))	C46H77NO7	Manually Reviewed	0		C46H77NO7						7.1	46	77	1	7	0	0	0	0	0	0	0	0	0
dgts1839Z12Z15Z18111Z	Cytosol	diacylglyceryl-N,N,N-trimethylhomoserine (18:3(9Z,12Z,15Z)/18:1(11Z))	C46H81NO7	Manually Reviewed	0		C46H81NO7						7.1	46	81	1	7	0	0	0	0	0	0	0	0	0
dgts1839Z12Z15Z1819Z	Cytosol	diacylglyceryl-N,N,N-trimethylhomoserine (18:3(9Z,12Z,15Z)/18:1(9Z))	C46H81NO7	Manually Reviewed	0		C46H81NO7						7.1	46	81	1	7	0	0	0	0	0	0	0	0	0
dgts1839Z12Z15Z1835Z9Z12Z	Cytosol	diacylglyceryl-N,N,N-trimethylhomoserine (18:3(9Z,12Z,15Z)/18:3(5Z,9Z,12Z))	C46H77NO7	Manually Reviewed	0		C46H77NO7						7.1	46	77	1	7	0	0	0	0	0	0	0	0	0
dgts1839Z12Z15Z1845Z9Z12Z15Z	Cytosol	diacylglyceryl-N,N,N-trimethylhomoserine (18:3(9Z,12Z,15Z)/18:4(5Z,9Z,12Z,15Z))	C46H75NO7	Manually Reviewed	0		C46H75NO7						7.1	46	75	1	7	0	0	0	0	0	0	0	0	0
dhap	Cytosol	Glycerone phosphate / Dihydroxyacetone phosphate	C3H5O6P	Completely Reviewed	-2	57-04-5	C3H7O6P		C00111	33898	3411	InChI=1S/C3H7O6P/c4-1-3(5)2-9-10(6,7)8/h4H,1-2H2,(H2,6,7,8)	7.1	3	5	0	6	1	0	0	0	0	0	0	0	0
dhap[f]	Flagellum	Glycerone phosphate / Dihydroxyacetone phosphate	C3H5O6P	Completely Reviewed	-2	57-04-5	C3H7O6P		C00111	33898	3411	InChI=1S/C3H7O6P/c4-1-3(5)2-9-10(6,7)8/h4H,1-2H2,(H2,6,7,8)	7.1	3	5	0	6	1	0	0	0	0	0	0	0	0
dhap[h]	Chloroplast	Glycerone phosphate / Dihydroxyacetone phosphate	C3H5O6P	Completely Reviewed	-2	57-04-5	C3H7O6P		C00111	33898	3411	InChI=1S/C3H7O6P/c4-1-3(5)2-9-10(6,7)8/h4H,1-2H2,(H2,6,7,8)	8	3	5	0	6	1	0	0	0	0	0	0	0	0
dhap[m]	Mitochondria	Glycerone phosphate / Dihydroxyacetone phosphate	C3H5O6P	Completely Reviewed	-2	57-04-5	C3H7O6P		C00111	33898	3411	InChI=1S/C3H7O6P/c4-1-3(5)2-9-10(6,7)8/h4H,1-2H2,(H2,6,7,8)	7.8	3	5	0	6	1	0	0	0	0	0	0	0	0
dhdascb[u]	Thylakoid Lumen	Dehydroascorbate	C6H5O6	Completely Reviewed	-1	490-83-5	C6H6O6		C05422	34945	7786	InChI=1S/C6H6O6/c7-1-2(8)5-3(9)4(10)6(11)12-5/h2,5,7-8H,1H2/t2-,5+/m0/s1	8	6	5	0	6	0	0	0	0	0	0	0	0	0
dhf	Cytosol	7,8-Dihydrofolate	C19H19N7O6	Completely Reviewed	-2	4033-27-6	C19H21N7O6		C00415	34911	3705	InChI=1S/C19H21N7O6/c20-19-25-15-14(17(30)26-19)23-11(8-22-15)7-21-10-3-1-9(2-4-10)16(29)24-12(18(31)32)5-6-13(27)28/h1-4,12,21H,5-8H2,(H,24,29)(H,27,28)(H,31,32)(H4,20,22,25,26,30)/t12-/m0/s1	7.1	19	19	7	6	0	0	0	0	0	0	0	0	0
dhlam[h]	Chloroplast	Dihydrolipoamide	C8H17NOS2	Completely Reviewed	0	3884-47-7	C8H17NOS2		C00579	35406	3858	InChI=1S/C8H17NOS2/c9-8(10)4-2-1-3-7(12)5-6-11/h7,11-12H,1-6H2,(H2,9,10)	8	8	17	1	1	0	2	0	0	0	0	0	0	0
dhlam[m]	Mitochondria	Dihydrolipoamide	C8H17NOS2	Completely Reviewed	0	3884-47-7	C8H17NOS2		C00579	35406	3858	InChI=1S/C8H17NOS2/c9-8(10)4-2-1-3-7(12)5-6-11/h7,11-12H,1-6H2,(H2,9,10)	7.8	8	17	1	1	0	2	0	0	0	0	0	0	0
dhlpro[m]	Mitochondria	Dihydrolipolprotein	C8H16NOS2R	Manually Reviewed	0		C8H16NOS2R		C02972	146125	5884		7.8	8	16	1	1	0	2	0	0	0	0	0	1	0
dhnpt	Cytosol	2-Amino-4-hydroxy-6-(D-erythro-1,2,3-trihydroxypropyl)-7,8-dihydropteridine	C9H13N5O4	Completely Reviewed	0		C9H13N5O4		C04874	44772	7426	InChI=1S/C9H13N5O4/c10-9-13-7-5(8(18)14-9)12-3(1-11-7)6(17)4(16)2-15/h4,6,15-17H,1-2H2,(H4,10,11,13,14,18)/t4-,6+/m1/s1	7.1	9	13	5	4	0	0	0	0	0	0	0	0	0
dhor-S	Cytosol	(S)-Dihydroorotate	C5H5N2O4	Completely Reviewed	-1	5988-19-2	C5H6N2O4		C00337	34662	3630	InChI=1S/C5H6N2O4/c8-3-1-2(4(9)10)6-5(11)7-3/h2H,1H2,(H,9,10)(H2,6,7,8,11)/t2-/m0/s1	7.1	5	5	2	4	0	0	0	0	0	0	0	0	0
dhor-S[m]	Mitochondria	(S)-Dihydroorotate	C5H4N2O4	Completely Reviewed	-2	5988-19-2	C5H6N2O4		C00337	34662	3630	InChI=1S/C5H6N2O4/c8-3-1-2(4(9)10)6-5(11)7-3/h2H,1H2,(H,9,10)(H2,6,7,8,11)/t2-/m0/s1	7.8	5	4	2	4	0	0	0	0	0	0	0	0	0
dhpmp	Cytosol	Dihydroneopterin phosphate	C9H12N5O7P	Completely Reviewed	-2		C9H14N5O7P		C05925	1447045	8213	InChI=1S/C9H14N5O7P/c10-9-13-7-5(8(17)14-9)12-3(1-11-7)6(16)4(15)2-21-22(18,19)20/h4,6,15-16H,1-2H2,(H2,18,19,20)(H4,10,11,13,14,17)/t4-,6+/m1/s1	7.1	9	12	5	7	1	0	0	0	0	0	0	0	0
dhpt	Cytosol	Dihydropteroate	C14H13N6O3	Completely Reviewed	-1		C14H14N6O3		C00921	36380	4175	InChI=1S/C14H14N6O3/c15-14-19-11-10(12(21)20-14)18-9(6-17-11)5-16-8-3-1-7(2-4-8)13(22)23/h1-4,16H,5-6H2,(H,22,23)(H4,15,17,19,20,21)	7.1	14	13	6	3	0	0	0	0	0	0	0	0	0
dhretinol[s]	Eyespot	all-trans-13,14-Dihydroretinol	C20H32O	Completely Reviewed	0		C20H32O		C15492		17396484	InChI=1S/C20H32O/c1-16(8-6-9-17(2)13-15-21)11-12-19-18(3)10-7-14-20(19,4)5/h6,8-9,11-12,17,21H,7,10,13-15H2,1-5H3/b9-6+,12-11+,16-8+	8	20	32	0	1	0	0	0	0	0	0	0	0	0
din	Cytosol	Deoxyinosine	C10H12N4O4	Completely Reviewed	0	890-38-0	C10H12N4O4		C05512	45942	7859	InChI=1S/C10H12N4O4/c15-2-6-5(16)1-7(18-6)14-4-13-8-9(14)11-3-12-10(8)17/h3-7,15-16H,1-2H2,(H,11,12,17)/t5-,6+,7+/m0/s1	7.1	10	12	4	4	0	0	0	0	0	0	0	0	0
dkmpp	Cytosol	2,3-diketo-5-methylthio-1-phosphopentane	C6H9O6PS	Completely Reviewed	-2		C6H11O6PS		C15650	1450933	17396640	InChI=1S/C6H11O6PS/c1-14-3-2-5(7)6(8)4-12-13(9,10)11/h2-4H2,1H3,(H2,9,10,11)	7.1	6	9	0	6	1	1	0	0	0	0	0	0	0
dma	Cytosol	dimethylamine	C2H8N	Completely Reviewed	1	124-40-3	C2H7N		C00543	1800348	3824	InChI=1S/C2H7N/c1-3-2/h3H,1-2H3	7.1	2	8	1	0	0	0	0	0	0	0	0	0	0
dmbzid	Cytosol	5,6-Dimethylbenzimidazole	C9H10N2	Completely Reviewed	0	582-60-5	C9H10N2		C03114	41234	6009	InChI=1S/C9H10N2/c1-6-3-8-9(4-7(6)2)11-5-10-8/h3-5H,1-2H3,(H,10,11)	7.1	9	10	2	0	0	0	0	0	0	0	0	0	0
dmcital	Cytosol	Demethylcitalopram	C19H20FN2O	Completely Reviewed	1	62498-67-3	C19H19FN2O		C16608		51090934	InChI=1S/C19H19FN2O/c1-22-10-2-9-19(16-4-6-17(20)7-5-16)18-8-3-14(12-21)11-15(18)13-23-19/h3-8,11,22H,2,9-10,13H2,1H3	7.1	19	20	2	1	0	0	1	0	0	0	0	0	0
dmlz[h]	Chloroplast	6,7-Dimethyl-8-(1-D-ribityl)lumazine	C13H17N4O6	Completely Reviewed	-1		C13H18N4O6		C04332	43611	6983	InChI=1S/C13H18N4O6/c1-5-6(2)17(3-7(19)10(21)8(20)4-18)11-9(14-5)12(22)16-13(23)15-11/h7-8,10,18-21H,3-4H2,1-2H3,(H,16,22,23)	8	13	17	4	6	0	0	0	0	0	0	0	0	0
dmpp	Cytosol	Dimethylallyl diphosphate	C5H9O7P2	Completely Reviewed	-3	358-71-4	C5H12O7P2		C00235	131960	3534	InChI=1S/C5H12O7P2/c1-5(2)3-4-11-14(9,10)12-13(6,7)8/h3H,4H2,1-2H3,(H,9,10)(H2,6,7,8)	7.1	5	9	0	7	2	0	0	0	0	0	0	0	0
dmpp[h]	Chloroplast	Dimethylallyl diphosphate	C5H9O7P2	Completely Reviewed	-3	358-71-4	C5H12O7P2		C00235	131960	3534	InChI=1S/C5H12O7P2/c1-5(2)3-4-11-14(9,10)12-13(6,7)8/h3H,4H2,1-2H3,(H,9,10)(H2,6,7,8)	8	5	9	0	7	2	0	0	0	0	0	0	0	0
dmpq[h]	Chloroplast	2,3-Dimethyl-5-phytylquinol	C28H48O2	Completely Reviewed	0		C28H48O2		C15883		47205203	InChI=1S/C28H48O2/c1-20(2)11-8-12-21(3)13-9-14-22(4)15-10-16-23(5)17-18-26-19-27(29)24(6)25(7)28(26)30/h17,19-22,29-30H,8-16,18H2,1-7H3/b23-17+	8	28	48	0	2	0	0	0	0	0	0	0	0	0
dna5mtc[n]	Nucleus	DNA 5-methylcytosine	C10H16N3O7PR2	Not Reviewed	0		C10H16N3O7PR2		C02967	2217502	5881		7.4	10	16	3	7	1	0	0	0	0	0	0	2	0
dnac[n]	Nucleus	DNA cytosine	C9H14N3O7PR2	Not Reviewed	0		C9H14N3O7PR2		C00856		4113		7.4	9	14	3	7	1	0	0	0	0	0	0	2	0
dnad	Cytosol	Deamino-NAD+	C21H24N6O15P2	Completely Reviewed	-2		C21H27N6O15P2		C00857	36219	4114	InChI=1S/C21H26N6O15P2/c22-17-12-18(24-7-23-17)27(8-25-12)20-16(31)14(29)11(41-20)6-39-44(36,37)42-43(34,35)38-5-10-13(28)15(30)19(40-10)26-3-1-2-9(4-26)21(32)33/h1-4,7-8,10-11,13-16,19-20,28-31H,5-6H2,(H4-,22,23,24,32,33,34,35,36,37)/p+1/t10-,11-,13-,14-,15-,16-,19-,20-/m1/s1	7.1	21	24	6	15	2	0	0	0	0	0	0	0	0
dnad[h]	Chloroplast	Deamino-NAD+	C21H24N6O15P2	Completely Reviewed	-2		C21H27N6O15P2		C00857	36219	4114	InChI=1S/C21H26N6O15P2/c22-17-12-18(24-7-23-17)27(8-25-12)20-16(31)14(29)11(41-20)6-39-44(36,37)42-43(34,35)38-5-10-13(28)15(30)19(40-10)26-3-1-2-9(4-26)21(32)33/h1-4,7-8,10-11,13-16,19-20,28-31H,5-6H2,(H4-,22,23,24,32,33,34,35,36,37)/p+1/t10-,11-,13-,14-,15-,16-,19-,20-/m1/s1	8	21	24	6	15	2	0	0	0	0	0	0	0	0
dnad[n]	Nucleus	Deamino-NAD+	C21H24N6O15P2	Completely Reviewed	-2		C21H27N6O15P2		C00857	36219	4114	InChI=1S/C21H26N6O15P2/c22-17-12-18(24-7-23-17)27(8-25-12)20-16(31)14(29)11(41-20)6-39-44(36,37)42-43(34,35)38-5-10-13(28)15(30)19(40-10)26-3-1-2-9(4-26)21(32)33/h1-4,7-8,10-11,13-16,19-20,28-31H,5-6H2,(H4-,22,23,24,32,33,34,35,36,37)/p+1/t10-,11-,13-,14-,15-,16-,19-,20-/m1/s1	7.4	21	24	6	15	2	0	0	0	0	0	0	0	0
doldp	Cytosol	Dolichyl diphosphate	C55H91O7P2	Manually Reviewed	-3		C55H94O7P2		C00621		3895		7.1	55	91	0	7	2	0	0	0	0	0	0	0	0
doldpglcnac	Cytosol	PP-Dol(-a1)GlcNAc	C63H107NO12P2	Manually Reviewed	0		C63H107NO12P2		G00001				7.1	63	107	1	12	2	0	0	0	0	0	0	0	0
doldpglcnacglcnac	Cytosol	PP-Dol(-a1)GlcNAc(4-b1)GlcNAc	C71H120N2O17P2	Manually Reviewed	0		C71H120N2O17P2		G00002				7.1	71	120	2	17	2	0	0	0	0	0	0	0	0
doldpglcnacglcnacman	Cytosol	PP-Dol(-a1)GlcNAc(4-b1)GlcNAc(4-b1)Man	C77H130N2O22P2	Manually Reviewed	0		C77H130N2O22P2		G00003				7.1	77	130	2	22	2	0	0	0	0	0	0	0	0
doldpglcnacglcnacman-LPAREN-man-LPAREN-manman-RPAREN-manman-RPAREN-manmanman	Cytosol	PP-Dol(-a1)GlcNAc(4-b1)GlcNAc(4-b1)Man[(6-a1)Man[(6-a1)Man(2-a1)Man](3-a1)Man(2-a1)Man](3-a1)Man(2-a1)Man(2-a1)Man	C125H210N2O62P2	Manually Reviewed	0		C125H210N2O62P2		G00007				7.1	125	210	2	62	2	0	0	0	0	0	0	0	0
doldpglcnacglcnacman-LPAREN-man-LPAREN-manman-RPAREN-manman-RPAREN-manmanmanglc	Cytosol	PP-Dol(-a1)GlcNAc(4-b1)GlcNAc(4-b1)Man[(6-a1)Man[(6-a1)Man(2-a1)Man](3-a1)Man(2-a1)Man](3-a1)Man(2-a1)Man(2-a1)Man(3-a1)Glc	C131H220N2O67P2	Manually Reviewed	0		C131H220N2O67P2		G10598				7.1	131	220	2	67	2	0	0	0	0	0	0	0	0
doldpglcnacglcnacman-LPAREN-man-LPAREN-manman-RPAREN-manman-RPAREN-manmanmanglcglc	Cytosol	PP-Dol(-a1)GlcNAc(4-b1)GlcNAc(4-b1)Man[(6-a1)Man[(6-a1)Man(2-a1)Man](3-a1)Man(2-a1)Man](3-a1)Man(2-a1)Man(2-a1)Man(3-a1)Glc(3-a1)Glc	C137H230N2O72P2	Manually Reviewed	0		C137H230N2O72P2		G10599				7.1	137	230	2	72	2	0	0	0	0	0	0	0	0
doldpglcnacglcnacman-LPAREN-man-LPAREN-manman-RPAREN-manman-RPAREN-manmanmanglcglcglc	Cytosol	PP-Dol(-a1)GlcNAc(4-b1)GlcNAc(4-b1)Man[(6-a1)Man[(6-a1)Man(2-a1)Man](3-a1)Man(2-a1)Man](3-a1)Man(2-a1)Man(2-a1)Man(3-a1)Glc(3-a1)Glc(2-a1)Glc	C143H240N2O77P2	Manually Reviewed	0		C143H240N2O77P2		G00008				7.1	143	240	2	77	2	0	0	0	0	0	0	0	0
doldpglcnacglcnacman-LPAREN-man-LPAREN-man-RPAREN-manman-RPAREN-manmanman	Cytosol	PP-Dol(-a1)GlcNAc(4-b1)GlcNAc(4-b1)Man[(6-a1)Man[(6-a1)Man](3-a1)Man(2-a1)Man](3-a1)Man(2-a1)Man(2-a1)Man	C119H200N2O57P2	Manually Reviewed	0		C119H200N2O57P2		G10597				7.1	119	200	2	57	2	0	0	0	0	0	0	0	0
doldpglcnacglcnacman-LPAREN-manmanman-RPAREN-manmanman	Cytosol	PP-Dol(-a1)GlcNAc(4-b1)GlcNAc(4-b1)Man[(6-a1)Man(3-a1)Man(2-a1)Man](3-a1)Man(2-a1)Man(2-a1)Man	C113H190N2O52P2	Manually Reviewed	0		C113H190N2O52P2		G10596				7.1	113	190	2	52	2	0	0	0	0	0	0	0	0
doldpglcnacglcnacman-LPAREN-manman-RPAREN-manmanman	Cytosol	PP-Dol(-a1)GlcNAc(4-b1)GlcNAc(4-b1)Man[(6-a1)Man(3-a1)Man](3-a1)Man(2-a1)Man(2-a1)Man	C107H180N2O47P2	Manually Reviewed	0		C107H180N2O47P2		G10595				7.1	107	180	2	47	2	0	0	0	0	0	0	0	0
doldpglcnacglcnacman-LPAREN-man-RPAREN-man	Cytosol	PP-Dol(-a1)GlcNAc(4-b1)GlcNAc(4-b1)Man[(6-a1)Man](3-a1)Man	C89H150N2O32P2	Manually Reviewed	0		C89H150N2O32P2		G00005				7.1	89	150	2	32	2	0	0	0	0	0	0	0	0
doldpglcnacglcnacman-LPAREN-man-RPAREN-manman	Cytosol	PP-Dol(-a1)GlcNAc(4-b1)GlcNAc(4-b1)Man[(6-a1)Man](3-a1)Man(2-a1)Man	C95H160N2O37P2	Manually Reviewed	0		C95H160N2O37P2		G10526				7.1	95	160	2	37	2	0	0	0	0	0	0	0	0
doldpglcnacglcnacman-LPAREN-man-RPAREN-manmanman	Cytosol	PP-Dol(-a1)GlcNAc(4-b1)GlcNAc(4-b1)Man[(6-a1)Man](3-a1)Man(2-a1)Man(2-a1)Man	C101H170N2O42P2	Manually Reviewed	0		C101H170N2O42P2		G00006				7.1	101	170	2	42	2	0	0	0	0	0	0	0	0
doldpglcnacglcnacmanman	Cytosol	PP-Dol(-a1)GlcNAc(4-b1)GlcNAc(4-b1)Man(3-a1)Man	C83H140N2O27P2	Manually Reviewed	0		C83H140N2O27P2		G00004				7.1	83	140	2	27	2	0	0	0	0	0	0	0	0
dolmanp	Cytosol	Dolichyl phosphate D-mannose	C61H102O9P	Manually Reviewed	-1	3805-37-6	C61H103O9P		C03862	42669	6598		7.1	61	102	0	9	1	0	0	0	0	0	0	0	0
dolp	Cytosol	Dolichol phosphate	C55H91O4P	Manually Reviewed	-2		C55H93O4P		C00110	1455302	3410		7.1	55	91	0	4	1	0	0	0	0	0	0	0	0
dolpglc	Cytosol	Dolichyl beta-D-glucosyl phosphate	C61H102O9P	Manually Reviewed	-1		C61H103O9P		C01246		4467		7.1	61	102	0	9	1	0	0	0	0	0	0	0	0
dpcoa	Cytosol	Dephospho-CoA	C21H33N7O13P2S	Completely Reviewed	-2		C21H35N7O13P2S		C00882	36283	4138	InChI=1S/C21H35N7O13P2S/c1-21(2,16(32)19(33)24-4-3-12(29)23-5-6-44)8-39-43(36,37)41-42(34,35)38-7-11-14(30)15(31)20(40-11)28-10-27-13-17(22)25-9-26-18(13)28/h9-11,14-16,20,30-32,44H,3-8H2,1-2H3,(H,23,29)(H,24,33)(H,34,35)(H,36,37)(H2,22,25,26)/t11-,14-,15-,16?,20-/m1/s1	7.1	21	33	7	13	2	1	0	0	0	0	0	0	0
drib	Cytosol	Deoxyribose	C5H10O4	Completely Reviewed	0	533-67-5	C5H10O4		C01801	38440	4927	InChI=1S/C5H10O4/c6-2-4-3(7)1-5(8)9-4/h3-8H,1-2H2/t3-,4+,5+/m0/s1	7.1	5	10	0	4	0	0	0	0	0	0	0	0	0
dscl[h]	Chloroplast	dihydrosirohydrochlorin	C42H40N4O16	Completely Reviewed	-8	65207-12-7	C42H48N4O16		C02463	39875	5480	InChI=1S/C42H48N4O16/c1-41(17-39(59)60)23(5-9-35(51)52)29-14-27-21(11-37(55)56)19(3-7-33(47)48)25(43-27)13-26-20(4-8-34(49)50)22(12-38(57)58)28(44-26)15-31-42(2,18-40(61)62)24(6-10-36(53)54)30(46-31)16-32(41)45-29/h14-16,23-24,43-44,46H,3-13,17-18H2,1-2H3,(H,47,48)(H,49,50)(H,51,52)(H,53,54)(H,55,56)(H,57,58)(H,59,60)(H,61,62)/b29-14-,30-16-,31-15-/t23-,24-,41+,42+/m1/s1	8	42	40	4	16	0	0	0	0	0	0	0	0	0
dsmsterol	Cytosol	Desmosterol	C27H44O	Completely Reviewed	0	313-04-2	C27H44O		C01802	38445	4928	InChI=1S/C27H44O/c1-18(2)7-6-8-19(3)23-11-12-24-22-10-9-20-17-21(28)13-15-26(20,4)25(22)14-16-27(23,24)5/h7,9,19,21-25,28H,6,8,10-17H2,1-5H3/t19-,21+,22+,23-,24+,25+,26+,27-/m1/s1	7.1	27	44	0	1	0	0	0	0	0	0	0	0	0
dtdp	Cytosol	dTDP	C10H13N2O11P2	Completely Reviewed	-3		C10H16N2O11P2		C00363	34750	3654	InChI=1S/C10H16N2O11P2/c1-5-3-12(10(15)11-9(5)14)8-2-6(13)7(22-8)4-21-25(19,20)23-24(16,17)18/h3,6-8,13H,2,4H2,1H3,(H,19,20)(H,11,14,15)(H2,16,17,18)/t6-,7+,8+/m0/s1	7.1	10	13	2	11	2	0	0	0	0	0	0	0	0
dtdp[m]	Mitochondria	dTDP	C10H13N2O11P2	Completely Reviewed	-3		C10H16N2O11P2		C00363	34750	3654	InChI=1S/C10H16N2O11P2/c1-5-3-12(10(15)11-9(5)14)8-2-6(13)7(22-8)4-21-25(19,20)23-24(16,17)18/h3,6-8,13H,2,4H2,1H3,(H,19,20)(H,11,14,15)(H2,16,17,18)/t6-,7+,8+/m0/s1	7.8	10	13	2	11	2	0	0	0	0	0	0	0	0
dtmp	Cytosol	dTMP	C10H13N2O8P	Completely Reviewed	-2	365-07-1	C10H15N2O8P		C00364	34753	3655	InChI=1S/C10H15N2O8P/c1-5-3-12(10(15)11-9(5)14)8-2-6(13)7(20-8)4-19-21(16,17)18/h3,6-8,13H,2,4H2,1H3,(H,11,14,15)(H2,16,17,18)/t6-,7+,8+/m0/s1	7.1	10	13	2	8	1	0	0	0	0	0	0	0	0
dttp	Cytosol	dTTP	C10H13N2O14P3	Completely Reviewed	-4		C10H17N2O14P3		C00459	35032	3743	InChI=1S/C10H17N2O14P3/c1-5-3-12(10(15)11-9(5)14)8-2-6(13)7(24-8)4-23-28(19,20)26-29(21,22)25-27(16,17)18/h3,6-8,13H,2,4H2,1H3,(H,19,20)(H,21,22)(H,11,14,15)(H2,16,17,18)/t6-,7+,8+/m0/s1	7.1	10	13	2	14	3	0	0	0	0	0	0	0	0
dttp[m]	Mitochondria	dTTP	C10H13N2O14P3	Completely Reviewed	-4		C10H17N2O14P3		C00459	35032	3743	InChI=1S/C10H17N2O14P3/c1-5-3-12(10(15)11-9(5)14)8-2-6(13)7(24-8)4-23-28(19,20)26-29(21,22)25-27(16,17)18/h3,6-8,13H,2,4H2,1H3,(H,19,20)(H,21,22)(H,11,14,15)(H2,16,17,18)/t6-,7+,8+/m0/s1	7.8	10	13	2	14	3	0	0	0	0	0	0	0	0
dudp	Cytosol	dUDP	C9H11N2O11P2	Completely Reviewed	-3		C9H14N2O11P2		C01346	37403	4551	InChI=1S/C9H14N2O11P2/c12-5-3-8(11-2-1-7(13)10-9(11)14)21-6(5)4-20-24(18,19)22-23(15,16)17/h1-2,5-6,8,12H,3-4H2,(H,18,19)(H,10,13,14)(H2,15,16,17)/t5-,6+,8+/m0/s1	7.1	9	11	2	11	2	0	0	0	0	0	0	0	0
dudp[m]	Mitochondria	dUDP	C9H11N2O11P2	Completely Reviewed	-3		C9H14N2O11P2		C01346	37403	4551	InChI=1S/C9H14N2O11P2/c12-5-3-8(11-2-1-7(13)10-9(11)14)21-6(5)4-20-24(18,19)22-23(15,16)17/h1-2,5-6,8,12H,3-4H2,(H,18,19)(H,10,13,14)(H2,15,16,17)/t5-,6+,8+/m0/s1	7.8	9	11	2	11	2	0	0	0	0	0	0	0	0
dump	Cytosol	dUMP	C9H11N2O8P	Completely Reviewed	-2	964-26-1	C9H13N2O8P		C00365	34762	3656	InChI=1S/C9H13N2O8P/c12-5-3-8(11-2-1-7(13)10-9(11)14)19-6(5)4-18-20(15,16)17/h1-2,5-6,8,12H,3-4H2,(H,10,13,14)(H2,15,16,17)/t5-,6+,8+/m0/s1	7.1	9	11	2	8	1	0	0	0	0	0	0	0	0
duri	Cytosol	Deoxyuridine	C9H12N2O5	Completely Reviewed	0	951-78-0	C9H12N2O5		C00526	35251	3809	InChI=1S/C9H12N2O5/c12-4-6-5(13)3-8(16-6)11-2-1-7(14)10-9(11)15/h1-2,5-6,8,12-13H,3-4H2,(H,10,14,15)/t5-,6+,8+/m0/s1	7.1	9	12	2	5	0	0	0	0	0	0	0	0	0
dutp	Cytosol	dUTP	C9H11N2O14P3	Completely Reviewed	-4		C9H15N2O14P3		C00460	35037	3744	InChI=1S/C9H15N2O14P3/c12-5-3-8(11-2-1-7(13)10-9(11)14)23-6(5)4-22-27(18,19)25-28(20,21)24-26(15,16)17/h1-2,5-6,8,12H,3-4H2,(H,18,19)(H,20,21)(H,10,13,14)(H2,15,16,17)/t5-,6+,8+/m0/s1	7.1	9	11	2	14	3	0	0	0	0	0	0	0	0
dutp[m]	Mitochondria	dUTP	C9H11N2O14P3	Completely Reviewed	-4		C9H15N2O14P3		C00460	35037	3744	InChI=1S/C9H15N2O14P3/c12-5-3-8(11-2-1-7(13)10-9(11)14)23-6(5)4-22-27(18,19)25-28(20,21)24-26(15,16)17/h1-2,5-6,8,12H,3-4H2,(H,18,19)(H,20,21)(H,10,13,14)(H2,15,16,17)/t5-,6+,8+/m0/s1	7.8	9	11	2	14	3	0	0	0	0	0	0	0	0
dvchlda[h]	Chloroplast	Divinyl chlorophyllide a	C35H32MgN4O5	Completely Reviewed	0		C35H32MgN4O5		C11832		13996	InChI=1S/C35H34N4O5.Mg/c1-8-19-15(3)22-12-24-17(5)21(10-11-28(40)41)32(38-24)30-31(35(43)44-7)34(42)29-18(6)25(39-33(29)30)14-27-20(9-2)16(4)23(37-27)13-26(19)36-22;/h8-9,12-14,17,21,31H,1-2,10-11H2,3-7H3,(H3,36,37,38,39,40,41,42);/q;+2/p-2/t17-,21-,31+;/m0./s1	8	35	32	4	5	0	0	0	0	1	0	0	0	0
dvite[h]	Chloroplast	delta-Tocopherol	C27H46O2	Completely Reviewed	0	119-13-1	C27H46O2		C14151		7846963	InChI=1S/C27H46O2/c1-20(2)10-7-11-21(3)12-8-13-22(4)14-9-16-27(6)17-15-24-19-25(28)18-23(5)26(24)29-27/h18-22,28H,7-17H2,1-6H3/t21-,22-,27-/m1/s1	8	27	46	0	2	0	0	0	0	0	0	0	0	0
dvpchlda[h]	Chloroplast	Divinylprotochlorophyllide a	C35H30MgN4O5	Completely Reviewed	0	18433-30-2	C35H30MgN4O5		C11831		13995	InChI=1S/C35H32N4O5.Mg/c1-8-19-15(3)22-12-24-17(5)21(10-11-28(40)41)32(38-24)30-31(35(43)44-7)34(42)29-18(6)25(39-33(29)30)14-27-20(9-2)16(4)23(37-27)13-26(19)36-22;/h8-9,12-14,31H,1-2,10-11H2,3-7H3,(H3,36,37,38,39,40,41,42);/q;+2/p-2/t31-;/m1./s1	8	35	30	4	5	0	0	0	0	1	0	0	0	0
dxyl5p[h]	Chloroplast	1-Deoxy-D-xylulose 5-phosphate	C5H9O7P	Completely Reviewed	-2		C5H11O7P		C11437	216273	13609	InChI=1S/C5H11O7P/c1-3(6)5(8)4(7)2-12-13(9,10)11/h4-5,7-8H,2H2,1H3,(H2,9,10,11)/t4-,5-/m1/s1	8	5	9	0	7	1	0	0	0	0	0	0	0	0
e4p[h]	Chloroplast	D-Erythrose 4-phosphate	C4H7O7P	Completely Reviewed	-2	585-18-2	C4H9O7P		C00279	34479	3574	InChI=1S/C4H9O7P/c5-1-3(6)4(7)2-11-12(8,9)10/h1,3-4,6-7H,2H2,(H2,8,9,10)	8	4	7	0	7	1	0	0	0	0	0	0	0	0
ecaro[h]	Chloroplast	epsilon-Carotene	C40H56	Completely Reviewed	0		C40H56		C16276		47205584	InChI=1S/C40H56/c1-31(19-13-21-33(3)25-27-37-35(5)23-15-29-39(37,7)8)17-11-12-18-32(2)20-14-22-34(4)26-28-38-36(6)24-16-30-40(38,9)10/h11-14,17-28,37-38H,15-16,29-30H2,1-10H3/b12-11+,19-13+,20-14+,27-25+,28-26+,31-17+,32-18+,33-21+,34-22+	8	40	56	0	0	0	0	0	0	0	0	0	0	0
echn[u]	Thylakoid Lumen	Echinenone	C40H54O	Completely Reviewed	0	432-68-8	C40H54O		C08592		10785	InChI=1S/C40H54O/c1-30(18-13-20-32(3)23-25-36-34(5)22-15-28-39(36,7)8)16-11-12-17-31(2)19-14-21-33(4)24-26-37-35(6)38(41)27-29-40(37,9)10/h11-14,16-21,23-26H,15,22,27-29H2,1-10H3/b12-11+,18-13+,19-14+,25-23+,26-24+,30-16+,31-17+,32-20+,33-21+	8	40	54	0	1	0	0	0	0	0	0	0	0	0
egly[e]	Extra-organism	N-Ethylglycine	C4H9NO2	Completely Reviewed	0		C4H9NO2		C11735		13900	InChI=1S/C4H9NO2/c1-2-5-3-4(6)7/h5H,2-3H2,1H3,(H,6,7)	7	4	9	1	2	0	0	0	0	0	0	0	0	0
eig3p	Cytosol	D-erythro-1-(Imidazol-4-yl)glycerol 3-phosphate	C6H9N2O6P	Completely Reviewed	-2		C6H11N2O6P		C04666	44288	7249	InChI=1S/C6H11N2O6P/c9-5(2-14-15(11,12)13)6(10)4-1-7-3-8-4/h1,3,5-6,9-10H,2H2,(H,7,8)(H2,11,12,13)/t5-,6+/m1/s1	7.1	6	9	2	6	1	0	0	0	0	0	0	0	0
eig3p[h]	Chloroplast	D-erythro-1-(Imidazol-4-yl)glycerol 3-phosphate	C6H9N2O6P	Completely Reviewed	-2		C6H11N2O6P		C04666	44288	7249	InChI=1S/C6H11N2O6P/c9-5(2-14-15(11,12)13)6(10)4-1-7-3-8-4/h1,3,5-6,9-10H,2H2,(H,7,8)(H2,11,12,13)/t5-,6+/m1/s1	8	6	9	2	6	1	0	0	0	0	0	0	0	0
epm[h]	Chloroplast	Epimelibiose	C12H22O11	Completely Reviewed	0	17296-19-4	C12H22O11		C05400	1440082	7767	InChI=1S/C12H22O11/c13-1-3-5(14)8(17)10(19)12(23-3)21-2-4-6(15)7(16)9(18)11(20)22-4/h3-20H,1-2H2/t3-,4-,5-,6+,7+,8+,9-,10+,11+,12+/m1/s1	8	12	22	0	11	0	0	0	0	0	0	0	0	0
etfox[m]	Mitochondria	Electron transfer flavoprotein oxidized	R	Manually Reviewed	0		R			2300965			7.8	0	0	0	0	0	0	0	0	0	0	0	1	0
etfrd[m]	Mitochondria	Electron transfer flavoprotein reduced	RH2	Manually Reviewed	0		RH2			2300968			7.8	0	2	0	0	0	0	0	0	0	0	0	1	0
etha	Cytosol	Ethanolamine	C2H8NO	Completely Reviewed	1	141-43-5	C2H7NO		C00189	34189	3489	InChI=1S/C2H7NO/c3-1-2-4/h4H,1-3H2	7.1	2	8	1	1	0	0	0	0	0	0	0	0	0
ethamp	Cytosol	Ethanolamine phosphate	C2H7NO4P	Completely Reviewed	-1	1071-23-4	C2H8NO4P		C00346	1485304	3639	InChI=1S/C2H8NO4P/c3-1-2-7-8(4,5)6/h1-3H2,(H2,4,5,6)	7.1	2	7	1	4	1	0	0	0	0	0	0	0	0
etoh	Cytosol	Ethanol	C2H6O	Completely Reviewed	0	64-17-5	C2H6O		C00469	35062	3752	InChI=1S/C2H6O/c1-2-3/h3H,2H2,1H3	7.1	2	6	0	1	0	0	0	0	0	0	0	0	0
etoh[e]	Extra-organism	Ethanol	C2H6O	Completely Reviewed	0	64-17-5	C2H6O		C00469	35062	3752	InChI=1S/C2H6O/c1-2-3/h3H,2H2,1H3	7	2	6	0	1	0	0	0	0	0	0	0	0	0
etoh[h]	Chloroplast	Ethanol	C2H6O	Completely Reviewed	0	64-17-5	C2H6O		C00469	35062	3752	InChI=1S/C2H6O/c1-2-3/h3H,2H2,1H3	8	2	6	0	1	0	0	0	0	0	0	0	0	0
etoh[m]	Mitochondria	Ethanol	C2H6O	Completely Reviewed	0	64-17-5	C2H6O		C00469	35062	3752	InChI=1S/C2H6O/c1-2-3/h3H,2H2,1H3	7.8	2	6	0	1	0	0	0	0	0	0	0	0	0
etoh[x]	Glyoxysome	Ethanol	C2H6O	Completely Reviewed	0	64-17-5	C2H6O		C00469	35062	3752	InChI=1S/C2H6O/c1-2-3/h3H,2H2,1H3	8.2	2	6	0	1	0	0	0	0	0	0	0	0	0
f1p[h]	Chloroplast	D-fructose 1-phosphate	C6H11O9P	Completely Reviewed	-2	15978-08-2	C6H13O9P		C01094	40936	4329	InChI=1S/C6H13O9P/c7-1-3-4(8)5(9)6(10,15-3)2-14-16(11,12)13/h3-5,7-10H,1-2H2,(H2,11,12,13)/t3-,4-,5+,6?/m1/s1	8	6	11	0	9	1	0	0	0	0	0	0	0	0
f26bp	Cytosol	D-Fructose 2,6-bisphosphate	C6H10O12P2	Completely Reviewed	-4		C6H14O12P2		C00665	35645	3934	InChI=1S/C6H14O12P2/c7-2-6(18-20(13,14)15)5(9)4(8)3(17-6)1-16-19(10,11)12/h3-5,7-9H,1-2H2,(H2,10,11,12)(H2,13,14,15)/t3-,4-,5+,6+/m1/s1	7.1	6	10	0	12	2	0	0	0	0	0	0	0	0
f2p[h]	Chloroplast	beta-D-fructose 2-phosphate	C6H11O9P	Completely Reviewed	-2		C6H13O9P		C03267		6130	InChI=1S/C6H13O9P/c7-1-3-4(9)5(10)6(2-8,14-3)15-16(11,12)13/h3-5,7-10H,1-2H2,(H2,11,12,13)/t3-,4-,5+,6+/m1/s1	8	6	11	0	9	1	0	0	0	0	0	0	0	0
f6p-B	Cytosol	beta-D-Fructose 6-phosphate	C6H11O9P	Completely Reviewed	-2		C6H13O9P		C05345	1449883	7723	InChI=1S/C6H13O9P/c7-2-6(10)5(9)4(8)3(15-6)1-14-16(11,12)13/h3-5,7-10H,1-2H2,(H2,11,12,13)/t3-,4-,5+,6-/m1/s1	7.1	6	11	0	9	1	0	0	0	0	0	0	0	0
f6p-B[h]	Chloroplast	beta-D-Fructose 6-phosphate	C6H11O9P	Completely Reviewed	-2		C6H13O9P		C05345	1449883	7723	InChI=1S/C6H13O9P/c7-2-6(10)5(9)4(8)3(15-6)1-14-16(11,12)13/h3-5,7-10H,1-2H2,(H2,11,12,13)/t3-,4-,5+,6-/m1/s1	8	6	11	0	9	1	0	0	0	0	0	0	0	0
fad	Cytosol	Flavin adenine dinucleotide oxidized	C27H31N9O15P2	Completely Reviewed	-2	146-14-5	C27H33N9O15P2		C00016	33521	3318	InChI=1S/C27H33N9O15P2/c1-10-3-12-13(4-11(10)2)35(24-18(32-12)25(42)34-27(43)33-24)5-14(37)19(39)15(38)6-48-52(44,45)51-53(46,47)49-7-16-20(40)21(41)26(50-16)36-9-31-17-22(28)29-8-30-23(17)36/h3-4,8-9,14-16,19-21,26,37-41H,5-7H2,1-2H3,(H,44,45)(H,46,47)(H2,28,29,30)(H,34,42,43)/t14-,15+,16+,19-,20+,21+,26+/m0/s1	7.1	27	31	9	15	2	0	0	0	0	0	0	0	0
fad[h]	Chloroplast	Flavin adenine dinucleotide oxidized	C27H31N9O15P2	Completely Reviewed	-2	146-14-5	C27H33N9O15P2		C00016	33521	3318	InChI=1S/C27H33N9O15P2/c1-10-3-12-13(4-11(10)2)35(24-18(32-12)25(42)34-27(43)33-24)5-14(37)19(39)15(38)6-48-52(44,45)51-53(46,47)49-7-16-20(40)21(41)26(50-16)36-9-31-17-22(28)29-8-30-23(17)36/h3-4,8-9,14-16,19-21,26,37-41H,5-7H2,1-2H3,(H,44,45)(H,46,47)(H2,28,29,30)(H,34,42,43)/t14-,15+,16+,19-,20+,21+,26+/m0/s1	8	27	31	9	15	2	0	0	0	0	0	0	0	0
fad[m]	Mitochondria	Flavin adenine dinucleotide oxidized	C27H31N9O15P2	Completely Reviewed	-2	146-14-5	C27H33N9O15P2		C00016	33521	3318	InChI=1S/C27H33N9O15P2/c1-10-3-12-13(4-11(10)2)35(24-18(32-12)25(42)34-27(43)33-24)5-14(37)19(39)15(38)6-48-52(44,45)51-53(46,47)49-7-16-20(40)21(41)26(50-16)36-9-31-17-22(28)29-8-30-23(17)36/h3-4,8-9,14-16,19-21,26,37-41H,5-7H2,1-2H3,(H,44,45)(H,46,47)(H2,28,29,30)(H,34,42,43)/t14-,15+,16+,19-,20+,21+,26+/m0/s1	7.8	27	31	9	15	2	0	0	0	0	0	0	0	0
fad[x]	Glyoxysome	Flavin adenine dinucleotide oxidized	C27H31N9O15P2	Completely Reviewed	-2	146-14-5	C27H33N9O15P2		C00016	33521	3318	InChI=1S/C27H33N9O15P2/c1-10-3-12-13(4-11(10)2)35(24-18(32-12)25(42)34-27(43)33-24)5-14(37)19(39)15(38)6-48-52(44,45)51-53(46,47)49-7-16-20(40)21(41)26(50-16)36-9-31-17-22(28)29-8-30-23(17)36/h3-4,8-9,14-16,19-21,26,37-41H,5-7H2,1-2H3,(H,44,45)(H,46,47)(H2,28,29,30)(H,34,42,43)/t14-,15+,16+,19-,20+,21+,26+/m0/s1	8.2	27	31	9	15	2	0	0	0	0	0	0	0	0
fadh2	Cytosol	Flavin adenine dinucleotide reduced	C27H33N9O15P2	Completely Reviewed	-2		C27H35N9O15P2		C01352	132077	4556	InChI=1S/C27H35N9O15P2/c1-10-3-12-13(4-11(10)2)35(24-18(32-12)25(42)34-27(43)33-24)5-14(37)19(39)15(38)6-48-52(44,45)51-53(46,47)49-7-16-20(40)21(41)26(50-16)36-9-31-17-22(28)29-8-30-23(17)36/h3-4,8-9,14-16,19-21,26,32,37-41H,5-7H2,1-2H3,(H,44,45)(H,46,47)(H2,28,29,30)(H2,33,34,42,43)/t14?,15?,16-,19?,20-,21-,26-/m1/s1	7.1	27	33	9	15	2	0	0	0	0	0	0	0	0
fadh2[h]	Chloroplast	Flavin adenine dinucleotide reduced	C27H33N9O15P2	Completely Reviewed	-2		C27H35N9O15P2		C01352	132077	4556	InChI=1S/C27H35N9O15P2/c1-10-3-12-13(4-11(10)2)35(24-18(32-12)25(42)34-27(43)33-24)5-14(37)19(39)15(38)6-48-52(44,45)51-53(46,47)49-7-16-20(40)21(41)26(50-16)36-9-31-17-22(28)29-8-30-23(17)36/h3-4,8-9,14-16,19-21,26,32,37-41H,5-7H2,1-2H3,(H,44,45)(H,46,47)(H2,28,29,30)(H2,33,34,42,43)/t14?,15?,16-,19?,20-,21-,26-/m1/s1	8	27	33	9	15	2	0	0	0	0	0	0	0	0
fadh2[m]	Mitochondria	Flavin adenine dinucleotide reduced	C27H33N9O15P2	Completely Reviewed	-2		C27H35N9O15P2		C01352	132077	4556	InChI=1S/C27H35N9O15P2/c1-10-3-12-13(4-11(10)2)35(24-18(32-12)25(42)34-27(43)33-24)5-14(37)19(39)15(38)6-48-52(44,45)51-53(46,47)49-7-16-20(40)21(41)26(50-16)36-9-31-17-22(28)29-8-30-23(17)36/h3-4,8-9,14-16,19-21,26,32,37-41H,5-7H2,1-2H3,(H,44,45)(H,46,47)(H2,28,29,30)(H2,33,34,42,43)/t14?,15?,16-,19?,20-,21-,26-/m1/s1	7.8	27	33	9	15	2	0	0	0	0	0	0	0	0
fadh2[x]	Glyoxysome	Flavin adenine dinucleotide reduced	C27H33N9O15P2	Completely Reviewed	-2		C27H35N9O15P2		C01352	132077	4556	InChI=1S/C27H35N9O15P2/c1-10-3-12-13(4-11(10)2)35(24-18(32-12)25(42)34-27(43)33-24)5-14(37)19(39)15(38)6-48-52(44,45)51-53(46,47)49-7-16-20(40)21(41)26(50-16)36-9-31-17-22(28)29-8-30-23(17)36/h3-4,8-9,14-16,19-21,26,32,37-41H,5-7H2,1-2H3,(H,44,45)(H,46,47)(H2,28,29,30)(H2,33,34,42,43)/t14?,15?,16-,19?,20-,21-,26-/m1/s1	8.2	27	33	9	15	2	0	0	0	0	0	0	0	0
fald	Cytosol	Formaldehyde	CH2O	Completely Reviewed	0	50-00-0	CH2O		C00067	33726	3367	InChI=1S/CH2O/c1-2/h1H2	7.1	1	2	0	1	0	0	0	0	0	0	0	0	0
fdp-B	Cytosol	beta-D-Fructose 1,6-bisphosphate	C6H10O12P2	Completely Reviewed	-4		C6H14O12P2		C05378		7752	InChI=1S/C6H14O12P2/c7-4-3(1-16-19(10,11)12)18-6(9,5(4)8)2-17-20(13,14)15/h3-5,7-9H,1-2H2,(H2,10,11,12)(H2,13,14,15)/t3-,4-,5+,6-/m1/s1	7.1	6	10	0	12	2	0	0	0	0	0	0	0	0
fdp-B[f]	Flagellum	beta-D-Fructose 1,6-bisphosphate	C6H10O12P2	Completely Reviewed	-4		C6H14O12P2		C05378		7752	InChI=1S/C6H14O12P2/c7-4-3(1-16-19(10,11)12)18-6(9,5(4)8)2-17-20(13,14)15/h3-5,7-9H,1-2H2,(H2,10,11,12)(H2,13,14,15)/t3-,4-,5+,6-/m1/s1	7.1	6	10	0	12	2	0	0	0	0	0	0	0	0
fdp-B[h]	Chloroplast	beta-D-Fructose 1,6-bisphosphate	C6H10O12P2	Completely Reviewed	-4		C6H14O12P2		C05378		7752	InChI=1S/C6H14O12P2/c7-4-3(1-16-19(10,11)12)18-6(9,5(4)8)2-17-20(13,14)15/h3-5,7-9H,1-2H2,(H2,10,11,12)(H2,13,14,15)/t3-,4-,5+,6-/m1/s1	8	6	10	0	12	2	0	0	0	0	0	0	0	0
fdp-B[m]	Mitochondria	beta-D-Fructose 1,6-bisphosphate	C6H10O12P2	Completely Reviewed	-4		C6H14O12P2		C05378		7752	InChI=1S/C6H14O12P2/c7-4-3(1-16-19(10,11)12)18-6(9,5(4)8)2-17-20(13,14)15/h3-5,7-9H,1-2H2,(H2,10,11,12)(H2,13,14,15)/t3-,4-,5+,6-/m1/s1	7.8	6	10	0	12	2	0	0	0	0	0	0	0	0
fdxox	Cytosol	Oxidized ferredoxin	Fe8S8X	Completely Reviewed	0		Fe8S8X		C00139	132921	3439		7.1	0	0	0	0	0	8	0	8	0	0	0	0	1
fdxox[h]	Chloroplast	Oxidized ferredoxin	Fe8S8X	Completely Reviewed	0		Fe8S8X		C00139	132921	3439		8	0	0	0	0	0	8	0	8	0	0	0	0	1
fdxox[m]	Mitochondria	Oxidized ferredoxin	Fe8S8X	Completely Reviewed	0		Fe8S8X		C00139	132921	3439		7.8	0	0	0	0	0	8	0	8	0	0	0	0	1
fdxox[u]	Thylakoid Lumen	Oxidized ferredoxin	Fe8S8X	Completely Reviewed	0		Fe8S8X		C00139	132921	3439		8	0	0	0	0	0	8	0	8	0	0	0	0	1
fdxrd	Cytosol	Reduced ferredoxin	Fe8S8XH2	Completely Reviewed	0		Fe8S8XH2		C00138	133182	3438		7.1	0	2	0	0	0	8	0	8	0	0	0	0	1
fdxrd[h]	Chloroplast	Reduced ferredoxin	Fe8S8XH2	Completely Reviewed	0		Fe8S8XH2		C00138	133182	3438		8	0	2	0	0	0	8	0	8	0	0	0	0	1
fdxrd[m]	Mitochondria	Reduced ferredoxin	Fe8S8XH2	Completely Reviewed	0		Fe8S8XH2		C00138	133182	3438		7.8	0	2	0	0	0	8	0	8	0	0	0	0	1
fdxrd[u]	Thylakoid Lumen	Reduced ferredoxin	Fe8S8XH2	Completely Reviewed	0		Fe8S8XH2		C00138	133182	3438		8	0	2	0	0	0	8	0	8	0	0	0	0	1
fe2	Cytosol	Fe2+	Fe	Completely Reviewed	2		Fe		C14818	33552	17395816	InChI=1S/Fe/q+2	7.1	0	0	0	0	0	0	0	1	0	0	0	0	0
fe2[e]	Extra-organism	Fe2+	Fe	Completely Reviewed	2		Fe		C14818	33552	17395816	InChI=1S/Fe/q+2	7	0	0	0	0	0	0	0	1	0	0	0	0	0
fe2[h]	Chloroplast	Fe2+	Fe	Completely Reviewed	2		Fe		C14818	33552	17395816	InChI=1S/Fe/q+2	8	0	0	0	0	0	0	0	1	0	0	0	0	0
fe3	Cytosol	Fe3+	Fe	Completely Reviewed	3		Fe		C14819	50061	17395817	InChI=1S/Fe/q+3	7.1	0	0	0	0	0	0	0	1	0	0	0	0	0
fe3[e]	Extra-organism	Fe3+	Fe	Completely Reviewed	3		Fe		C14819	50061	17395817	InChI=1S/Fe/q+3	7	0	0	0	0	0	0	0	1	0	0	0	0	0
fe3[h]	Chloroplast	Fe3+	Fe	Completely Reviewed	3		Fe		C14819	50061	17395817	InChI=1S/Fe/q+3	8	0	0	0	0	0	0	0	1	0	0	0	0	0
fgam	Cytosol	N2-Formyl-N1-(5-phospho-D-ribosyl)glycinamide	C8H12N2O9P	Completely Reviewed	-3		C8H15N2O9P		C04376	43690	7017	InChI=1S/C8H15N2O9P/c11-3-9-1-5(12)10-8-7(14)6(13)4(19-8)2-18-20(15,16)17/h3-4,6-8,13-14H,1-2H2,(H,9,11)(H,10,12)(H2,15,16,17)/t4-,6?,7?,8-/m1/s1	7.1	8	12	2	9	1	0	0	0	0	0	0	0	0
fgam[h]	Chloroplast	N2-Formyl-N1-(5-phospho-D-ribosyl)glycinamide	C8H12N2O9P	Completely Reviewed	-3		C8H15N2O9P		C04376	43690	7017	InChI=1S/C8H15N2O9P/c11-3-9-1-5(12)10-8-7(14)6(13)4(19-8)2-18-20(15,16)17/h3-4,6-8,13-14H,1-2H2,(H,9,11)(H,10,12)(H2,15,16,17)/t4-,6?,7?,8-/m1/s1	8	8	12	2	9	1	0	0	0	0	0	0	0	0
fgam[m]	Mitochondria	N2-Formyl-N1-(5-phospho-D-ribosyl)glycinamide	C8H12N2O9P	Completely Reviewed	-3		C8H15N2O9P		C04376	43690	7017	InChI=1S/C8H15N2O9P/c11-3-9-1-5(12)10-8-7(14)6(13)4(19-8)2-18-20(15,16)17/h3-4,6-8,13-14H,1-2H2,(H,9,11)(H,10,12)(H2,15,16,17)/t4-,6?,7?,8-/m1/s1	7.8	8	12	2	9	1	0	0	0	0	0	0	0	0
ficytb5	Cytosol	Ferricytochrome b5	X	Manually Reviewed	3		X		C00996		4242		7.1	0	0	0	0	0	0	0	0	0	0	0	0	1
ficytc[h]	Chloroplast	Ferricytochrome c	C42H44FeN8O8S2R4	Manually Reviewed	3		C42H52FeN8O6S2		C00125	33947	3425		8	42	44	8	8	0	2	0	1	0	0	0	4	0
ficytc[m]	Mitochondria	Ferricytochrome c	C42H44FeN8O8S2R4	Manually Reviewed	3		C42H52FeN8O6S2		C00125	33947	3425		7.8	42	44	8	8	0	2	0	1	0	0	0	4	0
ficytc[x]	Glyoxysome	Ferricytochrome c	C42H44FeN8O8S2R4	Manually Reviewed	3		C42H52FeN8O6S2		C00125	33947	3425		8.2	42	44	8	8	0	2	0	1	0	0	0	4	0
fmettrna	Cytosol	N-Formylmethionyl-tRNA	C6H9NO2SR	Not Reviewed	0		C6H9NO2SR		C03294	41579	6151		7.1	6	9	1	2	0	1	0	0	0	0	0	1	0
fmn	Cytosol	FMN	C17H18N4O9P	Completely Reviewed	-3	146-17-8	C17H21N4O9P		C00061	33703	3361	InChI=1S/C17H21N4O9P/c1-7-3-9-10(4-8(7)2)21(15-13(18-9)16(25)20-17(26)19-15)5-11(22)14(24)12(23)6-30-31(27,28)29/h3-4,11-12,14,22-24H,5-6H2,1-2H3,(H,20,25,26)(H2,27,28,29)	7.1	17	18	4	9	1	0	0	0	0	0	0	0	0
focytb5	Cytosol	Ferrocytochrome b5	X	Manually Reviewed	2		X		C00999		4245		7.1	0	0	0	0	0	0	0	0	0	0	0	0	1
focytc[h]	Chloroplast	Ferrocytochrome c	C42H44FeN8O8S2R4	Manually Reviewed	2		C42H44FeN8O8S2R4		C00126	33949	3426		8	42	44	8	8	0	2	0	1	0	0	0	4	0
focytc[m]	Mitochondria	Ferrocytochrome c	C42H44FeN8O8S2R4	Manually Reviewed	2		C42H44FeN8O8S2R4		C00126	33949	3426		7.8	42	44	8	8	0	2	0	1	0	0	0	4	0
focytc[x]	Glyoxysome	Ferrocytochrome c	C42H44FeN8O8S2R4	Manually Reviewed	2		C42H44FeN8O8S2R4		C00126	33949	3426		8.2	42	44	8	8	0	2	0	1	0	0	0	4	0
fol	Cytosol	Folate	C19H17N7O6	Completely Reviewed	-2	59-30-3	C19H19N7O6		C00504	35180	3787	InChI=1S/C19H19N7O6/c20-19-25-15-14(17(30)26-19)23-11(8-22-15)7-21-10-3-1-9(2-4-10)16(29)24-12(18(31)32)5-6-13(27)28/h1-4,8,12,21H,5-7H2,(H,24,29)(H,27,28)(H,31,32)(H3,20,22,25,26,30)/t12-/m0/s1	7.1	19	17	7	6	0	0	0	0	0	0	0	0	0
for	Cytosol	Formate	CHO2	Completely Reviewed	-1	64-18-6	CH2O2		C00058	33693	3358	InChI=1S/CH2O2/c2-1-3/h1H,(H,2,3)	7.1	1	1	0	2	0	0	0	0	0	0	0	0	0
for[e]	Extra-organism	Formate	CHO2	Completely Reviewed	-1	64-18-6	CH2O2		C00058	33693	3358	InChI=1S/CH2O2/c2-1-3/h1H,(H,2,3)	7	1	1	0	2	0	0	0	0	0	0	0	0	0
for[h]	Chloroplast	Formate	CHO2	Completely Reviewed	-1	64-18-6	CH2O2		C00058	33693	3358	InChI=1S/CH2O2/c2-1-3/h1H,(H,2,3)	8	1	1	0	2	0	0	0	0	0	0	0	0	0
for[m]	Mitochondria	Formate	CHO2	Completely Reviewed	-1	64-18-6	CH2O2		C00058	33693	3358	InChI=1S/CH2O2/c2-1-3/h1H,(H,2,3)	7.8	1	1	0	2	0	0	0	0	0	0	0	0	0
for[x]	Glyoxysome	Formate	CHO2	Completely Reviewed	-1	64-18-6	CH2O2		C00058	33693	3358	InChI=1S/CH2O2/c2-1-3/h1H,(H,2,3)	8.2	1	1	0	2	0	0	0	0	0	0	0	0	0
fpram	Cytosol	2-(Formamido)-N1-(5-phospho-D-ribosyl)acetamidine	C8H14N3O8P	Completely Reviewed	-2		C8H16N3O8P		C04640	44236	7229	InChI=1S/C8H16N3O8P/c9-5(1-10-3-12)11-8-7(14)6(13)4(19-8)2-18-20(15,16)17/h3-4,6-8,13-14H,1-2H2,(H2,9,11)(H,10,12)(H2,15,16,17)/t4-,6-,7-,8-/m1/s1	7.1	8	14	3	8	1	0	0	0	0	0	0	0	0
fpram[h]	Chloroplast	2-(Formamido)-N1-(5-phospho-D-ribosyl)acetamidine	C8H14N3O8P	Completely Reviewed	-2		C8H16N3O8P		C04640	44236	7229	InChI=1S/C8H16N3O8P/c9-5(1-10-3-12)11-8-7(14)6(13)4(19-8)2-18-20(15,16)17/h3-4,6-8,13-14H,1-2H2,(H2,9,11)(H,10,12)(H2,15,16,17)/t4-,6-,7-,8-/m1/s1	8	8	14	3	8	1	0	0	0	0	0	0	0	0
fprica	Cytosol	5-Formamido-1-(5-phospho-D-ribosyl)imidazole-4-carboxamide	C10H13N4O9P	Completely Reviewed	-2		C10H15N4O9P		C04734	44434	7305	InChI=1S/C10H15N4O9P/c11-8(18)5-9(13-3-15)14(2-12-5)10-7(17)6(16)4(23-10)1-22-24(19,20)21/h2-4,6-7,10,16-17H,1H2,(H2,11,18)(H,13,15)(H2,19,20,21)/t4-,6-,7-,10-/m1/s1	7.1	10	13	4	9	1	0	0	0	0	0	0	0	0
frdp	Cytosol	trans,trans-Farnesyl diphosphate	C15H25O7P2	Completely Reviewed	-3	13058-04-3	C15H28O7P2		C00448	35006	3736	InChI=1S/C15H28O7P2/c1-13(2)7-5-8-14(3)9-6-10-15(4)11-12-21-24(19,20)22-23(16,17)18/h7,9,11H,5-6,8,10,12H2,1-4H3,(H,19,20)(H2,16,17,18)/b14-9+,15-11+	7.1	15	25	0	7	2	0	0	0	0	0	0	0	0
frdp[h]	Chloroplast	trans,trans-Farnesyl diphosphate	C15H25O7P2	Completely Reviewed	-3	13058-04-3	C15H28O7P2		C00448	35006	3736	InChI=1S/C15H28O7P2/c1-13(2)7-5-8-14(3)9-6-10-15(4)11-12-21-24(19,20)22-23(16,17)18/h7,9,11H,5-6,8,10,12H2,1-4H3,(H,19,20)(H2,16,17,18)/b14-9+,15-11+	8	15	25	0	7	2	0	0	0	0	0	0	0	0
frdp[m]	Mitochondria	trans,trans-Farnesyl diphosphate	C15H25O7P2	Completely Reviewed	-3	13058-04-3	C15H28O7P2		C00448	35006	3736	InChI=1S/C15H28O7P2/c1-13(2)7-5-8-14(3)9-6-10-15(4)11-12-21-24(19,20)22-23(16,17)18/h7,9,11H,5-6,8,10,12H2,1-4H3,(H,19,20)(H2,16,17,18)/b14-9+,15-11+	7.8	15	25	0	7	2	0	0	0	0	0	0	0	0
frmd	Cytosol	Formamide	CH4NO	Completely Reviewed	1	75-12-7	CH3NO		C00488	35122	3771	InChI=1S/CH3NO/c2-1-3/h1H,(H2,2,3)	7.1	1	4	1	1	0	0	0	0	0	0	0	0	0
frmd[x]	Glyoxysome	Formamide	CH3NO	Completely Reviewed	0	75-12-7	CH3NO		C00488	35122	3771	InChI=1S/CH3NO/c2-1-3/h1H,(H2,2,3)	8.2	1	3	1	1	0	0	0	0	0	0	0	0	0
fru-B	Cytosol	beta-D-fructose	C6H12O6	Completely Reviewed	0	53188-23-1	C6H12O6		C02336		5386	InChI=1S/C6H12O6/c7-1-3-4(9)5(10)6(11,2-8)12-3/h3-5,7-11H,1-2H2/t3-,4-,5+,6-/m1/s1	7.1	6	12	0	6	0	0	0	0	0	0	0	0	0
fru-B[h]	Chloroplast	beta-D-fructose	C6H12O6	Completely Reviewed	0	53188-23-1	C6H12O6		C02336		5386	InChI=1S/C6H12O6/c7-1-3-4(9)5(10)6(11,2-8)12-3/h3-5,7-11H,1-2H2/t3-,4-,5+,6-/m1/s1	8	6	12	0	6	0	0	0	0	0	0	0	0	0
fum	Cytosol	Fumarate	C4H2O4	Completely Reviewed	-2	110-17-8	C4H4O4		C00122	33938	3422	InChI=1S/C4H4O4/c5-3(6)1-2-4(7)8/h1-2H,(H,5,6)(H,7,8)/b2-1+	7.1	4	2	0	4	0	0	0	0	0	0	0	0	0
fum[h]	Chloroplast	Fumarate	C4H2O4	Completely Reviewed	-2	110-17-8	C4H4O4		C00122	33938	3422	InChI=1S/C4H4O4/c5-3(6)1-2-4(7)8/h1-2H,(H,5,6)(H,7,8)/b2-1+	8	4	2	0	4	0	0	0	0	0	0	0	0	0
fum[m]	Mitochondria	Fumarate	C4H2O4	Completely Reviewed	-2	110-17-8	C4H4O4		C00122	33938	3422	InChI=1S/C4H4O4/c5-3(6)1-2-4(7)8/h1-2H,(H,5,6)(H,7,8)/b2-1+	7.8	4	2	0	4	0	0	0	0	0	0	0	0	0
fum[x]	Glyoxysome	Fumarate	C4H2O4	Completely Reviewed	-2	110-17-8	C4H4O4		C00122	33938	3422	InChI=1S/C4H4O4/c5-3(6)1-2-4(7)8/h1-2H,(H,5,6)(H,7,8)/b2-1+	7.8	4	2	0	4	0	0	0	0	0	0	0	0	0
g1p	Cytosol	D-Glucose 1-phosphate	C6H11O9P	Completely Reviewed	-2	59-56-3	C6H13O9P		C00103	33865	3403	InChI=1S/C6H13O9P/c7-1-2-3(8)4(9)5(10)6(14-2)15-16(11,12)13/h2-10H,1H2,(H2,11,12,13)/t2-,3-,4+,5-,6?/m1/s1	7.1	6	11	0	9	1	0	0	0	0	0	0	0	0
g1p[h]	Chloroplast	D-Glucose 1-phosphate	C6H11O9P	Completely Reviewed	-2	59-56-3	C6H13O9P		C00103	33865	3403	InChI=1S/C6H13O9P/c7-1-2-3(8)4(9)5(10)6(14-2)15-16(11,12)13/h2-10H,1H2,(H2,11,12,13)/t2-,3-,4+,5-,6?/m1/s1	8	6	11	0	9	1	0	0	0	0	0	0	0	0
g3p	Cytosol	D-glyceraldehyde 3-phosphate	C3H5O6P	Completely Reviewed	-2	142-10-9	C3H7O6P		C00118	35637	3418	InChI=1S/C3H7O6P/c4-1-3(5)2-9-10(6,7)8/h1,3,5H,2H2,(H2,6,7,8)/t3-/m0/s1	7.1	3	5	0	6	1	0	0	0	0	0	0	0	0
g3p[f]	Flagellum	D-glyceraldehyde 3-phosphate	C3H5O6P	Completely Reviewed	-2	142-10-9	C3H7O6P		C00118	35637	3418	InChI=1S/C3H7O6P/c4-1-3(5)2-9-10(6,7)8/h1,3,5H,2H2,(H2,6,7,8)/t3-/m0/s1	7.1	3	5	0	6	1	0	0	0	0	0	0	0	0
g3p[h]	Chloroplast	D-glyceraldehyde 3-phosphate	C3H5O6P	Completely Reviewed	-2	142-10-9	C3H7O6P		C00118	35637	3418	InChI=1S/C3H7O6P/c4-1-3(5)2-9-10(6,7)8/h1,3,5H,2H2,(H2,6,7,8)/t3-/m0/s1	8	3	5	0	6	1	0	0	0	0	0	0	0	0
g3p[n]	Nucleus	D-glyceraldehyde 3-phosphate	C3H5O6P	Completely Reviewed	-2	142-10-9	C3H7O6P		C00118	35637	3418	InChI=1S/C3H7O6P/c4-1-3(5)2-9-10(6,7)8/h1,3,5H,2H2,(H2,6,7,8)/t3-/m0/s1	8	3	5	0	6	1	0	0	0	0	0	0	0	0
g3p[m]	Mitochondria	D-glyceraldehyde 3-phosphate	C3H5O6P	Completely Reviewed	-2	142-10-9	C3H7O6P		C00118	35637	3418	InChI=1S/C3H7O6P/c4-1-3(5)2-9-10(6,7)8/h1,3,5H,2H2,(H2,6,7,8)/t3-/m0/s1	7.8	3	5	0	6	1	0	0	0	0	0	0	0	0
g3pe	Cytosol	sn-Glycero-3-phosphoethanolamine	C5H14NO6P	Completely Reviewed	0		C5H14NO6P		C01233	37147	4454	InChI=1S/C5H14NO6P/c6-1-2-11-13(9,10)12-4-5(8)3-7/h5,7-8H,1-4,6H2,(H,9,10)	7.1	5	14	1	6	1	0	0	0	0	0	0	0	0
g6p-A	Cytosol	alpha-D-glucose 6 phosphate	C6H11O9P	Completely Reviewed	-2		C6H13O9P		C00668		3937	InChI=1S/C6H13O9P/c7-3-2(1-14-16(11,12)13)15-6(10)5(9)4(3)8/h2-10H,1H2,(H2,11,12,13)/t2-,3-,4+,5-,6+/m1/s1	7.1	6	11	0	9	1	0	0	0	0	0	0	0	0
g6p-A[h]	Chloroplast	alpha-D-glucose 6 phosphate	C6H11O9P	Completely Reviewed	-2		C6H13O9P		C00668		3937	InChI=1S/C6H13O9P/c7-3-2(1-14-16(11,12)13)15-6(10)5(9)4(3)8/h2-10H,1H2,(H2,11,12,13)/t2-,3-,4+,5-,6+/m1/s1	8	6	11	0	9	1	0	0	0	0	0	0	0	0
g6p-A[n]	Nucleus	alpha-D-glucose 6 phosphate	C6H11O9P	Completely Reviewed	-2		C6H13O9P		C00668		3937	InChI=1S/C6H13O9P/c7-3-2(1-14-16(11,12)13)15-6(10)5(9)4(3)8/h2-10H,1H2,(H2,11,12,13)/t2-,3-,4+,5-,6+/m1/s1	7.4	6	11	0	9	1	0	0	0	0	0	0	0	0
g6p-B	Cytosol	beta-D-glucose 6-phosphate	C6H11O9P	Completely Reviewed	-2		C6H13O9P		C01172	226662	4399	InChI=1S/C6H13O9P/c7-3-2(1-14-16(11,12)13)15-6(10)5(9)4(3)8/h2-10H,1H2,(H2,11,12,13)/t2-,3-,4+,5-,6-/m1/s1	7.1	6	11	0	9	1	0	0	0	0	0	0	0	0
g6p-B[h]	Chloroplast	beta-D-glucose 6-phosphate	C6H11O9P	Completely Reviewed	-2		C6H13O9P		C01172	226662	4399	InChI=1S/C6H13O9P/c7-3-2(1-14-16(11,12)13)15-6(10)5(9)4(3)8/h2-10H,1H2,(H2,11,12,13)/t2-,3-,4+,5-,6-/m1/s1	8	6	11	0	9	1	0	0	0	0	0	0	0	0
gal	Cytosol	D-Galactose	C6H12O6	Completely Reviewed	0	59-23-4	C6H12O6		C00124	33945	3424	InChI=1S/C6H12O6/c7-1-2-3(8)4(9)5(10)6(11)12-2/h2-11H,1H2/t2-,3+,4+,5-,6?/m1/s1	7.1	6	12	0	6	0	0	0	0	0	0	0	0	0
gal[h]	Chloroplast	D-Galactose	C6H12O6	Completely Reviewed	0	59-23-4	C6H12O6		C00124	33945	3424	InChI=1S/C6H12O6/c7-1-2-3(8)4(9)5(10)6(11)12-2/h2-11H,1H2/t2-,3+,4+,5-,6?/m1/s1	8	6	12	0	6	0	0	0	0	0	0	0	0	0
gal[n]	Nucleus	D-Galactose	C6H12O6	Completely Reviewed	0	59-23-4	C6H12O6		C00124	33945	3424	InChI=1S/C6H12O6/c7-1-2-3(8)4(9)5(10)6(11)12-2/h2-11H,1H2/t2-,3+,4+,5-,6?/m1/s1	7.4	6	12	0	6	0	0	0	0	0	0	0	0	0
gal1p	Cytosol	alpha-D-Galactose 1-phosphate	C6H11O9P	Completely Reviewed	-2	2255-14-3	C6H13O9P		C00446	35001	3734	InChI=1S/C6H13O9P/c7-1-2-3(8)4(9)5(10)6(14-2)15-16(11,12)13/h2-10H,1H2,(H2,11,12,13)/t2-,3+,4+,5-,6-/m1/s1	7.1	6	11	0	9	1	0	0	0	0	0	0	0	0
gal1p[h]	Chloroplast	alpha-D-Galactose 1-phosphate	C6H11O9P	Completely Reviewed	-2	2255-14-3	C6H13O9P		C00446	35001	3734	InChI=1S/C6H13O9P/c7-1-2-3(8)4(9)5(10)6(14-2)15-16(11,12)13/h2-10H,1H2,(H2,11,12,13)/t2-,3+,4+,5-,6-/m1/s1	8	6	11	0	9	1	0	0	0	0	0	0	0	0
galctn-D	Cytosol	D-Galactonate	C6H11O7	Completely Reviewed	-1		C6H12O7		C00880	36277	4136	InChI=1S/C6H12O7/c7-1-2(8)3(9)4(10)5(11)6(12)13/h2-5,7-11H,1H2,(H,12,13)	7.4	6	11	0	7	0	0	0	0	0	0	0	0	0
galctn-D[h]	Choroplast	D-Galactonate	C6H11O7	Completely Reviewed	-1		C6H12O7		C00880	36277	4136	InChI=1S/C6H12O7/c7-1-2(8)3(9)4(10)5(11)6(12)13/h2-5,7-11H,1H2,(H,12,13)	7.4	6	11	0	7	0	0	0	0	0	0	0	0	0
galctn-D[n]	Nucleus	D-Galactonate	C6H11O7	Completely Reviewed	-1		C6H12O7		C00880	36277	4136	InChI=1S/C6H12O7/c7-1-2(8)3(9)4(10)5(11)6(12)13/h2-5,7-11H,1H2,(H,12,13)	7.4	6	11	0	7	0	0	0	0	0	0	0	0	0
gam6p	Cytosol	D-Glucosamine 6-phosphate	C6H13NO8P	Completely Reviewed	-1	3616-42-0	C6H14NO8P		C00352	34709	3645	InChI=1S/C6H14NO8P/c7-3-5(9)4(8)2(15-6(3)10)1-14-16(11,12)13/h2-6,8-10H,1,7H2,(H2,11,12,13)/t2-,3-,4-,5-,6+/m1/s1	7.1	6	13	1	8	1	0	0	0	0	0	0	0	0
gar	Cytosol	N1-(5-Phospho-D-ribosyl)glycinamide	C7H13N2O8P	Completely Reviewed	-2		C7H15N2O8P		C03838	42621	6578	InChI=1S/C7H15N2O8P/c8-1-4(10)9-7-6(12)5(11)3(17-7)2-16-18(13,14)15/h3,5-7,11-12H,1-2,8H2,(H,9,10)(H2,13,14,15)/t3-,5?,6?,7-/m1/s1	7.1	7	13	2	8	1	0	0	0	0	0	0	0	0
gar[h]	Chloroplast	N1-(5-Phospho-D-ribosyl)glycinamide	C7H13N2O8P	Completely Reviewed	-2		C7H15N2O8P		C03838	42621	6578	InChI=1S/C7H15N2O8P/c8-1-4(10)9-7-6(12)5(11)3(17-7)2-16-18(13,14)15/h3,5-7,11-12H,1-2,8H2,(H,9,10)(H2,13,14,15)/t3-,5?,6?,7-/m1/s1	8	7	13	2	8	1	0	0	0	0	0	0	0	0
gar[m]	Mitochondria	N1-(5-Phospho-D-ribosyl)glycinamide	C7H13N2O8P	Completely Reviewed	-2		C7H15N2O8P		C03838	42621	6578	InChI=1S/C7H15N2O8P/c8-1-4(10)9-7-6(12)5(11)3(17-7)2-16-18(13,14)15/h3,5-7,11-12H,1-2,8H2,(H,9,10)(H2,13,14,15)/t3-,5?,6?,7-/m1/s1	7.8	7	13	2	8	1	0	0	0	0	0	0	0	0
gcald	Cytosol	Glycolaldehyde	C2H4O2	Completely Reviewed	0	141-46-8	C2H4O2		C00266	34446	3564	InChI=1S/C2H4O2/c3-1-2-4/h1,4H,2H2	7.1	2	4	0	2	0	0	0	0	0	0	0	0	0
gcaro[h]	Chloroplast	gamma-Carotene	C40H56	Completely Reviewed	0		C40H56		C05435		7799	InChI=1S/C40H56/c1-32(2)18-13-21-35(5)24-15-26-36(6)25-14-22-33(3)19-11-12-20-34(4)23-16-27-37(7)29-30-39-38(8)28-17-31-40(39,9)10/h11-12,14-16,18-20,22-27,29-30H,13,17,21,28,31H2,1-10H3/b12-11+,22-14+,23-16+,26-15+,30-29+,33-19+,34-20+,35-24+,36-25+,37-27+	8	40	56	0	0	0	0	0	0	0	0	0	0	0
gcaro[u]	Thylakoid Lumen	gamma-Carotene	C40H56	Completely Reviewed	0		C40H56		C05435		7799	InChI=1S/C40H56/c1-32(2)18-13-21-35(5)24-15-26-36(6)25-14-22-33(3)19-11-12-20-34(4)23-16-27-37(7)29-30-39-38(8)28-17-31-40(39,9)10/h11-12,14-16,18-20,22-27,29-30H,13,17,21,28,31H2,1-10H3/b12-11+,22-14+,23-16+,26-15+,30-29+,33-19+,34-20+,35-24+,36-25+,37-27+	8	40	56	0	0	0	0	0	0	0	0	0	0	0
gdp	Cytosol	GDP	C10H12N5O11P2	Completely Reviewed	-3	146-91-8	C10H15N5O11P2		C00035	33599	3337	InChI=1S/C10H15N5O11P2/c11-10-13-7-4(8(18)14-10)12-2-15(7)9-6(17)5(16)3(25-9)1-24-28(22,23)26-27(19,20)21/h2-3,5-6,9,16-17H,1H2,(H,22,23)(H2,19,20,21)(H3,11,13,14,18)/t3-,5-,6-,9-/m1/s1	7.1	10	12	5	11	2	0	0	0	0	0	0	0	0
gdp[h]	Chloroplast	GDP	C10H11N5O11P2	Completely Reviewed	-4	146-91-8	C10H15N5O11P2		C00035	33599	3337	InChI=1S/C10H15N5O11P2/c11-10-13-7-4(8(18)14-10)12-2-15(7)9-6(17)5(16)3(25-9)1-24-28(22,23)26-27(19,20)21/h2-3,5-6,9,16-17H,1H2,(H,22,23)(H2,19,20,21)(H3,11,13,14,18)/t3-,5-,6-,9-/m1/s1	8	10	11	5	11	2	0	0	0	0	0	0	0	0
gdp[m]	Mitochondria	GDP	C10H11N5O11P2	Completely Reviewed	-4	146-91-8	C10H15N5O11P2		C00035	33599	3337	InChI=1S/C10H15N5O11P2/c11-10-13-7-4(8(18)14-10)12-2-15(7)9-6(17)5(16)3(25-9)1-24-28(22,23)26-27(19,20)21/h2-3,5-6,9,16-17H,1H2,(H,22,23)(H2,19,20,21)(H3,11,13,14,18)/t3-,5-,6-,9-/m1/s1	7.8	10	11	5	11	2	0	0	0	0	0	0	0	0
gdpmann	Cytosol	GDP-D-mannose	C16H23N5O16P2	Completely Reviewed	-2	3123-67-9	C16H25N5O16P2		C00096	1460457	3396	InChI=1S/C16H25N5O16P2/c17-16-19-12-6(13(28)20-16)18-3-21(12)14-10(26)8(24)5(34-14)2-33-38(29,30)37-39(31,32)36-15-11(27)9(25)7(23)4(1-22)35-15/h3-5,7-11,14-15,22-27H,1-2H2,(H,29,30)(H,31,32)(H3,17,19,20,28)/t4-,5-,7-,8-,9+,10-,11+,14-,15-/m1/s1	7.1	16	23	5	16	2	0	0	0	0	0	0	0	0
gdptp	Cytosol	Guanosine 3'-diphosphate 5'-triphosphate	C10H12N5O20P5	Completely Reviewed	-6		C10H18N5O20P5		C04494	43927	7111	InChI=1S/C10H18N5O20P5/c11-10-13-7-4(8(17)14-10)12-2-15(7)9-5(16)6(32-39(26,27)33-36(18,19)20)3(31-9)1-30-38(24,25)35-40(28,29)34-37(21,22)23/h2-3,5-6,9,16H,1H2,(H,24,25)(H,26,27)(H,28,29)(H2,18,19,20)(H2,21,22,23)(H3,11,13,14,17)/t3-,5-,6-,9-/m1/s1	7.1	10	12	5	20	5	0	0	0	0	0	0	0	0
ggchlda[u]	Thylakoid Lumen	geranylgeranyl-Chlorophyllide a	C55H66MgN4O5	Manually Reviewed	0		C55H66MgN4O5						8	55	66	4	5	0	0	0	0	1	0	0	0	0
ggchldb[u]	Thylakoid Lumen	geranylgeranyl-Chlorophyllide b	C55H64MgN4O6	Manually Reviewed	0		C55H64MgN4O6						8	55	64	4	6	0	0	0	0	1	0	0	0	0
ggdp[h]	Chloroplast	Geranylgeranyl diphosphate	C20H33O7P2	Completely Reviewed	-3	6699-20-3	C20H36O7P2		C00353	34712	3646	InChI=1S/C20H36O7P2/c1-17(2)9-6-10-18(3)11-7-12-19(4)13-8-14-20(5)15-16-26-29(24,25)27-28(21,22)23/h9,11,13,15H,6-8,10,12,14,16H2,1-5H3,(H,24,25)(H2,21,22,23)/b18-11+,19-13+,20-15+	8	20	33	0	7	2	0	0	0	0	0	0	0	0
ggdp[u]	Thylakoid Lumen	Geranylgeranyl diphosphate	C20H33O7P2	Completely Reviewed	-3	6699-20-3	C20H36O7P2		C00353	34712	3646	InChI=1S/C20H36O7P2/c1-17(2)9-6-10-18(3)11-7-12-19(4)13-8-14-20(5)15-16-26-29(24,25)27-28(21,22)23/h9,11,13,15H,6-8,10,12,14,16H2,1-5H3,(H,24,25)(H2,21,22,23)/b18-11+,19-13+,20-15+	8	20	33	0	7	2	0	0	0	0	0	0	0	0
ggl[h]	Chloroplast	Galactosylglycerol	C9H18O8	Completely Reviewed	0		C9H18O8		C05401	1440091	7768	InChI=1S/C9H18O8/c10-1-4(12)3-16-9-8(15)7(14)6(13)5(2-11)17-9/h4-15H,1-3H2/t4?,5-,6+,7+,8-,9-/m1/s1	8	9	18	0	8	0	0	0	0	0	0	0	0	0
glc-A	Cytosol	alpha-D-glucose	C6H12O6	Completely Reviewed	0	492-62-6	C6H12O6		C00267		3565	InChI=1S/C6H12O6/c7-1-2-3(8)4(9)5(10)6(11)12-2/h2-11H,1H2/t2-,3-,4+,5-,6+/m1/s1	7.1	6	12	0	6	0	0	0	0	0	0	0	0	0
glc-A[h]	Chloroplast	alpha-D-glucose	C6H12O6	Completely Reviewed	0	492-62-6	C6H12O6		C00267		3565	InChI=1S/C6H12O6/c7-1-2-3(8)4(9)5(10)6(11)12-2/h2-11H,1H2/t2-,3-,4+,5-,6+/m1/s1	8	6	12	0	6	0	0	0	0	0	0	0	0	0
glc-B	Cytosol	beta-D-glucose	C6H12O6	Completely Reviewed	0	492-61-5	C6H12O6		C00221		3521	InChI=1S/C6H12O6/c7-1-2-3(8)4(9)5(10)6(11)12-2/h2-11H,1H2/t2-,3-,4+,5-,6-/m1/s1	7.1	6	12	0	6	0	0	0	0	0	0	0	0	0
glc-B[h]	Chloroplast	beta-D-glucose	C6H12O6	Completely Reviewed	0	492-61-5	C6H12O6		C00221		3521	InChI=1S/C6H12O6/c7-1-2-3(8)4(9)5(10)6(11)12-2/h2-11H,1H2/t2-,3-,4+,5-,6-/m1/s1	8	6	12	0	6	0	0	0	0	0	0	0	0	0
glcn	Cytosol	D-Gluconate	C6H11O7	Completely Reviewed	-1	526-95-4	C6H12O7		C00257	34420	3556	InChI=1S/C6H12O7/c7-1-2(8)3(9)4(10)5(11)6(12)13/h2-5,7-11H,1H2,(H,12,13)	8	6	11	0	7	0	0	0	0	0	0	0	0	0
glcn[h]	Chloroplast	D-Gluconate	C6H11O7	Completely Reviewed	-1	526-95-4	C6H12O7		C00257	34420	3556	InChI=1S/C6H12O7/c7-1-2(8)3(9)4(10)5(11)6(12)13/h2-5,7-11H,1H2,(H,12,13)	8	6	11	0	7	0	0	0	0	0	0	0	0	0
glcur	Cytosol	D-Glucuronate	C6H9O7	Completely Reviewed	-1	1700908	C6H10O7		C00191	34196	3491	InChI=1S/C6H10O7/c7-1-2(8)4(5(10)11)13-6(12)3(1)9/h1-4,6-9,12H,(H,10,11)/t1-,2-,3+,4-,6?/m0/s1	7.1	6	9	0	7	0	0	0	0	0	0	0	0	0
gln-L	Cytosol	L-Glutamine	C5H10N2O3	Completely Reviewed	0	56-85-9	C5H10N2O3		C00064	33714	3364	InChI=1S/C5H10N2O3/c6-3(5(9)10)1-2-4(7)8/h3H,1-2,6H2,(H2,7,8)(H,9,10)/t3-/m0/s1	7.1	5	10	2	3	0	0	0	0	0	0	0	0	0
gln-L[e]	Extra-organism	L-Glutamine	C5H10N2O3	Completely Reviewed	0	56-85-9	C5H10N2O3		C00064	33714	3364	InChI=1S/C5H10N2O3/c6-3(5(9)10)1-2-4(7)8/h3H,1-2,6H2,(H2,7,8)(H,9,10)/t3-/m0/s1	7	5	10	2	3	0	0	0	0	0	0	0	0	0
gln-L[h]	Chloroplast	L-Glutamine	C5H10N2O3	Completely Reviewed	0	56-85-9	C5H10N2O3		C00064	33714	3364	InChI=1S/C5H10N2O3/c6-3(5(9)10)1-2-4(7)8/h3H,1-2,6H2,(H2,7,8)(H,9,10)/t3-/m0/s1	8	5	10	2	3	0	0	0	0	0	0	0	0	0
gln-L[m]	Mitochondria	L-Glutamine	C5H10N2O3	Completely Reviewed	0	56-85-9	C5H10N2O3		C00064	33714	3364	InChI=1S/C5H10N2O3/c6-3(5(9)10)1-2-4(7)8/h3H,1-2,6H2,(H2,7,8)(H,9,10)/t3-/m0/s1	7.8	5	10	2	3	0	0	0	0	0	0	0	0	0
glntrna	Cytosol	L-Glutaminyl-tRNA(Gln)	C5H9N2O2R	Not Reviewed	1		C5H9N2O2R		C02282	52750	5339		7.1	5	9	2	2	0	0	0	0	0	0	0	1	0
glu1sa[h]	Chloroplast	L-Glutamate 1-semialdehyde	C5H9NO3	Completely Reviewed	0		C5H9NO3		C03741	42432	6504	InChI=1S/C5H9NO3/c6-4(3-7)1-2-5(8)9/h3-4H,1-2,6H2,(H,8,9)/t4-/m0/s1	8	5	9	1	3	0	0	0	0	0	0	0	0	0
glu5p	Cytosol	L-Glutamate 5-phosphate	C5H8NO7P	Completely Reviewed	-2		C5H10NO7P		C03287	41564	6144	InChI=1S/C5H10NO7P/c6-3(5(8)9)1-2-4(7)13-14(10,11)12/h3H,1-2,6H2,(H,8,9)(H2,10,11,12)/t3-/m0/s1	7.1	5	8	1	7	1	0	0	0	0	0	0	0	0
glu5p[m]	Mitochondria	L-Glutamate 5-phosphate	C5H8NO7P	Completely Reviewed	-2		C5H10NO7P		C03287	41564	6144	InChI=1S/C5H10NO7P/c6-3(5(8)9)1-2-4(7)13-14(10,11)12/h3H,1-2,6H2,(H,8,9)(H2,10,11,12)/t3-/m0/s1	7.8	5	8	1	7	1	0	0	0	0	0	0	0	0
glu5p[x]	Glyoxysome	L-Glutamate 5-phosphate	C5H8NO7P	Completely Reviewed	-2		C5H10NO7P		C03287	41564	6144	InChI=1S/C5H10NO7P/c6-3(5(8)9)1-2-4(7)13-14(10,11)12/h3H,1-2,6H2,(H,8,9)(H2,10,11,12)/t3-/m0/s1	8.2	5	8	1	7	1	0	0	0	0	0	0	0	0
glu5sa	Cytosol	L-Glutamate 5-semialdehyde	C5H9NO3	Completely Reviewed	0		C5H9NO3		C01165	36962	4392	InChI=1S/C5H9NO3/c6-4(5(8)9)2-1-3-7/h3-4H,1-2,6H2,(H,8,9)/t4-/m0/s1	7.1	5	9	1	3	0	0	0	0	0	0	0	0	0
glu5sa[m]	Mitochondria	L-Glutamate 5-semialdehyde	C5H9NO3	Completely Reviewed	0		C5H9NO3		C01165	36962	4392	InChI=1S/C5H9NO3/c6-4(5(8)9)2-1-3-7/h3-4H,1-2,6H2,(H,8,9)/t4-/m0/s1	7.8	5	9	1	3	0	0	0	0	0	0	0	0	0
glu5sa[x]	Glyoxysome	L-Glutamate 5-semialdehyde	C5H9NO3	Completely Reviewed	0		C5H9NO3		C01165	36962	4392	InChI=1S/C5H9NO3/c6-4(5(8)9)2-1-3-7/h3-4H,1-2,6H2,(H,8,9)/t4-/m0/s1	8.2	5	9	1	3	0	0	0	0	0	0	0	0	0
glucys[h]	Chloroplast	gamma-L-Glutamyl-L-cysteine	C8H13N2O5S	Completely Reviewed	-1	686-58-8	C8H14N2O5S		C00669	35655	3938	InChI=1S/C8H14N2O5S/c9-4(7(12)13)1-2-6(11)10-5(3-16)8(14)15/h4-5,16H,1-3,9H2,(H,10,11)(H,12,13)(H,14,15)/t4-,5-/m0/s1	8	8	13	2	5	0	1	0	0	0	0	0	0	0
glu-L	Cytosol	L-Glutamate	C5H8NO4	Completely Reviewed	-1	56-86-0	C5H9NO4		C00025	33561	3327	InChI=1S/C5H9NO4/c6-3(5(9)10)1-2-4(7)8/h3H,1-2,6H2,(H,7,8)(H,9,10)/t3-/m0/s1	7.1	5	8	1	4	0	0	0	0	0	0	0	0	0
glu-L[h]	Chloroplast	L-Glutamate	C5H8NO4	Completely Reviewed	-1	56-86-0	C5H9NO4		C00025	33561	3327	InChI=1S/C5H9NO4/c6-3(5(9)10)1-2-4(7)8/h3H,1-2,6H2,(H,7,8)(H,9,10)/t3-/m0/s1	8	5	8	1	4	0	0	0	0	0	0	0	0	0
glu-L[m]	Mitochondria	L-Glutamate	C5H8NO4	Completely Reviewed	-1	56-86-0	C5H9NO4		C00025	33561	3327	InChI=1S/C5H9NO4/c6-3(5(9)10)1-2-4(7)8/h3H,1-2,6H2,(H,7,8)(H,9,10)/t3-/m0/s1	7.8	5	8	1	4	0	0	0	0	0	0	0	0	0
glutrna	Cytosol	L-Glutamyl-tRNA(Glu)	C5H7NO3R	Not Reviewed	0		C5H7NO3R		C02987	40960	5896		7.1	5	7	1	3	0	0	0	0	0	0	0	1	0
glutrna[h]	Chloroplast	L-Glutamyl-tRNA(Glu)	C5H7NO3R	Not Reviewed	0		C5H7NO3R		C02987	40960	5896		8	5	7	1	3	0	0	0	0	0	0	0	1	0
glx	Cytosol	Glyoxylate	C2HO3	Completely Reviewed	-1	298-12-4	C2H2O3		C00048	33659	3350	InChI=1S/C2H2O3/c3-1-2(4)5/h1H,(H,4,5)	7.1	2	1	0	3	0	0	0	0	0	0	0	0	0
glx[h]	Chloroplast	Glyoxylate	C2HO3	Completely Reviewed	-1	298-12-4	C2H2O3		C00048	33659	3350	InChI=1S/C2H2O3/c3-1-2(4)5/h1H,(H,4,5)	8	2	1	0	3	0	0	0	0	0	0	0	0	0
glx[m]	Mitochondria	Glyoxylate	C2HO3	Completely Reviewed	-1	298-12-4	C2H2O3		C00048	33659	3350	InChI=1S/C2H2O3/c3-1-2(4)5/h1H,(H,4,5)	7.8	2	1	0	3	0	0	0	0	0	0	0	0	0
glx[x]	Glyoxysome	Glyoxylate	C2HO3	Completely Reviewed	-1	298-12-4	C2H2O3		C00048	33659	3350	InChI=1S/C2H2O3/c3-1-2(4)5/h1H,(H,4,5)	8.2	2	1	0	3	0	0	0	0	0	0	0	0	0
gly	Cytosol	Glycine	C2H5NO2	Completely Reviewed	0	56-40-6	C2H5NO2		C00037	33610	3339	InChI=1S/C2H5NO2/c3-1-2(4)5/h1,3H2,(H,4,5)	7.1	2	5	1	2	0	0	0	0	0	0	0	0	0
gly[h]	Chloroplast	Glycine	C2H5NO2	Completely Reviewed	0	56-40-6	C2H5NO2		C00037	33610	3339	InChI=1S/C2H5NO2/c3-1-2(4)5/h1,3H2,(H,4,5)	8	2	5	1	2	0	0	0	0	0	0	0	0	0
gly[m]	Mitochondria	Glycine	C2H5NO2	Completely Reviewed	0	56-40-6	C2H5NO2		C00037	33610	3339	InChI=1S/C2H5NO2/c3-1-2(4)5/h1,3H2,(H,4,5)	7.8	2	5	1	2	0	0	0	0	0	0	0	0	0
gly[x]	Glyoxysome	Glycine	C2H5NO2	Completely Reviewed	0	56-40-6	C2H5NO2		C00037	33610	3339	InChI=1S/C2H5NO2/c3-1-2(4)5/h1,3H2,(H,4,5)	8.2	2	5	1	2	0	0	0	0	0	0	0	0	0
glyald	Cytosol	D-Glyceraldehyde	C3H6O3	Completely Reviewed	0	453-17-8	C3H6O3		C00577	35402	3856	InChI=1S/C3H6O3/c4-1-3(6)2-5/h1,3,5-6H,2H2/t3-/m0/s1	7.1	3	6	0	3	0	0	0	0	0	0	0	0	0
glyald[h]	Chloroplast	D-Glyceraldehyde	C3H6O3	Completely Reviewed	0	453-17-8	C3H6O3		C00577	35402	3856	InChI=1S/C3H6O3/c4-1-3(6)2-5/h1,3,5-6H,2H2/t3-/m0/s1	8	3	6	0	3	0	0	0	0	0	0	0	0	0
glyc	Cytosol	Glycerol	C3H8O3	Completely Reviewed	0	56-81-5	C3H8O3		C00116	33915	3416	InChI=1S/C3H8O3/c4-1-3(6)2-5/h3-6H,1-2H2	7.1	3	8	0	3	0	0	0	0	0	0	0	0	0
glyc[h]	Chloroplast	Glycerol	C3H8O3	Completely Reviewed	0	56-81-5	C3H8O3		C00116	33915	3416	InChI=1S/C3H8O3/c4-1-3(6)2-5/h3-6H,1-2H2	8	3	8	0	3	0	0	0	0	0	0	0	0	0
glyc3p	Cytosol	Glycerol 3-phosphate	C3H7O6P	Completely Reviewed	-2	17989-41-2	C3H9O6P		C00093	137383	3393	InChI=1S/C3H9O6P/c4-1-3(5)2-9-10(6,7)8/h3-5H,1-2H2,(H2,6,7,8)/t3-/m1/s1	7.1	3	7	0	6	1	0	0	0	0	0	0	0	0
glyc3p[h]	Chloroplast	Glycerol 3-phosphate	C3H7O6P	Completely Reviewed	-2	17989-41-2	C3H9O6P		C00093	137383	3393	InChI=1S/C3H9O6P/c4-1-3(5)2-9-10(6,7)8/h3-5H,1-2H2,(H2,6,7,8)/t3-/m1/s1	8	3	7	0	6	1	0	0	0	0	0	0	0	0
glyclt	Cytosol	Glycolate	C2H3O3	Completely Reviewed	-1	79-14-1	C2H4O3		C00160	34090	3460	InChI=1S/C2H4O3/c3-1-2(4)5/h3H,1H2,(H,4,5)	7.1	2	3	0	3	0	0	0	0	0	0	0	0	0
glyclt[e]	Extra-organism	Glycolate	C2H3O3	Completely Reviewed	-1	79-14-1	C2H4O3		C00160	34090	3460	InChI=1S/C2H4O3/c3-1-2(4)5/h3H,1H2,(H,4,5)	7	2	3	0	3	0	0	0	0	0	0	0	0	0
glyclt[h]	Chloroplast	Glycolate	C2H3O3	Completely Reviewed	-1	79-14-1	C2H4O3		C00160	34090	3460	InChI=1S/C2H4O3/c3-1-2(4)5/h3H,1H2,(H,4,5)	8	2	3	0	3	0	0	0	0	0	0	0	0	0
glyclt[m]	Mitochondria	Glycolate	C2H3O3	Completely Reviewed	-1	79-14-1	C2H4O3		C00160	34090	3460	InChI=1S/C2H4O3/c3-1-2(4)5/h3H,1H2,(H,4,5)	7.8	2	3	0	3	0	0	0	0	0	0	0	0	0
glyclt[x]	Glyoxysome	Glycolate	C2H3O3	Completely Reviewed	-1	79-14-1	C2H4O3		C00160	34090	3460	InChI=1S/C2H4O3/c3-1-2(4)5/h3H,1H2,(H,4,5)	8.2	2	3	0	3	0	0	0	0	0	0	0	0	0
glyc-R	Cytosol	(R)-Glycerate	C3H5O4	Completely Reviewed	-1	473-81-4	C3H6O4		C00258	34424	3557	InChI=1S/C3H6O4/c4-1-2(5)3(6)7/h2,4-5H,1H2,(H,6,7)/t2-/m1/s1	7.1	3	5	0	4	0	0	0	0	0	0	0	0	0
glyc-R[h]	Chloroplast	(R)-Glycerate	C3H5O4	Completely Reviewed	-1	473-81-4	C3H6O4		C00258	34424	3557	InChI=1S/C3H6O4/c4-1-2(5)3(6)7/h2,4-5H,1H2,(H,6,7)/t2-/m1/s1	8	3	5	0	4	0	0	0	0	0	0	0	0	0
glyc-R[m]	Mitochondria	(R)-Glycerate	C3H5O4	Completely Reviewed	-1	473-81-4	C3H6O4		C00258	34424	3557	InChI=1S/C3H6O4/c4-1-2(5)3(6)7/h2,4-5H,1H2,(H,6,7)/t2-/m1/s1	7.8	3	5	0	4	0	0	0	0	0	0	0	0	0
glytrna	Cytosol	Glycyl-tRNA(Gly)	C2H4NOR	Not Reviewed	1		C2H4NOR		C02412	52755	5445		7.1	2	4	1	1	0	0	0	0	0	0	0	1	0
glytrna[m]	Mitochondria	Glycyl-tRNA(Gly)	C2H4NOR	Not Reviewed	1		C2H4NOR		C02412	52755	5445		7.8	2	4	1	1	0	0	0	0	0	0	0	1	0
gmp	Cytosol	GMP	C10H12N5O8P	Completely Reviewed	-2	85-32-5	C10H14N5O8P		C00144	34024	3444	InChI=1S/C10H14N5O8P/c11-10-13-7-4(8(18)14-10)12-2-15(7)9-6(17)5(16)3(23-9)1-22-24(19,20)21/h2-3,5-6,9,16-17H,1H2,(H2,19,20,21)(H3,11,13,14,18)/t3-,5-,6-,9-/m1/s1	7.1	10	12	5	8	1	0	0	0	0	0	0	0	0
gmp[m]	Mitochondria	GMP	C10H11N5O8P	Completely Reviewed	-3	85-32-5	C10H14N5O8P		C00144	34024	3444	InChI=1S/C10H14N5O8P/c11-10-13-7-4(8(18)14-10)12-2-15(7)9-6(17)5(16)3(23-9)1-22-24(19,20)21/h2-3,5-6,9,16-17H,1H2,(H2,19,20,21)(H3,11,13,14,18)/t3-,5-,6-,9-/m1/s1	7.8	10	11	5	8	1	0	0	0	0	0	0	0	0
gmp[n]	Nucleus	GMP	C10H11N5O8P	Completely Reviewed	-3	85-32-5	C10H14N5O8P		C00144	34024	3444	InChI=1S/C10H14N5O8P/c11-10-13-7-4(8(18)14-10)12-2-15(7)9-6(17)5(16)3(23-9)1-22-24(19,20)21/h2-3,5-6,9,16-17H,1H2,(H2,19,20,21)(H3,11,13,14,18)/t3-,5-,6-,9-/m1/s1	7.4	10	11	5	8	1	0	0	0	0	0	0	0	0
grdp	Cytosol	Geranyl diphosphate	C10H17O7P2	Completely Reviewed	-3		C10H20O7P2		C00341	34675	3634	InChI=1S/C10H20O7P2/c1-9(2)5-4-6-10(3)7-8-16-19(14,15)17-18(11,12)13/h5,7H,4,6,8H2,1-3H3,(H,14,15)(H2,11,12,13)/b10-7+	7.1	10	17	0	7	2	0	0	0	0	0	0	0	0
grdp[h]	Chloroplast	Geranyl diphosphate	C10H17O7P2	Completely Reviewed	-3		C10H20O7P2		C00341	34675	3634	InChI=1S/C10H20O7P2/c1-9(2)5-4-6-10(3)7-8-16-19(14,15)17-18(11,12)13/h5,7H,4,6,8H2,1-3H3,(H,14,15)(H2,11,12,13)/b10-7+	8	10	17	0	7	2	0	0	0	0	0	0	0	0
gsn	Cytosol	Guanosine	C10H12N5O5	Completely Reviewed	-1	118-00-3	C10H13N5O5		C00387	51567	3677	InChI=1S/C10H13N5O5/c11-10-13-7-4(8(19)14-10)12-2-15(7)9-6(18)5(17)3(1-16)20-9/h2-3,5-6,9,16-18H,1H2,(H3,11,13,14,19)/t3-,5-,6-,9-/m1/s1	7.1	10	12	5	5	0	0	0	0	0	0	0	0	0
gthox	Cytosol	Oxidized glutathione	C20H28N6O12S2	Completely Reviewed	-4	27025-41-8	C20H32N6O12S2		C00127	33951	3427	InChI=1S/C20H32N6O12S2/c21-9(19(35)36)1-3-13(27)25-11(17(33)23-5-15(29)30)7-39-40-8-12(18(34)24-6-16(31)32)26-14(28)4-2-10(22)20(37)38/h9-12H,1-8,21-22H2,(H,23,33)(H,24,34)(H,25,27)(H,26,28)(H,29,30)(H,31,32)(H,35,36)(H,37,38)/t9-,10-,11-,12-/m0/s1	7.1	20	28	6	12	0	2	0	0	0	0	0	0	0
gthox[h]	Chloroplast	Oxidized glutathione	C20H28N6O12S2	Completely Reviewed	-4	27025-41-8	C20H32N6O12S2		C00127	33951	3427	InChI=1S/C20H32N6O12S2/c21-9(19(35)36)1-3-13(27)25-11(17(33)23-5-15(29)30)7-39-40-8-12(18(34)24-6-16(31)32)26-14(28)4-2-10(22)20(37)38/h9-12H,1-8,21-22H2,(H,23,33)(H,24,34)(H,25,27)(H,26,28)(H,29,30)(H,31,32)(H,35,36)(H,37,38)/t9-,10-,11-,12-/m0/s1	8	20	28	6	12	0	2	0	0	0	0	0	0	0
gthox[m]	Mitochondria	Oxidized glutathione	C20H28N6O12S2	Completely Reviewed	-4	27025-41-8	C20H32N6O12S2		C00127	33951	3427	InChI=1S/C20H32N6O12S2/c21-9(19(35)36)1-3-13(27)25-11(17(33)23-5-15(29)30)7-39-40-8-12(18(34)24-6-16(31)32)26-14(28)4-2-10(22)20(37)38/h9-12H,1-8,21-22H2,(H,23,33)(H,24,34)(H,25,27)(H,26,28)(H,29,30)(H,31,32)(H,35,36)(H,37,38)/t9-,10-,11-,12-/m0/s1	7.8	20	28	6	12	0	2	0	0	0	0	0	0	0
gthox[u]	Thylakoid Lumen	Oxidized glutathione	C20H28N6O12S2	Completely Reviewed	-4	27025-41-8	C20H32N6O12S2		C00127	33951	3427	InChI=1S/C20H32N6O12S2/c21-9(19(35)36)1-3-13(27)25-11(17(33)23-5-15(29)30)7-39-40-8-12(18(34)24-6-16(31)32)26-14(28)4-2-10(22)20(37)38/h9-12H,1-8,21-22H2,(H,23,33)(H,24,34)(H,25,27)(H,26,28)(H,29,30)(H,31,32)(H,35,36)(H,37,38)/t9-,10-,11-,12-/m0/s1	8	20	28	6	12	0	2	0	0	0	0	0	0	0
gthrd	Cytosol	Reduced glutathione	C10H15N3O6S	Completely Reviewed	-2	70-18-8	C10H17N3O6S		C00051	33669	3353	InChI=1S/C10H17N3O6S/c11-5(10(18)19)1-2-7(14)13-6(4-20)9(17)12-3-8(15)16/h5-6,20H,1-4,11H2,(H,12,17)(H,13,14)(H,15,16)(H,18,19)/t5-,6-/m0/s1	7.1	10	15	3	6	0	1	0	0	0	0	0	0	0
gthrd[h]	Chloroplast	Reduced glutathione	C10H15N3O6S	Completely Reviewed	-2	70-18-8	C10H17N3O6S		C00051	33669	3353	InChI=1S/C10H17N3O6S/c11-5(10(18)19)1-2-7(14)13-6(4-20)9(17)12-3-8(15)16/h5-6,20H,1-4,11H2,(H,12,17)(H,13,14)(H,15,16)(H,18,19)/t5-,6-/m0/s1	8	10	15	3	6	0	1	0	0	0	0	0	0	0
gthrd[m]	Mitochondria	Reduced glutathione	C10H15N3O6S	Completely Reviewed	-2	70-18-8	C10H17N3O6S		C00051	33669	3353	InChI=1S/C10H17N3O6S/c11-5(10(18)19)1-2-7(14)13-6(4-20)9(17)12-3-8(15)16/h5-6,20H,1-4,11H2,(H,12,17)(H,13,14)(H,15,16)(H,18,19)/t5-,6-/m0/s1	7.8	10	15	3	6	0	1	0	0	0	0	0	0	0
gthrd[u]	Thylakoid Lumen	Reduced glutathione	C10H15N3O6S	Completely Reviewed	-2	70-18-8	C10H17N3O6S		C00051	33669	3353	InChI=1S/C10H17N3O6S/c11-5(10(18)19)1-2-7(14)13-6(4-20)9(17)12-3-8(15)16/h5-6,20H,1-4,11H2,(H,12,17)(H,13,14)(H,15,16)(H,18,19)/t5-,6-/m0/s1	8	10	15	3	6	0	1	0	0	0	0	0	0	0
gtp	Cytosol	GTP	C10H12N5O14P3	Completely Reviewed	-4	86-01-1	C10H16N5O14P3		C00044	33641	3346	InChI=1S/C10H16N5O14P3/c11-10-13-7-4(8(18)14-10)12-2-15(7)9-6(17)5(16)3(27-9)1-26-31(22,23)29-32(24,25)28-30(19,20)21/h2-3,5-6,9,16-17H,1H2,(H,22,23)(H,24,25)(H2,19,20,21)(H3,11,13,14,18)/t3-,5-,6-,9-/m1/s1	7.1	10	12	5	14	3	0	0	0	0	0	0	0	0
gtp[h]	Chloroplast	GTP	C10H12N5O14P3	Completely Reviewed	-4	86-01-1	C10H16N5O14P3		C00044	33641	3346	InChI=1S/C10H16N5O14P3/c11-10-13-7-4(8(18)14-10)12-2-15(7)9-6(17)5(16)3(27-9)1-26-31(22,23)29-32(24,25)28-30(19,20)21/h2-3,5-6,9,16-17H,1H2,(H,22,23)(H,24,25)(H2,19,20,21)(H3,11,13,14,18)/t3-,5-,6-,9-/m1/s1	8	10	12	5	14	3	0	0	0	0	0	0	0	0
gtp[m]	Mitochondria	GTP	C10H12N5O14P3	Completely Reviewed	-4	86-01-1	C10H16N5O14P3		C00044	33641	3346	InChI=1S/C10H16N5O14P3/c11-10-13-7-4(8(18)14-10)12-2-15(7)9-6(17)5(16)3(27-9)1-26-31(22,23)29-32(24,25)28-30(19,20)21/h2-3,5-6,9,16-17H,1H2,(H,22,23)(H,24,25)(H2,19,20,21)(H3,11,13,14,18)/t3-,5-,6-,9-/m1/s1	7.8	10	12	5	14	3	0	0	0	0	0	0	0	0
gtp[n]	Nucleus	GTP	C10H12N5O14P3	Completely Reviewed	-4	86-01-1	C10H16N5O14P3		C00044	33641	3346	InChI=1S/C10H16N5O14P3/c11-10-13-7-4(8(18)14-10)12-2-15(7)9-6(17)5(16)3(27-9)1-26-31(22,23)29-32(24,25)28-30(19,20)21/h2-3,5-6,9,16-17H,1H2,(H,22,23)(H,24,25)(H2,19,20,21)(H3,11,13,14,18)/t3-,5-,6-,9-/m1/s1	7.4	10	12	5	14	3	0	0	0	0	0	0	0	0
gua	Cytosol	Guanine	C5H4N5O	Completely Reviewed	-1	73-40-5	C5H5N5O		C00242	34363	3541	InChI=1S/C5H5N5O/c6-5-9-3-2(4(11)10-5)7-1-8-3/h1H,(H4,6,7,8,9,10,11)	7.1	5	4	5	1	0	0	0	0	0	0	0	0	0
gua[e]	Extra-organism	Guanine	C5H4N5O	Completely Reviewed	-1	73-40-5	C5H5N5O		C00242	34363	3541	InChI=1S/C5H5N5O/c6-5-9-3-2(4(11)10-5)7-1-8-3/h1H,(H4,6,7,8,9,10,11)	7	5	4	5	1	0	0	0	0	0	0	0	0	0
h	Cytosol	H+	H	Completely Reviewed	1	12408-02-5	H		C00080	33778	3380	InChI=1S/p+1	7.1	0	1	0	0	0	0	0	0	0	0	0	0	0
h[e]	Extra-organism	H+	H	Completely Reviewed	1	12408-02-5	H		C00080	33778	3380	InChI=1S/p+1	7	0	1	0	0	0	0	0	0	0	0	0	0	0
h[f]	Flagellum	H+	H	Completely Reviewed	1	12408-02-5	H		C00080	33778	3380	InChI=1S/p+1	7.1	0	1	0	0	0	0	0	0	0	0	0	0	0
h[g]	Golgi Apparatus	H+	H	Completely Reviewed	1	12408-02-5	H		C00080	33778	3380	InChI=1S/p+1	6.5	0	1	0	0	0	0	0	0	0	0	0	0	0
h[h]	Chloroplast	H+	H	Completely Reviewed	1	12408-02-5	H		C00080	33778	3380	InChI=1S/p+1	8	0	1	0	0	0	0	0	0	0	0	0	0	0
h[m]	Mitochondria	H+	H	Completely Reviewed	1	12408-02-5	H		C00080	33778	3380	InChI=1S/p+1	7.8	0	1	0	0	0	0	0	0	0	0	0	0	0
h[n]	Nucleus	H+	H	Completely Reviewed	1	12408-02-5	H		C00080	33778	3380	InChI=1S/p+1	7.4	0	1	0	0	0	0	0	0	0	0	0	0	0
h[s]	Eyespot	H+	H	Completely Reviewed	1	12408-02-5	H		C00080	33778	3380	InChI=1S/p+1	8	0	1	0	0	0	0	0	0	0	0	0	0	0
h[u]	Thylakoid Lumen	H+	H	Completely Reviewed	1	12408-02-5	H		C00080	33778	3380	InChI=1S/p+1	8	0	1	0	0	0	0	0	0	0	0	0	0	0
h[x]	Glyoxysome	H+	H	Completely Reviewed	1	12408-02-5	H		C00080	33778	3380	InChI=1S/p+1	8.2	0	1	0	0	0	0	0	0	0	0	0	0	0
h2	Cytosol	H2	H2	Completely Reviewed	0	1333-74-0	H2		C00282	34488	3577	InChI=1S/H2/h1H	7.1	0	2	0	0	0	0	0	0	0	0	0	0	0
h2[e]	Extra-organism	H2	H2	Completely Reviewed	0	1333-74-0	H2		C00282	34488	3577	InChI=1S/H2/h1H	7	0	2	0	0	0	0	0	0	0	0	0	0	0
h2[h]	Chloroplast	H2	H2	Completely Reviewed	0	1333-74-0	H2		C00282	34488	3577	InChI=1S/H2/h1H	8	0	2	0	0	0	0	0	0	0	0	0	0	0
h2[m]	Mitochondria	H2	H2	Completely Reviewed	0	1333-74-0	H2		C00282	34488	3577	InChI=1S/H2/h1H	7.8	0	2	0	0	0	0	0	0	0	0	0	0	0
h2mb4p[h]	Chloroplast	1-Hydroxy-2-methyl-2-butenyl 4-diphosphate	C5H9O8P2	Completely Reviewed	-3		C5H12O8P2		C11811	1446395	13975	InChI=1S/C5H12O8P2/c1-5(4-6)2-3-12-15(10,11)13-14(7,8)9/h2,6H,3-4H2,1H3,(H,10,11)(H2,7,8,9)/b5-2+	8	5	9	0	8	2	0	0	0	0	0	0	0	0
h2o	Cytosol	H2O	H2O	Completely Reviewed	0	7732-18-5	H2O		C00001	33474	3303	InChI=1S/H2O/h1H2	7.1	0	2	0	1	0	0	0	0	0	0	0	0	0
h2o[e]	Extra-organism	H2O	H2O	Completely Reviewed	0	7732-18-5	H2O		C00001	33474	3303	InChI=1S/H2O/h1H2	7	0	2	0	1	0	0	0	0	0	0	0	0	0
h2o[f]	Flagellum	H2O	H2O	Completely Reviewed	0	7732-18-5	H2O		C00001	33474	3303	InChI=1S/H2O/h1H2	7.1	0	2	0	1	0	0	0	0	0	0	0	0	0
h2o[h]	Chloroplast	H2O	H2O	Completely Reviewed	0	7732-18-5	H2O		C00001	33474	3303	InChI=1S/H2O/h1H2	8	0	2	0	1	0	0	0	0	0	0	0	0	0
h2o[m]	Mitochondria	H2O	H2O	Completely Reviewed	0	7732-18-5	H2O		C00001	33474	3303	InChI=1S/H2O/h1H2	7.8	0	2	0	1	0	0	0	0	0	0	0	0	0
h2o[n]	Nucleus	H2O	H2O	Completely Reviewed	0	7732-18-5	H2O		C00001	33474	3303	InChI=1S/H2O/h1H2	7.4	0	2	0	1	0	0	0	0	0	0	0	0	0
h2o[s]	Eyespot	H2O	H2O	Completely Reviewed	0	7732-18-5	H2O		C00001	33474	3303	InChI=1S/H2O/h1H2	8	0	2	0	1	0	0	0	0	0	0	0	0	0
h2o[u]	Thylakoid Lumen	H2O	H2O	Completely Reviewed	0	7732-18-5	H2O		C00001	33474	3303	InChI=1S/H2O/h1H2	8	0	2	0	1	0	0	0	0	0	0	0	0	0
h2o[x]	Glyoxysome	H2O	H2O	Completely Reviewed	0	7732-18-5	H2O		C00001	33474	3303	InChI=1S/H2O/h1H2	8.2	0	2	0	1	0	0	0	0	0	0	0	0	0
h2o2	Cytosol	Hydrogen peroxide	H2O2	Completely Reviewed	0	7722-84-1	H2O2		C00027	33570	3329	InChI=1S/H2O2/c1-2/h1-2H	7.1	0	2	0	2	0	0	0	0	0	0	0	0	0
h2o2[h]	Chloroplast	Hydrogen peroxide	H2O2	Completely Reviewed	0	7722-84-1	H2O2		C00027	33570	3329	InChI=1S/H2O2/c1-2/h1-2H	8	0	2	0	2	0	0	0	0	0	0	0	0	0
h2o2[m]	Mitochondria	Hydrogen peroxide	H2O2	Completely Reviewed	0	7722-84-1	H2O2		C00027	33570	3329	InChI=1S/H2O2/c1-2/h1-2H	7.8	0	2	0	2	0	0	0	0	0	0	0	0	0
h2o2[n]	Nucleus	Hydrogen peroxide	H2O2	Completely Reviewed	0	7722-84-1	H2O2		C00027	33570	3329	InChI=1S/H2O2/c1-2/h1-2H	7.4	0	2	0	2	0	0	0	0	0	0	0	0	0
h2o2[x]	Glyoxysome	Hydrogen peroxide	H2O2	Completely Reviewed	0	7722-84-1	H2O2		C00027	33570	3329	InChI=1S/H2O2/c1-2/h1-2H	8.2	0	2	0	2	0	0	0	0	0	0	0	0	0
h2o2[u]	Thylakoid Lumen	Hydrogen peroxide	H2O2	Completely Reviewed	0	7722-84-1	H2O2		C00027	33570	3329	InChI=1S/H2O2/c1-2/h1-2H	8.2	0	2	0	2	0	0	0	0	0	0	0	0	0
h2s[h]	Chloroplast	Hydrogen sulfide	HS	Completely Reviewed	-1		H2S		C00283	34491	3578	InChI=1S/H2S/h1H2	8	0	1	0	0	0	1	0	0	0	0	0	0	0
hcarn	Cytosol	Homocarnosine	C10H16N4O3	Completely Reviewed	0	3650-73-5	C10H16N4O3		C00884		4140	InChI=1S/C10H16N4O3/c11-3-1-2-9(15)14-8(10(16)17)4-7-5-12-6-13-7/h5-6,8H,1-4,11H2,(H,12,13)(H,14,15)(H,16,17)	7.1	10	16	4	3	0	0	0	0	0	0	0	0	0
hco3	Cytosol	Bicarbonate	HCO3	Completely Reviewed	-1	71-52-3	HCO3		C00288	34509	3583	InChI=1S/CH2O3/c2-1(3)4/h(H2,2,3,4)/p-1	7.1	1	1	0	3	0	0	0	0	0	0	0	0	0
hco3[e]	Extra-organism	Bicarbonate	HCO3	Completely Reviewed	-1	71-52-3	HCO3		C00288	34509	3583	InChI=1S/CH2O3/c2-1(3)4/h(H2,2,3,4)/p-1	7	1	1	0	3	0	0	0	0	0	0	0	0	0
hco3[h]	Chloroplast	Bicarbonate	HCO3	Completely Reviewed	-1	71-52-3	HCO3		C00288	34509	3583	InChI=1S/CH2O3/c2-1(3)4/h(H2,2,3,4)/p-1	8	1	1	0	3	0	0	0	0	0	0	0	0	0
hco3[m]	Mitochondria	Bicarbonate	HCO3	Completely Reviewed	-1	71-52-3	HCO3		C00288	34509	3583	InChI=1S/CH2O3/c2-1(3)4/h(H2,2,3,4)/p-1	7.8	1	1	0	3	0	0	0	0	0	0	0	0	0
hcys-L	Cytosol	L-Homocysteine	C4H9NO2S	Completely Reviewed	0	6027-13-0	C4H9NO2S		C00155	45588	3455	InChI=1S/C4H9NO2S/c5-3(1-2-8)4(6)7/h3,8H,1-2,5H2,(H,6,7)/t3-/m0/s1	7.1	4	9	1	2	0	1	0	0	0	0	0	0	0
hcys-L[h]	Chloroplast	L-Homocysteine	C4H9NO2S	Completely Reviewed	0	6027-13-0	C4H9NO2S		C00155	45588	3455	InChI=1S/C4H9NO2S/c5-3(1-2-8)4(6)7/h3,8H,1-2,5H2,(H,6,7)/t3-/m0/s1	8	4	9	1	2	0	1	0	0	0	0	0	0	0
hcys-L[m]	Mitochondria	L-Homocysteine	C4H9NO2S	Completely Reviewed	0	6027-13-0	C4H9NO2S		C00155	45588	3455	InChI=1S/C4H9NO2S/c5-3(1-2-8)4(6)7/h3,8H,1-2,5H2,(H,6,7)/t3-/m0/s1	7.8	4	9	1	2	0	1	0	0	0	0	0	0	0
hdca	Cytosol	Hexadecanoate (n-C16:0)	C16H31O2	Completely Reviewed	-1	57-10-3	C16H32O2		C00249	34386	3548	InChI=1S/C16H32O2/c1-2-3-4-5-6-7-8-9-10-11-12-13-14-15-16(17)18/h2-15H2,1H3,(H,17,18)	7.1	16	31	0	2	0	0	0	0	0	0	0	0	0
hdca[h]	Chloroplast	Hexadecanoate (n-C16:0)	C16H31O2	Completely Reviewed	-1	57-10-3	C16H32O2		C00249	34386	3548	InChI=1S/C16H32O2/c1-2-3-4-5-6-7-8-9-10-11-12-13-14-15-16(17)18/h2-15H2,1H3,(H,17,18)	8	16	31	0	2	0	0	0	0	0	0	0	0	0
hdca[s]	Eyespot	Hexadecanoate (n-C16:0)	C16H31O2	Completely Reviewed	-1	57-10-3	C16H32O2		C00249	34386	3548	InChI=1S/C16H32O2/c1-2-3-4-5-6-7-8-9-10-11-12-13-14-15-16(17)18/h2-15H2,1H3,(H,17,18)	8	16	31	0	2	0	0	0	0	0	0	0	0	0
hdcea	Cytosol	Hexadecenoate (16:1(9Z))	C16H29O2	Completely Reviewed	-1	373-49-9	C16H30O2		C08362	246167	10558	InChI=1S/C16H30O2/c1-2-3-4-5-6-7-8-9-10-11-12-13-14-15-16(17)18/h7-8H,2-6,9-15H2,1H3,(H,17,18)/b8-7-	7.1	16	29	0	2	0	0	0	0	0	0	0	0	0
hdcea[h]	Chloroplast	Hexadecenoate (16:1(9Z))	C16H29O2	Completely Reviewed	-1	373-49-9	C16H30O2		C08362	246167	10558	InChI=1S/C16H30O2/c1-2-3-4-5-6-7-8-9-10-11-12-13-14-15-16(17)18/h7-8H,2-6,9-15H2,1H3,(H,17,18)/b8-7-	8	16	29	0	2	0	0	0	0	0	0	0	0	0
hdd2coa[m]	Mitochondria	trans-Hexadec-2-enoyl-CoA	C37H60N7O17P3S	Completely Reviewed	-4		C37H64N7O17P3S		C05272	45474	7659	InChI=1S/C37H64N7O17P3S/c1-4-5-6-7-8-9-10-11-12-13-14-15-16-17-28(46)65-21-20-39-27(45)18-19-40-35(49)32(48)37(2,3)23-58-64(55,56)61-63(53,54)57-22-26-31(60-62(50,51)52)30(47)36(59-26)44-25-43-29-33(38)41-24-42-34(29)44/h16-17,24-26,30-32,36,47-48H,4-15,18-23H2,1-3H3,(H,39,45)(H,40,49)(H,53,54)(H,55,56)(H2,38,41,42)(H2,50,51,52)/b17-16+/t26-,30-,31-,32?,36-/m1/s1	7.8	37	60	7	17	3	1	0	0	0	0	0	0	0
hdd2coa[x]	Glyoxysome	trans-Hexadec-2-enoyl-CoA	C37H60N7O17P3S	Completely Reviewed	-4		C37H64N7O17P3S		C05272	45474	7659	InChI=1S/C37H64N7O17P3S/c1-4-5-6-7-8-9-10-11-12-13-14-15-16-17-28(46)65-21-20-39-27(45)18-19-40-35(49)32(48)37(2,3)23-58-64(55,56)61-63(53,54)57-22-26-31(60-62(50,51)52)30(47)36(59-26)44-25-43-29-33(38)41-24-42-34(29)44/h16-17,24-26,30-32,36,47-48H,4-15,18-23H2,1-3H3,(H,39,45)(H,40,49)(H,53,54)(H,55,56)(H2,38,41,42)(H2,50,51,52)/b17-16+/t26-,30-,31-,32?,36-/m1/s1	8.2	37	60	7	17	3	1	0	0	0	0	0	0	0
hdeACP[h]	Chloroplast	cis-hexadec-9-enoyl-[acyl-carrier protein] ((9Z)-n-C16:1)	C16H29OSR	Manually Reviewed	0		C16H29OSR		C16520	1437594	51090849		8	16	29	0	1	0	1	0	0	0	0	0	1	0
hemeA[m]	Mitochondria	Heme A	C49H55FeN4O6	Completely Reviewed	1		C49H56FeN4O6		C15670	1787721	47204997	InChI=1S/C49H58N4O6.Fe/c1-9-34-31(6)39-25-45-49(46(55)18-12-17-30(5)16-11-15-29(4)14-10-13-28(2)3)33(8)40(52-45)24-44-37(27-54)36(20-22-48(58)59)43(53-44)26-42-35(19-21-47(56)57)32(7)38(51-42)23-41(34)50-39;/h9,13,15,17,23-27,46,55H,1,10-12,14,16,18-22H2,2-8H3,(H4,50,51,52,53,54,56,57,58,59);/q;+4/p-2/b29-15+,30-17+,38-23?,39-25?,40-24?,41-23?,42-26?,43-26?,44-24?,45-25?;	7.8	49	55	4	6	0	0	0	1	0	0	0	0	0
hemeO[m]	Mitochondria	Heme O	C49H58FeN4O5	Completely Reviewed	2	137397-56-9	C49H58FeN4O5		C15672	227628	47204998	InChI=1S/C49H60N4O5.Fe/c1-10-35-31(6)40-26-45-49(46(54)19-13-18-30(5)17-12-16-29(4)15-11-14-28(2)3)34(9)41(53-45)24-38-32(7)36(20-22-47(55)56)43(51-38)27-44-37(21-23-48(57)58)33(8)39(52-44)25-42(35)50-40;/h10,14,16,18,24-27,46,54H,1,11-13,15,17,19-23H2,2-9H3,(H4,50,51,52,53,55,56,57,58);/q;+4/p-2/b29-16+,30-18+,38-24?,39-25?,40-26?,41-24?,42-25?,43-27?,44-27?,45-26?;	7.8	49	58	4	5	0	0	0	1	0	0	0	0	0
hexACP[h]	Chloroplast	Hexanoyl-ACP (n-C6:0ACP)	C6H11OSR	Manually Reviewed	0		C6H11OSR		C05749	46404	8044		8	6	11	0	1	0	1	0	0	0	0	0	1	0
hgentis	Cytosol	Homogentisate	C8H7O4	Completely Reviewed	-1	451-13-8	C8H8O4		C00544	1485308	3825	InChI=1S/C8H8O4/c9-6-1-2-7(10)5(3-6)4-8(11)12/h1-3,9-10H,4H2,(H,11,12)	7.1	8	7	0	4	0	0	0	0	0	0	0	0	0
hgentis[h]	Chloroplast	Homogentisate	C8H7O4	Completely Reviewed	-1	451-13-8	C8H8O4		C00544	1485308	3825	InChI=1S/C8H8O4/c9-6-1-2-7(10)5(3-6)4-8(11)12/h1-3,9-10H,4H2,(H,11,12)	8	8	7	0	4	0	0	0	0	0	0	0	0	0
his-L	Cytosol	L-Histidine	C6H9N3O2	Completely Reviewed	0	71-00-1	C6H9N3O2		C00135	33985	3435	InChI=1S/C6H9N3O2/c7-5(6(10)11)1-4-2-8-3-9-4/h2-3,5H,1,7H2,(H,8,9)(H,10,11)/t5-/m0/s1	7.1	6	9	3	2	0	0	0	0	0	0	0	0	0
his-L[e]	Extra-organism	L-Histidine	C6H9N3O2	Completely Reviewed	0	71-00-1	C6H9N3O2		C00135	33985	3435	InChI=1S/C6H9N3O2/c7-5(6(10)11)1-4-2-8-3-9-4/h2-3,5H,1,7H2,(H,8,9)(H,10,11)/t5-/m0/s1	7	6	9	3	2	0	0	0	0	0	0	0	0	0
his-L[h]	Chloroplast	L-Histidine	C6H9N3O2	Completely Reviewed	0	71-00-1	C6H9N3O2		C00135	33985	3435	InChI=1S/C6H9N3O2/c7-5(6(10)11)1-4-2-8-3-9-4/h2-3,5H,1,7H2,(H,8,9)(H,10,11)/t5-/m0/s1	8	6	9	3	2	0	0	0	0	0	0	0	0	0
hisp	Cytosol	L-Histidinol phosphate	C6H11N3O4P	Completely Reviewed	-1	25679-93-0	C6H12N3O4P		C01100	36807	4334	InChI=1S/C6H12N3O4P/c7-5(3-13-14(10,11)12)1-6-2-8-4-9-6/h2,4-5H,1,3,7H2,(H,8,9)(H2,10,11,12)/t5-/m0/s1	7.1	6	11	3	4	1	0	0	0	0	0	0	0	0
hisp[h]	Chloroplast	L-Histidinol phosphate	C6H11N3O4P	Completely Reviewed	-1	25679-93-0	C6H12N3O4P		C01100	36807	4334	InChI=1S/C6H12N3O4P/c7-5(3-13-14(10,11)12)1-6-2-8-4-9-6/h2,4-5H,1,3,7H2,(H,8,9)(H2,10,11,12)/t5-/m0/s1	8	6	11	3	4	1	0	0	0	0	0	0	0	0
hista	Cytosol	Histamine	C5H11N3	Completely Reviewed	2	51-45-6	C5H9N3		C00388	1810403	3678	InChI=1S/C5H9N3/c6-2-1-5-3-7-4-8-5/h3-4H,1-2,6H2,(H,7,8)	7.1	5	11	3	0	0	0	0	0	0	0	0	0	0
histd	Cytosol	L-Histidinol	C6H13N3O	Completely Reviewed	2		C6H11N3O		C00860	36226	4117	InChI=1S/C6H11N3O/c7-5(3-10)1-6-2-8-4-9-6/h2,4-5,10H,1,3,7H2,(H,8,9)/t5-/m0/s1	7.1	6	13	3	1	0	0	0	0	0	0	0	0	0
histd[h]	Chloroplast	L-Histidinol	C6H12N3O	Completely Reviewed	1		C6H11N3O		C00860	36226	4117	InChI=1S/C6H11N3O/c7-5(3-10)1-6-2-8-4-9-6/h2,4-5,10H,1,3,7H2,(H,8,9)/t5-/m0/s1	8	6	12	3	1	0	0	0	0	0	0	0	0	0
histrna	Cytosol	L-Histidyl-tRNA(His)	C6H8N3OR	Not Reviewed	1		C6H8N3OR		C02988	52781	5897		7.1	6	8	3	1	0	0	0	0	0	0	0	1	0
hmbil[h]	Chloroplast	Hydroxymethylbilane	C40H38N4O17	Completely Reviewed	-8	73023-76-4	C40H46N4O17		C01024	36648	4269	InChI=1S/C40H46N4O17/c45-17-32-25(12-40(60)61)21(4-8-36(52)53)29(44-32)15-31-24(11-39(58)59)20(3-7-35(50)51)28(43-31)14-30-23(10-38(56)57)19(2-6-34(48)49)27(42-30)13-26-22(9-37(54)55)18(16-41-26)1-5-33(46)47/h16,41-45H,1-15,17H2,(H,46,47)(H,48,49)(H,50,51)(H,52,53)(H,54,55)(H,56,57)(H,58,59)(H,60,61)	8	40	38	4	17	0	0	0	0	0	0	0	0	0
hmgcoa	Cytosol	Hydroxymethylglutaryl-CoA	C27H40N7O20P3S	Completely Reviewed	-4	1553-55-5	C27H44N7O20P3S		C00356	34727	3649	InChI=1S/C27H44N7O20P3S/c1-26(2,21(40)24(41)30-5-4-15(35)29-6-7-58-17(38)9-27(3,42)8-16(36)37)11-51-57(48,49)54-56(46,47)50-10-14-20(53-55(43,44)45)19(39)25(52-14)34-13-33-18-22(28)31-12-32-23(18)34/h12-14,19-21,25,39-40,42H,4-11H2,1-3H3,(H,29,35)(H,30,41)(H,36,37)(H,46,47)(H,48,49)(H2,28,31,32)(H2,43,44,45)/t14-,19-,20-,21?,25-,27+/m1/s1	7.1	27	40	7	20	3	1	0	0	0	0	0	0	0
hmgcoa[m]	Mitochondria	Hydroxymethylglutaryl-CoA	C27H40N7O20P3S	Completely Reviewed	-4	1553-55-5	C27H44N7O20P3S		C00356	34727	3649	InChI=1S/C27H44N7O20P3S/c1-26(2,21(40)24(41)30-5-4-15(35)29-6-7-58-17(38)9-27(3,42)8-16(36)37)11-51-57(48,49)54-56(46,47)50-10-14-20(53-55(43,44)45)19(39)25(52-14)34-13-33-18-22(28)31-12-32-23(18)34/h12-14,19-21,25,39-40,42H,4-11H2,1-3H3,(H,29,35)(H,30,41)(H,36,37)(H,46,47)(H,48,49)(H2,28,31,32)(H2,43,44,45)/t14-,19-,20-,21?,25-,27+/m1/s1	7.8	27	40	7	20	3	1	0	0	0	0	0	0	0
hmppp9me[h]	Chloroplast	13(1)-Hydroxy-magnesium-protoporphyrin IX 13-monomethyl ester	C35H34MgN4O5	Manually Reviewed	0		C35H34MgN4O5		C11829		13993	InChI=1S/C35H35N4O5.Mg/c1-8-21-17(3)24-12-25-19(5)23(10-11-33(41)42)30(38-25)15-31-35(32(40)16-34(43)44-7)20(6)27(39-31)14-29-22(9-2)18(4)26(37-29)13-28(21)36-24;/h8-9,12-15,32,40H,1-2,10-11,16H2,3-7H3,(H2-,36,37,38,39,41,42);/q-1;+2/p-1	8	35	34	4	5	0	0	0	0	1	0	0	0	0
hom-L[h]	Chloroplast	L-Homoserine	C4H9NO3	Completely Reviewed	0	672-15-1	C4H9NO3		C00263	34437	3561	InChI=1S/C4H9NO3/c5-3(1-2-6)4(7)8/h3,6H,1-2,5H2,(H,7,8)/t3-/m0/s1	8	4	9	1	3	0	0	0	0	0	0	0	0	0
hpglu[m]	Mitochondria	Tetrahydropteroyltri-L-glutamate	C29H35N9O12	Completely Reviewed	-2		C29H37N9O12		C04144	1444088	6829	InChI=1S/C29H37N9O12/c30-29-37-23-22(25(44)38-29)33-15(12-32-23)11-31-14-3-1-13(2-4-14)24(43)36-18(28(49)50)6-9-20(40)34-16(26(45)46)5-8-19(39)35-17(27(47)48)7-10-21(41)42/h1-4,15-18,31,33H,5-12H2,(H,34,40)(H,35,39)(H,36,43)(H,41,42)(H,45,46)(H,47,48)(H,49,50)(H4,30,32,37,38,44)/t15-,16-,17-,18-/m0/s1	7.8	29	35	9	12	0	0	0	0	0	0	0	0	0
hpyr	Cytosol	Hydroxypyruvate	C3H3O4	Completely Reviewed	-1	1113-60-6	C3H4O4		C00168	34120	3468	InChI=1S/C3H4O4/c4-1-2(5)3(6)7/h4H,1H2,(H,6,7)	7.1	3	3	0	4	0	0	0	0	0	0	0	0	0
hpyr[m]	Mitochondria	Hydroxypyruvate	C3H3O4	Completely Reviewed	-1	1113-60-6	C3H4O4		C00168	34120	3468	InChI=1S/C3H4O4/c4-1-2(5)3(6)7/h4H,1H2,(H,6,7)	7.8	3	3	0	4	0	0	0	0	0	0	0	0	0
hso3	Cytosol	HSO3-	HSO3	Completely Reviewed	-1	15181-46-1	HSO3		C11481		13651	InChI=1S/H2O3S/c1-4(2)3/h(H2,1,2,3)/p-1	7.1	0	1	0	3	0	1	0	0	0	0	0	0	0
hso3[e]	Extra-organism	HSO3-	HSO3	Completely Reviewed	-1	15181-46-1	HSO3		C11481		13651	InChI=1S/H2O3S/c1-4(2)3/h(H2,1,2,3)/p-1	7	0	1	0	3	0	1	0	0	0	0	0	0	0
hso3[h]	Chloroplast	HSO3-	HSO3	Completely Reviewed	-1	15181-46-1	HSO3		C11481		13651	InChI=1S/H2O3S/c1-4(2)3/h(H2,1,2,3)/p-1	8	0	1	0	3	0	1	0	0	0	0	0	0	0
hso3[m]	Mitochondria	HSO3-	HSO3	Completely Reviewed	-1	15181-46-1	HSO3		C11481		13651	InChI=1S/H2O3S/c1-4(2)3/h(H2,1,2,3)/p-1	7.8	0	1	0	3	0	1	0	0	0	0	0	0	0
hx2coa[m]	Mitochondria	trans-Hex-2-enoyl-CoA	C27H40N7O17P3S	Completely Reviewed	-4		C27H44N7O17P3S		C05271	45472	7658	InChI=1S/C27H44N7O17P3S/c1-4-5-6-7-18(36)55-11-10-29-17(35)8-9-30-25(39)22(38)27(2,3)13-48-54(45,46)51-53(43,44)47-12-16-21(50-52(40,41)42)20(37)26(49-16)34-15-33-19-23(28)31-14-32-24(19)34/h6-7,14-16,20-22,26,37-38H,4-5,8-13H2,1-3H3,(H,29,35)(H,30,39)(H,43,44)(H,45,46)(H2,28,31,32)(H2,40,41,42)/b7-6+/t16-,20-,21-,22?,26-/m1/s1	7.8	27	40	7	17	3	1	0	0	0	0	0	0	0
hx2coa[x]	Glyoxysome	trans-Hex-2-enoyl-CoA	C27H40N7O17P3S	Completely Reviewed	-4		C27H44N7O17P3S		C05271	45472	7658	InChI=1S/C27H44N7O17P3S/c1-4-5-6-7-18(36)55-11-10-29-17(35)8-9-30-25(39)22(38)27(2,3)13-48-54(45,46)51-53(43,44)47-12-16-21(50-52(40,41)42)20(37)26(49-16)34-15-33-19-23(28)31-14-32-24(19)34/h6-7,14-16,20-22,26,37-38H,4-5,8-13H2,1-3H3,(H,29,35)(H,30,39)(H,43,44)(H,45,46)(H2,28,31,32)(H2,40,41,42)/b7-6+/t16-,20-,21-,22?,26-/m1/s1	8.2	27	40	7	17	3	1	0	0	0	0	0	0	0
hxan	Cytosol	Hypoxanthine	C5H4N4O	Completely Reviewed	0	68-94-0	C5H4N4O		C00262	34434	3560	InChI=1S/C5H4N4O/c10-5-3-4(7-1-6-3)8-2-9-5/h1-2H,(H2,6,7,8,9,10)	7.1	5	4	4	1	0	0	0	0	0	0	0	0	0
hxan[e]	Extra-organism	Hypoxanthine	C5H4N4O	Completely Reviewed	0	68-94-0	C5H4N4O		C00262	34434	3560	InChI=1S/C5H4N4O/c10-5-3-4(7-1-6-3)8-2-9-5/h1-2H,(H2,6,7,8,9,10)	7	5	4	4	1	0	0	0	0	0	0	0	0	0
hxcoa[m]	Mitochondria	Hexanoyl-CoA (n-C6:0CoA)	C27H42N7O17P3S	Completely Reviewed	-4		C27H46N7O17P3S		C05270	45470	7657	InChI=1S/C27H46N7O17P3S/c1-4-5-6-7-18(36)55-11-10-29-17(35)8-9-30-25(39)22(38)27(2,3)13-48-54(45,46)51-53(43,44)47-12-16-21(50-52(40,41)42)20(37)26(49-16)34-15-33-19-23(28)31-14-32-24(19)34/h14-16,20-22,26,37-38H,4-13H2,1-3H3,(H,29,35)(H,30,39)(H,43,44)(H,45,46)(H2,28,31,32)(H2,40,41,42)/t16-,20-,21-,22?,26-/m1/s1	7.8	27	42	7	17	3	1	0	0	0	0	0	0	0
hxcoa[x]	Glyoxysome	Hexanoyl-CoA (n-C6:0CoA)	C27H42N7O17P3S	Completely Reviewed	-4		C27H46N7O17P3S		C05270	45470	7657	InChI=1S/C27H46N7O17P3S/c1-4-5-6-7-18(36)55-11-10-29-17(35)8-9-30-25(39)22(38)27(2,3)13-48-54(45,46)51-53(43,44)47-12-16-21(50-52(40,41)42)20(37)26(49-16)34-15-33-19-23(28)31-14-32-24(19)34/h14-16,20-22,26,37-38H,4-13H2,1-3H3,(H,29,35)(H,30,39)(H,43,44)(H,45,46)(H2,28,31,32)(H2,40,41,42)/t16-,20-,21-,22?,26-/m1/s1	8.2	27	42	7	17	3	1	0	0	0	0	0	0	0
hxdcal	Cytosol	Hexadecanal	C16H32O	Completely Reviewed	0	629-80-1	C16H32O		C00517	35223	3800	InChI=1S/C16H32O/c1-2-3-4-5-6-7-8-9-10-11-12-13-14-15-16-17/h16H,2-15H2,1H3	7.1	16	32	0	1	0	0	0	0	0	0	0	0	0
hxdceal	Cytosol	Hexadecenal	C16H30O	Completely Reviewed	0		C16H30O		C06123		8380	InChI=1S/C16H30O/c1-2-3-4-5-6-7-8-9-10-11-12-13-14-15-16-17/h14-16H,2-13H2,1H3/b15-14+	7.1	16	30	0	1	0	0	0	0	0	0	0	0	0
ibcoa[m]	Mitochondria	2-Methylpropanoyl-CoA	C25H38N7O17P3S	Completely Reviewed	-4		C25H42N7O17P3S		C00630	35538	3903	InChI=1S/C25H42N7O17P3S/c1-13(2)24(37)53-8-7-27-15(33)5-6-28-22(36)19(35)25(3,4)10-46-52(43,44)49-51(41,42)45-9-14-18(48-50(38,39)40)17(34)23(47-14)32-12-31-16-20(26)29-11-30-21(16)32/h11-14,17-19,23,34-35H,5-10H2,1-4H3,(H,27,33)(H,28,36)(H,41,42)(H,43,44)(H2,26,29,30)(H2,38,39,40)/t14-,17-,18-,19?,23-/m1/s1	7.8	25	38	7	17	3	1	0	0	0	0	0	0	0
icit	Cytosol	Isocitrate	C6H5O7	Completely Reviewed	-3	30810-51-6	C6H8O7		C00311	34579	3605	InChI=1S/C6H8O7/c7-3(8)1-2(5(10)11)4(9)6(12)13/h2,4,9H,1H2,(H,7,8)(H,10,11)(H,12,13)	7.1	6	5	0	7	0	0	0	0	0	0	0	0	0
icit[h]	Chloroplast	Isocitrate	C6H5O7	Completely Reviewed	-3	30810-51-6	C6H8O7		C00311	34579	3605	InChI=1S/C6H8O7/c7-3(8)1-2(5(10)11)4(9)6(12)13/h2,4,9H,1H2,(H,7,8)(H,10,11)(H,12,13)	8	6	5	0	7	0	0	0	0	0	0	0	0	0
icit[m]	Mitochondria	Isocitrate	C6H5O7	Completely Reviewed	-3	30810-51-6	C6H8O7		C00311	34579	3605	InChI=1S/C6H8O7/c7-3(8)1-2(5(10)11)4(9)6(12)13/h2,4,9H,1H2,(H,7,8)(H,10,11)(H,12,13)	7.8	6	5	0	7	0	0	0	0	0	0	0	0	0
icit[x]	Glyoxysome	Isocitrate	C6H5O7	Completely Reviewed	-3	30810-51-6	C6H8O7		C00311	34579	3605	InChI=1S/C6H8O7/c7-3(8)1-2(5(10)11)4(9)6(12)13/h2,4,9H,1H2,(H,7,8)(H,10,11)(H,12,13)	8.2	6	5	0	7	0	0	0	0	0	0	0	0	0
idp	Cytosol	IDP	C10H11N4O11P2	Completely Reviewed	-3	86-04-4	C10H14N4O11P2		C00104	33869	3404	InChI=1S/C10H14N4O11P2/c15-6-4(1-23-27(21,22)25-26(18,19)20)24-10(7(6)16)14-3-13-5-8(14)11-2-12-9(5)17/h2-4,6-7,10,15-16H,1H2,(H,21,22)(H,11,12,17)(H2,18,19,20)/t4-,6-,7-,10-/m1/s1	7.1	10	11	4	11	2	0	0	0	0	0	0	0	0
idp[m]	Mitochondria	IDP	C10H11N4O11P2	Completely Reviewed	-3	86-04-4	C10H14N4O11P2		C00104	33869	3404	InChI=1S/C10H14N4O11P2/c15-6-4(1-23-27(21,22)25-26(18,19)20)24-10(7(6)16)14-3-13-5-8(14)11-2-12-9(5)17/h2-4,6-7,10,15-16H,1H2,(H,21,22)(H,11,12,17)(H2,18,19,20)/t4-,6-,7-,10-/m1/s1	7.8	10	11	4	11	2	0	0	0	0	0	0	0	0
ile-L	Cytosol	L-Isoleucine	C6H13NO2	Completely Reviewed	0	73-32-5	C6H13NO2		C00407	34887	3697	InChI=1S/C6H13NO2/c1-3-4(2)5(7)6(8)9/h4-5H,3,7H2,1-2H3,(H,8,9)/t4-,5-/m0/s1	7.1	6	13	1	2	0	0	0	0	0	0	0	0	0
ile-L[h]	Chloroplast	L-Isoleucine	C6H13NO2	Completely Reviewed	0	73-32-5	C6H13NO2		C00407	34887	3697	InChI=1S/C6H13NO2/c1-3-4(2)5(7)6(8)9/h4-5H,3,7H2,1-2H3,(H,8,9)/t4-,5-/m0/s1	8	6	13	1	2	0	0	0	0	0	0	0	0	0
ile-L[m]	Mitochondria	L-Isoleucine	C6H13NO2	Completely Reviewed	0	73-32-5	C6H13NO2		C00407	34887	3697	InChI=1S/C6H13NO2/c1-3-4(2)5(7)6(8)9/h4-5H,3,7H2,1-2H3,(H,8,9)/t4-,5-/m0/s1	7.8	6	13	1	2	0	0	0	0	0	0	0	0	0
iletrna	Cytosol	L-Isoleucyl-tRNA(Ile)	C6H12NOR	Not Reviewed	1		C6H12NOR		C03127	52790	6020		7.1	6	12	1	1	0	0	0	0	0	0	0	1	0
im4ac	Cytosol	Imidazole-4-acetate	C5H5N2O2	Completely Reviewed	-1	7273-34-9	C5H6N2O2		C02835	40666	5778	InChI=1S/C5H6N2O2/c8-5(9)1-4-2-6-3-7-4/h2-3H,1H2,(H,6,7)(H,8,9)	7.1	5	5	2	2	0	0	0	0	0	0	0	0	0
im4act	Cytosol	Imidazole-4-acetaldehyde	C5H6N2O	Completely Reviewed	0	617-54-9	C5H6N2O		C05130	45184	7550	InChI=1S/C5H6N2O/c8-2-1-5-3-6-4-7-5/h2-4H,1H2,(H,6,7)	7.1	5	6	2	1	0	0	0	0	0	0	0	0	0
imacp	Cytosol	3-(Imidazol-4-yl)-2-oxopropyl phosphate	C6H7N2O5P	Completely Reviewed	-2		C6H9N2O5P		C01267	37231	4486	InChI=1S/C6H9N2O5P/c9-6(3-13-14(10,11)12)1-5-2-7-4-8-5/h2,4H,1,3H2,(H,7,8)(H2,10,11,12)	7.1	6	7	2	5	1	0	0	0	0	0	0	0	0
imacp[h]	Chloroplast	3-(Imidazol-4-yl)-2-oxopropyl phosphate	C6H7N2O5P	Completely Reviewed	-2		C6H9N2O5P		C01267	37231	4486	InChI=1S/C6H9N2O5P/c9-6(3-13-14(10,11)12)1-5-2-7-4-8-5/h2,4H,1,3H2,(H,7,8)(H2,10,11,12)	8	6	7	2	5	1	0	0	0	0	0	0	0	0
imp	Cytosol	IMP	C10H11N4O8P	Completely Reviewed	-2	131-99-7	C10H13N4O8P		C00130	33960	3430	InChI=1S/C10H13N4O8P/c15-6-4(1-21-23(18,19)20)22-10(7(6)16)14-3-13-5-8(14)11-2-12-9(5)17/h2-4,6-7,10,15-16H,1H2,(H,11,12,17)(H2,18,19,20)/t4-,6-,7-,10-/m1/s1	7.1	10	11	4	8	1	0	0	0	0	0	0	0	0
imp[h]	Chloroplast	IMP	C10H11N4O8P	Completely Reviewed	-2	131-99-7	C10H13N4O8P		C00130	33960	3430	InChI=1S/C10H13N4O8P/c15-6-4(1-21-23(18,19)20)22-10(7(6)16)14-3-13-5-8(14)11-2-12-9(5)17/h2-4,6-7,10,15-16H,1H2,(H,11,12,17)(H2,18,19,20)/t4-,6-,7-,10-/m1/s1	8	10	11	4	8	1	0	0	0	0	0	0	0	0
imp[m]	Mitochondria	IMP	C10H11N4O8P	Completely Reviewed	-2	131-99-7	C10H13N4O8P		C00130	33960	3430	InChI=1S/C10H13N4O8P/c15-6-4(1-21-23(18,19)20)22-10(7(6)16)14-3-13-5-8(14)11-2-12-9(5)17/h2-4,6-7,10,15-16H,1H2,(H,11,12,17)(H2,18,19,20)/t4-,6-,7-,10-/m1/s1	7.8	10	11	4	8	1	0	0	0	0	0	0	0	0
indole[h]	Chloroplast	Indole	C8H7N	Completely Reviewed	0	120-72-9	C8H7N		C00463	35045	3747	InChI=1S/C8H7N/c1-2-4-8-7(3-1)5-6-9-8/h1-6,9H	8	8	7	1	0	0	0	0	0	0	0	0	0	0
inost	Cytosol	myo-Inositol	C6H12O6	Completely Reviewed	0	87-89-8	C6H12O6		C00137	33990	3437	InChI=1S/C6H12O6/c7-1-2(8)4(10)6(12)5(11)3(1)9/h1-12H	7.1	6	12	0	6	0	0	0	0	0	0	0	0	0
inost[h]	Chloroplast	myo-Inositol	C6H12O6	Completely Reviewed	0	87-89-8	C6H12O6		C00137	33990	3437	InChI=1S/C6H12O6/c7-1-2(8)4(10)6(12)5(11)3(1)9/h1-12H	8	6	12	0	6	0	0	0	0	0	0	0	0	0
ins	Cytosol	Inosine	C10H12N4O5	Completely Reviewed	0	58-63-9	C10H12N4O5		C00294	34525	3588	InChI=1S/C10H12N4O5/c15-1-4-6(16)7(17)10(19-4)14-3-13-5-8(14)11-2-12-9(5)18/h2-4,6-7,10,15-17H,1H2,(H,11,12,18)/t4-,6-,7-,10-/m1/s1	7.1	10	12	4	5	0	0	0	0	0	0	0	0	0
ipdp	Cytosol	Isopentenyl diphosphate	C5H9O7P2	Completely Reviewed	-3	358-71-4	C5H12O7P2		C00129	33956	3429	InChI=1S/C5H12O7P2/c1-5(2)3-4-11-14(9,10)12-13(6,7)8/h1,3-4H2,2H3,(H,9,10)(H2,6,7,8)	7.1	5	9	0	7	2	0	0	0	0	0	0	0	0
ipdp[h]	Chloroplast	Isopentenyl diphosphate	C5H9O7P2	Completely Reviewed	-3	358-71-4	C5H12O7P2		C00129	33956	3429	InChI=1S/C5H12O7P2/c1-5(2)3-4-11-14(9,10)12-13(6,7)8/h1,3-4H2,2H3,(H,9,10)(H2,6,7,8)	8	5	9	0	7	2	0	0	0	0	0	0	0	0
itp	Cytosol	ITP	C10H11N4O14P3	Completely Reviewed	-4	132-06-9	C10H15N4O14P3		C00081	33780	3381	InChI=1S/C10H15N4O14P3/c15-6-4(1-25-30(21,22)28-31(23,24)27-29(18,19)20)26-10(7(6)16)14-3-13-5-8(14)11-2-12-9(5)17/h2-4,6-7,10,15-16H,1H2,(H,21,22)(H,23,24)(H,11,12,17)(H2,18,19,20)/t4-,6-,7-,10-/m1/s1	7.1	10	11	4	14	3	0	0	0	0	0	0	0	0
itp[m]	Mitochondria	ITP	C10H11N4O14P3	Completely Reviewed	-4	132-06-9	C10H15N4O14P3		C00081	33780	3381	InChI=1S/C10H15N4O14P3/c15-6-4(1-25-30(21,22)28-31(23,24)27-29(18,19)20)26-10(7(6)16)14-3-13-5-8(14)11-2-12-9(5)17/h2-4,6-7,10,15-16H,1H2,(H,21,22)(H,23,24)(H,11,12,17)(H2,18,19,20)/t4-,6-,7-,10-/m1/s1	7.8	10	11	4	14	3	0	0	0	0	0	0	0	0
ivcoa[m]	Mitochondria	Isovaleryl-CoA	C26H40N7O17P3S	Completely Reviewed	-4		C26H44N7O17P3S		C02939	40861	5858	InChI=1S/C26H44N7O17P3S/c1-14(2)9-17(35)54-8-7-28-16(34)5-6-29-24(38)21(37)26(3,4)11-47-53(44,45)50-52(42,43)46-10-15-20(49-51(39,40)41)19(36)25(48-15)33-13-32-18-22(27)30-12-31-23(18)33/h12-15,19-21,25,36-37H,5-11H2,1-4H3,(H,28,34)(H,29,38)(H,42,43)(H,44,45)(H2,27,30,31)(H2,39,40,41)/t15-,19-,20-,21?,25-/m1/s1	7.8	26	40	7	17	3	1	0	0	0	0	0	0	0
lac-D	Cytosol	D-Lactate	C3H5O3	Completely Reviewed	-1	10326-41-7	C3H6O3		C00256	34414	3555	InChI=1S/C3H6O3/c1-2(4)3(5)6/h2,4H,1H3,(H,5,6)/t2-/m1/s1	7.1	3	5	0	3	0	0	0	0	0	0	0	0	0
lac-D[e]	Extra-organism	D-Lactate	C3H5O3	Completely Reviewed	-1	10326-41-7	C3H6O3		C00256	34414	3555	InChI=1S/C3H6O3/c1-2(4)3(5)6/h2,4H,1H3,(H,5,6)/t2-/m1/s1	7	3	5	0	3	0	0	0	0	0	0	0	0	0
lac-D[m]	Mitochondria	D-Lactate	C3H5O3	Completely Reviewed	-1	10326-41-7	C3H6O3		C00256	34414	3555	InChI=1S/C3H6O3/c1-2(4)3(5)6/h2,4H,1H3,(H,5,6)/t2-/m1/s1	7.8	3	5	0	3	0	0	0	0	0	0	0	0	0
lac-L[h]	Chloroplast	L-Lactate	C3H5O3	Completely Reviewed	-1	79-33-4	C3H6O3		C00186	34179	3486	InChI=1S/C3H6O3/c1-2(4)3(5)6/h2,4H,1H3,(H,5,6)/t2-/m0/s1	8	3	5	0	3	0	0	0	0	0	0	0	0	0
lac-L[m]	Mitochondria	L-Lactate	C3H5O3	Completely Reviewed	-1	79-33-4	C3H6O3		C00186	34179	3486	InChI=1S/C3H6O3/c1-2(4)3(5)6/h2,4H,1H3,(H,5,6)/t2-/m0/s1	7.8	3	5	0	3	0	0	0	0	0	0	0	0	0
lac-L[x]	Glyoxysome	L-Lactate	C3H5O3	Completely Reviewed	-1	79-33-4	C3H6O3		C00186	34179	3486	InChI=1S/C3H6O3/c1-2(4)3(5)6/h2,4H,1H3,(H,5,6)/t2-/m0/s1	8.2	3	5	0	3	0	0	0	0	0	0	0	0	0
lald-D	Cytosol	(R)-Lactaldehyde	C3H6O2	Completely Reviewed	0		C3H6O2		C00937	36414	4189	InChI=1S/C3H6O2/c1-3(5)2-4/h2-3,5H,1H3/t3-/m1/s1	7.1	3	6	0	2	0	0	0	0	0	0	0	0	0
lanost	Cytosol	Lanosterol	C30H50O	Completely Reviewed	0	79-63-0	C30H50O		C01724	38253	4861	InChI=1S/C30H50O/c1-20(2)10-9-11-21(3)22-14-18-30(8)24-12-13-25-27(4,5)26(31)16-17-28(25,6)23(24)15-19-29(22,30)7/h10,21-22,25-26,31H,9,11-19H2,1-8H3/t21-,22-,25+,26+,28-,29-,30+/m1/s1	7.1	30	50	0	1	0	0	0	0	0	0	0	0	0
lcts[h]	Chloroplast	Lactose	C12H22O11	Completely Reviewed	0	63-42-3	C12H22O11		C00243	34366	3542	InChI=1S/C12H22O11/c13-1-3-5(15)6(16)9(19)12(22-3)23-10-4(2-14)21-11(20)8(18)7(10)17/h3-20H,1-2H2/t3-,4-,5+,6+,7-,8-,9-,10-,11+,12+/m1/s1	8	12	22	0	11	0	0	0	0	0	0	0	0	0
Lcyst[h]	Chloroplast	L-Cysteate	C3H6NO5S	Completely Reviewed	-1	13100-82-8	C3H7NO5S		C00506	35186	3789	InChI=1S/C3H7NO5S/c4-2(3(5)6)1-10(7,8)9/h2H,1,4H2,(H,5,6)(H,7,8,9)/t2-/m0/s1	8	3	6	1	5	0	1	0	0	0	0	0	0	0
Lcyst[m]	Mitochondria	L-Cysteate	C3H6NO5S	Completely Reviewed	-1	13100-82-8	C3H7NO5S		C00506	35186	3789	InChI=1S/C3H7NO5S/c4-2(3(5)6)1-10(7,8)9/h2H,1,4H2,(H,5,6)(H,7,8,9)/t2-/m0/s1	7.8	3	6	1	5	0	1	0	0	0	0	0	0	0
Lcystin[h]	Chloroplast	L-Cystine	C6H12N2O4S2	Completely Reviewed	0	56-89-3	C6H12N2O4S2		C00491	35134	3774	InChI=1S/C6H12N2O4S2/c7-3(5(9)10)1-13-14-2-4(8)6(11)12/h3-4H,1-2,7-8H2,(H,9,10)(H,11,12)/t3-,4-/m0/s1	8	6	12	2	4	0	2	0	0	0	0	0	0	0
leu-L	Cytosol	L-Leucine	C6H13NO2	Completely Reviewed	0	61-90-5	C6H13NO2		C00123	33942	3423	InChI=1S/C6H13NO2/c1-4(2)3-5(7)6(8)9/h4-5H,3,7H2,1-2H3,(H,8,9)/t5-/m0/s1	7.1	6	13	1	2	0	0	0	0	0	0	0	0	0
leu-L[e]	Extra-organism	L-Leucine	C6H13NO2	Completely Reviewed	0	61-90-5	C6H13NO2		C00123	33942	3423	InChI=1S/C6H13NO2/c1-4(2)3-5(7)6(8)9/h4-5H,3,7H2,1-2H3,(H,8,9)/t5-/m0/s1	7	6	13	1	2	0	0	0	0	0	0	0	0	0
leu-L[h]	Chloroplast	L-Leucine	C6H13NO2	Completely Reviewed	0	61-90-5	C6H13NO2		C00123	33942	3423	InChI=1S/C6H13NO2/c1-4(2)3-5(7)6(8)9/h4-5H,3,7H2,1-2H3,(H,8,9)/t5-/m0/s1	8	6	13	1	2	0	0	0	0	0	0	0	0	0
leu-L[m]	Mitochondria	L-Leucine	C6H13NO2	Completely Reviewed	0	61-90-5	C6H13NO2		C00123	33942	3423	InChI=1S/C6H13NO2/c1-4(2)3-5(7)6(8)9/h4-5H,3,7H2,1-2H3,(H,8,9)/t5-/m0/s1	7.8	6	13	1	2	0	0	0	0	0	0	0	0	0
leutrna	Cytosol	L-Leucyl-tRNA(Leu)	C6H12NOR	Not Reviewed	1		C6H12NOR		C02047	52740	5136		7.1	6	12	1	1	0	0	0	0	0	0	0	1	0
Lfmkynr	Cytosol	L-Formylkynurenine	C11H12N2O4	Completely Reviewed	0	1022-31-7	C11H12N2O4		C02700	1445551	5664	InChI=1S/C11H12N2O4/c12-8(11(16)17)5-10(15)7-3-1-2-4-9(7)13-6-14/h1-4,6,8H,5,12H2,(H,13,14)(H,16,17)/t8-/m0/s1	7.1	11	12	2	4	0	0	0	0	0	0	0	0	0
lgt-S	Cytosol	(R)-S-Lactoylglutathione	C13H19N3O8S	Completely Reviewed	-2	59-85-8	C13H21N3O8S		C03451	41876	6272	InChI=1S/C13H21N3O8S/c1-6(17)13(24)25-5-8(11(21)15-4-10(19)20)16-9(18)3-2-7(14)12(22)23/h6-8,17H,2-5,14H2,1H3,(H,15,21)(H,16,18)(H,19,20)(H,22,23)/t6-,7+,8+/m1/s1	7.1	13	19	3	8	0	1	0	0	0	0	0	0	0
lgt-S[m]	Mitochondria	(R)-S-Lactoylglutathione	C13H19N3O8S	Completely Reviewed	-2	59-85-8	C13H21N3O8S		C03451	41876	6272	InChI=1S/C13H21N3O8S/c1-6(17)13(24)25-5-8(11(21)15-4-10(19)20)16-9(18)3-2-7(14)12(22)23/h6-8,17H,2-5,14H2,1H3,(H,15,21)(H,16,18)(H,19,20)(H,22,23)/t6-,7+,8+/m1/s1	7.8	13	19	3	8	0	1	0	0	0	0	0	0	0
lido	Cytosol	Lidocaine	C14H23N2O	Completely Reviewed	1	137-58-6	C14H22N2O		C07073		9284	InChI=1S/C14H22N2O/c1-5-16(6-2)10-13(17)15-14-11(3)8-7-9-12(14)4/h7-9H,5-6,10H2,1-4H3,(H,15,17)	7.1	14	23	2	1	0	0	0	0	0	0	0	0	0
lido[e]	Extra-organism	Lidocaine	C14H23N2O	Completely Reviewed	1	137-58-6	C14H22N2O		C07073		9284	InChI=1S/C14H22N2O/c1-5-16(6-2)10-13(17)15-14-11(3)8-7-9-12(14)4/h7-9H,5-6,10H2,1-4H3,(H,15,17)	7	14	23	2	1	0	0	0	0	0	0	0	0	0
Lkynr	Cytosol	L-Kynurenine	C10H12N2O3	Completely Reviewed	0	343-65-7	C10H12N2O3		C00328	1485286	3622	InChI=1S/C10H12N2O3/c11-7-4-2-1-3-6(7)9(13)5-8(12)10(14)15/h1-4,8H,5,11-12H2,(H,14,15)/t8-/m0/s1	7.1	10	12	2	3	0	0	0	0	0	0	0	0	0
lnlc	Cytosol	linoleic acid (all cis C18:2) n-6	C18H31O2	Completely Reviewed	-1	60-33-3	C18H32O2		C01595	37956	4750	InChI=1S/C18H32O2/c1-2-3-4-5-6-7-8-9-10-11-12-13-14-15-16-17-18(19)20/h6-7,9-10H,2-5,8,11-17H2,1H3,(H,19,20)/b7-6-,10-9-	7.1	18	31	0	2	0	0	0	0	0	0	0	0	0
lnlc[h]	Chloroplast	linoleic acid (all cis C18:2) n-6	C18H31O2	Completely Reviewed	-1	60-33-3	C18H32O2		C01595	37956	4750	InChI=1S/C18H32O2/c1-2-3-4-5-6-7-8-9-10-11-12-13-14-15-16-17-18(19)20/h6-7,9-10H,2-5,8,11-17H2,1H3,(H,19,20)/b7-6-,10-9-	8	18	31	0	2	0	0	0	0	0	0	0	0	0
lnlccoa	Cytosol	linoleic coenzyme A	C39H62N7O17P3S	Completely Reviewed	-4		C39H66N7O17P3S		C02050	2218570	5139	InChI=1S/C39H66N7O17P3S/c1-4-5-6-7-8-9-10-11-12-13-14-15-16-17-18-19-30(48)67-23-22-41-29(47)20-21-42-37(51)34(50)39(2,3)25-60-66(57,58)63-65(55,56)59-24-28-33(62-64(52,53)54)32(49)38(61-28)46-27-45-31-35(40)43-26-44-36(31)46/h8-9,11-12,26-28,32-34,38,49-50H,4-7,10,13-25H2,1-3H3,(H,41,47)(H,42,51)(H,55,56)(H,57,58)(H2,40,43,44)(H2,52,53,54)/b9-8-,12-11-/t28-,32-,33-,34?,38-/m1/s1	7.1	39	62	7	17	3	1	0	0	0	0	0	0	0
lnlnca	Cytosol	alpha-Linolenic acid, C18:3, n-3	C18H29O2	Completely Reviewed	-1	463-40-1	C18H30O2		C06427	48237	8662	InChI=1S/C18H30O2/c1-2-3-4-5-6-7-8-9-10-11-12-13-14-15-16-17-18(19)20/h3-4,6-7,9-10H,2,5,8,11-17H2,1H3,(H,19,20)/b4-3-,7-6-,10-9-	7.1	18	29	0	2	0	0	0	0	0	0	0	0	0
lnlncacoa	Cytosol	alpha-Linolenoyl-CoA	C39H60N7O17P3S	Completely Reviewed	-4		C39H64N7O17P3S		C16162	2218410	47205472	InChI=1S/C39H64N7O17P3S/c1-4-5-6-7-8-9-10-11-12-13-14-15-16-17-18-19-30(48)67-23-22-41-29(47)20-21-42-37(51)34(50)39(2,3)25-60-66(57,58)63-65(55,56)59-24-28-33(62-64(52,53)54)32(49)38(61-28)46-27-45-31-35(40)43-26-44-36(31)46/h5-6,8-9,11-12,26-28,32-34,38,49-50H,4,7,10,13-25H2,1-3H3,(H,41,47)(H,42,51)(H,55,56)(H,57,58)(H2,40,43,44)(H2,52,53,54)/b6-5-,9-8-,12-11-/t28-,32-,33-,34?,38-/m1/s1	7.1	39	60	7	17	3	1	0	0	0	0	0	0	0
lnlncg	Cytosol	gamma-linolenic acid	C18H29O2	Completely Reviewed	-1	506-26-3	C18H30O2		C06426	48234	8661	InChI=1S/C18H30O2/c1-2-3-4-5-6-7-8-9-10-11-12-13-14-15-16-17-18(19)20/h6-7,9-10,12-13H,2-5,8,11,14-17H2,1H3,(H,19,20)/b7-6-,10-9-,13-12-	7.1	18	29	0	2	0	0	0	0	0	0	0	0	0
lnlncgcoa	Cytosol	gamma-linolenoyl-CoA	C39H60N7O17P3S	Completely Reviewed	-4	18172-33-3	C39H64N7O17P3S		C03035	41063	5940	InChI=1S/C39H64N7O17P3S/c1-4-5-6-7-8-9-10-11-12-13-14-15-16-17-18-19-30(48)67-23-22-41-29(47)20-21-42-37(51)34(50)39(2,3)25-60-66(57,58)63-65(55,56)59-24-28-33(62-64(52,53)54)32(49)38(61-28)46-27-45-31-35(40)43-26-44-36(31)46/h8-9,11-12,14-15,26-28,32-34,38,49-50H,4-7,10,13,16-25H2,1-3H3,(H,41,47)(H,42,51)(H,55,56)(H,57,58)(H2,40,43,44)(H2,52,53,54)/b9-8-,12-11-,15-14-/t28-,32-,33-,34?,38-/m1/s1	7.1	39	60	7	17	3	1	0	0	0	0	0	0	0
loroxan[u]	Thylakoid Lumen	Loroxanthin	C40H56O3	Completely Reviewed	0		C40H56O3				24701967	InChI=1S/C40H56O3/c1-29(16-12-17-31(3)20-22-37-32(4)24-35(42)26-39(37,6)7)14-10-11-15-30(2)18-13-19-34(28-41)21-23-38-33(5)25-36(43)27-40(38,8)9/h10-24,35-37,41-43H,25-28H2,1-9H3/b11-10+,16-12+,18-13+,22-20+,23-21+,29-14+,30-15+,31-17+,34-19-/t35-,36+,37-/m0/s1	8	40	56	0	3	0	0	0	0	0	0	0	0	0
lpam[h]	Chloroplast	Lipoamide	C8H15NOS2	Completely Reviewed	0	940-69-2	C8H15NOS2		C00248	34384	3547	InChI=1S/C8H15NOS2/c9-8(10)4-2-1-3-7-5-6-11-12-7/h7H,1-6H2,(H2,9,10)	8	8	15	1	1	0	2	0	0	0	0	0	0	0
lpam[m]	Mitochondria	Lipoamide	C8H15NOS2	Completely Reviewed	0	940-69-2	C8H15NOS2		C00248	34384	3547	InChI=1S/C8H15NOS2/c9-8(10)4-2-1-3-7-5-6-11-12-7/h7H,1-6H2,(H2,9,10)	7.8	8	15	1	1	0	2	0	0	0	0	0	0	0
lpro[m]	Mitochondria	Lipoylprotein	C8H14NOS2R	Manually Reviewed	0		C8H14NOS2R		C02051	38983	5140		7.8	8	14	1	1	0	2	0	0	0	0	0	1	0
lthstrl	Cytosol	Lathosterol	C27H46O	Completely Reviewed	0	80-99-9	C27H46O		C01189	37036	4415	InChI=1S/C27H46O/c1-18(2)7-6-8-19(3)23-11-12-24-22-10-9-20-17-21(28)13-15-26(20,4)25(22)14-16-27(23,24)5/h10,18-21,23-25,28H,6-9,11-17H2,1-5H3/t19-,20+,21+,23-,24+,25+,26+,27-/m1/s1	7.1	27	46	0	1	0	0	0	0	0	0	0	0	0
lumirhodopsin[s]	Eyespot	Lumirhodopsin	C20H28R	Manually Reviewed	0		C20H28R		C05915		8203		8	20	28	0	0	0	0	0	0	0	0	0	1	0
lut[u]	Thylakoid Lumen	Lutein	C40H56O2	Completely Reviewed	0	127-40-2	C40H56O2		C08601		10794	InChI=1S/C40H56O2/c1-29(17-13-19-31(3)21-23-37-33(5)25-35(41)27-39(37,7)8)15-11-12-16-30(2)18-14-20-32(4)22-24-38-34(6)26-36(42)28-40(38,9)10/h11-25,35-37,41-42H,26-28H2,1-10H3/b12-11+,17-13+,18-14+,23-21+,24-22+,29-15+,30-16+,31-19+,32-20+/t35-,36+,37-/m0/s1	8	40	56	0	2	0	0	0	0	0	0	0	0	0
lyc[h]	Chloroplast	Lycopene	C40H56	Completely Reviewed	0	502-65-8	C40H56		C05432		7796	InChI=1S/C40H56/c1-33(2)19-13-23-37(7)27-17-31-39(9)29-15-25-35(5)21-11-12-22-36(6)26-16-30-40(10)32-18-28-38(8)24-14-20-34(3)4/h11-12,15-22,25-32H,13-14,23-24H2,1-10H3/b12-11+,25-15+,26-16+,31-17+,32-18+,35-21+,36-22+,37-27+,38-28+,39-29+,40-30+	8	40	56	0	0	0	0	0	0	0	0	0	0	0
lys-L	Cytosol	L-Lysine	C6H15N2O2	Completely Reviewed	1	56-87-1	C6H14N2O2		C00047	33655	3349	InChI=1S/C6H14N2O2/c7-4-2-1-3-5(8)6(9)10/h5H,1-4,7-8H2,(H,9,10)/t5-/m0/s1	7.1	6	15	2	2	0	0	0	0	0	0	0	0	0
lys-L[m]	Mitochondria	L-Lysine	C6H15N2O2	Completely Reviewed	1	56-87-1	C6H14N2O2		C00047	33655	3349	InChI=1S/C6H14N2O2/c7-4-2-1-3-5(8)6(9)10/h5H,1-4,7-8H2,(H,9,10)/t5-/m0/s1	7.8	6	15	2	2	0	0	0	0	0	0	0	0	0
lystrna[m]	Mitochondria	L-Lysine-tRNA (Lys)	C6H14N2OR	Not Reviewed	2		C6H14N2OR		C01931	227725	5037		7.8	6	14	2	1	0	0	0	0	0	0	0	1	0
mag160	Cytosol	1-monoacylglycerol (16:0)	C19H38O4	Manually Reviewed	0		C19H38O4		C01885		4998		7.1	19	38	0	4	0	0	0	0	0	0	0	0	0
mag180	Cytosol	1-monoacylglycerol (18:0)	C21H42O4	Manually Reviewed	0		C21H42O4		C01885		4998		7.1	21	42	0	4	0	0	0	0	0	0	0	0	0
mag18111Z	Cytosol	1-monoacylglycerol (18:1(11Z))	C21H40O4	Manually Reviewed	0		C21H40O4		C01885		4998		7.1	21	40	0	4	0	0	0	0	0	0	0	0	0
mag1819Z	Cytosol	1-monoacylglycerol (18:1(9Z))	C21H40O4	Manually Reviewed	0		C21H40O4		C01885		4998		7.1	21	40	0	4	0	0	0	0	0	0	0	0	0
malACP[h]	Chloroplast	Malonyl-[acyl-carrier protein]	C3H3O3SR	Manually Reviewed	0		C3H3O3SR		C01209	132642	4431		8	3	3	0	3	0	1	0	0	0	0	0	1	0
malcoa	Cytosol	Malonyl-CoA	C24H34N7O19P3S	Completely Reviewed	-4	524-14-1	C24H38N7O19P3S		C00083	33789	3383	InChI=1S/C24H38N7O19P3S/c1-24(2,19(37)22(38)27-4-3-13(32)26-5-6-54-15(35)7-14(33)34)9-47-53(44,45)50-52(42,43)46-8-12-18(49-51(39,40)41)17(36)23(48-12)31-11-30-16-20(25)28-10-29-21(16)31/h10-12,17-19,23,36-37H,3-9H2,1-2H3,(H,26,32)(H,27,38)(H,33,34)(H,42,43)(H,44,45)(H2,25,28,29)(H2,39,40,41)/t12-,17-,18-,19?,23-/m1/s1	7.1	24	34	7	19	3	1	0	0	0	0	0	0	0
malcoa[h]	Chloroplast	Malonyl-CoA	C24H34N7O19P3S	Completely Reviewed	-4	524-14-1	C24H38N7O19P3S		C00083	33789	3383	InChI=1S/C24H38N7O19P3S/c1-24(2,19(37)22(38)27-4-3-13(32)26-5-6-54-15(35)7-14(33)34)9-47-53(44,45)50-52(42,43)46-8-12-18(49-51(39,40)41)17(36)23(48-12)31-11-30-16-20(25)28-10-29-21(16)31/h10-12,17-19,23,36-37H,3-9H2,1-2H3,(H,26,32)(H,27,38)(H,33,34)(H,42,43)(H,44,45)(H2,25,28,29)(H2,39,40,41)/t12-,17-,18-,19?,23-/m1/s1	8	24	34	7	19	3	1	0	0	0	0	0	0	0
mal-L	Cytosol	L-Malate	C4H4O5	Completely Reviewed	-2	97-67-6	C4H6O5		C00149	34045	3449	InChI=1S/C4H6O5/c5-2(4(8)9)1-3(6)7/h2,5H,1H2,(H,6,7)(H,8,9)/t2-/m0/s1	7.1	4	4	0	5	0	0	0	0	0	0	0	0	0
mal-L[f]	Flagellum	L-Malate	C4H4O5	Completely Reviewed	-2	97-67-6	C4H6O5		C00149	34045	3449	InChI=1S/C4H6O5/c5-2(4(8)9)1-3(6)7/h2,5H,1H2,(H,6,7)(H,8,9)/t2-/m0/s1	7.1	4	4	0	5	0	0	0	0	0	0	0	0	0
mal-L[h]	Chloroplast	L-Malate	C4H4O5	Completely Reviewed	-2	97-67-6	C4H6O5		C00149	34045	3449	InChI=1S/C4H6O5/c5-2(4(8)9)1-3(6)7/h2,5H,1H2,(H,6,7)(H,8,9)/t2-/m0/s1	8	4	4	0	5	0	0	0	0	0	0	0	0	0
mal-L[m]	Mitochondria	L-Malate	C4H4O5	Completely Reviewed	-2	97-67-6	C4H6O5		C00149	34045	3449	InChI=1S/C4H6O5/c5-2(4(8)9)1-3(6)7/h2,5H,1H2,(H,6,7)(H,8,9)/t2-/m0/s1	7.8	4	4	0	5	0	0	0	0	0	0	0	0	0
mal-L[x]	Glyoxysome	L-Malate	C4H4O5	Completely Reviewed	-2	97-67-6	C4H6O5		C00149	34045	3449	InChI=1S/C4H6O5/c5-2(4(8)9)1-3(6)7/h2,5H,1H2,(H,6,7)(H,8,9)/t2-/m0/s1	8.2	4	4	0	5	0	0	0	0	0	0	0	0	0
man	Cytosol	D-Mannose	C6H12O6	Completely Reviewed	0	3458-28-4	C6H12O6		C00159	34085	3459	InChI=1S/C6H12O6/c7-1-2-3(8)4(9)5(10)6(11)12-2/h2-11H,1H2/t2-,3-,4+,5+,6?/m1/s1	7.1	6	12	0	6	0	0	0	0	0	0	0	0	0
man[h]	Chloroplast	D-Mannose	C6H12O6	Completely Reviewed	0	3458-28-4	C6H12O6		C00159	34085	3459	InChI=1S/C6H12O6/c7-1-2-3(8)4(9)5(10)6(11)12-2/h2-11H,1H2/t2-,3-,4+,5+,6?/m1/s1	8	6	12	0	6	0	0	0	0	0	0	0	0	0
man1p	Cytosol	D-mannose 1-phosphate	C6H11O9P	Completely Reviewed	-2		C6H13O9P		C00636	42578	3909	InChI=1S/C6H13O9P/c7-1-2-3(8)4(9)5(10)6(14-2)15-16(11,12)13/h2-10H,1H2,(H2,11,12,13)/t2-,3-,4+,5+,6-/m1/s1	7.1	6	11	0	9	1	0	0	0	0	0	0	0	0
man6p	Cytosol	D-Mannose 6-phosphate	C6H11O9P	Completely Reviewed	-2		C6H13O9P		C00275	34471	3572	InChI=1S/C6H13O9P/c7-3-2(1-14-16(11,12)13)15-6(10)5(9)4(3)8/h2-10H,1H2,(H2,11,12,13)/t2-,3-,4+,5+,6-/m1/s1	7.1	6	11	0	9	1	0	0	0	0	0	0	0	0
man6p[h]	Chloroplast	D-Mannose 6-phosphate	C6H11O9P	Completely Reviewed	-2		C6H13O9P		C00275	34471	3572	InChI=1S/C6H13O9P/c7-3-2(1-14-16(11,12)13)15-6(10)5(9)4(3)8/h2-10H,1H2,(H2,11,12,13)/t2-,3-,4+,5+,6-/m1/s1	8	6	11	0	9	1	0	0	0	0	0	0	0	0
meglyxyl	Cytosol	Monoethylglycinexylidide	C12H19N2O	Completely Reviewed	1	7728-40-7	C12H18N2O		C16561		51090890	InChI=1S/C12H18N2O/c1-4-13-8-11(15)14-12-9(2)6-5-7-10(12)3/h5-7,13H,4,8H2,1-3H3,(H,14,15)	7.1	12	19	2	1	0	0	0	0	0	0	0	0	0
meglyxyl[e]	Extra-organism	Monoethylglycinexylidide	C12H19N2O	Completely Reviewed	1	7728-40-7	C12H18N2O		C16561		51090890	InChI=1S/C12H18N2O/c1-4-13-8-11(15)14-12-9(2)6-5-7-10(12)3/h5-7,13H,4,8H2,1-3H3,(H,14,15)	7	12	19	2	1	0	0	0	0	0	0	0	0	0
melib[h]	Chloroplast	Melibiose	C12H22O11	Completely Reviewed	0	585-99-9	C12H22O11		C05402	45736	7769	InChI=1S/C12H22O11/c13-1-3-5(14)8(17)10(19)12(23-3)21-2-4-6(15)7(16)9(18)11(20)22-4/h3-20H,1-2H2/t3-,4-,5+,6-,7+,8+,9-,10-,11?,12+/m1/s1	8	12	22	0	11	0	0	0	0	0	0	0	0	0
melt[h]	Chloroplast	melibiitol	C12H24O11	Completely Reviewed	0		C12H24O11		C05399	1440092	7766	InChI=1S/C12H24O11/c13-1-4(14)7(16)8(17)5(15)2-22-3-6-9(18)10(19)11(20)12(21)23-6/h4-21H,1-3H2/t4-,5+,6-,7-,8-,9+,10+,11-,12+/m1/s1	8	12	24	0	11	0	0	0	0	0	0	0	0	0
menecyart	Cytosol	24-Methylenecycloartanol	C31H52O	Completely Reviewed	0	1449-09-8	C31H52O		C08830		11023	InChI=1S/C31H52O/c1-20(2)21(3)9-10-22(4)23-13-15-29(8)25-12-11-24-27(5,6)26(32)14-16-30(24)19-31(25,30)18-17-28(23,29)7/h20,22-26,32H,3,9-19H2,1-2,4-8H3/t22-,23-,24+,25+,26+,28-,29+,30-,31+/m1/s1	7.1	31	52	0	1	0	0	0	0	0	0	0	0	0
mercppyr	Cytosol	Mercaptopyruvate	C3H3O3S	Completely Reviewed	-1		C3H4O3S		C00957	36476	4208	InChI=1S/C3H4O3S/c4-2(1-7)3(5)6/h7H,1H2,(H,5,6)	8	3	3	0	3	0	1	0	0	0	0	0	0	0
mercppyr[h]	Chloroplast	Mercaptopyruvate	C3H3O3S	Completely Reviewed	-1		C3H4O3S		C00957	36476	4208	InChI=1S/C3H4O3S/c4-2(1-7)3(5)6/h7H,1H2,(H,5,6)	8	3	3	0	3	0	1	0	0	0	0	0	0	0
mercppyr[m]	Mitochondria	Mercaptopyruvate	C3H3O3S	Completely Reviewed	-1		C3H4O3S		C00957	36476	4208	InChI=1S/C3H4O3S/c4-2(1-7)3(5)6/h7H,1H2,(H,5,6)	7.8	3	3	0	3	0	1	0	0	0	0	0	0	0
mergtrol	Cytosol	4alpha-Methyl-5alpha-ergosta-8,14,24(28)-trien-3beta-ol	C29H46O	Completely Reviewed	0		C29H46O		C11508		13678	InChI=1S/C29H46O/c1-18(2)19(3)8-9-20(4)23-12-13-25-22-10-11-24-21(5)27(30)15-17-29(24,7)26(22)14-16-28(23,25)6/h13,18,20-21,23-24,27,30H,3,8-12,14-17H2,1-2,4-7H3/t20-,21+,23-,24+,27+,28-,29+/m1/s1	7.1	29	46	0	1	0	0	0	0	0	0	0	0	0
metarhodopsin[s]	Eyespot	Metarhodopsin	C20H28R	Manually Reviewed	0		C20H28R		C05916		8204		8	20	28	0	0	0	0	0	0	0	0	0	1	0
methf	Cytosol	5,10-Methenyltetrahydrofolate	C20H21N7O6	Completely Reviewed	0		C20H22N7O6		C00445	34999	3733	InChI=1S/C20H21N7O6/c21-20-24-16-15(18(31)25-20)27-9-26(8-12(27)7-22-16)11-3-1-10(2-4-11)17(30)23-13(19(32)33)5-6-14(28)29/h1-4,9,12-13H,5-8H2,(H6-,21,22,23,24,25,28,29,30,31,32,33)/p+1/t12?,13-/m0/s1	7.1	20	21	7	6	0	0	0	0	0	0	0	0	0
methf[h]	Chloroplast	5,10-Methenyltetrahydrofolate	C20H21N7O6	Completely Reviewed	0		C20H22N7O6		C00445	34999	3733	InChI=1S/C20H21N7O6/c21-20-24-16-15(18(31)25-20)27-9-26(8-12(27)7-22-16)11-3-1-10(2-4-11)17(30)23-13(19(32)33)5-6-14(28)29/h1-4,9,12-13H,5-8H2,(H6-,21,22,23,24,25,28,29,30,31,32,33)/p+1/t12?,13-/m0/s1	8	20	21	7	6	0	0	0	0	0	0	0	0	0
methf[m]	Mitochondria	5,10-Methenyltetrahydrofolate	C20H21N7O6	Completely Reviewed	0		C20H22N7O6		C00445	34999	3733	InChI=1S/C20H21N7O6/c21-20-24-16-15(18(31)25-20)27-9-26(8-12(27)7-22-16)11-3-1-10(2-4-11)17(30)23-13(19(32)33)5-6-14(28)29/h1-4,9,12-13H,5-8H2,(H6-,21,22,23,24,25,28,29,30,31,32,33)/p+1/t12?,13-/m0/s1	7.8	20	21	7	6	0	0	0	0	0	0	0	0	0
methf[x]	Glyoxysome	5,10-Methenyltetrahydrofolate	C20H20N7O6	Completely Reviewed	-1		C20H22N7O6		C00445	34999	3733	InChI=1S/C20H21N7O6/c21-20-24-16-15(18(31)25-20)27-9-26(8-12(27)7-22-16)11-3-1-10(2-4-11)17(30)23-13(19(32)33)5-6-14(28)29/h1-4,9,12-13H,5-8H2,(H6-,21,22,23,24,25,28,29,30,31,32,33)/p+1/t12?,13-/m0/s1	8.2	20	20	7	6	0	0	0	0	0	0	0	0	0
met-L	Cytosol	L-Methionine	C5H11NO2S	Completely Reviewed	0	63-68-3	C5H11NO2S		C00073	33753	3373	InChI=1S/C5H11NO2S/c1-9-3-2-4(6)5(7)8/h4H,2-3,6H2,1H3,(H,7,8)/t4-/m0/s1	7.1	5	11	1	2	0	1	0	0	0	0	0	0	0
met-L[m]	Mitochondria	L-Methionine	C5H11NO2S	Completely Reviewed	0	63-68-3	C5H11NO2S		C00073	33753	3373	InChI=1S/C5H11NO2S/c1-9-3-2-4(6)5(7)8/h4H,2-3,6H2,1H3,(H,7,8)/t4-/m0/s1	7.8	5	11	1	2	0	1	0	0	0	0	0	0	0
mettrna	Cytosol	L-Methionyl-tRNA (Met)	C5H10NOSR	Not Reviewed	1		C5H10NOSR		C02430	227723	5457		7.1	5	10	1	1	0	1	0	0	0	0	0	1	0
mfecostrl	Cytosol	4alpha-Methylfecosterol	C29H48O	Completely Reviewed	0		C29H48O		C15776		47205102	InChI=1S/C29H48O/c1-18(2)19(3)8-9-20(4)23-12-13-25-22-10-11-24-21(5)27(30)15-17-29(24,7)26(22)14-16-28(23,25)6/h18,20-21,23-25,27,30H,3,8-17H2,1-2,4-7H3/t20-,21+,23-,24+,25+,27+,28-,29+/m1/s1	7.1	29	48	0	1	0	0	0	0	0	0	0	0	0
mfor[h]	Chloroplast	methyl formate	C2H4O2	Completely Reviewed	0		C2H4O2				7865	InChI=1S/C2H4O2/c1-4-2-3/h2H,1H3	8	2	4	0	2	0	0	0	0	0	0	0	0	0
mg2	Cytosol	Magnesium	Mg	Completely Reviewed	2	7439-95-4	Mg		C00305	1787372	3599	InChI=1S/Mg/q+2	7.1	0	0	0	0	0	0	0	0	1	0	0	0	0
mg2[e]	Extra-organism	Magnesium	Mg	Completely Reviewed	2	7439-95-4	Mg		C00305	1787372	3599	InChI=1S/Mg/q+2	7	0	0	0	0	0	0	0	0	1	0	0	0	0
mg2[h]	Chloroplast	Magnesium	Mg	Completely Reviewed	2	7439-95-4	Mg		C00305	1787372	3599	InChI=1S/Mg/q+2	8	0	0	0	0	0	0	0	0	1	0	0	0	0
mg2[u]	Thylakoid Lumen	Magnesium	Mg	Completely Reviewed	2	7439-95-4	Mg		C00305	1787372	3599	InChI=1S/Mg/q+2	8	0	0	0	0	0	0	0	0	1	0	0	0	0
mgdg1819Z160[h]	Chloroplast	Monogalactosyldiacylglycerol (1-(9Z)-octadecenoyl,2-hexadecanoyl, 18:1(9Z)/16:0)	C43H80O10	Manually Reviewed	0		C43H80O10		C03692		6466		8	43	80	0	10	0	0	0	0	0	0	0	0	0
mgdg1819Z1617Z[h]	Chloroplast	Monogalactosyldiacylglycerol (1-(9Z)-octadecenoyl,2-(7Z)-hexadecenoyl, 18:1(9Z)/16:1(7Z))	C43H78O10	Manually Reviewed	0		C43H78O10		C03692		6466		8	43	78	0	10	0	0	0	0	0	0	0	0	0
mgdg1819Z1619Z[h]	Chloroplast	Monogalactosyldiacylglycerol (1-(9Z)-octadecenoyl,2-(9Z)-hexadecenoyl, 18:1(9Z)/16:1(9Z))	C43H78O10	Manually Reviewed	0		C43H78O10		C03692		6466		8	43	78	0	10	0	0	0	0	0	0	0	0	0
mgdg1819Z1627Z10Z[h]	Chloroplast	Monogalactosyldiacylglycerol (1-(9Z)-octadecenoyl,2-(7Z,10Z)-hexadecadienoyl, 18:1(9Z)/16:2(7Z,10Z))	C43H76O10	Manually Reviewed	0		C43H76O10		C03692		6466		8	43	76	0	10	0	0	0	0	0	0	0	0	0
mgdg1819Z1637Z10Z13Z[h]	Chloroplast	Monogalactosyldiacylglycerol (1-(9Z)-octadecenoyl,2-(7Z,10Z,13Z)-hexadecatrienoyl, 18:1(9Z)/16:3(7Z,10Z,13Z))	C43H74O10	Manually Reviewed	0		C43H74O10		C03692		6466		8	43	74	0	10	0	0	0	0	0	0	0	0	0
mgdg1819Z1644Z7Z10Z13Z[h]	Chloroplast	Monogalactosyldiacylglycerol (1-(9Z)-octadecenoyl,2-(4Z,7Z,10Z,13Z)-hexadecatetraenoyl, 18:1(9Z)/16:4(4Z,7Z,10Z,13Z))	C43H72O10	Manually Reviewed	0		C43H72O10		C03692		6466		8	43	72	0	10	0	0	0	0	0	0	0	0	0
mgdg1829Z12Z160[h]	Chloroplast	Monogalactosyldiacylglycerol (1-(9Z,12Z)-octadecadienoyl,2-hexadecanoyl, 18:2(9Z,12Z)/16:0)	C43H78O10	Manually Reviewed	0		C43H78O10		C03692		6466		8	43	78	0	10	0	0	0	0	0	0	0	0	0
mgdg1829Z12Z1617Z[h]	Chloroplast	Monogalactosyldiacylglycerol (1-(9Z,12Z)-octadecadienoyl,2-(7Z)-hexadecenoyl, 18:2(9Z,12Z)/16:1(7Z))	C43H76O10	Manually Reviewed	0		C43H76O10		C03692		6466		8	43	76	0	10	0	0	0	0	0	0	0	0	0
mgdg1829Z12Z1619Z[h]	Chloroplast	Monogalactosyldiacylglycerol (1-(9Z,12Z)-octadecadienoyl,2-(9Z)-hexadecenoyl, 18:2(9Z,12Z)/16:1(9Z))	C43H76O10	Manually Reviewed	0		C43H76O10		C03692		6466		8	43	76	0	10	0	0	0	0	0	0	0	0	0
mgdg1829Z12Z1627Z10Z[h]	Chloroplast	Monogalactosyldiacylglycerol (1-(9Z,12Z)-octadecadienoyl,2-(7Z,10Z)-hexadecadienoyl, 18:2(9Z,12Z)/16:2(7Z,10Z))	C43H74O10	Manually Reviewed	0		C43H74O10		C03692		6466		8	43	74	0	10	0	0	0	0	0	0	0	0	0
mgdg1829Z12Z1634Z7Z10Z[h]	Chloroplast	Monogalactosyldiacylglycerol (1-(9Z,12Z)-octadecadienoyl,2-(4Z,7Z,10Z)-hexadecatrienoyl, 18:2(9Z,12Z)/16:3(4Z,7Z,10Z))	C43H72O10	Manually Reviewed	0		C43H72O10		C03692		6466		8	43	72	0	10	0	0	0	0	0	0	0	0	0
mgdg1829Z12Z1637Z10Z13Z[h]	Chloroplast	Monogalactosyldiacylglycerol (1-(9Z,12Z)-octadecadienoyl,2-(7Z,10Z,13Z)-hexadecatrienoyl, 18:2(9Z,12Z)/16:3(7Z,10Z,13Z))	C43H72O10	Manually Reviewed	0		C43H72O10		C03692		6466		8	43	72	0	10	0	0	0	0	0	0	0	0	0
mgdg1829Z12Z1644Z7Z10Z13Z[h]	Chloroplast	Monogalactosyldiacylglycerol (1-(9Z,12Z)-octadecadienoyl,2-(4Z,7Z,10Z,13Z)-hexadecatetraenoyl, 18:2(9Z,12Z)/16:4(4Z,7Z,10Z,13Z))	C43H70O10	Manually Reviewed	0		C43H70O10		C03692		6466		8	43	70	0	10	0	0	0	0	0	0	0	0	0
mgdg1839Z12Z15Z160[h]	Chloroplast	Monogalactosyldiacylglycerol (1-(9Z,12Z,15Z)-octadecatrienoyl,2-hexadecanoyl, 18:3(9Z,12Z,15Z)/16:0)	C43H76O10	Manually Reviewed	0		C43H76O10		C03692		6466		8	43	76	0	10	0	0	0	0	0	0	0	0	0
mgdg1839Z12Z15Z1627Z10Z[h]	Chloroplast	Monogalactosyldiacylglycerol (1-(9Z,12Z,15Z)-octadecatrienoyl,2-(7Z,10Z)-hexadecadienoyl, 18:3(9Z,12Z,15Z)/16:2(7Z,10Z))	C43H72O10	Manually Reviewed	0		C43H72O10		C03692		6466		8	43	72	0	10	0	0	0	0	0	0	0	0	0
mgdg1839Z12Z15Z1634Z7Z10Z[h]	Chloroplast	Monogalactosyldiacylglycerol (1-(9Z,12Z,15Z)-octadecatrienoyl,2-(4Z,7Z,10Z)-hexadecatrienoyl, 18:3(9Z,12Z,15Z)/16:3(4Z,7Z,10Z))	C43H70O10	Manually Reviewed	0		C43H70O10		C03692		6466		8	43	70	0	10	0	0	0	0	0	0	0	0	0
mgdg1839Z12Z15Z1637Z10Z13Z[h]	Chloroplast	Monogalactosyldiacylglycerol (1-(9Z,12Z,15Z)-octadecatrienoyl,2-(7Z,10Z,13Z)-hexadecatrienoyl, 18:3(9Z,12Z,15Z)/16:3(7Z,10Z,13Z))	C43H70O10	Manually Reviewed	0		C43H70O10		C03692		6466		8	43	70	0	10	0	0	0	0	0	0	0	0	0
mgdg1839Z12Z15Z1644Z7Z10Z13Z[h]	Chloroplast	Monogalactosyldiacylglycerol (1-(9Z,12Z,15Z)-octadecatrienoyl,2-(4Z,7Z,10Z,13Z)-hexadecatetraenoyl, 18:3(9Z,12Z,15Z)/16:4(4Z,7Z,10Z,13Z))	C43H68O10	Manually Reviewed	0		C43H68O10		C03692		6466		8	43	68	0	10	0	0	0	0	0	0	0	0	0
mhpglu[m]	Mitochondria	5-Methyltetrahydropteroyltri-L-glutamate	C30H36N9O12	Completely Reviewed	-3		C30H39N9O12		C04489	1444087	7108	InChI=1S/C30H39N9O12/c1-39-16(13-33-24-23(39)26(45)38-30(31)37-24)12-32-15-4-2-14(3-5-15)25(44)36-19(29(50)51)7-10-21(41)34-17(27(46)47)6-9-20(40)35-18(28(48)49)8-11-22(42)43/h2-5,16-19,32H,6-13H2,1H3,(H,34,41)(H,35,40)(H,36,44)(H,42,43)(H,46,47)(H,48,49)(H,50,51)(H4,31,33,37,38,45)/t16-,17-,18-,19-/m0/s1	7.8	30	36	9	12	0	0	0	0	0	0	0	0	0
mi12356p	Cytosol	Inositol 1,2,3,5,6-pentakisphosphate	C6H9O21P5	Completely Reviewed	-8		C6H17O21P5		C04579		7180	InChI=1S/C6H17O21P5/c7-1-2(23-28(8,9)10)4(25-30(14,15)16)6(27-32(20,21)22)5(26-31(17,18)19)3(1)24-29(11,12)13/h1-7H,(H2,8,9,10)(H2,11,12,13)(H2,14,15,16)(H2,17,18,19)(H2,20,21,22)/t1?,2-,3+,4-,5-,6?/m0/s1	7.1	6	9	0	21	5	0	0	0	0	0	0	0	0
mi13456p	Cytosol	1D-myo-Inositol 1,3,4,5,6-pentakisphosphate	C6H9O21P5	Completely Reviewed	-8		C6H17O21P5		C01284	37275	4503	InChI=1S/C6H17O21P5/c7-1-2(23-28(8,9)10)4(25-30(14,15)16)6(27-32(20,21)22)5(26-31(17,18)19)3(1)24-29(11,12)13/h1-7H,(H2,8,9,10)(H2,11,12,13)(H2,14,15,16)(H2,17,18,19)(H2,20,21,22)/t1?,2-,3+,4+,5-,6?	7.1	6	9	0	21	5	0	0	0	0	0	0	0	0
mi13456p[n]	Nucleus	1D-myo-Inositol 1,3,4,5,6-pentakisphosphate	C6H9O21P5	Completely Reviewed	-8		C6H17O21P5		C01284	37275	4503	InChI=1S/C6H17O21P5/c7-1-2(23-28(8,9)10)4(25-30(14,15)16)6(27-32(20,21)22)5(26-31(17,18)19)3(1)24-29(11,12)13/h1-7H,(H2,8,9,10)(H2,11,12,13)(H2,14,15,16)(H2,17,18,19)(H2,20,21,22)/t1?,2-,3+,4+,5-,6?	7.4	6	9	0	21	5	0	0	0	0	0	0	0	0
mi1345p	Cytosol	1D-myo-Inositol 1,3,4,5-tetrakisphosphate	C6H8O18P4	Completely Reviewed	-8		C6H16O18P4		C01272	37244	4491	InChI=1S/C6H16O18P4/c7-1-3(21-25(9,10)11)2(8)5(23-27(15,16)17)6(24-28(18,19)20)4(1)22-26(12,13)14/h1-8H,(H2,9,10,11)(H2,12,13,14)(H2,15,16,17)(H2,18,19,20)/t1-,2-,3?,4-,5+,6?/m0/s1	7.1	6	8	0	18	4	0	0	0	0	0	0	0	0
mi1345p[n]	Nucleus	1D-myo-Inositol 1,3,4,5-tetrakisphosphate	C6H8O18P4	Completely Reviewed	-8		C6H16O18P4		C01272	37244	4491	InChI=1S/C6H16O18P4/c7-1-3(21-25(9,10)11)2(8)5(23-27(15,16)17)6(24-28(18,19)20)4(1)22-26(12,13)14/h1-8H,(H2,9,10,11)(H2,12,13,14)(H2,15,16,17)(H2,18,19,20)/t1-,2-,3?,4-,5+,6?/m0/s1	7.4	6	8	0	18	4	0	0	0	0	0	0	0	0
mi1346p	Cytosol	1D-myo-Inositol 1,3,4,6-tetrakisphosphate	C6H8O18P4	Completely Reviewed	-8	53-42-9	C6H16O18P4		C04477	43890	7097	InChI=1S/C6H16O18P4/c7-1-3(21-25(9,10)11)5(23-27(15,16)17)2(8)6(24-28(18,19)20)4(1)22-26(12,13)14/h1-8H,(H2,9,10,11)(H2,12,13,14)(H2,15,16,17)(H2,18,19,20)/t1?,2?,3-,4+,5-,6+	7.1	6	8	0	18	4	0	0	0	0	0	0	0	0
mi134p	Cytosol	1D-myo-Inositol 1,3,4-trisphosphate	C6H9O15P3	Completely Reviewed	-6		C6H15O15P3		C01243	37172	4464	InChI=1S/C6H15O15P3/c7-1-2(8)5(20-23(13,14)15)6(21-24(16,17)18)3(9)4(1)19-22(10,11)12/h1-9H,(H2,10,11,12)(H2,13,14,15)(H2,16,17,18)/t1-,2-,3+,4+,5+,6+/m1/s1	7.1	6	9	0	15	3	0	0	0	0	0	0	0	0
mi134p[n]	Nucleus	1D-myo-Inositol 1,3,4-trisphosphate	C6H9O15P3	Completely Reviewed	-6		C6H15O15P3		C01243	37172	4464	InChI=1S/C6H15O15P3/c7-1-2(8)5(20-23(13,14)15)6(21-24(16,17)18)3(9)4(1)19-22(10,11)12/h1-9H,(H2,10,11,12)(H2,13,14,15)(H2,16,17,18)/t1-,2-,3+,4+,5+,6+/m1/s1	7.4	6	9	0	15	3	0	0	0	0	0	0	0	0
mi1456p	Cytosol	1D-myo-Inositol 1,4,5,6-tetrakisphosphate	C6H8O18P4	Completely Reviewed	-8	121010-58-0	C6H16O18P4		C11555	2264980	13722	InChI=1S/C6H16O18P4/c7-1-2(8)4(22-26(12,13)14)6(24-28(18,19)20)5(23-27(15,16)17)3(1)21-25(9,10)11/h1-8H,(H2,9,10,11)(H2,12,13,14)(H2,15,16,17)(H2,18,19,20)/t1-,2+,3-,4-,5+,6+/m1/s1	7.1	6	8	0	18	4	0	0	0	0	0	0	0	0
mi1456p[n]	Nucleus	1D-myo-Inositol 1,4,5,6-tetrakisphosphate	C6H8O18P4	Completely Reviewed	-8	121010-58-0	C6H16O18P4		C11555	2264980	13722	InChI=1S/C6H16O18P4/c7-1-2(8)4(22-26(12,13)14)6(24-28(18,19)20)5(23-27(15,16)17)3(1)21-25(9,10)11/h1-8H,(H2,9,10,11)(H2,12,13,14)(H2,15,16,17)(H2,18,19,20)/t1-,2+,3-,4-,5+,6+/m1/s1	7.4	6	8	0	18	4	0	0	0	0	0	0	0	0
mi145p	Cytosol	1D-myo-Inositol 1,4,5-trisphosphate	C6H9O15P3	Completely Reviewed	-6	88269-39-0	C6H15O15P3		C01245	1485108	4466	InChI=1S/C6H15O15P3/c7-1-2(8)5(20-23(13,14)15)6(21-24(16,17)18)3(9)4(1)19-22(10,11)12/h1-9H,(H2,10,11,12)(H2,13,14,15)(H2,16,17,18)/t1-,2+,3+,4-,5-,6-/m1/s1	7.1	6	9	0	15	3	0	0	0	0	0	0	0	0
mi145p[n]	Nucleus	1D-myo-Inositol 1,4,5-trisphosphate	C6H9O15P3	Completely Reviewed	-6	88269-39-0	C6H15O15P3		C01245	1485108	4466	InChI=1S/C6H15O15P3/c7-1-2(8)5(20-23(13,14)15)6(21-24(16,17)18)3(9)4(1)19-22(10,11)12/h1-9H,(H2,10,11,12)(H2,13,14,15)(H2,16,17,18)/t1-,2+,3+,4-,5-,6-/m1/s1	7.4	6	9	0	15	3	0	0	0	0	0	0	0	0
mi14p	Cytosol	1D-myo-Inositol 1,4-bisphosphate	C6H10O12P2	Completely Reviewed	-4	47055-78-7	C6H14O12P2		C01220	37109	4442	InChI=1S/C6H14O12P2/c7-1-2(8)6(18-20(14,15)16)4(10)3(9)5(1)17-19(11,12)13/h1-10H,(H2,11,12,13)(H2,14,15,16)/t1-,2-,3-,4+,5?,6?/m1/s1	7.1	6	10	0	12	2	0	0	0	0	0	0	0	0
mi14p[n]	Nucleus	1D-myo-Inositol 1,4-bisphosphate	C6H10O12P2	Completely Reviewed	-4	47055-78-7	C6H14O12P2		C01220	37109	4442	InChI=1S/C6H14O12P2/c7-1-2(8)6(18-20(14,15)16)4(10)3(9)5(1)17-19(11,12)13/h1-10H,(H2,11,12,13)(H2,14,15,16)/t1-,2-,3-,4+,5?,6?/m1/s1	7.4	6	10	0	12	2	0	0	0	0	0	0	0	0
mi1p-D	Cytosol	1D-myo-Inositol 1-phosphate	C6H11O9P	Completely Reviewed	-2		C6H13O9P		C01177	1484840	4404	InChI=1S/C6H13O9P/c7-1-2(8)4(10)6(5(11)3(1)9)15-16(12,13)14/h1-11H,(H2,12,13,14)/t1?,2-,3+,4-,5-,6?/m1/s1	7.1	6	11	0	9	1	0	0	0	0	0	0	0	0
mi3456p	Cytosol	1D-myo-Inositol 3,4,5,6-tetrakisphosphate	C6H8O18P4	Completely Reviewed	-8	652-69-7	C6H16O18P4		C04520	43973	7132	InChI=1S/C6H16O18P4/c7-1-2(8)4(22-26(12,13)14)6(24-28(18,19)20)5(23-27(15,16)17)3(1)21-25(9,10)11/h1-8H,(H2,9,10,11)(H2,12,13,14)(H2,15,16,17)(H2,18,19,20)/t1-,2+,3-,4-,5+,6+/m0/s1	7.1	6	8	0	18	4	0	0	0	0	0	0	0	0
mi34p	Cytosol	1D-myo-Inositol 3,4-bisphosphate	C6H10O12P2	Completely Reviewed	-4	103597-56-4	C6H14O12P2		C04063	43066	6760	InChI=1S/C6H14O12P2/c7-1-2(8)4(10)6(18-20(14,15)16)5(3(1)9)17-19(11,12)13/h1-10H,(H2,11,12,13)(H2,14,15,16)/t1-,2-,3-,4+,5-,6-/m0/s1	7.1	6	10	0	12	2	0	0	0	0	0	0	0	0
mi34p[n]	Nucleus	1D-myo-Inositol 3,4-bisphosphate	C6H10O12P2	Completely Reviewed	-4	103597-56-4	C6H14O12P2		C04063	43066	6760	InChI=1S/C6H14O12P2/c7-1-2(8)4(10)6(18-20(14,15)16)5(3(1)9)17-19(11,12)13/h1-10H,(H2,11,12,13)(H2,14,15,16)/t1-,2-,3-,4+,5-,6-/m0/s1	7.4	6	10	0	12	2	0	0	0	0	0	0	0	0
mi3p-D	Cytosol	1D-myo-Inositol 3-phosphate	C6H11O9P	Completely Reviewed	-2	434-13-9	C6H13O9P		C04006	42948	6716	InChI=1S/C6H13O9P/c7-1-2(8)4(10)6(5(11)3(1)9)15-16(12,13)14/h1-11H,(H2,12,13,14)/t1?,2-,3+,4-,5-,6?/m0/s1	7.1	6	11	0	9	1	0	0	0	0	0	0	0	0
mi3p-D[n]	Nucleus	1D-myo-Inositol 3-phosphate	C6H11O9P	Completely Reviewed	-2	434-13-9	C6H13O9P		C04006	42948	6716	InChI=1S/C6H13O9P/c7-1-2(8)4(10)6(5(11)3(1)9)15-16(12,13)14/h1-11H,(H2,12,13,14)/t1?,2-,3+,4-,5-,6?/m0/s1	7.4	6	11	0	9	1	0	0	0	0	0	0	0	0
mi4p-D	Cytosol	1D-myo-Inositol 4-phosphate	C6H11O9P	Completely Reviewed	-2	46495-39-0	C6H13O9P		C03546	42060	6349	InChI=1S/C6H13O9P/c7-1-2(8)4(10)6(5(11)3(1)9)15-16(12,13)14/h1-11H,(H2,12,13,14)/t1?,2-,3-,4-,5+,6?/m0/s1	7.1	6	11	0	9	1	0	0	0	0	0	0	0	0
minohp	Cytosol	myo-Inositol hexakisphosphate	C6H10O24P6	Completely Reviewed	-8		C6H18O24P6		C01204	37070	4428	InChI=1S/C6H18O24P6/c7-31(8,9)25-1-2(26-32(10,11)12)4(28-34(16,17)18)6(30-36(22,23)24)5(29-35(19,20)21)3(1)27-33(13,14)15/h1-6H,(H2,7,8,9)(H2,10,11,12)(H2,13,14,15)(H2,16,17,18)(H2,19,20,21)(H2,22,23,24)	7.1	6	10	0	24	6	0	0	0	0	0	0	0	0
mlthf	Cytosol	5,10-Methylenetetrahydrofolate	C20H21N7O6	Completely Reviewed	-2	3432-99-3	C20H23N7O6		C00143	34022	3443	InChI=1S/C20H23N7O6/c21-20-24-16-15(18(31)25-20)27-9-26(8-12(27)7-22-16)11-3-1-10(2-4-11)17(30)23-13(19(32)33)5-6-14(28)29/h1-4,12-13H,5-9H2,(H,23,30)(H,28,29)(H,32,33)(H4,21,22,24,25,31)/t12-,13?/m1/s1	7.1	20	21	7	6	0	0	0	0	0	0	0	0	0
mlthf[m]	Mitochondria	5,10-Methylenetetrahydrofolate	C20H21N7O6	Completely Reviewed	-2	3432-99-3	C20H23N7O6		C00143	34022	3443	InChI=1S/C20H23N7O6/c21-20-24-16-15(18(31)25-20)27-9-26(8-12(27)7-22-16)11-3-1-10(2-4-11)17(30)23-13(19(32)33)5-6-14(28)29/h1-4,12-13H,5-9H2,(H,23,30)(H,28,29)(H,32,33)(H4,21,22,24,25,31)/t12-,13?/m1/s1	7.8	20	21	7	6	0	0	0	0	0	0	0	0	0
mm[m]	Mitochondria	Methylmalonate	C4H4O4	Completely Reviewed	-2	516-05-2	C4H6O4		C02170		5245	InChI=1S/C4H6O4/c1-2(3(5)6)4(7)8/h2H,1H3,(H,5,6)(H,7,8)	7.8	4	4	0	4	0	0	0	0	0	0	0	0	0
mma	Cytosol	Methylamine	CH6N	Completely Reviewed	1	74-89-5	CH5N		C00218	1800349	3518	InChI=1S/CH5N/c1-2/h2H2,1H3	7.1	1	6	1	0	0	0	0	0	0	0	0	0	0
mmsa[m]	Mitochondria	(S)-Methylmalonate semialdehyde	C4H5O3	Completely Reviewed	-1		C4H6O3		C06002		8276	InChI=1S/C4H6O3/c1-3(2-5)4(6)7/h2-3H,1H3,(H,6,7)/t3-/m0/s1	7.8	4	5	0	3	0	0	0	0	0	0	0	0	0
mnt[h]	Chloroplast	manninotriose	C18H32O16	Completely Reviewed	0	13382-86-0	C18H32O16		C05404		7771	InChI=1S/C18H32O16/c19-1-4-7(20)11(24)14(27)17(33-4)31-3-6-9(22)12(25)15(28)18(34-6)30-2-5-8(21)10(23)13(26)16(29)32-5/h4-29H,1-3H2/t4-,5-,6-,7+,8-,9+,10+,11+,12+,13-,14-,15-,16?,17+,18+/m1/s1	8	18	32	0	16	0	0	0	0	0	0	0	0	0
mppp9[h]	Chloroplast	Magnesium protoporphyrin IX	C34H32MgN4O4	Completely Reviewed	0	15985-39-4	C34H32MgN4O4		C03516	42003	6325	InChI=1S/C34H34N4O4.Mg/c1-7-21-17(3)25-13-26-19(5)23(9-11-33(39)40)31(37-26)16-32-24(10-12-34(41)42)20(6)28(38-32)15-30-22(8-2)18(4)27(36-30)14-29(21)35-25;/h7-8,13-16H,1-2,9-12H2,3-6H3,(H4,35,36,37,38,39,40,41,42);/q;+2/p-2	8	34	32	4	4	0	0	0	0	1	0	0	0	0
mppp9me[h]	Chloroplast	Magnesium protoporphyrin IX monomethyl ester	C35H34MgN4O4	Manually Reviewed	0		C35H34MgN4O4		C04536		7143	InChI=1S/C35H35N4O4.Mg/c1-8-22-18(3)26-14-27-20(5)24(10-12-34(40)41)32(38-27)17-33-25(11-13-35(42)43-7)21(6)29(39-33)16-31-23(9-2)19(4)28(37-31)15-30(22)36-26;/h8-9,14-17H,1-2,10-13H2,3-7H3,(H2-,36,37,38,39,40,41);/q-1;+2/p-1	8	35	34	4	4	0	0	0	0	1	0	0	0	0
mpq[h]	Chloroplast	2-Methyl-6-phytylquinol	C27H46O2	Completely Reviewed	0		C27H46O2		C15882		47205202	InChI=1S/C27H46O2/c1-20(2)10-7-11-21(3)12-8-13-22(4)14-9-15-23(5)16-17-25-19-26(28)18-24(6)27(25)29/h16,18-22,28-29H,7-15,17H2,1-6H3/b23-16+	8	27	46	0	2	0	0	0	0	0	0	0	0	0
msa[m]	Mitochondria	Malonate semialdehyde	C3H3O3	Completely Reviewed	-1		C3H4O3		C00222	34301	3522	InChI=1S/C3H4O3/c4-2-1-3(5)6/h2H,1H2,(H,5,6)	7.8	3	3	0	3	0	0	0	0	0	0	0	0	0
mthgxl	Cytosol	Methylglyoxal	C3H4O2	Completely Reviewed	0	78-98-8	C3H4O2		C00546	35307	3827	InChI=1S/C3H4O2/c1-3(5)2-4/h2H,1H3	7.1	3	4	0	2	0	0	0	0	0	0	0	0	0
mthgxl[x]	Glyoxysome	Methylglyoxal	C3H4O2	Completely Reviewed	0	78-98-8	C3H4O2		C00546	35307	3827	InChI=1S/C3H4O2/c1-3(5)2-4/h2H,1H3	8.2	3	4	0	2	0	0	0	0	0	0	0	0	0
myrsACP[h]	Chloroplast	Myristoyl-ACP (n-C14:0ACP)	C14H27OSR	Manually Reviewed	0		C14H27OSR		C05761	1437493	8056		8	14	27	0	1	0	1	0	0	0	0	0	1	0
na1	Cytosol	Sodium	Na	Completely Reviewed	1	7440-23-5	Na		C01330	37376	4541	InChI=1S/Na/q+1	7.1	0	0	0	0	0	0	0	0	0	1	0	0	0
na1[e]	Extra-organism	Sodium	Na	Completely Reviewed	1	7440-23-5	Na		C01330	37376	4541	InChI=1S/Na/q+1	7	0	0	0	0	0	0	0	0	0	1	0	0	0
na1[h]	Chloroplast	Sodium	Na	Completely Reviewed	1	7440-23-5	Na		C01330	37376	4541	InChI=1S/Na/q+1	8	0	0	0	0	0	0	0	0	0	1	0	0	0
na1[m]	Mitochondria	Sodium	Na	Completely Reviewed	1	7440-23-5	Na		C01330	37376	4541	InChI=1S/Na/q+1	7.8	0	0	0	0	0	0	0	0	0	1	0	0	0
na1[x]	Glyoxysome	Sodium	Na	Completely Reviewed	1	7440-23-5	Na		C01330	37376	4541	InChI=1S/Na/q+1	8.2	0	0	0	0	0	0	0	0	0	1	0	0	0
nac	Cytosol	Nicotinate	C6H4NO2	Completely Reviewed	-1	59-67-6	C6H5NO2		C00253	34401	3552	InChI=1S/C6H5NO2/c8-6(9)5-2-1-3-7-4-5/h1-4H,(H,8,9)	7.1	6	4	1	2	0	0	0	0	0	0	0	0	0
nad	Cytosol	Nicotinamide adenine dinucleotide	C21H26N7O14P2	Completely Reviewed	-1	53-84-9	C21H28N7O14P2		C00003	33480	3305	InChI=1S/C21H27N7O14P2/c22-17-12-19(25-7-24-17)28(8-26-12)21-16(32)14(30)11(41-21)6-39-44(36,37)42-43(34,35)38-5-10-13(29)15(31)20(40-10)27-3-1-2-9(4-27)18(23)33/h1-4,7-8,10-11,13-16,20-21,29-32H,5-6H2,(H5-,22,23,24,25,33,34,35,36,37)/p+1/t10-,11-,13-,14-,15-,16-,20-,21-/m1/s1	7.1	21	26	7	14	2	0	0	0	0	0	0	0	0
nad[f]	Flagellum	Nicotinamide adenine dinucleotide	C21H26N7O14P2	Completely Reviewed	-1	53-84-9	C21H28N7O14P2		C00003	33480	3305	InChI=1S/C21H27N7O14P2/c22-17-12-19(25-7-24-17)28(8-26-12)21-16(32)14(30)11(41-21)6-39-44(36,37)42-43(34,35)38-5-10-13(29)15(31)20(40-10)27-3-1-2-9(4-27)18(23)33/h1-4,7-8,10-11,13-16,20-21,29-32H,5-6H2,(H5-,22,23,24,25,33,34,35,36,37)/p+1/t10-,11-,13-,14-,15-,16-,20-,21-/m1/s1	7.1	21	26	7	14	2	0	0	0	0	0	0	0	0
nad[h]	Chloroplast	Nicotinamide adenine dinucleotide	C21H26N7O14P2	Completely Reviewed	-1	53-84-9	C21H28N7O14P2		C00003	33480	3305	InChI=1S/C21H27N7O14P2/c22-17-12-19(25-7-24-17)28(8-26-12)21-16(32)14(30)11(41-21)6-39-44(36,37)42-43(34,35)38-5-10-13(29)15(31)20(40-10)27-3-1-2-9(4-27)18(23)33/h1-4,7-8,10-11,13-16,20-21,29-32H,5-6H2,(H5-,22,23,24,25,33,34,35,36,37)/p+1/t10-,11-,13-,14-,15-,16-,20-,21-/m1/s1	8	21	26	7	14	2	0	0	0	0	0	0	0	0
nad[m]	Mitochondria	Nicotinamide adenine dinucleotide	C21H26N7O14P2	Completely Reviewed	-1	53-84-9	C21H28N7O14P2		C00003	33480	3305	InChI=1S/C21H27N7O14P2/c22-17-12-19(25-7-24-17)28(8-26-12)21-16(32)14(30)11(41-21)6-39-44(36,37)42-43(34,35)38-5-10-13(29)15(31)20(40-10)27-3-1-2-9(4-27)18(23)33/h1-4,7-8,10-11,13-16,20-21,29-32H,5-6H2,(H5-,22,23,24,25,33,34,35,36,37)/p+1/t10-,11-,13-,14-,15-,16-,20-,21-/m1/s1	7.8	21	26	7	14	2	0	0	0	0	0	0	0	0
nad[n]	Nucleus	Nicotinamide adenine dinucleotide	C21H26N7O14P2	Completely Reviewed	-1	53-84-9	C21H28N7O14P2		C00003	33480	3305	InChI=1S/C21H27N7O14P2/c22-17-12-19(25-7-24-17)28(8-26-12)21-16(32)14(30)11(41-21)6-39-44(36,37)42-43(34,35)38-5-10-13(29)15(31)20(40-10)27-3-1-2-9(4-27)18(23)33/h1-4,7-8,10-11,13-16,20-21,29-32H,5-6H2,(H5-,22,23,24,25,33,34,35,36,37)/p+1/t10-,11-,13-,14-,15-,16-,20-,21-/m1/s1	7.4	21	26	7	14	2	0	0	0	0	0	0	0	0
nad[s]	Eyespot	Nicotinamide adenine dinucleotide	C21H26N7O14P2	Completely Reviewed	-1	53-84-9	C21H28N7O14P2		C00003	33480	3305	InChI=1S/C21H27N7O14P2/c22-17-12-19(25-7-24-17)28(8-26-12)21-16(32)14(30)11(41-21)6-39-44(36,37)42-43(34,35)38-5-10-13(29)15(31)20(40-10)27-3-1-2-9(4-27)18(23)33/h1-4,7-8,10-11,13-16,20-21,29-32H,5-6H2,(H5-,22,23,24,25,33,34,35,36,37)/p+1/t10-,11-,13-,14-,15-,16-,20-,21-/m1/s1	8	21	26	7	14	2	0	0	0	0	0	0	0	0
nad[x]	Glyoxysome	Nicotinamide adenine dinucleotide	C21H26N7O14P2	Completely Reviewed	-1	53-84-9	C21H28N7O14P2		C00003	33480	3305	InChI=1S/C21H27N7O14P2/c22-17-12-19(25-7-24-17)28(8-26-12)21-16(32)14(30)11(41-21)6-39-44(36,37)42-43(34,35)38-5-10-13(29)15(31)20(40-10)27-3-1-2-9(4-27)18(23)33/h1-4,7-8,10-11,13-16,20-21,29-32H,5-6H2,(H5-,22,23,24,25,33,34,35,36,37)/p+1/t10-,11-,13-,14-,15-,16-,20-,21-/m1/s1	8.2	21	26	7	14	2	0	0	0	0	0	0	0	0
nadh	Cytosol	Nicotinamide adenine dinucleotide - reduced	C21H27N7O14P2	Completely Reviewed	-2	58-68-4	C21H29N7O14P2		C00004	33484	3306	InChI=1S/C21H29N7O14P2/c22-17-12-19(25-7-24-17)28(8-26-12)21-16(32)14(30)11(41-21)6-39-44(36,37)42-43(34,35)38-5-10-13(29)15(31)20(40-10)27-3-1-2-9(4-27)18(23)33/h1,3-4,7-8,10-11,13-16,20-21,29-32H,2,5-6H2,(H2,23,33)(H,34,35)(H,36,37)(H2,22,24,25)/t10-,11-,13-,14-,15-,16-,20-,21-/m1/s1	7.1	21	27	7	14	2	0	0	0	0	0	0	0	0
nadh[f]	Flagellum	Nicotinamide adenine dinucleotide - reduced	C21H27N7O14P2	Completely Reviewed	-2	58-68-4	C21H29N7O14P2		C00004	33484	3306	InChI=1S/C21H29N7O14P2/c22-17-12-19(25-7-24-17)28(8-26-12)21-16(32)14(30)11(41-21)6-39-44(36,37)42-43(34,35)38-5-10-13(29)15(31)20(40-10)27-3-1-2-9(4-27)18(23)33/h1,3-4,7-8,10-11,13-16,20-21,29-32H,2,5-6H2,(H2,23,33)(H,34,35)(H,36,37)(H2,22,24,25)/t10-,11-,13-,14-,15-,16-,20-,21-/m1/s1	7.1	21	27	7	14	2	0	0	0	0	0	0	0	0
nadh[h]	Chloroplast	Nicotinamide adenine dinucleotide - reduced	C21H27N7O14P2	Completely Reviewed	-2	58-68-4	C21H29N7O14P2		C00004	33484	3306	InChI=1S/C21H29N7O14P2/c22-17-12-19(25-7-24-17)28(8-26-12)21-16(32)14(30)11(41-21)6-39-44(36,37)42-43(34,35)38-5-10-13(29)15(31)20(40-10)27-3-1-2-9(4-27)18(23)33/h1,3-4,7-8,10-11,13-16,20-21,29-32H,2,5-6H2,(H2,23,33)(H,34,35)(H,36,37)(H2,22,24,25)/t10-,11-,13-,14-,15-,16-,20-,21-/m1/s1	8	21	27	7	14	2	0	0	0	0	0	0	0	0
nadh[m]	Mitochondria	Nicotinamide adenine dinucleotide - reduced	C21H27N7O14P2	Completely Reviewed	-2	58-68-4	C21H29N7O14P2		C00004	33484	3306	InChI=1S/C21H29N7O14P2/c22-17-12-19(25-7-24-17)28(8-26-12)21-16(32)14(30)11(41-21)6-39-44(36,37)42-43(34,35)38-5-10-13(29)15(31)20(40-10)27-3-1-2-9(4-27)18(23)33/h1,3-4,7-8,10-11,13-16,20-21,29-32H,2,5-6H2,(H2,23,33)(H,34,35)(H,36,37)(H2,22,24,25)/t10-,11-,13-,14-,15-,16-,20-,21-/m1/s1	7.8	21	27	7	14	2	0	0	0	0	0	0	0	0
nadh[s]	Eyespot	Nicotinamide adenine dinucleotide - reduced	C21H27N7O14P2	Completely Reviewed	-2	58-68-4	C21H29N7O14P2		C00004	33484	3306	InChI=1S/C21H29N7O14P2/c22-17-12-19(25-7-24-17)28(8-26-12)21-16(32)14(30)11(41-21)6-39-44(36,37)42-43(34,35)38-5-10-13(29)15(31)20(40-10)27-3-1-2-9(4-27)18(23)33/h1,3-4,7-8,10-11,13-16,20-21,29-32H,2,5-6H2,(H2,23,33)(H,34,35)(H,36,37)(H2,22,24,25)/t10-,11-,13-,14-,15-,16-,20-,21-/m1/s1	8	21	27	7	14	2	0	0	0	0	0	0	0	0
nadh[x]	Glyoxysome	Nicotinamide adenine dinucleotide - reduced	C21H27N7O14P2	Completely Reviewed	-2	58-68-4	C21H29N7O14P2		C00004	33484	3306	InChI=1S/C21H29N7O14P2/c22-17-12-19(25-7-24-17)28(8-26-12)21-16(32)14(30)11(41-21)6-39-44(36,37)42-43(34,35)38-5-10-13(29)15(31)20(40-10)27-3-1-2-9(4-27)18(23)33/h1,3-4,7-8,10-11,13-16,20-21,29-32H,2,5-6H2,(H2,23,33)(H,34,35)(H,36,37)(H2,22,24,25)/t10-,11-,13-,14-,15-,16-,20-,21-/m1/s1	8.2	21	27	7	14	2	0	0	0	0	0	0	0	0
nadp	Cytosol	Nicotinamide adenine dinucleotide phosphate	C21H25N7O17P3	Completely Reviewed	-3	53-59-8	C21H29N7O17P3		C00006	33488	3308	InChI=1S/C21H28N7O17P3/c22-17-12-19(25-7-24-17)28(8-26-12)21-16(44-46(33,34)35)14(30)11(43-21)6-41-48(38,39)45-47(36,37)40-5-10-13(29)15(31)20(42-10)27-3-1-2-9(4-27)18(23)32/h1-4,7-8,10-11,13-16,20-21,29-31H,5-6H2,(H7-,22,23,24,25,32,33,34,35,36,37,38,39)/p+1/t10-,11-,13-,14-,15-,16-,20-,21-/m1/s1	7.1	21	25	7	17	3	0	0	0	0	0	0	0	0
nadp[f]	Flagellum	Nicotinamide adenine dinucleotide phosphate	C21H25N7O17P3	Completely Reviewed	-3	53-59-8	C21H29N7O17P3		C00006	33488	3308	InChI=1S/C21H28N7O17P3/c22-17-12-19(25-7-24-17)28(8-26-12)21-16(44-46(33,34)35)14(30)11(43-21)6-41-48(38,39)45-47(36,37)40-5-10-13(29)15(31)20(42-10)27-3-1-2-9(4-27)18(23)32/h1-4,7-8,10-11,13-16,20-21,29-31H,5-6H2,(H7-,22,23,24,25,32,33,34,35,36,37,38,39)/p+1/t10-,11-,13-,14-,15-,16-,20-,21-/m1/s1	7.1	21	25	7	17	3	0	0	0	0	0	0	0	0
nadp[h]	Chloroplast	Nicotinamide adenine dinucleotide phosphate	C21H25N7O17P3	Completely Reviewed	-3	53-59-8	C21H29N7O17P3		C00006	33488	3308	InChI=1S/C21H28N7O17P3/c22-17-12-19(25-7-24-17)28(8-26-12)21-16(44-46(33,34)35)14(30)11(43-21)6-41-48(38,39)45-47(36,37)40-5-10-13(29)15(31)20(42-10)27-3-1-2-9(4-27)18(23)32/h1-4,7-8,10-11,13-16,20-21,29-31H,5-6H2,(H7-,22,23,24,25,32,33,34,35,36,37,38,39)/p+1/t10-,11-,13-,14-,15-,16-,20-,21-/m1/s1	8	21	25	7	17	3	0	0	0	0	0	0	0	0
nadp[m]	Mitochondria	Nicotinamide adenine dinucleotide phosphate	C21H25N7O17P3	Completely Reviewed	-3	53-59-8	C21H29N7O17P3		C00006	33488	3308	InChI=1S/C21H28N7O17P3/c22-17-12-19(25-7-24-17)28(8-26-12)21-16(44-46(33,34)35)14(30)11(43-21)6-41-48(38,39)45-47(36,37)40-5-10-13(29)15(31)20(42-10)27-3-1-2-9(4-27)18(23)32/h1-4,7-8,10-11,13-16,20-21,29-31H,5-6H2,(H7-,22,23,24,25,32,33,34,35,36,37,38,39)/p+1/t10-,11-,13-,14-,15-,16-,20-,21-/m1/s1	7.8	21	25	7	17	3	0	0	0	0	0	0	0	0
nadp[n]	Nucleus	Nicotinamide adenine dinucleotide phosphate	C21H25N7O17P3	Completely Reviewed	-3	53-59-8	C21H29N7O17P3		C00006	33488	3308	InChI=1S/C21H28N7O17P3/c22-17-12-19(25-7-24-17)28(8-26-12)21-16(44-46(33,34)35)14(30)11(43-21)6-41-48(38,39)45-47(36,37)40-5-10-13(29)15(31)20(42-10)27-3-1-2-9(4-27)18(23)32/h1-4,7-8,10-11,13-16,20-21,29-31H,5-6H2,(H7-,22,23,24,25,32,33,34,35,36,37,38,39)/p+1/t10-,11-,13-,14-,15-,16-,20-,21-/m1/s1	7.4	21	25	7	17	3	0	0	0	0	0	0	0	0
nadp[s]	Eyespot	Nicotinamide adenine dinucleotide phosphate	C21H25N7O17P3	Completely Reviewed	-3	53-59-8	C21H29N7O17P3		C00006	33488	3308	InChI=1S/C21H28N7O17P3/c22-17-12-19(25-7-24-17)28(8-26-12)21-16(44-46(33,34)35)14(30)11(43-21)6-41-48(38,39)45-47(36,37)40-5-10-13(29)15(31)20(42-10)27-3-1-2-9(4-27)18(23)32/h1-4,7-8,10-11,13-16,20-21,29-31H,5-6H2,(H7-,22,23,24,25,32,33,34,35,36,37,38,39)/p+1/t10-,11-,13-,14-,15-,16-,20-,21-/m1/s1	8	21	25	7	17	3	0	0	0	0	0	0	0	0
nadp[u]	Thylakoid Lumen	Nicotinamide adenine dinucleotide phosphate	C21H25N7O17P3	Completely Reviewed	-3	53-59-8	C21H29N7O17P3		C00006	33488	3308	InChI=1S/C21H28N7O17P3/c22-17-12-19(25-7-24-17)28(8-26-12)21-16(44-46(33,34)35)14(30)11(43-21)6-41-48(38,39)45-47(36,37)40-5-10-13(29)15(31)20(42-10)27-3-1-2-9(4-27)18(23)32/h1-4,7-8,10-11,13-16,20-21,29-31H,5-6H2,(H7-,22,23,24,25,32,33,34,35,36,37,38,39)/p+1/t10-,11-,13-,14-,15-,16-,20-,21-/m1/s1	8	21	25	7	17	3	0	0	0	0	0	0	0	0
nadp[x]	Glyoxysome	Nicotinamide adenine dinucleotide phosphate	C21H25N7O17P3	Completely Reviewed	-3	53-59-8	C21H29N7O17P3		C00006	33488	3308	InChI=1S/C21H28N7O17P3/c22-17-12-19(25-7-24-17)28(8-26-12)21-16(44-46(33,34)35)14(30)11(43-21)6-41-48(38,39)45-47(36,37)40-5-10-13(29)15(31)20(42-10)27-3-1-2-9(4-27)18(23)32/h1-4,7-8,10-11,13-16,20-21,29-31H,5-6H2,(H7-,22,23,24,25,32,33,34,35,36,37,38,39)/p+1/t10-,11-,13-,14-,15-,16-,20-,21-/m1/s1	8.2	21	25	7	17	3	0	0	0	0	0	0	0	0
nadph	Cytosol	Nicotinamide adenine dinucleotide phosphate - reduced	C21H26N7O17P3	Completely Reviewed	-4	2646-71-1	C21H30N7O17P3		C00005	33486	3307	InChI=1S/C21H30N7O17P3/c22-17-12-19(25-7-24-17)28(8-26-12)21-16(44-46(33,34)35)14(30)11(43-21)6-41-48(38,39)45-47(36,37)40-5-10-13(29)15(31)20(42-10)27-3-1-2-9(4-27)18(23)32/h1,3-4,7-8,10-11,13-16,20-21,29-31H,2,5-6H2,(H2,23,32)(H,36,37)(H,38,39)(H2,22,24,25)(H2,33,34,35)/t10-,11-,13-,14-,15-,16-,20-,21-/m1/s1	7.1	21	26	7	17	3	0	0	0	0	0	0	0	0
nadph[f]	Flagellum	Nicotinamide adenine dinucleotide phosphate - reduced	C21H26N7O17P3	Completely Reviewed	-4	2646-71-1	C21H30N7O17P3		C00005	33486	3307	InChI=1S/C21H30N7O17P3/c22-17-12-19(25-7-24-17)28(8-26-12)21-16(44-46(33,34)35)14(30)11(43-21)6-41-48(38,39)45-47(36,37)40-5-10-13(29)15(31)20(42-10)27-3-1-2-9(4-27)18(23)32/h1,3-4,7-8,10-11,13-16,20-21,29-31H,2,5-6H2,(H2,23,32)(H,36,37)(H,38,39)(H2,22,24,25)(H2,33,34,35)/t10-,11-,13-,14-,15-,16-,20-,21-/m1/s1	7.1	21	26	7	17	3	0	0	0	0	0	0	0	0
nadph[h]	Chloroplast	Nicotinamide adenine dinucleotide phosphate - reduced	C21H26N7O17P3	Completely Reviewed	-4	2646-71-1	C21H30N7O17P3		C00005	33486	3307	InChI=1S/C21H30N7O17P3/c22-17-12-19(25-7-24-17)28(8-26-12)21-16(44-46(33,34)35)14(30)11(43-21)6-41-48(38,39)45-47(36,37)40-5-10-13(29)15(31)20(42-10)27-3-1-2-9(4-27)18(23)32/h1,3-4,7-8,10-11,13-16,20-21,29-31H,2,5-6H2,(H2,23,32)(H,36,37)(H,38,39)(H2,22,24,25)(H2,33,34,35)/t10-,11-,13-,14-,15-,16-,20-,21-/m1/s1	8	21	26	7	17	3	0	0	0	0	0	0	0	0
nadph[m]	Mitochondria	Nicotinamide adenine dinucleotide phosphate - reduced	C21H26N7O17P3	Completely Reviewed	-4	2646-71-1	C21H30N7O17P3		C00005	33486	3307	InChI=1S/C21H30N7O17P3/c22-17-12-19(25-7-24-17)28(8-26-12)21-16(44-46(33,34)35)14(30)11(43-21)6-41-48(38,39)45-47(36,37)40-5-10-13(29)15(31)20(42-10)27-3-1-2-9(4-27)18(23)32/h1,3-4,7-8,10-11,13-16,20-21,29-31H,2,5-6H2,(H2,23,32)(H,36,37)(H,38,39)(H2,22,24,25)(H2,33,34,35)/t10-,11-,13-,14-,15-,16-,20-,21-/m1/s1	7.8	21	26	7	17	3	0	0	0	0	0	0	0	0
nadph[n]	Nucleus	Nicotinamide adenine dinucleotide phosphate - reduced	C21H26N7O17P3	Completely Reviewed	-4	2646-71-1	C21H30N7O17P3		C00005	33486	3307	InChI=1S/C21H30N7O17P3/c22-17-12-19(25-7-24-17)28(8-26-12)21-16(44-46(33,34)35)14(30)11(43-21)6-41-48(38,39)45-47(36,37)40-5-10-13(29)15(31)20(42-10)27-3-1-2-9(4-27)18(23)32/h1,3-4,7-8,10-11,13-16,20-21,29-31H,2,5-6H2,(H2,23,32)(H,36,37)(H,38,39)(H2,22,24,25)(H2,33,34,35)/t10-,11-,13-,14-,15-,16-,20-,21-/m1/s1	7.4	21	26	7	17	3	0	0	0	0	0	0	0	0
nadph[s]	Eyespot	Nicotinamide adenine dinucleotide phosphate - reduced	C21H26N7O17P3	Completely Reviewed	-4	2646-71-1	C21H30N7O17P3		C00005	33486	3307	InChI=1S/C21H30N7O17P3/c22-17-12-19(25-7-24-17)28(8-26-12)21-16(44-46(33,34)35)14(30)11(43-21)6-41-48(38,39)45-47(36,37)40-5-10-13(29)15(31)20(42-10)27-3-1-2-9(4-27)18(23)32/h1,3-4,7-8,10-11,13-16,20-21,29-31H,2,5-6H2,(H2,23,32)(H,36,37)(H,38,39)(H2,22,24,25)(H2,33,34,35)/t10-,11-,13-,14-,15-,16-,20-,21-/m1/s1	8	21	26	7	17	3	0	0	0	0	0	0	0	0
nadph[u]	Thylakoid Lumen	Nicotinamide adenine dinucleotide phosphate - reduced	C21H26N7O17P3	Completely Reviewed	-4	2646-71-1	C21H30N7O17P3		C00005	33486	3307	InChI=1S/C21H30N7O17P3/c22-17-12-19(25-7-24-17)28(8-26-12)21-16(44-46(33,34)35)14(30)11(43-21)6-41-48(38,39)45-47(36,37)40-5-10-13(29)15(31)20(42-10)27-3-1-2-9(4-27)18(23)32/h1,3-4,7-8,10-11,13-16,20-21,29-31H,2,5-6H2,(H2,23,32)(H,36,37)(H,38,39)(H2,22,24,25)(H2,33,34,35)/t10-,11-,13-,14-,15-,16-,20-,21-/m1/s1	8	21	26	7	17	3	0	0	0	0	0	0	0	0
nadph[x]	Glyoxysome	Nicotinamide adenine dinucleotide phosphate - reduced	C21H26N7O17P3	Completely Reviewed	-4	2646-71-1	C21H30N7O17P3		C00005	33486	3307	InChI=1S/C21H30N7O17P3/c22-17-12-19(25-7-24-17)28(8-26-12)21-16(44-46(33,34)35)14(30)11(43-21)6-41-48(38,39)45-47(36,37)40-5-10-13(29)15(31)20(42-10)27-3-1-2-9(4-27)18(23)32/h1,3-4,7-8,10-11,13-16,20-21,29-31H,2,5-6H2,(H2,23,32)(H,36,37)(H,38,39)(H2,22,24,25)(H2,33,34,35)/t10-,11-,13-,14-,15-,16-,20-,21-/m1/s1	8.2	21	26	7	17	3	0	0	0	0	0	0	0	0
ncam	Cytosol	Nicotinamide	C6H6N2O	Completely Reviewed	0	98-92-0	C6H6N2O		C00153	34058	3453	InChI=1S/C6H6N2O/c7-6(9)5-2-1-3-8-4-5/h1-4H,(H2,7,9)	7.1	6	6	2	1	0	0	0	0	0	0	0	0	0
neoxan[u]	Thylakoid Lumen	Neoxanthin	C40H56O4	Completely Reviewed	0	14660-91-4	C40H56O4		C08606		10799	InChI=1S/C40H56O4/c1-29(17-13-19-31(3)21-22-35-36(5,6)25-33(41)27-38(35,9)43)15-11-12-16-30(2)18-14-20-32(4)23-24-40-37(7,8)26-34(42)28-39(40,10)44-40/h11-21,23-24,33-34,41-43H,25-28H2,1-10H3/b12-11+,17-13+,18-14+,24-23+,29-15+,30-16+,31-19+,32-20+/t22?,33-,34-,38+,39+,40-/m0/s1	8	40	56	0	4	0	0	0	0	0	0	0	0	0
nh4	Cytosol	Ammonium	NH4	Completely Reviewed	1	14798-03-9	NH4		C01342	33515	4547	InChI=1S/H3N/h1H3/p+1	7.1	0	4	1	0	0	0	0	0	0	0	0	0	0
nh4[e]	Extra-organism	Ammonium	NH4	Completely Reviewed	1	14798-03-9	NH4		C01342	33515	4547	InChI=1S/H3N/h1H3/p+1	7	0	4	1	0	0	0	0	0	0	0	0	0	0
nh4[h]	Chloroplast	Ammonium	NH4	Completely Reviewed	1	14798-03-9	NH4		C01342	33515	4547	InChI=1S/H3N/h1H3/p+1	8	0	4	1	0	0	0	0	0	0	0	0	0	0
nh4[m]	Mitochondria	Ammonium	NH4	Completely Reviewed	1	14798-03-9	NH4		C01342	33515	4547	InChI=1S/H3N/h1H3/p+1	7.8	0	4	1	0	0	0	0	0	0	0	0	0	0
nh4[n]	Nucleus	Ammonium	NH4	Completely Reviewed	1	14798-03-9	NH4		C01342	33515	4547	InChI=1S/H3N/h1H3/p+1	7.4	0	4	1	0	0	0	0	0	0	0	0	0	0
nh4[x]	Glyoxysome	Ammonium	NH4	Completely Reviewed	1	14798-03-9	NH4		C01342	33515	4547	InChI=1S/H3N/h1H3/p+1	8.2	0	4	1	0	0	0	0	0	0	0	0	0	0
nicrns	Cytosol	Nicotinate D-ribonucleoside	C11H13NO6	Completely Reviewed	0		C11H14NO6		C05841	46613	8134	InChI=1S/C11H13NO6/c13-5-7-8(14)9(15)10(18-7)12-3-1-2-6(4-12)11(16)17/h1-4,7-10,13-15H,5H2/p+1/t7-,8-,9-,10-/m1/s1	7.1	11	13	1	6	0	0	0	0	0	0	0	0	0
nicrnt	Cytosol	Nicotinate D-ribonucleotide	C11H12NO9P	Completely Reviewed	-2		C11H15NO9P		C01185	37018	4411	InChI=1S/C11H14NO9P/c13-8-7(5-20-22(17,18)19)21-10(9(8)14)12-3-1-2-6(4-12)11(15)16/h1-4,7-10,13-14H,5H2,(H2-,15,16,17,18,19)/p+1/t7-,8-,9-,10-/m1/s1	7.1	11	12	1	9	1	0	0	0	0	0	0	0	0
nicrnt[n]	Nucleus	Nicotinate D-ribonucleotide	C11H12NO9P	Completely Reviewed	-2		C11H15NO9P		C01185	37018	4411	InChI=1S/C11H14NO9P/c13-8-7(5-20-22(17,18)19)21-10(9(8)14)12-3-1-2-6(4-12)11(15)16/h1-4,7-10,13-14H,5H2,(H2-,15,16,17,18,19)/p+1/t7-,8-,9-,10-/m1/s1	7.4	11	12	1	9	1	0	0	0	0	0	0	0	0
nmn	Cytosol	NMN	C11H13N2O8P	Completely Reviewed	-2	1094-61-7	C11H15N2O8P		C00455	35022	3741	InChI=1S/C11H15N2O8P/c12-10(16)6-2-1-3-13(4-6)11-9(15)8(14)7(21-11)5-20-22(17,18)19/h1-4,7-9,11,14-15H,5H2,(H3-,12,16,17,18,19)/t7-,8-,9-,11-/m1/s1	7.1	11	13	2	8	1	0	0	0	0	0	0	0	0
nmn[n]	Nucleus	NMN	C11H13N2O8P	Completely Reviewed	-2	1094-61-7	C11H15N2O8P		C00455	35022	3741	InChI=1S/C11H15N2O8P/c12-10(16)6-2-1-3-13(4-6)11-9(15)8(14)7(21-11)5-20-22(17,18)19/h1-4,7-9,11,14-15H,5H2,(H3-,12,16,17,18,19)/t7-,8-,9-,11-/m1/s1	7.4	11	13	2	8	1	0	0	0	0	0	0	0	0
no	Cytosol	Nitric oxide	NO	Completely Reviewed	0	10102-43-9	NO		C00533	35273	3815	InChI=1S/NO/c1-2	7.1	0	0	1	1	0	0	0	0	0	0	0	0	0
no[h]	Chloroplast	Nitric oxide	NO	Completely Reviewed	0	10102-43-9	NO		C00533	35273	3815	InChI=1S/NO/c1-2	8	0	0	1	1	0	0	0	0	0	0	0	0	0
no2	Cytosol	Nitrite	NO2	Completely Reviewed	-1	7697-37-2	HNO2		C00088	33805	3388	InChI=1S/HNO2/c2-1-3/h(H,2,3)	7.1	0	0	1	2	0	0	0	0	0	0	0	0	0
no2[e]	Extra-organism	Nitrite	NO2	Completely Reviewed	-1	7697-37-2	HNO2		C00088	33805	3388	InChI=1S/HNO2/c2-1-3/h(H,2,3)	7	0	0	1	2	0	0	0	0	0	0	0	0	0
no2[h]	Chloroplast	Nitrite	NO2	Completely Reviewed	-1	7697-37-2	HNO2		C00088	33805	3388	InChI=1S/HNO2/c2-1-3/h(H,2,3)	8	0	0	1	2	0	0	0	0	0	0	0	0	0
no3	Cytosol	Nitrate	NO3	Completely Reviewed	-1	7697-37-2	HNO3		C00244	50426	3543	InChI=1S/HNO3/c2-1(3)4/h(H,2,3,4)	7.1	0	0	1	3	0	0	0	0	0	0	0	0	0
no3[e]	Extra-organism	Nitrate	NO3	Completely Reviewed	-1	7697-37-2	HNO3		C00244	50426	3543	InChI=1S/HNO3/c2-1(3)4/h(H,2,3,4)	7	0	0	1	3	0	0	0	0	0	0	0	0	0
norsp[h]	Chloroplast	Neurosporene	C40H58	Completely Reviewed	0		C40H58		C05431		7795	InChI=1S/C40H58/c1-33(2)19-13-23-37(7)27-17-31-39(9)29-15-25-35(5)21-11-12-22-36(6)26-16-30-40(10)32-18-28-38(8)24-14-20-34(3)4/h11-12,15-17,19-22,25-31H,13-14,18,23-24,32H2,1-10H3/b12-11+,25-15+,26-16+,31-17+,35-21+,36-22+,37-27+,38-28+,39-29+,40-30+	8	40	58	0	0	0	0	0	0	0	0	0	0	0
NPmehis	Cytosol	N(pai)-Methyl-L-histidine	C7H11N3O2	Completely Reviewed	0	368-16-1	C7H11N3O2		C01152	1485288	4381	InChI=1S/C7H11N3O2/c1-10-4-9-3-5(10)2-6(8)7(11)12/h3-4,6H,2,8H2,1H3,(H,11,12)/t6-/m0/s1	7.1	7	11	3	2	0	0	0	0	0	0	0	0	0
nwharg	Cytosol	N-(omega)-Hydroxyarginine	C6H15N4O3	Completely Reviewed	1		C6H14N4O3		C05933	46955	8221	InChI=1S/C6H14N4O3/c7-4(5(11)12)2-1-3-9-6(8)10-13/h4,13H,1-3,7H2,(H,11,12)(H3,8,9,10)	7.1	6	15	4	3	0	0	0	0	0	0	0	0	0
o2	Cytosol	O2	O2	Completely Reviewed	0	7782-44-7	O2		C00007	33493	3309	InChI=1S/O2/c1-2	7.1	0	0	0	2	0	0	0	0	0	0	0	0	0
o2[e]	Extra-organism	O2	O2	Completely Reviewed	0	7782-44-7	O2		C00007	33493	3309	InChI=1S/O2/c1-2	7	0	0	0	2	0	0	0	0	0	0	0	0	0
o2[h]	Chloroplast	O2	O2	Completely Reviewed	0	7782-44-7	O2		C00007	33493	3309	InChI=1S/O2/c1-2	8	0	0	0	2	0	0	0	0	0	0	0	0	0
o2[m]	Mitochondria	O2	O2	Completely Reviewed	0	7782-44-7	O2		C00007	33493	3309	InChI=1S/O2/c1-2	7.8	0	0	0	2	0	0	0	0	0	0	0	0	0
o2[n]	Nucleus	O2	O2	Completely Reviewed	0	7782-44-7	O2		C00007	33493	3309	InChI=1S/O2/c1-2	7.4	0	0	0	2	0	0	0	0	0	0	0	0	0
o2[u]	Thylakoid Lumen	O2	O2	Completely Reviewed	0	7782-44-7	O2		C00007	33493	3309	InChI=1S/O2/c1-2	8	0	0	0	2	0	0	0	0	0	0	0	0	0
o2[x]	Glyoxysome	O2	O2	Completely Reviewed	0	7782-44-7	O2		C00007	33493	3309	InChI=1S/O2/c1-2	8.2	0	0	0	2	0	0	0	0	0	0	0	0	0
o2D[u]	Thylakoid Lumen	O2 (Dummy metabolite to resolve Type IV path)	O2	Completely Reviewed	0	7782-44-7	O2		C00007	33493	3309	InChI=1S/O2/c1-2	8	0	0	0	2	0	0	0	0	0	0	0	0	0
oaa	Cytosol	Oxaloacetate	C4H2O5	Completely Reviewed	-2	328-42-7	C4H4O5		C00036	33604	3338	InChI=1S/C4H4O5/c5-2(4(8)9)1-3(6)7/h1H2,(H,6,7)(H,8,9)	7.1	4	2	0	5	0	0	0	0	0	0	0	0	0
oaa[f]	Flagellum	Oxaloacetate	C4H2O5	Completely Reviewed	-2	328-42-7	C4H4O5		C00036	33604	3338	InChI=1S/C4H4O5/c5-2(4(8)9)1-3(6)7/h1H2,(H,6,7)(H,8,9)	7.1	4	2	0	5	0	0	0	0	0	0	0	0	0
oaa[h]	Chloroplast	Oxaloacetate	C4H2O5	Completely Reviewed	-2	328-42-7	C4H4O5		C00036	33604	3338	InChI=1S/C4H4O5/c5-2(4(8)9)1-3(6)7/h1H2,(H,6,7)(H,8,9)	8	4	2	0	5	0	0	0	0	0	0	0	0	0
oaa[m]	Mitochondria	Oxaloacetate	C4H2O5	Completely Reviewed	-2	328-42-7	C4H4O5		C00036	33604	3338	InChI=1S/C4H4O5/c5-2(4(8)9)1-3(6)7/h1H2,(H,6,7)(H,8,9)	7.8	4	2	0	5	0	0	0	0	0	0	0	0	0
oaa[x]	Glyoxysome	Oxaloacetate	C4H2O5	Completely Reviewed	-2	328-42-7	C4H4O5		C00036	33604	3338	InChI=1S/C4H4O5/c5-2(4(8)9)1-3(6)7/h1H2,(H,6,7)(H,8,9)	8.2	4	2	0	5	0	0	0	0	0	0	0	0	0
obfool	Cytosol	Obtusifoliol	C30H50O	Completely Reviewed	0	16910-32-0	C30H50O		C01943		5047	InChI=1S/C30H50O/c1-19(2)20(3)9-10-21(4)23-13-17-30(8)26-12-11-24-22(5)27(31)15-16-28(24,6)25(26)14-18-29(23,30)7/h19,21-24,27,31H,3,9-18H2,1-2,4-8H3/t21-,22+,23-,24+,27+,28+,29-,30+/m1/s1	7.1	30	50	0	1	0	0	0	0	0	0	0	0	0
oc2coa[m]	Mitochondria	trans-Oct-2-enoyl-CoA	C29H44N7O17P3S	Completely Reviewed	-4		C29H48N7O17P3S		C05276	45482	7663	InChI=1S/C29H48N7O17P3S/c1-4-5-6-7-8-9-20(38)57-13-12-31-19(37)10-11-32-27(41)24(40)29(2,3)15-50-56(47,48)53-55(45,46)49-14-18-23(52-54(42,43)44)22(39)28(51-18)36-17-35-21-25(30)33-16-34-26(21)36/h8-9,16-18,22-24,28,39-40H,4-7,10-15H2,1-3H3,(H,31,37)(H,32,41)(H,45,46)(H,47,48)(H2,30,33,34)(H2,42,43,44)/b9-8+/t18-,22-,23-,24?,28-/m1/s1	7.8	29	44	7	17	3	1	0	0	0	0	0	0	0
oc2coa[x]	Glyoxysome	trans-Oct-2-enoyl-CoA	C29H44N7O17P3S	Completely Reviewed	-4		C29H48N7O17P3S		C05276	45482	7663	InChI=1S/C29H48N7O17P3S/c1-4-5-6-7-8-9-20(38)57-13-12-31-19(37)10-11-32-27(41)24(40)29(2,3)15-50-56(47,48)53-55(45,46)49-14-18-23(52-54(42,43)44)22(39)28(51-18)36-17-35-21-25(30)33-16-34-26(21)36/h8-9,16-18,22-24,28,39-40H,4-7,10-15H2,1-3H3,(H,31,37)(H,32,41)(H,45,46)(H,47,48)(H2,30,33,34)(H2,42,43,44)/b9-8+/t18-,22-,23-,24?,28-/m1/s1	8.2	29	44	7	17	3	1	0	0	0	0	0	0	0
ocACP[h]	Chloroplast	Octanoyl-ACP (n-C8:0ACP)	C8H15OSR	Manually Reviewed	0		C8H15OSR		C05752	1446145	8047		8	8	15	0	1	0	1	0	0	0	0	0	1	0
occoa[m]	Mitochondria	Octanoyl-CoA (n-C8:0CoA)	C29H46N7O17P3S	Completely Reviewed	-4		C29H50N7O17P3S		C01944	38747	5048	InChI=1S/C29H50N7O17P3S/c1-4-5-6-7-8-9-20(38)57-13-12-31-19(37)10-11-32-27(41)24(40)29(2,3)15-50-56(47,48)53-55(45,46)49-14-18-23(52-54(42,43)44)22(39)28(51-18)36-17-35-21-25(30)33-16-34-26(21)36/h16-18,22-24,28,39-40H,4-15H2,1-3H3,(H,31,37)(H,32,41)(H,45,46)(H,47,48)(H2,30,33,34)(H2,42,43,44)/t18-,22-,23-,24?,28-/m1/s1	7.8	29	46	7	17	3	1	0	0	0	0	0	0	0
occoa[x]	Glyoxysome	Octanoyl-CoA (n-C8:0CoA)	C29H46N7O17P3S	Completely Reviewed	-4		C29H50N7O17P3S		C01944	38747	5048	InChI=1S/C29H50N7O17P3S/c1-4-5-6-7-8-9-20(38)57-13-12-31-19(37)10-11-32-27(41)24(40)29(2,3)15-50-56(47,48)53-55(45,46)49-14-18-23(52-54(42,43)44)22(39)28(51-18)36-17-35-21-25(30)33-16-34-26(21)36/h16-18,22-24,28,39-40H,4-15H2,1-3H3,(H,31,37)(H,32,41)(H,45,46)(H,47,48)(H2,30,33,34)(H2,42,43,44)/t18-,22-,23-,24?,28-/m1/s1	8.2	29	46	7	17	3	1	0	0	0	0	0	0	0
ocdca	Cytosol	octadecanoate (n-C18:0)	C18H35O2	Completely Reviewed	-1	57-11-4	C18H36O2		C01530	37799	4692	InChI=1S/C18H36O2/c1-2-3-4-5-6-7-8-9-10-11-12-13-14-15-16-17-18(19)20/h2-17H2,1H3,(H,19,20)	7.1	18	35	0	2	0	0	0	0	0	0	0	0	0
ocdca[h]	Chloroplast	octadecanoate (n-C18:0)	C18H35O2	Completely Reviewed	-1	57-11-4	C18H36O2		C01530	37799	4692	InChI=1S/C18H36O2/c1-2-3-4-5-6-7-8-9-10-11-12-13-14-15-16-17-18(19)20/h2-17H2,1H3,(H,19,20)	8	18	35	0	2	0	0	0	0	0	0	0	0	0
ocdcaACP[h]	Chloroplast	Octadecanoyl-ACP (n-C18:0ACP)	C18H35OSR	Manually Reviewed	0		C18H35OSR		C04088	1440358	6780		8	18	35	0	1	0	1	0	0	0	0	0	1	0
ocdccoa	Cytosol	octadecanoyl-coa	C39H66N7O17P3S	Manually Reviewed	-4		C39H70N7O17P3S		C02843		5783		7.1	39	66	7	17	3	1	0	0	0	0	0	0	0
ocdce9a	Cytosol	octadecenoate (18:1(9Z))	C18H33O2	Completely Reviewed	-1	112-80-1	C18H34O2		C00712		3978	InChI=1S/C18H34O2/c1-2-3-4-5-6-7-8-9-10-11-12-13-14-15-16-17-18(19)20/h9-10H,2-8,11-17H2,1H3,(H,19,20)/b10-9-	7.1	18	33	0	2	0	0	0	0	0	0	0	0	0
ocdce9a[h]	Chloroplast	octadecenoate (18:1(9Z))	C18H33O2	Completely Reviewed	-1	112-80-1	C18H34O2		C00712		3978	InChI=1S/C18H34O2/c1-2-3-4-5-6-7-8-9-10-11-12-13-14-15-16-17-18(19)20/h9-10H,2-8,11-17H2,1H3,(H,19,20)/b10-9-	8	18	33	0	2	0	0	0	0	0	0	0	0	0
ocdce9coa	Cytosol	(9Z)-octadecenoyl-coa	C39H64N7O17P3S	Completely Reviewed	-4		C39H68N7O17P3S		C00510		3793	InChI=1S/C39H68N7O17P3S/c1-4-5-6-7-8-9-10-11-12-13-14-15-16-17-18-19-30(48)67-23-22-41-29(47)20-21-42-37(51)34(50)39(2,3)25-60-66(57,58)63-65(55,56)59-24-28-33(62-64(52,53)54)32(49)38(61-28)46-27-45-31-35(40)43-26-44-36(31)46/h11-12,26-28,32-34,38,49-50H,4-10,13-25H2,1-3H3,(H,41,47)(H,42,51)(H,55,56)(H,57,58)(H2,40,43,44)(H2,52,53,54)/b12-11-/t28-,32-,33-,34?,38-/m1/s1	7.1	39	64	7	17	3	1	0	0	0	0	0	0	0
ocdcea	Cytosol	octadecenoate (18:1(11Z))	C18H33O2	Manually Reviewed	-1		C18H34O2			1451011			7.1	18	33	0	2	0	0	0	0	0	0	0	0	0
ocdcea[h]	Chloroplast	octadecenoate (18:1(11Z))	C18H33O2	Manually Reviewed	-1		C18H34O2			1451011			8	18	33	0	2	0	0	0	0	0	0	0	0	0
ocdcecoa	Cytosol	(11Z)-octadecenoyl-coa	C39H64N7O17P3S	Manually Reviewed	-4		C39H68N7O17P3S		C02843		5783		7.1	39	64	7	17	3	1	0	0	0	0	0	0	0
octa[h]	Chloroplast	octanoate (n-C8:0)	C8H15O2	Completely Reviewed	-1	124-07-2	C8H16O2		C06423	48223	8658	InChI=1S/C8H16O2/c1-2-3-4-5-6-7-8(9)10/h2-7H2,1H3,(H,9,10)	8	8	15	0	2	0	0	0	0	0	0	0	0	0
octe9ACP[h]	Chloroplast	cis-octadec-9-enoyl-[acyl-carrier protein] ((9Z)-n-C18:1)	C18H33OSR	Manually Reviewed	0		C18H33OSR		C01203		4427		8	18	33	0	1	0	1	0	0	0	0	0	1	0
octeACP[h]	Chloroplast	cis-octadec-11-enoyl-[acyl-carrier protein] ((11Z)-n-C18:1)	C18H33OSR	Manually Reviewed	0		C18H33OSR		C01203	1437596	4427		8	18	33	0	1	0	1	0	0	0	0	0	1	0
od2coa	Cytosol	(2E)-Octadecenoyl-CoA	C39H64N7O17P3S	Completely Reviewed	-4		C39H68N7O17P3S		C16218	1452075	47205526	InChI=1S/C39H68N7O17P3S/c1-4-5-6-7-8-9-10-11-12-13-14-15-16-17-18-19-30(48)67-23-22-41-29(47)20-21-42-37(51)34(50)39(2,3)25-60-66(57,58)63-65(55,56)59-24-28-33(62-64(52,53)54)32(49)38(61-28)46-27-45-31-35(40)43-26-44-36(31)46/h18-19,26-28,32-34,38,49-50H,4-17,20-25H2,1-3H3,(H,41,47)(H,42,51)(H,55,56)(H,57,58)(H2,40,43,44)(H2,52,53,54)/b19-18+/t28-,32-,33-,34?,38-/m1/s1	7.1	39	64	7	17	3	1	0	0	0	0	0	0	0
omppp9me[h]	Chloroplast	13(1)-Oxo-magnesium-protoporphyrin IX 13-monomethyl ester	C35H33MgN4O5	Completely Reviewed	1		C35H32MgN4O5		C11830		13994	InChI=1S/C35H34N4O5.Mg/c1-8-21-17(3)24-12-25-19(5)23(10-11-33(41)42)30(38-25)15-31-35(32(40)16-34(43)44-7)20(6)27(39-31)14-29-22(9-2)18(4)26(37-29)13-28(21)36-24;/h8-9,12-15H,1-2,10-11,16H2,3-7H3,(H3,36,37,38,39,40,41,42);/q;+2/p-2	8	35	33	4	5	0	0	0	0	1	0	0	0	0
orn	Cytosol	L-Ornithine	C5H13N2O2	Completely Reviewed	1	70-26-8	C5H12N2O2		C01602	37976	4756	InChI=1S/C5H12N2O2/c6-3-1-2-4(7)5(8)9/h4H,1-3,6-7H2,(H,8,9)	7.1	5	13	2	2	0	0	0	0	0	0	0	0	0
orn[e]	Extra-organism	L-Ornithine	C5H13N2O2	Completely Reviewed	1	70-26-8	C5H12N2O2		C01602	37976	4756	InChI=1S/C5H12N2O2/c6-3-1-2-4(7)5(8)9/h4H,1-3,6-7H2,(H,8,9)	7	5	13	2	2	0	0	0	0	0	0	0	0	0
orn[h]	Chloroplast	L-Ornithine	C5H13N2O2	Completely Reviewed	1	70-26-8	C5H12N2O2		C01602	37976	4756	InChI=1S/C5H12N2O2/c6-3-1-2-4(7)5(8)9/h4H,1-3,6-7H2,(H,8,9)	8	5	13	2	2	0	0	0	0	0	0	0	0	0
orn[m]	Mitochondria	L-Ornithine	C5H13N2O2	Completely Reviewed	1	70-26-8	C5H12N2O2		C01602	37976	4756	InChI=1S/C5H12N2O2/c6-3-1-2-4(7)5(8)9/h4H,1-3,6-7H2,(H,8,9)	7.8	5	13	2	2	0	0	0	0	0	0	0	0	0
orot	Cytosol	Orotate	C5H3N2O4	Completely Reviewed	-1	65-86-1	C5H4N2O4		C00295	34527	3589	InChI=1S/C5H4N2O4/c8-3-1-2(4(9)10)6-5(11)7-3/h1H,(H,9,10)(H2,6,7,8,11)	7.1	5	3	2	4	0	0	0	0	0	0	0	0	0
orot[m]	Mitochondria	Orotate	C5H3N2O4	Completely Reviewed	-1	65-86-1	C5H4N2O4		C00295	34527	3589	InChI=1S/C5H4N2O4/c8-3-1-2(4(9)10)6-5(11)7-3/h1H,(H,9,10)(H2,6,7,8,11)	7.8	5	3	2	4	0	0	0	0	0	0	0	0	0
orot5p	Cytosol	Orotidine 5'-phosphate	C10H10N2O11P	Completely Reviewed	-3	2149-82-8	C10H13N2O11P		C01103	36813	4337	InChI=1S/C10H13N2O11P/c13-5-1-3(9(16)17)12(10(18)11-5)8-7(15)6(14)4(23-8)2-22-24(19,20)21/h1,4,6-8,14-15H,2H2,(H,16,17)(H,11,13,18)(H2,19,20,21)/t4-,6-,7-,8-/m1/s1	7.1	10	10	2	11	1	0	0	0	0	0	0	0	0
oxa[m]	Mitochondria	Oxalate	C2O4	Completely Reviewed	-2	144-62-7	C2H2O4		C00209	34265	3509	InChI=1S/C2H2O4/c3-1(4)2(5)6/h(H,3,4)(H,5,6)	7.8	2	0	0	4	0	0	0	0	0	0	0	0	0
pa	Cytosol	pinolenic acid (18:3(5Z,9Z,12Z))	C18H29O2	Completely Reviewed	-1		C18H30O2				5312493	InChI=1S/C18H30O2/c1-2-3-4-5-6-7-8-9-10-11-12-13-14-15-16-17-18(19)20/h6-7,9-10,13-14H,2-5,8,11-12,15-17H2,1H3,(H,19,20)/b7-6+,10-9+,14-13+	7.1	18	29	0	2	0	0	0	0	0	0	0	0	0
pa160[h]	Chloroplast	1,2-dihexadecanoyl-sn-glycerol 3-phosphate	C35H67O8P	Manually Reviewed	-2		C35H69O8P		C00416	2617415	3706		8	35	67	0	8	1	0	0	0	0	0	0	0	0
pa16018111Z	Cytosol	1-hexadecanoyl,2-(11Z)-octadecenoyl-sn-glycerol 3-phosphate	C37H69O8P	Manually Reviewed	-2		C37H71O8P		C00416		3706		7.1	37	69	0	8	1	0	0	0	0	0	0	0	0
pa1601819Z	Cytosol	1-hexadecanoyl,2-(9Z)-octadecenoyl-sn-glycerol 3-phosphate	C37H69O8P	Manually Reviewed	-2		C37H71O8P		C00416		3706		7.1	37	69	0	8	1	0	0	0	0	0	0	0	0
pa1601819Z[h]	Chloroplast	1-hexadecanoyl,2-(9Z)-octadecenoyl-sn-glycerol 3-phosphate	C37H69O8P	Manually Reviewed	-2		C37H71O8P		C00416		3706		8	37	69	0	8	1	0	0	0	0	0	0	0	0
pa1801819Z	Cytosol	1-octadecanoyl,2-(9Z)-octadecenoyl-sn-glycerol 3-phosphate	C39H73O8P	Manually Reviewed	-2		C39H75O8P		C00416		3706		7.1	39	73	0	8	1	0	0	0	0	0	0	0	0
pa1801819Z[h]	Chloroplast	1-octadecanoyl,2-(9Z)-octadecenoyl-sn-glycerol 3-phosphate	C39H73O8P	Manually Reviewed	-2		C39H75O8P		C00416		3706		8	39	73	0	8	1	0	0	0	0	0	0	0	0
pa1801829Z12Z	Cytosol	1-octadecanoyl,2-(9Z,12Z)-octadecadienoyl-sn-glycerol 3-phosphate	C39H71O8P	Manually Reviewed	-2		C39H73O8P		C00416		3706		7.1	39	71	0	8	1	0	0	0	0	0	0	0	0
pa1801835Z9Z12Z	Cytosol	1-octadecanoyl,2-(5Z,9Z,12Z)-octadecatrienoyl-sn-glycerol 3-phosphate	C39H69O8P	Manually Reviewed	-2		C39H71O8P		C00416		3706		7.1	39	69	0	8	1	0	0	0	0	0	0	0	0
pa1801845Z9Z12Z15Z	Cytosol	1-octadecanoyl,2-(5Z,9Z,12Z,15Z)-octadecatetraenoyl-sn-glycerol 3-phosphate	C39H67O8P	Manually Reviewed	-2		C39H69O8P		C00416		3706		7.1	39	67	0	8	1	0	0	0	0	0	0	0	0
pa18111Z160	Cytosol	1-(11Z)-octadecenoyl,2-hexadecanoyl-sn-glycerol 3-phosphate	C37H69O8P	Manually Reviewed	-2		C37H71O8P		C00416		3706		7.1	37	69	0	8	1	0	0	0	0	0	0	0	0
pa18111Z160[h]	Chloroplast	1-(11Z)-octadecenoyl,2-hexadecanoyl-sn-glycerol 3-phosphate	C37H69O8P	Manually Reviewed	-2		C37H71O8P		C00416		3706		8	37	69	0	8	1	0	0	0	0	0	0	0	0
pa18111Z18111Z	Cytosol	1-(11Z)-octadecenoyl,2-(11Z)-octadecenoyl-sn-glycerol 3-phosphate	C39H71O8P	Manually Reviewed	-2		C39H73O8P		C00416		3706		7.1	39	71	0	8	1	0	0	0	0	0	0	0	0
pa18111Z1819Z	Cytosol	1-(11Z)-octadecenoyl,2-(9Z)-octadecenoyl-sn-glycerol 3-phosphate	C39H71O8P	Manually Reviewed	-2		C39H73O8P		C00416		3706		7.1	39	71	0	8	1	0	0	0	0	0	0	0	0
pa18111Z1819Z[h]	Chloroplast	1-(11Z)-octadecenoyl,2-(9Z)-octadecenoyl-sn-glycerol 3-phosphate	C39H71O8P	Manually Reviewed	-2		C39H73O8P		C00416		3706		8	39	71	0	8	1	0	0	0	0	0	0	0	0
pa18111Z1829Z12Z	Cytosol	1-(11Z)-octadecenoyl,2-(9Z,12Z)-octadecadienoyl-sn-glycerol 3-phosphate	C39H69O8P	Manually Reviewed	-2		C39H71O8P		C00416		3706		7.1	39	69	0	8	1	0	0	0	0	0	0	0	0
pa18111Z1835Z9Z12Z	Cytosol	1-(11Z)-octadecenoyl,2-(5Z,9Z,12Z)-octadecatrienoyl-sn-glycerol 3-phosphate	C39H67O8P	Manually Reviewed	-2		C39H69O8P		C00416		3706		7.1	39	67	0	8	1	0	0	0	0	0	0	0	0
pa18111Z1845Z9Z12Z15Z	Cytosol	1-(11Z)-octadecenoyl,2-(5Z,9Z,12Z,15Z)-octadecatetraenoyl-sn-glycerol 3-phosphate	C39H65O8P	Manually Reviewed	-2		C39H67O8P		C00416		3706		7.1	39	65	0	8	1	0	0	0	0	0	0	0	0
pa1819Z160	Cytosol	1-(9Z)-octadecenoyl,2-hexadecanoyl-sn-glycerol 3-phosphate	C37H69O8P	Manually Reviewed	-2		C37H71O8P		C00416		3706		7.1	37	69	0	8	1	0	0	0	0	0	0	0	0
pa1819Z160[h]	Chloroplast	1-(9Z)-octadecenoyl,2-hexadecanoyl-sn-glycerol 3-phosphate	C37H69O8P	Manually Reviewed	-2		C37H71O8P		C00416		3706		8	37	69	0	8	1	0	0	0	0	0	0	0	0
pa1819Z1619Z[h]	Chloroplast	1-(9Z)-octadecenoyl,2-(9Z)-hexadecenoyl-sn-glycerol 3-phosphate	C37H67O8P	Manually Reviewed	-2		C37H69O8P		C00416		3706		8	37	67	0	8	1	0	0	0	0	0	0	0	0
pa1819Z18111Z	Cytosol	1-(9Z)-octadecenoyl,2-(11Z)-octadecenoyl-sn-glycerol 3-phosphate	C39H71O8P	Manually Reviewed	-2		C39H73O8P		C00416		3706		7.1	39	71	0	8	1	0	0	0	0	0	0	0	0
pa1819Z18111Z[h]	Chloroplast	1-(9Z)-octadecenoyl,2-(11Z)-octadecenoyl-sn-glycerol 3-phosphate	C39H71O8P	Manually Reviewed	-2		C39H73O8P		C00416		3706		8	39	71	0	8	1	0	0	0	0	0	0	0	0
pa1819Z1819Z	Cytosol	1,2-di-(9Z)-octadecenoyl-sn-glycerol 3-phosphate	C39H71O8P	Manually Reviewed	-2		C39H73O8P		C00416		3706		7.1	39	71	0	8	1	0	0	0	0	0	0	0	0
pa1819Z1819Z[h]	Chloroplast	1,2-di-(9Z)-octadecenoyl-sn-glycerol 3-phosphate	C39H71O8P	Manually Reviewed	-2		C39H73O8P		C00416		3706		8	39	71	0	8	1	0	0	0	0	0	0	0	0
pa1819Z1829Z12Z	Cytosol	1-(9Z)-octadecenoyl,2-(9Z,12Z)-octadecadienoyl-sn-glycerol 3-phosphate	C39H69O8P	Manually Reviewed	-2		C39H71O8P		C00416		3706		7.1	39	69	0	8	1	0	0	0	0	0	0	0	0
pa1819Z1835Z9Z12Z	Cytosol	1-(9Z)-octadecenoyl,2-(5Z,9Z,12Z)-octadecatrienoyl-sn-glycerol 3-phosphate	C39H67O8P	Manually Reviewed	-2		C39H69O8P		C00416		3706		7.1	39	67	0	8	1	0	0	0	0	0	0	0	0
pa1819Z1845Z9Z12Z15Z	Cytosol	1-(9Z)-octadecenoyl,2-(5Z,9Z,12Z,15Z)-octadecatetraenoyl-sn-glycerol 3-phosphate	C39H65O8P	Manually Reviewed	-2		C39H67O8P		C00416		3706		7.1	39	65	0	8	1	0	0	0	0	0	0	0	0
pa1829Z12Z1835Z9Z12Z	Cytosol	1-(9Z,12Z)-octadecadienoyl,2-(5Z,9Z,12Z)-octadecatrienoyl-sn-glycerol 3-phosphate	C39H65O8P	Manually Reviewed	-2		C39H67O8P		C00416		3706		7.1	39	65	0	8	1	0	0	0	0	0	0	0	0
pacoa	Cytosol	pinolenyl-coa	C39H60N7O17P3S	Manually Reviewed	-4		C39H64N7O17P3S		C02843		5783		7.1	39	60	7	17	3	1	0	0	0	0	0	0	0
pail18111Z160	Cytosol	1-Phosphatidyl-D-myo-inositol (1-(11Z)-octadecenoyl,2-hexadecanoyl, 18:1(11Z)/16:0)	C43H81O13P	Manually Reviewed	0		C43H81O13P		C00626		3899		7.1	43	81	0	13	1	0	0	0	0	0	0	0	0
pail18111Z160[e]	Extra-organism	1-Phosphatidyl-D-myo-inositol (1-(11Z)-octadecenoyl,2-hexadecanoyl, 18:1(11Z)/16:0)	C43H81O13P	Manually Reviewed	0		C43H81O13P		C00626		3899		7	43	81	0	13	1	0	0	0	0	0	0	0	0
pail1819Z160	Cytosol	1-Phosphatidyl-D-myo-inositol (1-(9Z)-octadecenoyl,2-hexadecanoyl, 18:1(9Z)/16:0)	C43H81O13P	Manually Reviewed	0		C43H81O13P		C00626		3899		7.1	43	81	0	13	1	0	0	0	0	0	0	0	0
pail1819Z160[e]	Extra-organism	1-Phosphatidyl-D-myo-inositol (1-(9Z)-octadecenoyl,2-hexadecanoyl, 18:1(9Z)/16:0)	C43H81O13P	Manually Reviewed	0		C43H81O13P		C00626		3899		7	43	81	0	13	1	0	0	0	0	0	0	0	0
palmACP[h]	Chloroplast	Palmitoyl-ACP (n-C16:0ACP)	C16H31OSR	Manually Reviewed	0		C16H31OSR		C05764	1437566	8059		8	16	31	0	1	0	1	0	0	0	0	0	1	0
pan4p	Cytosol	Pantetheine 4'-phosphate	C11H20N2O7PS	Completely Reviewed	-3		C11H23N2O7PS		C01134	36886	4365	InChI=1S/C11H23N2O7PS/c1-11(2,7-20-21(17,18)19)9(15)10(16)13-4-3-8(14)12-5-6-22/h9,15,22H,3-7H2,1-2H3,(H,12,14)(H,13,16)(H2,17,18,19)	7.1	11	20	2	7	1	1	0	0	0	0	0	0	0
pant-R	Cytosol	(R)-Pantoate	C6H11O4	Completely Reviewed	-1	470-29-1	C6H12O4		C00522	35240	3805	InChI=1S/C6H12O4/c1-6(2,3-7)4(8)5(9)10/h4,7-8H,3H2,1-2H3,(H,9,10)/t4-/m0/s1	7.1	6	11	0	4	0	0	0	0	0	0	0	0	0
pant-R[m]	Mitochondria	(R)-Pantoate	C6H11O4	Completely Reviewed	-1	470-29-1	C6H12O4		C00522	35240	3805	InChI=1S/C6H12O4/c1-6(2,3-7)4(8)5(9)10/h4,7-8H,3H2,1-2H3,(H,9,10)/t4-/m0/s1	7.8	6	11	0	4	0	0	0	0	0	0	0	0	0
pant-R[n]	Nucleus	(R)-Pantoate	C6H11O4	Completely Reviewed	-1	470-29-1	C6H12O4		C00522	35240	3805	InChI=1S/C6H12O4/c1-6(2,3-7)4(8)5(9)10/h4,7-8H,3H2,1-2H3,(H,9,10)/t4-/m0/s1	7.4	6	11	0	4	0	0	0	0	0	0	0	0	0
pap	Cytosol	Adenosine 3',5'-bisphosphate	C10H11N5O10P2	Completely Reviewed	-4	1053-73-2	C10H15N5O10P2		C00054	33684	3356	InChI=1S/C10H15N5O10P2/c11-8-5-9(13-2-12-8)15(3-14-5)10-6(16)7(25-27(20,21)22)4(24-10)1-23-26(17,18)19/h2-4,6-7,10,16H,1H2,(H2,11,12,13)(H2,17,18,19)(H2,20,21,22)/t4-,6-,7-,10-/m1/s1	7.1	10	11	5	10	2	0	0	0	0	0	0	0	0
pap[h]	Chloroplast	Adenosine 3',5'-bisphosphate	C10H11N5O10P2	Completely Reviewed	-4	1053-73-2	C10H15N5O10P2		C00054	33684	3356	InChI=1S/C10H15N5O10P2/c11-8-5-9(13-2-12-8)15(3-14-5)10-6(16)7(25-27(20,21)22)4(24-10)1-23-26(17,18)19/h2-4,6-7,10,16H,1H2,(H2,11,12,13)(H2,17,18,19)(H2,20,21,22)/t4-,6-,7-,10-/m1/s1	8	10	11	5	10	2	0	0	0	0	0	0	0	0
paps	Cytosol	3'-Phosphoadenylyl sulfate	C10H11N5O13P2S	Completely Reviewed	-4	482-67-7	C10H15N5O13P2S		C00053	33679	3355	InChI=1S/C10H15N5O13P2S/c11-8-5-9(13-2-12-8)15(3-14-5)10-6(16)7(27-29(17,18)19)4(26-10)1-25-30(20,21)28-31(22,23)24/h2-4,6-7,10,16H,1H2,(H,20,21)(H2,11,12,13)(H2,17,18,19)(H,22,23,24)/t4-,6-,7-,10-/m1/s1	7.1	10	11	5	13	2	1	0	0	0	0	0	0	0
paps[h]	Chloroplast	3'-Phosphoadenylyl sulfate	C10H11N5O13P2S	Completely Reviewed	-4	482-67-7	C10H15N5O13P2S		C00053	33679	3355	InChI=1S/C10H15N5O13P2S/c11-8-5-9(13-2-12-8)15(3-14-5)10-6(16)7(27-29(17,18)19)4(26-10)1-25-30(20,21)28-31(22,23)24/h2-4,6-7,10,16H,1H2,(H,20,21)(H2,11,12,13)(H2,17,18,19)(H,22,23,24)/t4-,6-,7-,10-/m1/s1	8	10	11	5	13	2	1	0	0	0	0	0	0	0
paps[m]	Mitochondria	3'-Phosphoadenylyl sulfate	C10H11N5O13P2S	Completely Reviewed	-4	482-67-7	C10H15N5O13P2S		C00053	33679	3355	InChI=1S/C10H15N5O13P2S/c11-8-5-9(13-2-12-8)15(3-14-5)10-6(16)7(27-29(17,18)19)4(26-10)1-25-30(20,21)28-31(22,23)24/h2-4,6-7,10,16H,1H2,(H,20,21)(H2,11,12,13)(H2,17,18,19)(H,22,23,24)/t4-,6-,7-,10-/m1/s1	7.8	10	11	5	13	2	1	0	0	0	0	0	0	0
pccu1p[u]	Thylakoid Lumen	Plastocyanin(Cu+)	X	Manually Reviewed	1		X		C03025		5931		8	0	0	0	0	0	0	0	0	0	0	0	0	1
pccu2p[u]	Thylakoid Lumen	Plastocyanin(Cu2+)	X	Manually Reviewed	2		X		C03162		6047		8	0	0	0	0	0	0	0	0	0	0	0	0	1
pcdme[h]	Chloroplast	2-Phospho-4-(cytidine 5'-diphospho)-2-C-methyl-D-erythritol	C14H22N3O17P3	Completely Reviewed	-4		C14H26N3O17P3		C11436		13608	InChI=1S/C14H26N3O17P3/c1-14(6-18,33-35(23,24)25)8(19)5-31-37(28,29)34-36(26,27)30-4-7-10(20)11(21)12(32-7)17-3-2-9(15)16-13(17)22/h2-3,7-8,10-12,18-21H,4-6H2,1H3,(H,26,27)(H,28,29)(H2,15,16,22)(H2,23,24,25)/t7-,8-,10-,11-,12-,14+/m1/s1	8	14	22	3	17	3	0	0	0	0	0	0	0	0
pchlda[h]	Chloroplast	Protochlorophyllide a	C35H32MgN4O5	Completely Reviewed	0	20369-67-9	C35H32MgN4O5		C02880		5811	InChI=1S/C35H34N4O5.Mg/c1-8-19-15(3)22-12-24-17(5)21(10-11-28(40)41)32(38-24)30-31(35(43)44-7)34(42)29-18(6)25(39-33(29)30)14-27-20(9-2)16(4)23(37-27)13-26(19)36-22;/h8,12-14,31H,1,9-11H2,2-7H3,(H3,36,37,38,39,40,41,42);/q;+2/p-2/t31-;/m1./s1	8	35	32	4	5	0	0	0	0	1	0	0	0	0
pdp[h]	Chloroplast	Phytyl diphosphate	C20H39O7P2	Completely Reviewed	-3		C20H42O7P2		C05427		7791	InChI=1S/C20H42O7P2/c1-17(2)9-6-10-18(3)11-7-12-19(4)13-8-14-20(5)15-16-26-29(24,25)27-28(21,22)23/h15,17-19H,6-14,16H2,1-5H3,(H,24,25)(H2,21,22,23)/b20-15+	8	20	39	0	7	2	0	0	0	0	0	0	0	0
pdp[u]	Thylakoid Lumen	Phytyl diphosphate	C20H39O7P2	Completely Reviewed	-3		C20H42O7P2		C05427		7791	InChI=1S/C20H42O7P2/c1-17(2)9-6-10-18(3)11-7-12-19(4)13-8-14-20(5)15-16-26-29(24,25)27-28(21,22)23/h15,17-19H,6-14,16H2,1-5H3,(H,24,25)(H2,21,22,23)/b20-15+	8	20	39	0	7	2	0	0	0	0	0	0	0	0
pdx5p	Cytosol	Pyridoxine phosphate	C8H10NO6P	Completely Reviewed	-2	447-05-2	C8H12NO6P		C00627	35527	3900	InChI=1S/C8H12NO6P/c1-5-8(11)7(3-10)6(2-9-5)4-15-16(12,13)14/h2,10-11H,3-4H2,1H3,(H2,12,13,14)	7.1	8	10	1	6	1	0	0	0	0	0	0	0	0
pdx5p[h]	Chloroplast	Pyridoxine phosphate	C8H10NO6P	Completely Reviewed	-2	447-05-2	C8H12NO6P		C00627	35527	3900	InChI=1S/C8H12NO6P/c1-5-8(11)7(3-10)6(2-9-5)4-15-16(12,13)14/h2,10-11H,3-4H2,1H3,(H2,12,13,14)	7.1	8	10	1	6	1	0	0	0	0	0	0	0	0
pe1801819Z	Cytosol	phosphatidylethanolamine (18:0/18:1(9Z))	C41H80NO8P	Manually Reviewed	0		C41H80NO8P		C00350		3643		7.1	41	80	1	8	1	0	0	0	0	0	0	0	0
pe1801819Z[e]	Extra-organism	phosphatidylethanolamine (18:0/18:1(9Z))	C41H80NO8P	Manually Reviewed	0		C41H80NO8P		C00350		3643		7	41	80	1	8	1	0	0	0	0	0	0	0	0
pe1801829Z12Z	Cytosol	phosphatidylethanolamine (18:0/18:2(9Z,12Z))	C41H78NO8P	Manually Reviewed	0		C41H78NO8P		C00350		3643		7.1	41	78	1	8	1	0	0	0	0	0	0	0	0
pe1801829Z12Z[e]	Extra-organism	phosphatidylethanolamine (18:0/18:2(9Z,12Z))	C41H78NO8P	Manually Reviewed	0		C41H78NO8P		C00350		3643		7	41	78	1	8	1	0	0	0	0	0	0	0	0
pe1801835Z9Z12Z	Cytosol	phosphatidylethanolamine (18:0/18:3(5Z,9Z,12Z))	C41H76NO8P	Manually Reviewed	0		C41H76NO8P		C00350		3643		7.1	41	76	1	8	1	0	0	0	0	0	0	0	0
pe1801835Z9Z12Z[e]	Extra-organism	phosphatidylethanolamine (18:0/18:3(5Z,9Z,12Z))	C41H76NO8P	Manually Reviewed	0		C41H76NO8P		C00350		3643		7	41	76	1	8	1	0	0	0	0	0	0	0	0
pe1801845Z9Z12Z15Z	Cytosol	phosphatidylethanolamine (18:0/18:4(5Z,9Z,12Z,15Z))	C41H74NO8P	Manually Reviewed	0		C41H74NO8P		C00350		3643		7.1	41	74	1	8	1	0	0	0	0	0	0	0	0
pe1801845Z9Z12Z15Z[e]	Extra-organism	phosphatidylethanolamine (18:0/18:4(5Z,9Z,12Z,15Z))	C41H74NO8P	Manually Reviewed	0		C41H74NO8P		C00350		3643		7	41	74	1	8	1	0	0	0	0	0	0	0	0
pe18111Z1819Z	Cytosol	phosphatidylethanolamine (18:1(11Z)/18:1(9Z))	C41H78NO8P	Manually Reviewed	0		C41H78NO8P		C00350		3643		7.1	41	78	1	8	1	0	0	0	0	0	0	0	0
pe18111Z1819Z[e]	Extra-organism	phosphatidylethanolamine (18:1(11Z)/18:1(9Z))	C41H78NO8P	Manually Reviewed	0		C41H78NO8P		C00350		3643		7	41	78	1	8	1	0	0	0	0	0	0	0	0
pe18111Z1829Z12Z	Cytosol	phosphatidylethanolamine (18:1(11Z)/18:2(9Z,12Z))	C41H76NO8P	Manually Reviewed	0		C41H76NO8P		C00350		3643		7.1	41	76	1	8	1	0	0	0	0	0	0	0	0
pe18111Z1829Z12Z[e]	Extra-organism	phosphatidylethanolamine (18:1(11Z)/18:2(9Z,12Z))	C41H76NO8P	Manually Reviewed	0		C41H76NO8P		C00350		3643		7	41	76	1	8	1	0	0	0	0	0	0	0	0
pe18111Z1835Z9Z12Z	Cytosol	phosphatidylethanolamine (18:1(11Z)/18:3(5Z,9Z,12Z))	C41H74NO8P	Manually Reviewed	0		C41H74NO8P		C00350		3643		7.1	41	74	1	8	1	0	0	0	0	0	0	0	0
pe18111Z1835Z9Z12Z[e]	Extra-organism	phosphatidylethanolamine (18:1(11Z)/18:3(5Z,9Z,12Z))	C41H74NO8P	Manually Reviewed	0		C41H74NO8P		C00350		3643		7	41	74	1	8	1	0	0	0	0	0	0	0	0
pe18111Z1845Z9Z12Z15Z	Cytosol	phosphatidylethanolamine (18:1(11Z)/18:4(5Z,9Z,12Z,15Z))	C41H72NO8P	Manually Reviewed	0		C41H72NO8P		C00350		3643		7.1	41	72	1	8	1	0	0	0	0	0	0	0	0
pe18111Z1845Z9Z12Z15Z[e]	Extra-organism	phosphatidylethanolamine (18:1(11Z)/18:4(5Z,9Z,12Z,15Z))	C41H72NO8P	Manually Reviewed	0		C41H72NO8P		C00350		3643		7	41	72	1	8	1	0	0	0	0	0	0	0	0
pe1819Z1819Z	Cytosol	phosphatidylethanolamine (18:1(9Z)/18:1(9Z))	C41H78NO8P	Manually Reviewed	0		C41H78NO8P		C00350		3643		7.1	41	78	1	8	1	0	0	0	0	0	0	0	0
pe1819Z1819Z[e]	Extra-organism	phosphatidylethanolamine (18:1(9Z)/18:1(9Z))	C41H78NO8P	Manually Reviewed	0		C41H78NO8P		C00350		3643		7	41	78	1	8	1	0	0	0	0	0	0	0	0
pe1819Z1829Z12Z	Cytosol	phosphatidylethanolamine (18:1(9Z)/18:2(9Z,12Z))	C41H76NO8P	Manually Reviewed	0		C41H76NO8P		C00350		3643		7.1	41	76	1	8	1	0	0	0	0	0	0	0	0
pe1819Z1829Z12Z[e]	Extra-organism	phosphatidylethanolamine (18:1(9Z)/18:2(9Z,12Z))	C41H76NO8P	Manually Reviewed	0		C41H76NO8P		C00350		3643		7	41	76	1	8	1	0	0	0	0	0	0	0	0
pe1819Z1835Z9Z12Z	Cytosol	phosphatidylethanolamine (18:1(9Z)/18:3(5Z,9Z,12Z))	C41H74NO8P	Manually Reviewed	0		C41H74NO8P		C00350		3643		7.1	41	74	1	8	1	0	0	0	0	0	0	0	0
pe1819Z1835Z9Z12Z[e]	Extra-organism	phosphatidylethanolamine (18:1(9Z)/18:3(5Z,9Z,12Z))	C41H74NO8P	Manually Reviewed	0		C41H74NO8P		C00350		3643		7	41	74	1	8	1	0	0	0	0	0	0	0	0
pe1819Z1845Z9Z12Z15Z	Cytosol	phosphatidylethanolamine (18:1(9Z)/18:4(5Z,9Z,12Z,15Z))	C41H72NO8P	Manually Reviewed	0		C41H72NO8P		C00350		3643		7.1	41	72	1	8	1	0	0	0	0	0	0	0	0
pe1819Z1845Z9Z12Z15Z[e]	Extra-organism	phosphatidylethanolamine (18:1(9Z)/18:4(5Z,9Z,12Z,15Z))	C41H72NO8P	Manually Reviewed	0		C41H72NO8P		C00350		3643		7	41	72	1	8	1	0	0	0	0	0	0	0	0
pe1829Z12Z1835Z9Z12Z	Cytosol	phosphatidylethanolamine (18:2(9Z,12Z)/18:3(5Z,9Z,12Z))	C41H72NO8P	Manually Reviewed	0		C41H72NO8P		C00350		3643		7.1	41	72	1	8	1	0	0	0	0	0	0	0	0
pe1829Z12Z1835Z9Z12Z[e]	Extra-organism	phosphatidylethanolamine (18:2(9Z,12Z)/18:3(5Z,9Z,12Z))	C41H72NO8P	Manually Reviewed	0		C41H72NO8P		C00350		3643		7	41	72	1	8	1	0	0	0	0	0	0	0	0
pe11Z2hexaphoseta	Cytosol	1-(11Z)octadeceoyl-2-hexadecaoil-phosphatidylethanolamine
pe9Z2hexaphoseta	Cytosol	1-(9Z)-octadecenoyl-2-hexadecanoyl-phophatidylethanolamine
pep	Cytosol	Phosphoenolpyruvate	C3H2O6P	Completely Reviewed	-3	138-08-9	C3H5O6P		C00074	33756	3374	InChI=1S/C3H5O6P/c1-2(3(4)5)9-10(6,7)8/h1H2,(H,4,5)(H2,6,7,8)	7.1	3	2	0	6	1	0	0	0	0	0	0	0	0
pep[f]	Flagellum	Phosphoenolpyruvate	C3H2O6P	Completely Reviewed	-3	138-08-9	C3H5O6P		C00074	33756	3374	InChI=1S/C3H5O6P/c1-2(3(4)5)9-10(6,7)8/h1H2,(H,4,5)(H2,6,7,8)	7.1	3	2	0	6	1	0	0	0	0	0	0	0	0
pep[h]	Chloroplast	Phosphoenolpyruvate	C3H2O6P	Completely Reviewed	-3	138-08-9	C3H5O6P		C00074	33756	3374	InChI=1S/C3H5O6P/c1-2(3(4)5)9-10(6,7)8/h1H2,(H,4,5)(H2,6,7,8)	8	3	2	0	6	1	0	0	0	0	0	0	0	0
pep[m]	Mitochondria	Phosphoenolpyruvate	C3H2O6P	Completely Reviewed	-3	138-08-9	C3H5O6P		C00074	33756	3374	InChI=1S/C3H5O6P/c1-2(3(4)5)9-10(6,7)8/h1H2,(H,4,5)(H2,6,7,8)	7.8	3	2	0	6	1	0	0	0	0	0	0	0	0
pg18111Z160	Cytosol	Phosphatidylglycerol (1-(11Z)-octadecenoyl,2-hexadecanoyl, 18:1(11Z)/16:0)	C40H77O10P	Manually Reviewed	0		C40H77O10P		C00344		3637		7.1	40	77	0	10	1	0	0	0	0	0	0	0	0
pg18111Z160[e]	Extra-organism	Phosphatidylglycerol (1-(11Z)-octadecenoyl,2-hexadecanoyl, 18:1(11Z)/16:0)	C40H77O10P	Manually Reviewed	0		C40H77O10P		C00344		3637		7	40	77	0	10	1	0	0	0	0	0	0	0	0
pg18111Z160[h]	Chloroplast	Phosphatidylglycerol (1-(11Z)-octadecenoyl,2-hexadecanoyl, 18:1(11Z)/16:0)	C40H77O10P	Manually Reviewed	0		C40H77O10P		C00344		3637		8	40	77	0	10	1	0	0	0	0	0	0	0	0
pg18111Z1613E[h]	Chloroplast	Phosphatidylglycerol (1-(11Z)-octadecenoyl,2-(3E)-hexadecenoyl, 18:1(11Z)/16:1(3E))	C40H75O10P	Manually Reviewed	0		C40H75O10P		C00344		3637		8	40	75	0	10	1	0	0	0	0	0	0	0	0
pg1819Z160	Cytosol	Phosphatidylglycerol (1-(9Z)-octadecenoyl,2-hexadecanoyl, 18:1(9Z)/16:0)	C40H77O10P	Manually Reviewed	0		C40H77O10P		C00344		3637		7.1	40	77	0	10	1	0	0	0	0	0	0	0	0
pg1819Z160[e]	Extra-organism	Phosphatidylglycerol (1-(9Z)-octadecenoyl,2-hexadecanoyl, 18:1(9Z)/16:0)	C40H77O10P	Manually Reviewed	0		C40H77O10P		C00344		3637		7	40	77	0	10	1	0	0	0	0	0	0	0	0
pg1819Z160[h]	Chloroplast	Phosphatidylglycerol (1-(9Z)-octadecenoyl,2-hexadecanoyl, 18:1(9Z)/16:0)	C40H77O10P	Manually Reviewed	0		C40H77O10P		C00344		3637		8	40	77	0	10	1	0	0	0	0	0	0	0	0
pg1819Z1613E[h]	Chloroplast	Phosphatidylglycerol (1-(9Z)-octadecenoyl,2-(3E)-hexadecenoyl, 18:1(9Z)/16:1(3E))	C40H75O10P	Manually Reviewed	0		C40H75O10P		C00344		3637		8	40	75	0	10	1	0	0	0	0	0	0	0	0
pg1829Z12Z160[h]	Chloroplast	Phosphatidylglycerol (1-(9Z,12Z)-octadecadienoyl,2-hexadecanoyl, 18:2(9Z,12Z)/16:0)	C40H75O10P	Manually Reviewed	0		C40H75O10P		C00344		3637		8	40	75	0	10	1	0	0	0	0	0	0	0	0
pg1829Z12Z1613E[h]	Chloroplast	Phosphatidylglycerol (1-(9Z,12Z)-octadecadienoyl,2-(3E)-hexadecenoyl, 18:2(9Z,12Z)/16:1(3E))	C40H73O10P	Manually Reviewed	0		C40H73O10P		C00344		3637		8	40	73	0	10	1	0	0	0	0	0	0	0	0
pg1839Z12Z15Z160[h]	Chloroplast	Phosphatidylglycerol (1-(9Z,12Z,15Z)-octadecatrienoyl,2-hexadecanoyl, 18:3(9Z,12Z,15Z)/16:0)	C40H73O10P	Manually Reviewed	0		C40H73O10P		C00344		3637		8	40	73	0	10	1	0	0	0	0	0	0	0	0
pg1839Z12Z15Z1613E[h]	Chloroplast	Phosphatidylglycerol (1-(9Z,12Z,15Z)-octadecatrienoyl,2-(3E)-hexadecenoyl, 18:3(9Z,12Z,15Z)/16:1(3E))	C40H71O10P	Manually Reviewed	0		C40H71O10P		C00344		3637		8	40	71	0	10	1	0	0	0	0	0	0	0	0
pgp18111Z160	Cytosol	Phosphatidylglycerophosphate (1-(11Z)-octadecenoyl,2-hexadecanoyl, 18:1(11Z)/16:0)	C40H78O13P2	Manually Reviewed	0		C40H78O13P2		C03892		6624		7.1	40	78	0	13	2	0	0	0	0	0	0	0	0
pgp18111Z160[e]	Extra-organism	Phosphatidylglycerophosphate (1-(11Z)-octadecenoyl,2-hexadecanoyl, 18:1(11Z)/16:0)	C40H78O13P2	Manually Reviewed	0		C40H78O13P2		C03892		6624		7	40	78	0	13	2	0	0	0	0	0	0	0	0
pgp18111Z160[h]	Chloroplast	Phosphatidylglycerophosphate (1-(11Z)-octadecenoyl,2-hexadecanoyl, 18:1(11Z)/16:0)	C40H78O13P2	Manually Reviewed	0		C40H78O13P2		C03892		6624		8	40	78	0	13	2	0	0	0	0	0	0	0	0
pgp1819Z160	Cytosol	Phosphatidylglycerophosphate (1-(9Z)-octadecenoyl,2-hexadecanoyl, 18:1(9Z)/16:0)	C40H78O13P2	Manually Reviewed	0		C40H78O13P2		C03892		6624		7.1	40	78	0	13	2	0	0	0	0	0	0	0	0
pgp1819Z160[e]	Extra-organism	Phosphatidylglycerophosphate (1-(9Z)-octadecenoyl,2-hexadecanoyl, 18:1(9Z)/16:0)	C40H78O13P2	Manually Reviewed	0		C40H78O13P2		C03892		6624		7	40	78	0	13	2	0	0	0	0	0	0	0	0
pgp1819Z160[h]	Chloroplast	Phosphatidylglycerophosphate (1-(9Z)-octadecenoyl,2-hexadecanoyl, 18:1(9Z)/16:0)	C40H78O13P2	Manually Reviewed	0		C40H78O13P2		C03892		6624		8	40	78	0	13	2	0	0	0	0	0	0	0	0
phe-L	Cytosol	L-Phenylalanine	C9H11NO2	Completely Reviewed	0	63-91-2	C9H11NO2		C00079	33775	3379	InChI=1S/C9H11NO2/c10-8(9(11)12)6-7-4-2-1-3-5-7/h1-5,8H,6,10H2,(H,11,12)/t8-/m0/s1	7.1	9	11	1	2	0	0	0	0	0	0	0	0	0
phe-L[h]	Chloroplast	L-Phenylalanine	C9H11NO2	Completely Reviewed	0	63-91-2	C9H11NO2		C00079	33775	3379	InChI=1S/C9H11NO2/c10-8(9(11)12)6-7-4-2-1-3-5-7/h1-5,8H,6,10H2,(H,11,12)/t8-/m0/s1	8	9	11	1	2	0	0	0	0	0	0	0	0	0
phe-L[m]	Mitochondria	L-Phenylalanine	C9H11NO2	Completely Reviewed	0	63-91-2	C9H11NO2		C00079	33775	3379	InChI=1S/C9H11NO2/c10-8(9(11)12)6-7-4-2-1-3-5-7/h1-5,8H,6,10H2,(H,11,12)/t8-/m0/s1	7.8	9	11	1	2	0	0	0	0	0	0	0	0	0
pheme	Cytosol	Protoheme	C34H32FeN4O4	Completely Reviewed	2	14875-96-8	C34H32FeN4O4		C00032	33586	3334	InChI=1S/C34H34N4O4.Fe/c1-7-21-17(3)25-13-26-19(5)23(9-11-33(39)40)31(37-26)16-32-24(10-12-34(41)42)20(6)28(38-32)15-30-22(8-2)18(4)27(36-30)14-29(21)35-25;/h7-8,13-16H,1-2,9-12H2,3-6H3,(H4,35,36,37,38,39,40,41,42);/q;+4/p-2	7.1	34	32	4	4	0	0	0	1	0	0	0	0	0
pheme[h]	Chloroplast	Protoheme	C34H32FeN4O4	Completely Reviewed	2	14875-96-8	C34H32FeN4O4		C00032	33586	3334	InChI=1S/C34H34N4O4.Fe/c1-7-21-17(3)25-13-26-19(5)23(9-11-33(39)40)31(37-26)16-32-24(10-12-34(41)42)20(6)28(38-32)15-30-22(8-2)18(4)27(36-30)14-29(21)35-25;/h7-8,13-16H,1-2,9-12H2,3-6H3,(H4,35,36,37,38,39,40,41,42);/q;+4/p-2	8	34	32	4	4	0	0	0	1	0	0	0	0	0
pheme[m]	Mitochondria	Protoheme	C34H32FeN4O4	Completely Reviewed	2	14875-96-8	C34H32FeN4O4		C00032	33586	3334	InChI=1S/C34H34N4O4.Fe/c1-7-21-17(3)25-13-26-19(5)23(9-11-33(39)40)31(37-26)16-32-24(10-12-34(41)42)20(6)28(38-32)15-30-22(8-2)18(4)27(36-30)14-29(21)35-25;/h7-8,13-16H,1-2,9-12H2,3-6H3,(H4,35,36,37,38,39,40,41,42);/q;+4/p-2	7.8	34	32	4	4	0	0	0	1	0	0	0	0	0
phen	Cytosol	Phenol	C6H6O	Completely Reviewed	0		C6H6O		C15584		17396576	InChI=1S/C6H6O/c7-6-4-2-1-3-5-6/h1-5,7H	7.1	6	6	0	1	0	0	0	0	0	0	0	0	0
phetrna[m]	Mitochondria	L-Phenylalanyl-tRNA(Phe)	C9H10NOR	Not Reviewed	1		C9H10NOR		C03511	52796	6321		7.8	9	10	1	1	0	0	0	0	0	0	0	1	0
phom	Cytosol	O-Phospho-L-homoserine	C4H8NO6P	Completely Reviewed	-2		C4H10NO6P		C01102	36811	4336	InChI=1S/C4H10NO6P/c5-3(4(6)7)1-2-11-12(8,9)10/h3H,1-2,5H2,(H,6,7)(H2,8,9,10)/t3-/m0/s1	7.1	4	8	1	6	1	0	0	0	0	0	0	0	0
phom[h]	Chloroplast	O-Phospho-L-homoserine	C4H8NO6P	Completely Reviewed	-2		C4H10NO6P		C01102	36811	4336	InChI=1S/C4H10NO6P/c5-3(4(6)7)1-2-11-12(8,9)10/h3H,1-2,5H2,(H,6,7)(H2,8,9,10)/t3-/m0/s1	8	4	8	1	6	1	0	0	0	0	0	0	0	0
photon298	Cytosol	photon (281 to 306 nm, UVB)		Completely Reviewed	0				C00205				7.1	0	0	0	0	0	0	0	0	0	0	0	0	0
photon437[u]	Thylakoid Lumen	photon (406 to 454 nm, indigo/blue)		Completely Reviewed	0				C00205				8	0	0	0	0	0	0	0	0	0	0	0	0	0
photon438[u]	Thylakoid Lumen	photon (378 to 482 nm, violet/blue)		Completely Reviewed	0				C00205				8	0	0	0	0	0	0	0	0	0	0	0	0	0
photon450[h]	Chloroplast	photon (417 to 472 nm, indigo/blue)		Completely Reviewed	0				C00205				8	0	0	0	0	0	0	0	0	0	0	0	0	0
photon490[s]	Eyespot	photon (451 to 526 nm, blue/green)		Completely Reviewed	0				C00205				8	0	0	0	0	0	0	0	0	0	0	0	0	0
photon646[h]	Chloroplast	photon (608 to 666 nm, orange/red)		Completely Reviewed	0				C00205				8	0	0	0	0	0	0	0	0	0	0	0	0	0
photon673[u]	Thylakoid Lumen	photon (659 to 684 nm, red)		Completely Reviewed	0				C00205				8	0	0	0	0	0	0	0	0	0	0	0	0	0
photon680[u]	Thylakoid Lumen	photon (662 to 691 nm, red)		Completely Reviewed	0				C00205				8	0	0	0	0	0	0	0	0	0	0	0	0	0
photonVis[e]	Extra-organism	photon (380 to 750 nm, visible spectrum)		Completely Reviewed	0				C00205				7	0	0	0	0	0	0	0	0	0	0	0	0	0
phphbda[h]	Chloroplast	Pheophorbide a	C35H34N4O5	Completely Reviewed	-2		C35H36N4O5				5323510	InChI=1S/C35H36N4O5/c1-8-19-15(3)22-12-24-17(5)21(10-11-28(40)41)32(38-24)30-31(35(43)44-7)34(42)29-18(6)25(39-33(29)30)14-27-20(9-2)16(4)23(37-27)13-26(19)36-22/h8,12-14,17,21,31,36-37H,1,9-11H2,2-7H3,(H,40,41)/t17-,21-,31+/m0/s1	8	35	34	4	5	0	0	0	0	0	0	0	0	0
phphtna[u]	Thylakoid Lumen	Pheophytin a	C55H73N4O5	Completely Reviewed	-1		C55H74N4O5		C05797		5351507	InChI=1S/C55H74N4O5/c1-13-39-35(8)42-28-44-37(10)41(24-25-48(60)64-27-26-34(7)23-17-22-33(6)21-16-20-32(5)19-15-18-31(3)4)52(58-44)50-51(55(62)63-12)54(61)49-38(11)45(59-53(49)50)30-47-40(14-2)36(9)43(57-47)29-46(39)56-42/h13,26,28-33,37,41,51,56-57H,1,14-25,27H2,2-12H3/b34-26+,42-28?,43-29?,44-28?,45-30?,46-29?,47-30?,52-50?	8	55	73	4	5	0	0	0	0	0	0	0	0	0
phpyr	Cytosol	Phenylpyruvate	C9H7O3	Completely Reviewed	-1	156-06-9	C9H8O3		C00166	34111	3466	InChI=1S/C9H8O3/c10-8(9(11)12)6-7-4-2-1-3-5-7/h1-5H,6H2,(H,11,12)	7.1	9	7	0	3	0	0	0	0	0	0	0	0	0
phpyr[h]	Chloroplast	Phenylpyruvate	C9H7O3	Completely Reviewed	-1	156-06-9	C9H8O3		C00166	34111	3466	InChI=1S/C9H8O3/c10-8(9(11)12)6-7-4-2-1-3-5-7/h1-5H,6H2,(H,11,12)	8	9	7	0	3	0	0	0	0	0	0	0	0	0
phpyr[m]	Mitochondria	Phenylpyruvate	C9H7O3	Completely Reviewed	-1	156-06-9	C9H8O3		C00166	34111	3466	InChI=1S/C9H8O3/c10-8(9(11)12)6-7-4-2-1-3-5-7/h1-5H,6H2,(H,11,12)	7.8	9	7	0	3	0	0	0	0	0	0	0	0	0
phytfl[h]	Chloroplast	Phytofluene	C40H62	Completely Reviewed	0		C40H62		C05414		7780	InChI=1S/C40H62/c1-33(2)19-13-23-37(7)27-17-31-39(9)29-15-25-35(5)21-11-12-22-36(6)26-16-30-40(10)32-18-28-38(8)24-14-20-34(3)4/h11-12,15,19-22,25,27-30H,13-14,16-18,23-24,26,31-32H2,1-10H3/b12-11+,25-15+,35-21+,36-22+,37-27+,38-28+,39-29+,40-30+	8	40	62	0	0	0	0	0	0	0	0	0	0	0
phyto[h]	Chloroplast	Phytoene	C40H64	Completely Reviewed	0		C40H64		C05413		7779	InChI=1S/C40H64/c1-33(2)19-13-23-37(7)27-17-31-39(9)29-15-25-35(5)21-11-12-22-36(6)26-16-30-40(10)32-18-28-38(8)24-14-20-34(3)4/h11-12,19-22,27-30H,13-18,23-26,31-32H2,1-10H3/b12-11+,35-21+,36-22+,37-27+,38-28+,39-29+,40-30+	8	40	64	0	0	0	0	0	0	0	0	0	0	0
phytol[h]	Chloroplast	Phytol	C20H40O	Completely Reviewed	0	7541-49-3	C20H40O		C01389		4582	InChI=1S/C20H40O/c1-17(2)9-6-10-18(3)11-7-12-19(4)13-8-14-20(5)15-16-21/h15,17-19,21H,6-14,16H2,1-5H3/b20-15+/t18-,19-/m1/s1	8	20	40	0	1	0	0	0	0	0	0	0	0	0
pi	Cytosol	Phosphate	HPO4	Completely Reviewed	-2	14265-44-2	H3PO4		C00009	33499	3311	InChI=1S/H3O4P/c1-5(2,3)4/h(H3,1,2,3,4)	7.1	0	1	0	4	1	0	0	0	0	0	0	0	0
pi[e]	Extra-organism	Phosphate	HPO4	Completely Reviewed	-2	14265-44-2	H3PO4		C00009	33499	3311	InChI=1S/H3O4P/c1-5(2,3)4/h(H3,1,2,3,4)	7	0	1	0	4	1	0	0	0	0	0	0	0	0
pi[f]	Flagellum	Phosphate	HPO4	Completely Reviewed	-2	14265-44-2	H3PO4		C00009	33499	3311	InChI=1S/H3O4P/c1-5(2,3)4/h(H3,1,2,3,4)	7.1	0	1	0	4	1	0	0	0	0	0	0	0	0
pi[h]	Chloroplast	Phosphate	HPO4	Completely Reviewed	-2	14265-44-2	H3PO4		C00009	33499	3311	InChI=1S/H3O4P/c1-5(2,3)4/h(H3,1,2,3,4)	8	0	1	0	4	1	0	0	0	0	0	0	0	0
pi[m]	Mitochondria	Phosphate	HPO4	Completely Reviewed	-2	14265-44-2	H3PO4		C00009	33499	3311	InChI=1S/H3O4P/c1-5(2,3)4/h(H3,1,2,3,4)	7.8	0	1	0	4	1	0	0	0	0	0	0	0	0
pi[n]	Nucleus	Phosphate	HPO4	Completely Reviewed	-2	14265-44-2	H3PO4		C00009	33499	3311	InChI=1S/H3O4P/c1-5(2,3)4/h(H3,1,2,3,4)	7.4	0	1	0	4	1	0	0	0	0	0	0	0	0
pi[x]	Glyoxysome	Phosphate	HPO4	Completely Reviewed	-2	14265-44-2	H3PO4		C00009	33499	3311	InChI=1S/H3O4P/c1-5(2,3)4/h(H3,1,2,3,4)	8.2	0	1	0	4	1	0	0	0	0	0	0	0	0
pmtcoa	Cytosol	Palmitoyl-CoA (n-C16:0CoA)	C37H62N7O17P3S	Completely Reviewed	-4	1763-10-6	C37H66N7O17P3S		C00154	34063	3454	InChI=1S/C37H66N7O17P3S/c1-4-5-6-7-8-9-10-11-12-13-14-15-16-17-28(46)65-21-20-39-27(45)18-19-40-35(49)32(48)37(2,3)23-58-64(55,56)61-63(53,54)57-22-26-31(60-62(50,51)52)30(47)36(59-26)44-25-43-29-33(38)41-24-42-34(29)44/h24-26,30-32,36,47-48H,4-23H2,1-3H3,(H,39,45)(H,40,49)(H,53,54)(H,55,56)(H2,38,41,42)(H2,50,51,52)/t26-,30-,31-,32?,36-/m1/s1	7.1	37	62	7	17	3	1	0	0	0	0	0	0	0
pmtcoa[h]	Chloroplast	Palmitoyl-CoA (n-C16:0CoA)	C37H62N7O17P3S	Completely Reviewed	-4	1763-10-6	C37H66N7O17P3S		C00154	34063	3454	InChI=1S/C37H66N7O17P3S/c1-4-5-6-7-8-9-10-11-12-13-14-15-16-17-28(46)65-21-20-39-27(45)18-19-40-35(49)32(48)37(2,3)23-58-64(55,56)61-63(53,54)57-22-26-31(60-62(50,51)52)30(47)36(59-26)44-25-43-29-33(38)41-24-42-34(29)44/h24-26,30-32,36,47-48H,4-23H2,1-3H3,(H,39,45)(H,40,49)(H,53,54)(H,55,56)(H2,38,41,42)(H2,50,51,52)/t26-,30-,31-,32?,36-/m1/s1	8	37	62	7	17	3	1	0	0	0	0	0	0	0
pmtcoa[m]	Mitochondria	Palmitoyl-CoA (n-C16:0CoA)	C37H62N7O17P3S	Completely Reviewed	-4	1763-10-6	C37H66N7O17P3S		C00154	34063	3454	InChI=1S/C37H66N7O17P3S/c1-4-5-6-7-8-9-10-11-12-13-14-15-16-17-28(46)65-21-20-39-27(45)18-19-40-35(49)32(48)37(2,3)23-58-64(55,56)61-63(53,54)57-22-26-31(60-62(50,51)52)30(47)36(59-26)44-25-43-29-33(38)41-24-42-34(29)44/h24-26,30-32,36,47-48H,4-23H2,1-3H3,(H,39,45)(H,40,49)(H,53,54)(H,55,56)(H2,38,41,42)(H2,50,51,52)/t26-,30-,31-,32?,36-/m1/s1	7.8	37	62	7	17	3	1	0	0	0	0	0	0	0
pmtcoa[s]	Eyespot	Palmitoyl-CoA (n-C16:0CoA)	C37H62N7O17P3S	Completely Reviewed	-4	1763-10-6	C37H66N7O17P3S		C00154	34063	3454	InChI=1S/C37H66N7O17P3S/c1-4-5-6-7-8-9-10-11-12-13-14-15-16-17-28(46)65-21-20-39-27(45)18-19-40-35(49)32(48)37(2,3)23-58-64(55,56)61-63(53,54)57-22-26-31(60-62(50,51)52)30(47)36(59-26)44-25-43-29-33(38)41-24-42-34(29)44/h24-26,30-32,36,47-48H,4-23H2,1-3H3,(H,39,45)(H,40,49)(H,53,54)(H,55,56)(H2,38,41,42)(H2,50,51,52)/t26-,30-,31-,32?,36-/m1/s1	8	37	62	7	17	3	1	0	0	0	0	0	0	0
pmtcoa[x]	Glyoxysome	Palmitoyl-CoA (n-C16:0CoA)	C37H62N7O17P3S	Completely Reviewed	-4	1763-10-6	C37H66N7O17P3S		C00154	34063	3454	InChI=1S/C37H66N7O17P3S/c1-4-5-6-7-8-9-10-11-12-13-14-15-16-17-28(46)65-21-20-39-27(45)18-19-40-35(49)32(48)37(2,3)23-58-64(55,56)61-63(53,54)57-22-26-31(60-62(50,51)52)30(47)36(59-26)44-25-43-29-33(38)41-24-42-34(29)44/h24-26,30-32,36,47-48H,4-23H2,1-3H3,(H,39,45)(H,40,49)(H,53,54)(H,55,56)(H2,38,41,42)(H2,50,51,52)/t26-,30-,31-,32?,36-/m1/s1	8.2	37	62	7	17	3	1	0	0	0	0	0	0	0
pnto-R	Cytosol	(R)-Pantothenate	C9H15NO5	Completely Reviewed	-2	79-83-4	C9H17NO5		C00864	36234	4121	InChI=1S/C9H17NO5/c1-9(2,5-11)7(14)8(15)10-4-3-6(12)13/h7,11,14H,3-5H2,1-2H3,(H,10,15)(H,12,13)/t7-/m0/s1	7.1	9	15	1	5	0	0	0	0	0	0	0	0	0
pnto-R[m]	Mitochondria	(R)-Pantothenate	C9H15NO5	Completely Reviewed	-2	79-83-4	C9H17NO5		C00864	36234	4121	InChI=1S/C9H17NO5/c1-9(2,5-11)7(14)8(15)10-4-3-6(12)13/h7,11,14H,3-5H2,1-2H3,(H,10,15)(H,12,13)/t7-/m0/s1	7.8	9	15	1	5	0	0	0	0	0	0	0	0	0
ppa	Cytosol	Propionate (n-C3:0)	C3H5O2	Completely Reviewed	-1	79-09-4	C3H6O2		C00163	34098	3463	InChI=1S/C3H6O2/c1-2-3(4)5/h2H2,1H3,(H,4,5)	7.1	3	5	0	2	0	0	0	0	0	0	0	0	0
ppa[h]	Chloroplast	Propionate (n-C3:0)	C3H5O2	Completely Reviewed	-1	79-09-4	C3H6O2		C00163	34098	3463	InChI=1S/C3H6O2/c1-2-3(4)5/h2H2,1H3,(H,4,5)	8	3	5	0	2	0	0	0	0	0	0	0	0	0
ppa[m]	Mitochondria	Propionate (n-C3:0)	C3H5O2	Completely Reviewed	-1	79-09-4	C3H6O2		C00163	34098	3463	InChI=1S/C3H6O2/c1-2-3(4)5/h2H2,1H3,(H,4,5)	7.8	3	5	0	2	0	0	0	0	0	0	0	0	0
ppad[m]	Mitochondria	Propionyladenylate	C13H17N5O8P	Completely Reviewed	-1		C13H18N5O8P		C05983		8261	InChI=1S/C13H18N5O8P/c1-2-7(19)26-27(22,23)24-3-6-9(20)10(21)13(25-6)18-5-17-8-11(14)15-4-16-12(8)18/h4-6,9-10,13,20-21H,2-3H2,1H3,(H,22,23)(H2,14,15,16)/t6-,9-,10-,13-/m1/s1	7.8	13	17	5	8	1	0	0	0	0	0	0	0	0
ppap[h]	Chloroplast	Propanoyl phosphate	C3H5O5P	Completely Reviewed	-2		C3H7O5P		C02876	40738	5809	InChI=1S/C3H7O5P/c1-2-3(4)8-9(5,6)7/h2H2,1H3,(H2,5,6,7)	8	3	5	0	5	1	0	0	0	0	0	0	0	0
ppap[m]	Mitochondria	Propanoyl phosphate	C3H5O5P	Completely Reviewed	-2		C3H7O5P		C02876	40738	5809	InChI=1S/C3H7O5P/c1-2-3(4)8-9(5,6)7/h2H2,1H3,(H2,5,6,7)	7.8	3	5	0	5	1	0	0	0	0	0	0	0	0
ppbng[h]	Chloroplast	Porphobilinogen	C10H13N2O4	Completely Reviewed	-1	487-90-1	C10H14N2O4		C00931	36404	4184	InChI=1S/C10H14N2O4/c11-4-8-7(3-10(15)16)6(5-12-8)1-2-9(13)14/h5,12H,1-4,11H2,(H,13,14)(H,15,16)	8	10	13	2	4	0	0	0	0	0	0	0	0	0
ppcoa	Cytosol	Propanoyl-CoA	C24H36N7O17P3S	Completely Reviewed	-4	317-66-8	C24H40N7O17P3S		C00100	33852	3400	InChI=1S/C24H40N7O17P3S/c1-4-15(33)52-8-7-26-14(32)5-6-27-22(36)19(35)24(2,3)10-45-51(42,43)48-50(40,41)44-9-13-18(47-49(37,38)39)17(34)23(46-13)31-12-30-16-20(25)28-11-29-21(16)31/h11-13,17-19,23,34-35H,4-10H2,1-3H3,(H,26,32)(H,27,36)(H,40,41)(H,42,43)(H2,25,28,29)(H2,37,38,39)/t13-,17-,18-,19?,23-/m1/s1	7.1	24	36	7	17	3	1	0	0	0	0	0	0	0
ppcoa[h]	Chloroplast	Propanoyl-CoA	C24H36N7O17P3S	Completely Reviewed	-4	317-66-8	C24H40N7O17P3S		C00100	33852	3400	InChI=1S/C24H40N7O17P3S/c1-4-15(33)52-8-7-26-14(32)5-6-27-22(36)19(35)24(2,3)10-45-51(42,43)48-50(40,41)44-9-13-18(47-49(37,38)39)17(34)23(46-13)31-12-30-16-20(25)28-11-29-21(16)31/h11-13,17-19,23,34-35H,4-10H2,1-3H3,(H,26,32)(H,27,36)(H,40,41)(H,42,43)(H2,25,28,29)(H2,37,38,39)/t13-,17-,18-,19?,23-/m1/s1	8	24	36	7	17	3	1	0	0	0	0	0	0	0
ppcoa[m]	Mitochondria	Propanoyl-CoA	C24H36N7O17P3S	Completely Reviewed	-4	317-66-8	C24H40N7O17P3S		C00100	33852	3400	InChI=1S/C24H40N7O17P3S/c1-4-15(33)52-8-7-26-14(32)5-6-27-22(36)19(35)24(2,3)10-45-51(42,43)48-50(40,41)44-9-13-18(47-49(37,38)39)17(34)23(46-13)31-12-30-16-20(25)28-11-29-21(16)31/h11-13,17-19,23,34-35H,4-10H2,1-3H3,(H,26,32)(H,27,36)(H,40,41)(H,42,43)(H2,25,28,29)(H2,37,38,39)/t13-,17-,18-,19?,23-/m1/s1	7.8	24	36	7	17	3	1	0	0	0	0	0	0	0
ppcoa[n]	Nucleus	Propanoyl-CoA	C24H36N7O17P3S	Completely Reviewed	-4	317-66-8	C24H40N7O17P3S		C00100	33852	3400	InChI=1S/C24H40N7O17P3S/c1-4-15(33)52-8-7-26-14(32)5-6-27-22(36)19(35)24(2,3)10-45-51(42,43)48-50(40,41)44-9-13-18(47-49(37,38)39)17(34)23(46-13)31-12-30-16-20(25)28-11-29-21(16)31/h11-13,17-19,23,34-35H,4-10H2,1-3H3,(H,26,32)(H,27,36)(H,40,41)(H,42,43)(H2,25,28,29)(H2,37,38,39)/t13-,17-,18-,19?,23-/m1/s1	7.4	24	36	7	17	3	1	0	0	0	0	0	0	0
ppgpp	Cytosol	Guanosine 3',5'-bis(diphosphate)	C10H11N5O17P4	Completely Reviewed	-6		C10H17N5O17P4		C01228	37137	4450	InChI=1S/C10H17N5O17P4/c11-10-13-7-4(8(17)14-10)12-2-15(7)9-5(16)6(30-36(26,27)32-34(21,22)23)3(29-9)1-28-35(24,25)31-33(18,19)20/h2-3,5-6,9,16H,1H2,(H,24,25)(H,26,27)(H2,18,19,20)(H2,21,22,23)(H3,11,13,14,17)/t3-,5-,6-,9-/m1/s1	7.1	10	11	5	17	4	0	0	0	0	0	0	0	0
pphn	Cytosol	Prephenate	C10H8O6	Completely Reviewed	-2	126-49-8	C10H10O6		C00254	34406	3553	InChI=1S/C10H10O6/c11-6-1-3-10(4-2-6,9(15)16)5-7(12)8(13)14/h1-4,6,11H,5H2,(H,13,14)(H,15,16)	7.1	10	8	0	6	0	0	0	0	0	0	0	0	0
pphn[h]	Chloroplast	Prephenate	C10H8O6	Completely Reviewed	-2	126-49-8	C10H10O6		C00254	34406	3553	InChI=1S/C10H10O6/c11-6-1-3-10(4-2-6,9(15)16)5-7(12)8(13)14/h1-4,6,11H,5H2,(H,13,14)(H,15,16)	8	10	8	0	6	0	0	0	0	0	0	0	0	0
ppi	Cytosol	Diphosphate	P2HO7	Completely Reviewed	-3	206975	P2H4O7		C00013	33511	3315	InChI=1S/H4O7P2/c1-8(2,3)7-9(4,5)6/h(H2,1,2,3)(H2,4,5,6)	7.1	0	1	0	7	2	0	0	0	0	0	0	0	0
ppi[h]	Chloroplast	Diphosphate	P2O7	Completely Reviewed	-4	206975	P2H4O7		C00013	33511	3315	InChI=1S/H4O7P2/c1-8(2,3)7-9(4,5)6/h(H2,1,2,3)(H2,4,5,6)	8	0	0	0	7	2	0	0	0	0	0	0	0	0
ppi[m]	Mitochondria	Diphosphate	P2O7	Completely Reviewed	-4	206975	P2H4O7		C00013	33511	3315	InChI=1S/H4O7P2/c1-8(2,3)7-9(4,5)6/h(H2,1,2,3)(H2,4,5,6)	7.8	0	0	0	7	2	0	0	0	0	0	0	0	0
ppi[n]	Nucleus	Diphosphate	P2HO7	Completely Reviewed	-3	206975	P2H4O7		C00013	33511	3315	InChI=1S/H4O7P2/c1-8(2,3)7-9(4,5)6/h(H2,1,2,3)(H2,4,5,6)	7.4	0	1	0	7	2	0	0	0	0	0	0	0	0
ppi[u]	Thylakoid Lumen	Diphosphate	P2O7	Completely Reviewed	-4	206975	P2H4O7		C00013	33511	3315	InChI=1S/H4O7P2/c1-8(2,3)7-9(4,5)6/h(H2,1,2,3)(H2,4,5,6)	8	0	0	0	7	2	0	0	0	0	0	0	0	0
ppp9[h]	Chloroplast	Protoporphyrin IX	C34H32N4O4	Completely Reviewed	-2	553-12-8	C34H34N4O4		C02191	39293	5261	InChI=1S/C34H34N4O4/c1-7-21-17(3)25-13-26-19(5)23(9-11-33(39)40)31(37-26)16-32-24(10-12-34(41)42)20(6)28(38-32)15-30-22(8-2)18(4)27(36-30)14-29(21)35-25/h7-8,13-16,35-36H,1-2,9-12H2,3-6H3,(H,39,40)(H,41,42)	8	34	32	4	4	0	0	0	0	0	0	0	0	0
pppg9[h]	Chloroplast	Protoporphyrinogen IX	C34H38N4O4	Completely Reviewed	-2		C34H40N4O4		C01079	36764	4317	InChI=1S/C34H40N4O4/c1-7-21-17(3)25-13-26-19(5)23(9-11-33(39)40)31(37-26)16-32-24(10-12-34(41)42)20(6)28(38-32)15-30-22(8-2)18(4)27(36-30)14-29(21)35-25/h7-8,35-38H,1-2,9-16H2,3-6H3,(H,39,40)(H,41,42)	8	34	38	4	4	0	0	0	0	0	0	0	0	0
pq[h]	Chloroplast	oxidized plastoquinone	C13H16O2	Completely Reviewed	0		C13H16O2		C16694		51091016	InChI=1S/C13H16O2/c1-8(2)5-6-11-7-12(14)9(3)10(4)13(11)15/h5,7H,6H2,1-4H3	8	13	16	0	2	0	0	0	0	0	0	0	0	0
pq[u]	Thylakoid Lumen	oxidized plastoquinone	C13H16O2	Completely Reviewed	0		C13H16O2		C16694		51091016	InChI=1S/C13H16O2/c1-8(2)5-6-11-7-12(14)9(3)10(4)13(11)15/h5,7H,6H2,1-4H3	8	13	16	0	2	0	0	0	0	0	0	0	0	0
pqh2[h]	Chloroplast	reduced plastoquinone	C13H18O2	Completely Reviewed	0		C13H18O2		C02185		5256	InChI=1S/C13H18O2/c1-8(2)5-6-11-7-12(14)9(3)10(4)13(11)15/h5,7,14-15H,6H2,1-4H3	8	13	18	0	2	0	0	0	0	0	0	0	0	0
pqh2[u]	Thylakoid Lumen	reduced plastoquinone	C13H18O2	Completely Reviewed	0		C13H18O2		C02185		5256	InChI=1S/C13H18O2/c1-8(2)5-6-11-7-12(14)9(3)10(4)13(11)15/h5,7,14-15H,6H2,1-4H3	8	13	18	0	2	0	0	0	0	0	0	0	0	0
pqqox[x]	Glyoxysome	PQQ (Pyrroloquinoline-quinone) oxidized form	C14H3N2O8	Completely Reviewed	-3	72909-34-3	C14H6N2O8		C00113		3413	InChI=1S/C14H6N2O8/c17-10-4-2-6(14(23)24)15-8(4)7-3(12(19)20)1-5(13(21)22)16-9(7)11(10)18/h1-2,15H,(H,19,20)(H,21,22)(H,23,24)	8.2	14	3	2	8	0	0	0	0	0	0	0	0	0
pqqrd[x]	Glyoxysome	PQQ (pyrroloquinoline-quinone) reduced form	C14H4N2O8	Completely Reviewed	-4		C14H8N2O8		C01359		4562	InChI=1S/C14H8N2O8/c17-10-4-2-6(14(23)24)15-8(4)7-3(12(19)20)1-5(13(21)22)16-9(7)11(10)18/h1-2,15-16,19-20H,(H,21,22)(H,23,24)	8.2	14	4	2	8	0	0	0	0	0	0	0	0	0
pram	Cytosol	5-Phospho-beta-D-ribosylamine	C5H11NO7P	Completely Reviewed	-1		C5H12NO7P		C03090	41182	5988	InChI=1S/C5H12NO7P/c6-5-4(8)3(7)2(13-5)1-12-14(9,10)11/h2-5,7-8H,1,6H2,(H2,9,10,11)/t2-,3-,4-,5-/m1/s1	7.1	5	11	1	7	1	0	0	0	0	0	0	0	0
pram[h]	Chloroplast	5-Phospho-beta-D-ribosylamine	C5H10NO7P	Completely Reviewed	-2		C5H12NO7P		C03090	41182	5988	InChI=1S/C5H12NO7P/c6-5-4(8)3(7)2(13-5)1-12-14(9,10)11/h2-5,7-8H,1,6H2,(H2,9,10,11)/t2-,3-,4-,5-/m1/s1	8	5	10	1	7	1	0	0	0	0	0	0	0	0
pran[h]	Chloroplast	N-(5-Phospho-D-ribosyl)anthranilate	C12H13NO9P	Completely Reviewed	-3		C12H16NO9P		C04302	43555	6961	InChI=1S/C12H16NO9P/c14-9-8(5-21-23(18,19)20)22-11(10(9)15)13-7-4-2-1-3-6(7)12(16)17/h1-4,8-11,13-15H,5H2,(H,16,17)(H2,18,19,20)/t8-,9-,10-,11-/m1/s1	8	12	13	1	9	1	0	0	0	0	0	0	0	0
prbamp	Cytosol	1-(5-Phosphoribosyl)-AMP	C15H19N5O14P2	Completely Reviewed	-4		C15H23N5O14P2		C02741	42711	5701	InChI=1S/C15H23N5O14P2/c16-12-7-13(18-4-19(12)14-10(23)8(21)5(33-14)1-31-35(25,26)27)20(3-17-7)15-11(24)9(22)6(34-15)2-32-36(28,29)30/h3-6,8-11,14-16,21-24H,1-2H2,(H2,25,26,27)(H2,28,29,30)/t5-,6-,8-,9-,10-,11-,14-,15-/m1/s1	7.1	15	19	5	14	2	0	0	0	0	0	0	0	0
prbamp[h]	Chloroplast	1-(5-Phosphoribosyl)-AMP	C15H19N5O14P2	Completely Reviewed	-4		C15H23N5O14P2		C02741	42711	5701	InChI=1S/C15H23N5O14P2/c16-12-7-13(18-4-19(12)14-10(23)8(21)5(33-14)1-31-35(25,26)27)20(3-17-7)15-11(24)9(22)6(34-15)2-32-36(28,29)30/h3-6,8-11,14-16,21-24H,1-2H2,(H2,25,26,27)(H2,28,29,30)/t5-,6-,8-,9-,10-,11-,14-,15-/m1/s1	8	15	19	5	14	2	0	0	0	0	0	0	0	0
prbatp	Cytosol	1-(5-Phosphoribosyl)-ATP	C15H19N5O20P4	Completely Reviewed	-6		C15H25N5O20P4		C02739	40470	5699	InChI=1S/C15H25N5O20P4/c16-12-7-13(18-4-19(12)14-10(23)8(21)5(37-14)1-35-41(25,26)27)20(3-17-7)15-11(24)9(22)6(38-15)2-36-43(31,32)40-44(33,34)39-42(28,29)30/h3-6,8-11,14-16,21-24H,1-2H2,(H,31,32)(H,33,34)(H2,25,26,27)(H2,28,29,30)/t5-,6-,8-,9-,10-,11-,14-,15-/m1/s1	7.1	15	19	5	20	4	0	0	0	0	0	0	0	0
prbatp[h]	Chloroplast	1-(5-Phosphoribosyl)-ATP	C15H21N5O20P4	Completely Reviewed	-4		C15H25N5O20P4		C02739	40470	5699	InChI=1S/C15H25N5O20P4/c16-12-7-13(18-4-19(12)14-10(23)8(21)5(37-14)1-35-41(25,26)27)20(3-17-7)15-11(24)9(22)6(38-15)2-36-43(31,32)40-44(33,34)39-42(28,29)30/h3-6,8-11,14-16,21-24H,1-2H2,(H,31,32)(H,33,34)(H2,25,26,27)(H2,28,29,30)/t5-,6-,8-,9-,10-,11-,14-,15-/m1/s1	8	15	21	5	20	4	0	0	0	0	0	0	0	0
prfp	Cytosol	1-(5-Phosphoribosyl)-5-[(5-phosphoribosylamino)methylideneamino]imidazole-4-carboxamide	C15H21N5O15P2	Completely Reviewed	-4		C15H25N5O15P2		C04896	44846	7447	InChI=1S/C15H25N5O15P2/c16-12(25)7-13(17-3-18-14-10(23)8(21)5(34-14)1-32-36(26,27)28)20(4-19-7)15-11(24)9(22)6(35-15)2-33-37(29,30)31/h3-6,8-11,14-15,21-24H,1-2H2,(H2,16,25)(H,17,18)(H2,26,27,28)(H2,29,30,31)/t5-,6-,8-,9-,10-,11-,14-,15-/m1/s1	7.1	15	21	5	15	2	0	0	0	0	0	0	0	0
prfp[h]	Chloroplast	1-(5-Phosphoribosyl)-5-[(5-phosphoribosylamino)methylideneamino]imidazole-4-carboxamide	C15H21N5O15P2	Completely Reviewed	-4		C15H25N5O15P2		C04896	44846	7447	InChI=1S/C15H25N5O15P2/c16-12(25)7-13(17-3-18-14-10(23)8(21)5(34-14)1-32-36(26,27)28)20(4-19-7)15-11(24)9(22)6(35-15)2-33-37(29,30)31/h3-6,8-11,14-15,21-24H,1-2H2,(H2,16,25)(H,17,18)(H2,26,27,28)(H2,29,30,31)/t5-,6-,8-,9-,10-,11-,14-,15-/m1/s1	8	15	21	5	15	2	0	0	0	0	0	0	0	0
prlp	Cytosol	5-[(5-phospho-1-deoxyribulos-1-ylamino)methylideneamino]-1-(5-phosphoribosyl)imidazole-4-carboxamide	C15H21N5O15P2	Completely Reviewed	-4		C15H25N5O15P2		C04916	44913	7464	InChI=1S/C15H25N5O15P2/c16-13(26)9-14(18-4-17-1-6(21)10(23)7(22)2-33-36(27,28)29)20(5-19-9)15-12(25)11(24)8(35-15)3-34-37(30,31)32/h4-5,7-8,10-12,15,22-25H,1-3H2,(H2,16,26)(H,17,18)(H2,27,28,29)(H2,30,31,32)/t7-,8-,10+,11-,12-,15-/m1/s1	7.1	15	21	5	15	2	0	0	0	0	0	0	0	0
prlp[h]	Chloroplast	5-[(5-phospho-1-deoxyribulos-1-ylamino)methylideneamino]-1-(5-phosphoribosyl)imidazole-4-carboxamide	C15H21N5O15P2	Completely Reviewed	-4		C15H25N5O15P2		C04916	44913	7464	InChI=1S/C15H25N5O15P2/c16-13(26)9-14(18-4-17-1-6(21)10(23)7(22)2-33-36(27,28)29)20(5-19-9)15-12(25)11(24)8(35-15)3-34-37(30,31)32/h4-5,7-8,10-12,15,22-25H,1-3H2,(H2,16,26)(H,17,18)(H2,27,28,29)(H2,30,31,32)/t7-,8-,10+,11-,12-,15-/m1/s1	8	15	21	5	15	2	0	0	0	0	0	0	0	0
pro-L	Cytosol	L-Proline	C5H9NO2	Completely Reviewed	0	147-85-3	C5H9NO2		C00148	34042	3448	InChI=1S/C5H9NO2/c7-5(8)4-2-1-3-6-4/h4,6H,1-3H2,(H,7,8)/t4-/m0/s1	7.1	5	9	1	2	0	0	0	0	0	0	0	0	0
pro-L[m]	Mitochondria	L-Proline	C5H9NO2	Completely Reviewed	0	147-85-3	C5H9NO2		C00148	34042	3448	InChI=1S/C5H9NO2/c7-5(8)4-2-1-3-6-4/h4,6H,1-3H2,(H,7,8)/t4-/m0/s1	7.8	5	9	1	2	0	0	0	0	0	0	0	0	0
protds[h]	Chloroplast	Protein disulfide	C7H9N3O3S2R2	Manually Reviewed	0		C7H9N3O3S2R2		C02582		5577		8	7	9	3	3	0	2	0	0	0	0	0	2	0
protdt[h]	Chloroplast	Protein dithiol	C7H11N3O3S2R2	Manually Reviewed	0		C7H11N3O3S2R2		C02315		5369		8	7	11	3	3	0	2	0	0	0	0	0	2	0
protrna	Cytosol	L-Prolyl-tRNA(Pro)	C5H8NOR	Not Reviewed	1		C5H8NOR		C02702	52769	5665		7.1	5	8	1	1	0	0	0	0	0	0	0	1	0
prpncoa	Cytosol	Propenoyl-CoA	C24H34N7O17P3S	Completely Reviewed	-4		C24H38N7O17P3S		C00894	36320	4150	InChI=1S/C24H38N7O17P3S/c1-4-15(33)52-8-7-26-14(32)5-6-27-22(36)19(35)24(2,3)10-45-51(42,43)48-50(40,41)44-9-13-18(47-49(37,38)39)17(34)23(46-13)31-12-30-16-20(25)28-11-29-21(16)31/h4,11-13,17-19,23,34-35H,1,5-10H2,2-3H3,(H,26,32)(H,27,36)(H,40,41)(H,42,43)(H2,25,28,29)(H2,37,38,39)/t13-,17-,18-,19?,23-/m1/s1	7.1	24	34	7	17	3	1	0	0	0	0	0	0	0
prpncoa[m]	Mitochondria	Propenoyl-CoA	C24H34N7O17P3S	Completely Reviewed	-4		C24H38N7O17P3S		C00894	36320	4150	InChI=1S/C24H38N7O17P3S/c1-4-15(33)52-8-7-26-14(32)5-6-27-22(36)19(35)24(2,3)10-45-51(42,43)48-50(40,41)44-9-13-18(47-49(37,38)39)17(34)23(46-13)31-12-30-16-20(25)28-11-29-21(16)31/h4,11-13,17-19,23,34-35H,1,5-10H2,2-3H3,(H,26,32)(H,27,36)(H,40,41)(H,42,43)(H2,25,28,29)(H2,37,38,39)/t13-,17-,18-,19?,23-/m1/s1	7.8	24	34	7	17	3	1	0	0	0	0	0	0	0
prpncoa[n]	Nucleus	Propenoyl-CoA	C24H34N7O17P3S	Completely Reviewed	-4		C24H38N7O17P3S		C00894	36320	4150	InChI=1S/C24H38N7O17P3S/c1-4-15(33)52-8-7-26-14(32)5-6-27-22(36)19(35)24(2,3)10-45-51(42,43)48-50(40,41)44-9-13-18(47-49(37,38)39)17(34)23(46-13)31-12-30-16-20(25)28-11-29-21(16)31/h4,11-13,17-19,23,34-35H,1,5-10H2,2-3H3,(H,26,32)(H,27,36)(H,40,41)(H,42,43)(H2,25,28,29)(H2,37,38,39)/t13-,17-,18-,19?,23-/m1/s1	7.4	24	34	7	17	3	1	0	0	0	0	0	0	0
prpp	Cytosol	5-Phospho-alpha-D-ribose 1-diphosphate	C5H8O14P3	Completely Reviewed	-5		C5H13O14P3		C00119	33926	3419	InChI=1S/C5H13O14P3/c6-3-2(1-16-20(8,9)10)17-5(4(3)7)18-22(14,15)19-21(11,12)13/h2-7H,1H2,(H,14,15)(H2,8,9,10)(H2,11,12,13)/t2-,3-,4-,5-/m1/s1	7.1	5	8	0	14	3	0	0	0	0	0	0	0	0
prpp[h]	Chloroplast	5-Phospho-alpha-D-ribose 1-diphosphate	C5H8O14P3	Completely Reviewed	-5		C5H13O14P3		C00119	33926	3419	InChI=1S/C5H13O14P3/c6-3-2(1-16-20(8,9)10)17-5(4(3)7)18-22(14,15)19-21(11,12)13/h2-7H,1H2,(H,14,15)(H2,8,9,10)(H2,11,12,13)/t2-,3-,4-,5-/m1/s1	8	5	8	0	14	3	0	0	0	0	0	0	0	0
pser-L[h]	Chloroplast	O-Phospho-L-serine	C3H6NO6P	Completely Reviewed	-2	407-41-0	C3H8NO6P		C01005	36594	4251	InChI=1S/C3H8NO6P/c4-2(3(5)6)1-10-11(7,8)9/h2H,1,4H2,(H,5,6)(H2,7,8,9)/t2-/m0/s1	8	3	6	1	6	1	0	0	0	0	0	0	0	0
psphings	Cytosol	Phytosphingosine	C18H40NO3	Completely Reviewed	1	554-62-1	C18H39NO3		C12144	1453327	14291	InChI=1S/C18H39NO3/c1-2-3-4-5-6-7-8-9-10-11-12-13-14-17(21)18(22)16(19)15-20/h16-18,20-22H,2-15,19H2,1H3/t16-,17+,18-/m0/s1	7.1	18	40	1	3	0	0	0	0	0	0	0	0	0
psqldp	Cytosol	Presqualene diphosphate	C30H49O7P2	Completely Reviewed	-3		C30H52O7P2		C03428		6255	InChI=1S/C30H52O7P2/c1-23(2)13-9-15-25(5)17-11-18-27(7)21-28-29(22-36-39(34,35)37-38(31,32)33)30(28,8)20-12-19-26(6)16-10-14-24(3)4/h13-14,17,19,21,28-29H,9-12,15-16,18,20,22H2,1-8H3,(H,34,35)(H2,31,32,33)/b25-17+,26-19+,27-21+/t28-,29-,30-/m1/s1	7.1	30	49	0	7	2	0	0	0	0	0	0	0	0
ptrc	Cytosol	Putrescine	C4H14N2	Completely Reviewed	2	110-60-1	C4H12N2		C00134	33980	3434	InChI=1S/C4H12N2/c5-3-1-2-4-6/h1-6H2	7.1	4	14	2	0	0	0	0	0	0	0	0	0	0
ptrc[h]	Chloroplast	Putrescine	C4H14N2	Completely Reviewed	2	110-60-1	C4H12N2		C00134	33980	3434	InChI=1S/C4H12N2/c5-3-1-2-4-6/h1-6H2	8	4	14	2	0	0	0	0	0	0	0	0	0	0
ptrc[m]	Mitochondria	Putrescine	C4H14N2	Completely Reviewed	2	110-60-1	C4H12N2		C00134	33980	3434	InChI=1S/C4H12N2/c5-3-1-2-4-6/h1-6H2	7.8	4	14	2	0	0	0	0	0	0	0	0	0	0
ptth	Cytosol	Pantetheine	C11H21N2O4S	Completely Reviewed	-1	496-65-1	C11H22N2O4S		C00831	36144	4089	InChI=1S/C11H22N2O4S/c1-11(2,7-14)9(16)10(17)13-4-3-8(15)12-5-6-18/h9,14,16,18H,3-7H2,1-2H3,(H,12,15)(H,13,17)/t9-/m0/s1	7.1	11	21	2	4	0	1	0	0	0	0	0	0	0
pyam5p	Cytosol	Pyridoxamine phosphate	C8H12N2O5P	Completely Reviewed	-1	529-96-4	C8H13N2O5P		C00647	35609	3919	InChI=1S/C8H13N2O5P/c1-5-8(11)7(2-9)6(3-10-5)4-15-16(12,13)14/h3,11H,2,4,9H2,1H3,(H2,12,13,14)	7.1	8	12	2	5	1	0	0	0	0	0	0	0	0
pydam	Cytosol	Pyridoxamine	C8H13N2O2	Completely Reviewed	1	85-87-0	C8H12N2O2		C00534	35277	3816	InChI=1S/C8H12N2O2/c1-5-8(12)7(2-9)6(4-11)3-10-5/h3,11-12H,2,4,9H2,1H3	7.1	8	13	2	2	0	0	0	0	0	0	0	0	0
pydx	Cytosol	Pyridoxal	C8H9NO3	Completely Reviewed	0	66-72-8	C8H9NO3		C00250	34393	3549	InChI=1S/C8H9NO3/c1-5-8(12)7(4-11)6(3-10)2-9-5/h2,4,10,12H,3H2,1H3	7.1	8	9	1	3	0	0	0	0	0	0	0	0	0
pydx5p	Cytosol	Pyridoxal phosphate	C8H8NO6P	Completely Reviewed	-2	54-47-7	C8H10NO6P		C00018	33526	3320	InChI=1S/C8H10NO6P/c1-5-8(11)7(3-10)6(2-9-5)4-15-16(12,13)14/h2-3,11H,4H2,1H3,(H2,12,13,14)	7.1	8	8	1	6	1	0	0	0	0	0	0	0	0
pydxn	Cytosol	Pyridoxine	C8H11NO3	Completely Reviewed	0	65-23-6	C8H11NO3		C00314	34590	3608	InChI=1S/C8H11NO3/c1-5-8(12)7(4-11)6(3-10)2-9-5/h2,10-12H,3-4H2,1H3	7.1	8	11	1	3	0	0	0	0	0	0	0	0	0
pyphphbda[h]	Chloroplast	Pyropheophorbide a	C33H33N4O3	Completely Reviewed	-1		C33H34N4O3				5489042	InChI=1S/C33H34N4O3/c1-7-19-15(3)23-12-25-17(5)21(9-10-30(39)40)32(36-25)22-11-29(38)31-18(6)26(37-33(22)31)14-28-20(8-2)16(4)24(35-28)13-27(19)34-23/h7,12-14,17,21,34-35H,1,8-11H2,2-6H3,(H,39,40)/t17-,21-/m0/s1	8	33	33	4	3	0	0	0	0	0	0	0	0	0
pyphphbda[n]	Nucleus	Pyropheophorbide a	C33H33N4O3	Completely Reviewed	-1		C33H34N4O3				5489042	InChI=1S/C33H34N4O3/c1-7-19-15(3)23-12-25-17(5)21(9-10-30(39)40)32(36-25)22-11-29(38)31-18(6)26(37-33(22)31)14-28-20(8-2)16(4)24(35-28)13-27(19)34-23/h7,12-14,17,21,34-35H,1,8-11H2,2-6H3,(H,39,40)/t17-,21-/m0/s1	8	33	33	4	3	0	0	0	0	0	0	0	0	0
pyr	Cytosol	Pyruvate	C3H3O3	Completely Reviewed	-1	127-17-3	C3H4O3		C00022	33546	3324	InChI=1S/C3H4O3/c1-2(4)3(5)6/h1H3,(H,5,6)	7.1	3	3	0	3	0	0	0	0	0	0	0	0	0
pyr[f]	Flagellum	Pyruvate	C3H3O3	Completely Reviewed	-1	127-17-3	C3H4O3		C00022	33546	3324	InChI=1S/C3H4O3/c1-2(4)3(5)6/h1H3,(H,5,6)	7.1	3	3	0	3	0	0	0	0	0	0	0	0	0
pyr[h]	Chloroplast	Pyruvate	C3H3O3	Completely Reviewed	-1	127-17-3	C3H4O3		C00022	33546	3324	InChI=1S/C3H4O3/c1-2(4)3(5)6/h1H3,(H,5,6)	8	3	3	0	3	0	0	0	0	0	0	0	0	0
pyr[m]	Mitochondria	Pyruvate	C3H3O3	Completely Reviewed	-1	127-17-3	C3H4O3		C00022	33546	3324	InChI=1S/C3H4O3/c1-2(4)3(5)6/h1H3,(H,5,6)	7.8	3	3	0	3	0	0	0	0	0	0	0	0	0
pyr[x]	Glyoxysome	Pyruvate	C3H3O3	Completely Reviewed	-1	127-17-3	C3H4O3		C00022	33546	3324	InChI=1S/C3H4O3/c1-2(4)3(5)6/h1H3,(H,5,6)	8.2	3	3	0	3	0	0	0	0	0	0	0	0	0
q8[m]	Mitochondria	Ubiquinone	C49H74O4	Manually Reviewed	0	1339-63-5	C49H74O4		C00399	1438260	3689		7.8	49	74	0	4	0	0	0	0	0	0	0	0	0
q8h2[m]	Mitochondria	Ubiquinol	C49H76O4	Manually Reviewed	0	56275-39-9	C49H76O4		C00390	1438261	3680		7.8	49	76	0	4	0	0	0	0	0	0	0	0	0
r1p	Cytosol	alpha-D-Ribose 1-phosphate	C5H9O8P	Completely Reviewed	-2	58459-37-3	C5H11O8P		C00620	34994	3894	InChI=1S/C5H11O8P/c6-1-2-3(7)4(8)5(12-2)13-14(9,10)11/h2-8H,1H2,(H2,9,10,11)/t2-,3-,4-,5-/m1/s1	7.1	5	9	0	8	1	0	0	0	0	0	0	0	0
r1p[h]	Chloroplast	alpha-D-Ribose 1-phosphate	C5H9O8P	Completely Reviewed	-2	58459-37-3	C5H11O8P		C00620	34994	3894	InChI=1S/C5H11O8P/c6-1-2-3(7)4(8)5(12-2)13-14(9,10)11/h2-8H,1H2,(H2,9,10,11)/t2-,3-,4-,5-/m1/s1	8	5	9	0	8	1	0	0	0	0	0	0	0	0
r5p	Cytosol	alpha-D-Ribose 5-phosphate	C5H9O8P	Completely Reviewed	-2	4300-28-1	C5H11O8P		C00117	42420	3417	InChI=1S/C5H11O8P/c6-3-2(1-12-14(9,10)11)13-5(8)4(3)7/h2-8H,1H2,(H2,9,10,11)/t2-,3-,4-,5?/m1/s1	7.1	5	9	0	8	1	0	0	0	0	0	0	0	0
r5p[h]	Chloroplast	alpha-D-Ribose 5-phosphate	C5H9O8P	Completely Reviewed	-2	4300-28-1	C5H11O8P		C00117	42420	3417	InChI=1S/C5H11O8P/c6-3-2(1-12-14(9,10)11)13-5(8)4(3)7/h2-8H,1H2,(H2,9,10,11)/t2-,3-,4-,5?/m1/s1	8	5	9	0	8	1	0	0	0	0	0	0	0	0
raffin	Cytosol	Raffinose	C18H32O16	Completely Reviewed	0	512-69-6	C18H32O16		C00492	35138	3775	InChI=1S/C18H32O16/c19-1-5-8(22)11(25)13(27)16(31-5)30-3-7-9(23)12(26)14(28)17(32-7)34-18(4-21)15(29)10(24)6(2-20)33-18/h5-17,19-29H,1-4H2/t5-,6-,7-,8+,9-,10-,11+,12+,13-,14-,15+,16+,17-,18+/m1/s1	7.1	18	32	0	16	0	0	0	0	0	0	0	0	0
raffin[h]	Chloroplast	Raffinose	C18H32O16	Completely Reviewed	0	512-69-6	C18H32O16		C00492	35138	3775	InChI=1S/C18H32O16/c19-1-5-8(22)11(25)13(27)16(31-5)30-3-7-9(23)12(26)14(28)17(32-7)34-18(4-21)15(29)10(24)6(2-20)33-18/h5-17,19-29H,1-4H2/t5-,6-,7-,8+,9-,10-,11+,12+,13-,14-,15+,16+,17-,18+/m1/s1	8	18	32	0	16	0	0	0	0	0	0	0	0	0
rb15bp[h]	Chloroplast	D-Ribulose 1,5-bisphosphate	C5H8O11P2	Completely Reviewed	-4	24218-00-6	C5H12O11P2		C01182	37014	4409	InChI=1S/C5H12O11P2/c6-3(1-15-17(9,10)11)5(8)4(7)2-16-18(12,13)14/h3,5-6,8H,1-2H2,(H2,9,10,11)(H2,12,13,14)	8	5	8	0	11	2	0	0	0	0	0	0	0	0
rdmbzi	Cytosol	N1-(alpha-D-ribosyl)-5,6-dimethylbenzimidazole	C14H18N2O4	Completely Reviewed	0	132-13-8	C14H18N2O4		C05775	46474	8070	InChI=1S/C14H18N2O4/c1-7-3-9-10(4-8(7)2)16(6-15-9)14-13(19)12(18)11(5-17)20-14/h3-4,6,11-14,17-19H,5H2,1-2H3/t11-,12?,13?,14+/m1/s1	7.1	14	18	2	4	0	0	0	0	0	0	0	0	0
retac[s]	Eyespot	all-trans-Retinyl acetate	C22H32O2	Manually Reviewed	0		C22H32O2		C02075		5161		8	22	32	0	2	0	0	0	0	0	0	0	0	0
retinal[h]	Chloroplast	all-trans-Retinal	C20H28O	Completely Reviewed	0	116-31-4	C20H28O		C00376	34795	3666	InChI=1S/C20H28O/c1-16(8-6-9-17(2)13-15-21)11-12-19-18(3)10-7-14-20(19,4)5/h6,8-9,11-13,15H,7,10,14H2,1-5H3/b9-6+,12-11+,16-8+,17-13+	8	20	28	0	1	0	0	0	0	0	0	0	0	0
retinal[s]	Eyespot	all-trans-Retinal	C20H28O	Completely Reviewed	0	116-31-4	C20H28O		C00376	34795	3666	InChI=1S/C20H28O/c1-16(8-6-9-17(2)13-15-21)11-12-19-18(3)10-7-14-20(19,4)5/h6,8-9,11-13,15H,7,10,14H2,1-5H3/b9-6+,12-11+,16-8+,17-13+	8	20	28	0	1	0	0	0	0	0	0	0	0	0
retinal-11-cis[s]	Eyespot	11-cis-Retinal	C20H28O	Completely Reviewed	0		C20H28O		C02110	2265510	5192	InChI=1S/C20H28O/c1-16(8-6-9-17(2)13-15-21)11-12-19-18(3)10-7-14-20(19,4)5/h6,8-9,11-13,15H,7,10,14H2,1-5H3/b9-6-,12-11+,16-8+,17-13+	8	20	28	0	1	0	0	0	0	0	0	0	0	0
retinol[s]	Eyespot	all-trans-Retinol	C20H30O	Completely Reviewed	0	68-26-8	C20H30O		C00473	35081	3756	InChI=1S/C20H30O/c1-16(8-6-9-17(2)13-15-21)11-12-19-18(3)10-7-14-20(19,4)5/h6,8-9,11-13,21H,7,10,14-15H2,1-5H3/b9-6+,12-11+,16-8+,17-13+	8	20	30	0	1	0	0	0	0	0	0	0	0	0
retinol-cis-11[s]	Eyespot	11-cis-Retinol	C20H30O	Completely Reviewed	0		C20H30O		C00899	2265508	4155	InChI=1S/C20H30O/c1-16(8-6-9-17(2)13-15-21)11-12-19-18(3)10-7-14-20(19,4)5/h6,8-9,11-13,21H,7,10,14-15H2,1-5H3/b9-6-,12-11+,16-8+,17-13+	8	20	30	0	1	0	0	0	0	0	0	0	0	0
retpalm[s]	Eyespot	all-trans-Retinyl palmitate	C36H60O2	Completely Reviewed	0	79-81-2	C36H60O2		C02588	2264863	5580	InChI=1S/C36H60O2/c1-7-8-9-10-11-12-13-14-15-16-17-18-19-25-35(37)38-30-28-32(3)23-20-22-31(2)26-27-34-33(4)24-21-29-36(34,5)6/h20,22-23,26-28H,7-19,21,24-25,29-30H2,1-6H3/b23-20+,27-26+,31-22+,32-28+	8	36	60	0	2	0	0	0	0	0	0	0	0	0
retpalm-11-cis[s]	Eyespot	11-cis-Retinyl palmitate	C36H60O2	Completely Reviewed	0		C36H60O2		C03455		6275	InChI=1S/C36H60O2/c1-7-8-9-10-11-12-13-14-15-16-17-18-19-25-35(37)38-30-28-32(3)23-20-22-31(2)26-27-34-33(4)24-21-29-36(34,5)6/h20,22-23,26-28H,7-19,21,24-25,29-30H2,1-6H3/b23-20-,27-26+,31-22+,32-28-	8	36	60	0	2	0	0	0	0	0	0	0	0	0
rhodopsin[s]	Eyespot	Rhodopsin	C20H28R	Manually Reviewed	0	9009-81-8	C20H28R		C00778		4039		8	20	28	0	0	0	0	0	0	0	0	0	1	0
rib-D	Cytosol	D-Ribose	C5H10O5	Completely Reviewed	0	50-69-1	C5H10O5		C00121	33936	3421	InChI=1S/C5H10O5/c6-1-2-3(7)4(8)5(9)10-2/h2-9H,1H2/t2-,3-,4-,5?/m1/s1	7.1	5	10	0	5	0	0	0	0	0	0	0	0	0
rib-D[e]	Extra-organism	D-Ribose	C5H10O5	Completely Reviewed	0	50-69-1	C5H10O5		C00121	33936	3421	InChI=1S/C5H10O5/c6-1-2-3(7)4(8)5(9)10-2/h2-9H,1H2/t2-,3-,4-,5?/m1/s1	7	5	10	0	5	0	0	0	0	0	0	0	0	0
ribflv	Cytosol	Riboflavin	C17H19N4O6	Completely Reviewed	-1	83-88-5	C17H20N4O6		C00255	34409	3554	InChI=1S/C17H20N4O6/c1-7-3-9-10(4-8(7)2)21(5-11(23)14(25)12(24)6-22)15-13(18-9)16(26)20-17(27)19-15/h3-4,11-12,14,22-25H,5-6H2,1-2H3,(H,20,26,27)/t11-,12+,14-/m0/s1	7.1	17	19	4	6	0	0	0	0	0	0	0	0	0
ribflv[h]	Chloroplast	Riboflavin	C17H19N4O6	Completely Reviewed	-1	83-88-5	C17H20N4O6		C00255	34409	3554	InChI=1S/C17H20N4O6/c1-7-3-9-10(4-8(7)2)21(5-11(23)14(25)12(24)6-22)15-13(18-9)16(26)20-17(27)19-15/h3-4,11-12,14,22-25H,5-6H2,1-2H3,(H,20,26,27)/t11-,12+,14-/m0/s1	8	17	19	4	6	0	0	0	0	0	0	0	0	0
rnam	Cytosol	N-Ribosylnicotinamide	C11H14N2O5	Completely Reviewed	0	1341-23-7	C11H15N2O5		C03150	41300	6038	InChI=1S/C11H14N2O5/c12-10(17)6-2-1-3-13(4-6)11-9(16)8(15)7(5-14)18-11/h1-4,7-9,11,14-16H,5H2,(H-,12,17)/p+1/t7-,8-,9-,11-/m1/s1	7.1	11	14	2	5	0	0	0	0	0	0	0	0	0
ru5p-D	Cytosol	D-Ribulose 5-phosphate	C5H9O8P	Completely Reviewed	-2	4151-19-3	C5H11O8P		C00199	34237	3499	InChI=1S/C5H11O8P/c6-1-3(7)5(9)4(8)2-13-14(10,11)12/h4-6,8-9H,1-2H2,(H2,10,11,12)/t4-,5+/m1/s1	7.1	5	9	0	8	1	0	0	0	0	0	0	0	0
ru5p-D[h]	Chloroplast	D-Ribulose 5-phosphate	C5H9O8P	Completely Reviewed	-2	4151-19-3	C5H11O8P		C00199	34237	3499	InChI=1S/C5H11O8P/c6-1-3(7)5(9)4(8)2-13-14(10,11)12/h4-6,8-9H,1-2H2,(H2,10,11,12)/t4-,5+/m1/s1	8	5	9	0	8	1	0	0	0	0	0	0	0	0
s[e]	Extra-organism	Sulfur	HS	Completely Reviewed	-1	7704-34-9	H2S		C00087	33802	3387	InChI=1S/H2S/h1H2	7	0	1	0	0	0	1	0	0	0	0	0	0	0
s17bp[h]	Chloroplast	Sedoheptulose 1,7-bisphosphate	C7H12O13P2	Completely Reviewed	-4		C7H16O13P2		C00447	35003	3735	InChI=1S/C7H16O13P2/c8-3(1-19-21(13,14)15)5(10)7(12)6(11)4(9)2-20-22(16,17)18/h3,5-8,10-12H,1-2H2,(H2,13,14,15)(H2,16,17,18)	8	7	12	0	13	2	0	0	0	0	0	0	0	0
s7p[h]	Chloroplast	Sedoheptulose 7-phosphate	C7H13O10P	Completely Reviewed	-2		C7H15O10P		C05382	34485	7756	InChI=1S/C7H15O10P/c8-1-3(9)5(11)7(13)6(12)4(10)2-17-18(14,15)16/h4-8,10-13H,1-2H2,(H2,14,15,16)	8	7	13	0	10	1	0	0	0	0	0	0	0	0
sbt-D[h]	Chloroplast	D-Sorbitol	C6H14O6	Completely Reviewed	0	50-70-4	C6H14O6		C00794	36018	4052	InChI=1S/C6H14O6/c7-1-3(9)5(11)6(12)4(10)2-8/h3-12H,1-2H2	8	6	14	0	6	0	0	0	0	0	0	0	0	0
scl[h]	Chloroplast	Sirohydrochlorin	C42H40N4O16	Completely Reviewed	-6	65207-12-7	C42H46N4O16		C05778	46482	8073	InChI=1S/C42H46N4O16/c1-41(17-39(59)60)23(5-9-35(51)52)29-14-27-21(11-37(55)56)19(3-7-33(47)48)25(43-27)13-26-20(4-8-34(49)50)22(12-38(57)58)28(44-26)15-31-42(2,18-40(61)62)24(6-10-36(53)54)30(46-31)16-32(41)45-29/h13-16,23-24,43-44H,3-12,17-18H2,1-2H3,(H,47,48)(H,49,50)(H,51,52)(H,53,54)(H,55,56)(H,57,58)(H,59,60)(H,61,62)/t23-,24-,41+,42+/m1/s1	8	42	40	4	16	0	0	0	0	0	0	0	0	0
scys-L	Cytosol	S-Sulfo-L-cysteine	C3H6NO5S2	Completely Reviewed	-1	1637-71-4	C3H7NO5S2		C05824		8119	InChI=1S/C3H7NO5S2/c4-2(3(5)6)1-10-11(7,8)9/h2H,1,4H2,(H,5,6)(H,7,8,9)/t2-/m0/s1	7.1	3	6	1	5	0	2	0	0	0	0	0	0	0
scys-L[h]	Chloroplast	S-Sulfo-L-cysteine	C3H6NO5S2	Completely Reviewed	-1	1637-71-4	C3H7NO5S2		C05824		8119	InChI=1S/C3H7NO5S2/c4-2(3(5)6)1-10-11(7,8)9/h2H,1,4H2,(H,5,6)(H,7,8,9)/t2-/m0/s1	8	3	6	1	5	0	2	0	0	0	0	0	0	0
scys-L[m]	Mitochondria	S-Sulfo-L-cysteine	C3H6NO5S2	Completely Reviewed	-1	1637-71-4	C3H7NO5S2		C05824		8119	InChI=1S/C3H7NO5S2/c4-2(3(5)6)1-10-11(7,8)9/h2H,1,4H2,(H,5,6)(H,7,8,9)/t2-/m0/s1	7.8	3	6	1	5	0	2	0	0	0	0	0	0	0
sdhlam[m]	Mitochondria	S-Succinyldihydrolipoamide	C12H20NO4S2	Completely Reviewed	-1		C12H21NO4S2		C01169	36971	4396	InChI=1S/C12H21NO4S2/c13-10(14)4-2-1-3-9(18)7-8-19-12(17)6-5-11(15)16/h9,18H,1-8H2,(H2,13,14)(H,15,16)	7.8	12	20	1	4	0	2	0	0	0	0	0	0	0
seahcys	Cytosol	Se-Adenosylselenohomocysteine	C14H20N6O5Se	Completely Reviewed	0	4408-78-0	C14H20N6O5Se		C05692	46298	7999	InChI=1S/C14H20N6O5Se/c15-6(14(23)24)1-2-26-3-7-9(21)10(22)13(25-7)20-5-19-8-11(16)17-4-18-12(8)20/h4-7,9-10,13,21-22H,1-3,15H2,(H,23,24)(H2,16,17,18)/t6?,7-,9-,10-,13+/m1/s1	7.1	14	20	6	5	0	0	0	0	0	0	1	0	0
sectrna[m]	Mitochondria	L-Selenocysteinyl-tRNA(Sec)	C3H6NOSeR	Not Reviewed	1		C3H6NOSeR		C06482	45266	8713		7.8	3	6	1	1	0	0	0	0	0	0	1	1	0
selcys	Cytosol	Selenocysteine	C3H6NO2Se	Completely Reviewed	-1	4408-78-0	C3H7NO2Se		C05688	46290	7995	InChI=1S/C3H6NO2Se/c4-2(1-7)3(5)6/h2H,1,4H2,(H,5,6)	7.1	3	6	1	2	0	0	0	0	0	0	1	0	0
selcys[h]	Chloroplast	Selenocysteine	C3H6NO2Se	Completely Reviewed	-1	4408-78-0	C3H7NO2Se		C05688	46290	7995	InChI=1S/C3H6NO2Se/c4-2(1-7)3(5)6/h2H,1,4H2,(H,5,6)	8	3	6	1	2	0	0	0	0	0	0	1	0	0
selcys[m]	Mitochondria	Selenocysteine	C3H6NO2Se	Completely Reviewed	-1	4408-78-0	C3H7NO2Se		C05688	46290	7995	InChI=1S/C3H6NO2Se/c4-2(1-7)3(5)6/h2H,1,4H2,(H,5,6)	7.8	3	6	1	2	0	0	0	0	0	0	1	0	0
selcyst	Cytosol	Selenocystathionine	C7H14N2O4Se	Completely Reviewed	0	8-6-7783	C7H14N2O4Se		C05699	46314	8006	InChI=1S/C7H14N2O4Se/c8-4(6(10)11)1-2-14-3-5(9)7(12)13/h4-5H,1-3,8-9H2,(H,10,11)(H,12,13)	7.1	7	14	2	4	0	0	0	0	0	0	1	0	0
selcyst[h]	Chloroplast	Selenocystathionine	C7H14N2O4Se	Completely Reviewed	0	8-6-7783	C7H14N2O4Se		C05699	46314	8006	InChI=1S/C7H14N2O4Se/c8-4(6(10)11)1-2-14-3-5(9)7(12)13/h4-5H,1-3,8-9H2,(H,10,11)(H,12,13)	8	7	14	2	4	0	0	0	0	0	0	1	0	0
selhcys	Cytosol	Selenohomocysteine	C4H8NO2Se	Completely Reviewed	-1	8-6-7783	C4H9NO2Se		C05698	46312	8005	InChI=1S/C4H8NO2Se/c5-3(1-2-8)4(6)7/h3H,1-2,5H2,(H,6,7)	7.1	4	8	1	2	0	0	0	0	0	0	1	0	0
selhcys[h]	Chloroplast	Selenohomocysteine	C4H8NO2Se	Completely Reviewed	-1	8-6-7783	C4H9NO2Se		C05698	46312	8005	InChI=1S/C4H8NO2Se/c5-3(1-2-8)4(6)7/h3H,1-2,5H2,(H,6,7)	8	4	8	1	2	0	0	0	0	0	0	1	0	0
seln	Cytosol	Selenide	H2Se	Manually Reviewed	0	531-44-2	H2Se		C01528	37794	4690	InChI=1S/Se	7.1	0	2	0	0	0	0	0	0	0	0	1	0	0
seln[h]	Chloroplast	Selenide	H2Se	Manually Reviewed	0	531-44-2	H2Se		C01528	37794	4690	InChI=1S/Se	8	0	2	0	0	0	0	0	0	0	0	1	0	0
seln[m]	Mitochondria	Selenide	H2Se	Completely Reviewed	0	531-44-2	H2Se		C01528	37794	4690	InChI=1S/Se	7.8	0	2	0	0	0	0	0	0	0	0	1	0	0
selnp[m]	Mitochondria	Selenophosphate	PHSeO3	Completely Reviewed	-2		PH3SeO3		C05172	45264	7583	InChI=1S/H3O3PSe/c1-4(2,3)5/h(H3,1,2,3,5)	7.8	0	1	0	3	1	0	0	0	0	0	1	0	0
selt	Cytosol	Selenite	H2SeO3	Completely Reviewed	0		SeO3		C05684		7991	InChI=1S/H2O3Se/c1-4(2)3/h(H2,1,2,3)/p-2	7.1	0	2	0	3	0	0	0	0	0	0	1	0	0
selt[e]	Extra-organism	Selenite	H2SeO3	Completely Reviewed	0		SeO3		C05684		7991	InChI=1S/H2O3Se/c1-4(2)3/h(H2,1,2,3)/p-2	7	0	2	0	3	0	0	0	0	0	0	1	0	0
selt[m]	Mitochondria	Selenite	H2SeO3	Completely Reviewed	0		SeO3		C05684		7991	InChI=1S/H2O3Se/c1-4(2)3/h(H2,1,2,3)/p-2	7.8	0	2	0	3	0	0	0	0	0	0	1	0	0
ser-L	Cytosol	L-Serine	C3H7NO3	Completely Reviewed	0	56-45-1	C3H7NO3		C00065	33717	3365	InChI=1S/C3H7NO3/c4-2(1-5)3(6)7/h2,5H,1,4H2,(H,6,7)/t2-/m0/s1	7.1	3	7	1	3	0	0	0	0	0	0	0	0	0
ser-L[h]	Chloroplast	L-Serine	C3H7NO3	Completely Reviewed	0	56-45-1	C3H7NO3		C00065	33717	3365	InChI=1S/C3H7NO3/c4-2(1-5)3(6)7/h2,5H,1,4H2,(H,6,7)/t2-/m0/s1	8	3	7	1	3	0	0	0	0	0	0	0	0	0
ser-L[m]	Mitochondria	L-Serine	C3H7NO3	Completely Reviewed	0	56-45-1	C3H7NO3		C00065	33717	3365	InChI=1S/C3H7NO3/c4-2(1-5)3(6)7/h2,5H,1,4H2,(H,6,7)/t2-/m0/s1	7.8	3	7	1	3	0	0	0	0	0	0	0	0	0
sertrna	Cytosol	L-Seryl-tRNA(Ser)	C3H6NO2R	Not Reviewed	1		C3H6NO2R		C02553	52763	5554		7.1	3	6	1	2	0	0	0	0	0	0	0	1	0
sertrna-LPAREN-sec-RPAREN[m]	Mitochondria	L-Seryl-tRNA(Sec)	C3H6NO2R	Not Reviewed	1		C3H6NO2R		C06481	2932594	8712		7.8	3	6	1	2	0	0	0	0	0	0	0	1	0
sheme[h]	Chloroplast	Siroheme	C42H40FeN4O16	Completely Reviewed	-4		C42H44FeN4O16		C00748	35869	4010	InChI=1S/C42H46N4O16.Fe/c1-41(17-39(59)60)23(5-9-35(51)52)29-14-27-21(11-37(55)56)19(3-7-33(47)48)25(43-27)13-26-20(4-8-34(49)50)22(12-38(57)58)28(44-26)15-31-42(2,18-40(61)62)24(6-10-36(53)54)30(46-31)16-32(41)45-29;/h13-16,23-24H,3-12,17-18H2,1-2H3,(H10,43,44,45,46,47,48,49,50,51,52,53,54,55,56,57,58,59,60,61,62);/q;+2/p-2/t23-,24-,41+,42+;/m1./s1	8	42	40	4	16	0	0	0	1	0	0	0	0	0
skm[h]	Chloroplast	Shikimate	C7H9O5	Completely Reviewed	-1	138-59-0	C7H10O5		C00493	35144	3776	InChI=1S/C7H10O5/c8-4-1-3(7(11)12)2-5(9)6(4)10/h1,4-6,8-10H,2H2,(H,11,12)/t4-,5-,6-/m1/s1	8	7	9	0	5	0	0	0	0	0	0	0	0	0
skm5p[h]	Chloroplast	Shikimate 5-phosphate	C7H8O8P	Completely Reviewed	-3		C7H11O8P		C03175	41343	6057	InChI=1S/C7H11O8P/c8-4-1-3(7(10)11)2-5(6(4)9)15-16(12,13)14/h2,4-6,8-9H,1H2,(H,10,11)(H2,12,13,14)/t4-,5-,6+/m1/s1	8	7	8	0	8	1	0	0	0	0	0	0	0	0
so4	Cytosol	Sulfate	SO4	Completely Reviewed	-2	7664-93-9	H2SO4		C00059	33697	3359	InChI=1S/H2O4S/c1-5(2,3)4/h(H2,1,2,3,4)	7.1	0	0	0	4	0	1	0	0	0	0	0	0	0
so4[e]	Extra-organism	Sulfate	SO4	Completely Reviewed	-2	7664-93-9	H2SO4		C00059	33697	3359	InChI=1S/H2O4S/c1-5(2,3)4/h(H2,1,2,3,4)	7	0	0	0	4	0	1	0	0	0	0	0	0	0
so4[m]	Mitochondria	Sulfate	SO4	Completely Reviewed	-2	7664-93-9	H2SO4		C00059	33697	3359	InChI=1S/H2O4S/c1-5(2,3)4/h(H2,1,2,3,4)	7.8	0	0	0	4	0	1	0	0	0	0	0	0	0
so4[n]	Nucleus	Sulfate	SO4	Completely Reviewed	-2	7664-93-9	H2SO4		C00059	33697	3359	InChI=1S/H2O4S/c1-5(2,3)4/h(H2,1,2,3,4)	7.4	0	0	0	4	0	1	0	0	0	0	0	0	0
sph1p	Cytosol	Sphinganine 1-phosphate	C18H39NO5P	Completely Reviewed	-1	19794-97-9	C18H40NO5P		C01120	1485322	4351	InChI=1S/C18H40NO5P/c1-2-3-4-5-6-7-8-9-10-11-12-13-14-15-18(20)17(19)16-24-25(21,22)23/h17-18,20H,2-16,19H2,1H3,(H2,21,22,23)/t17-,18+/m0/s1	7.1	18	39	1	5	1	0	0	0	0	0	0	0	0
sphgn	Cytosol	Sphinganine	C18H40NO2	Completely Reviewed	1	15639-50-6	C18H39NO2		C00836	36159	4094	InChI=1S/C18H39NO2/c1-2-3-4-5-6-7-8-9-10-11-12-13-14-15-18(21)17(19)16-20/h17-18,20-21H,2-16,19H2,1H3/t17-,18+/m0/s1	7.1	18	40	1	2	0	0	0	0	0	0	0	0	0
sphings	Cytosol	Sphingosine	C18H38NO2	Completely Reviewed	1	123-78-4	C18H37NO2		C00319	34606	3613	InChI=1S/C18H37NO2/c1-2-3-4-5-6-7-8-9-10-11-12-13-14-15-18(21)17(19)16-20/h14-15,17-18,20-21H,2-13,16,19H2,1H3/b15-14+/t17-,18+/m0/s1	7.1	18	38	1	2	0	0	0	0	0	0	0	0	0
sphs1p	Cytosol	Sphingosine 1-phosphate	C18H37NO5P	Completely Reviewed	-1		C18H38NO5P		C06124	47453	8381	InChI=1S/C18H38NO5P/c1-2-3-4-5-6-7-8-9-10-11-12-13-14-15-18(20)17(19)16-24-25(21,22)23/h14-15,17-18,20H,2-13,16,19H2,1H3,(H2,21,22,23)/b15-14+/t17-,18+/m0/s1	7.1	18	37	1	5	1	0	0	0	0	0	0	0	0
spmd	Cytosol	Spermidine	C7H22N3	Completely Reviewed	3	124-20-9	C7H19N3		C00315	34593	3609	InChI=1S/C7H19N3/c8-4-1-2-6-10-7-3-5-9/h10H,1-9H2	7.1	7	22	3	0	0	0	0	0	0	0	0	0	0
spmd[h]	Chloroplast	Spermidine	C7H22N3	Completely Reviewed	3	124-20-9	C7H19N3		C00315	34593	3609	InChI=1S/C7H19N3/c8-4-1-2-6-10-7-3-5-9/h10H,1-9H2	8	7	22	3	0	0	0	0	0	0	0	0	0	0
spmd[m]	Mitochondria	Spermidine	C7H22N3	Completely Reviewed	3	124-20-9	C7H19N3		C00315	34593	3609	InChI=1S/C7H19N3/c8-4-1-2-6-10-7-3-5-9/h10H,1-9H2	7.8	7	22	3	0	0	0	0	0	0	0	0	0	0
sprm[h]	Chloroplast	Spermine	C10H30N4	Completely Reviewed	4	71-44-3	C10H26N4		C00750	35875	4012	InChI=1S/C10H26N4/c11-5-3-9-13-7-1-2-8-14-10-4-6-12/h13-14H,1-12H2	8	10	30	4	0	0	0	0	0	0	0	0	0	0
sqdg160[h]	Chloroplast	Sulfoquinovosyldiacylglycerol (dihexadecanoyl, n-C16:0)	C41H77O12S	Manually Reviewed	-1		C41H78O12S		C13508		586228		8	41	77	0	12	0	1	0	0	0	0	0	0	0
sqdg18111Z160	Cytosol	Sulfoquinovosyldiacylglycerol (1-(11Z)-octadecenoyl,2-hexadecanoyl, 18:1(11Z)/16:0)	C43H79O12S	Manually Reviewed	-1		C43H80O12S		C13508		586228		7.1	43	79	0	12	0	1	0	0	0	0	0	0	0
sqdg18111Z160[h]	Chloroplast	Sulfoquinovosyldiacylglycerol (1-(11Z)-octadecenoyl,2-hexadecanoyl, 18:1(11Z)/16:0)	C43H79O12S	Manually Reviewed	-1		C43H80O12S		C13508		586228		8	43	79	0	12	0	1	0	0	0	0	0	0	0
sqdg1819Z160	Cytosol	Sulfoquinovosyldiacylglycerol (1-(9Z)-octadecenoyl,2-hexadecanoyl, 18:1(9Z)/16:0)	C43H79O12S	Manually Reviewed	-1		C43H80O12S		C13508		586228		7.1	43	79	0	12	0	1	0	0	0	0	0	0	0
sqdg1819Z160[h]	Chloroplast	Sulfoquinovosyldiacylglycerol (1-(9Z)-octadecenoyl,2-hexadecanoyl, 18:1(9Z)/16:0)	C43H79O12S	Manually Reviewed	-1		C43H80O12S		C13508		586228		8	43	79	0	12	0	1	0	0	0	0	0	0	0
sqdg1829Z12Z160[h]	Chloroplast	Sulfoquinovosyldiacylglycerol (1-(9Z,12Z)-octadecadienoyl,2-hexadecanoyl, 18:2(9Z,12Z)/16:0)	C43H77O12S	Manually Reviewed	-1		C43H78O12S		C13508		586228		8	43	77	0	12	0	1	0	0	0	0	0	0	0
sqdg1839Z12Z15Z160[h]	Chloroplast	Sulfoquinovosyldiacylglycerol (1-(9Z,12Z,15Z)-octadecatrienoyl,2-hexadecanoyl, 18:3(9Z,12Z,15Z)/16:0)	C43H75O12S	Manually Reviewed	-1		C43H76O12S		C13508		586228		8	43	75	0	12	0	1	0	0	0	0	0	0	0
sql	Cytosol	Squalene	C30H50	Completely Reviewed	0	111-02-4	C30H50		C00751	35878	4013	InChI=1S/C30H50/c1-25(2)15-11-19-29(7)23-13-21-27(5)17-9-10-18-28(6)22-14-24-30(8)20-12-16-26(3)4/h15-18,23-24H,9-14,19-22H2,1-8H3/b27-17+,28-18?,29-23?,30-24?	7.1	30	50	0	0	0	0	0	0	0	0	0	0	0
Ssq23epx	Cytosol	(S)-Squalene-2,3-epoxide	C30H50O	Completely Reviewed	0	9029-62-3	C30H50O		C01054	36708	4295	InChI=1S/C30H50O/c1-24(2)14-11-17-27(5)20-12-18-25(3)15-9-10-16-26(4)19-13-21-28(6)22-23-29-30(7,8)31-29/h14-16,20-21,29H,9-13,17-19,22-23H2,1-8H3/b25-15?,26-16+,27-20?,28-21?/t29-/m0/s1	7.1	30	50	0	1	0	0	0	0	0	0	0	0	0
starch300[h]	Chloroplast	starch n=300 repeat units (80 repeat units amylose, 220 repeat units amylopectin, corresponds to maize starch)	C1800H3002O1501	Manually Reviewed	0	9005-25-8	C1800H3002O1501		C00369		3659		8	1800	3002	0	1501	0	0	0	0	0	0	0	0	0
stc[h]	Chloroplast	stachyose	C24H42O21	Completely Reviewed	0	10094-58-3	C24H42O21		C01613		4765	InChI=1S/C24H42O21/c25-1-6-10(28)14(32)17(35)21(41-6)39-3-8-11(29)15(33)18(36)22(42-8)40-4-9-12(30)16(34)19(37)23(43-9)45-24(5-27)20(38)13(31)7(2-26)44-24/h6-23,25-38H,1-5H2/t6-,7-,8-,9-,10+,11+,12-,13-,14+,15+,16+,17-,18-,19-,20+,21+,22+,23-,24+/m1/s1	8	24	42	0	21	0	0	0	0	0	0	0	0	0
stcoa	Cytosol	Stearoyl-CoA (n-C18:0CoA)	C39H66N7O17P3S	Completely Reviewed	-4	362-66-3	C39H70N7O17P3S		C00412	1451385	3702	InChI=1S/C39H70N7O17P3S/c1-4-5-6-7-8-9-10-11-12-13-14-15-16-17-18-19-30(48)67-23-22-41-29(47)20-21-42-37(51)34(50)39(2,3)25-60-66(57,58)63-65(55,56)59-24-28-33(62-64(52,53)54)32(49)38(61-28)46-27-45-31-35(40)43-26-44-36(31)46/h26-28,32-34,38,49-50H,4-25H2,1-3H3,(H,41,47)(H,42,51)(H,55,56)(H,57,58)(H2,40,43,44)(H2,52,53,54)/t28-,32-,33-,34?,38-/m1/s1	7.1	39	66	7	17	3	1	0	0	0	0	0	0	0
suc6p	Cytosol	sucrose-6-phosphate	C12H21O14P	Completely Reviewed	-2		C12H23O14P		C02591	40149	5583	InChI=1S/C12H23O14P/c13-1-4-6(15)8(17)9(18)11(24-4)26-12(3-14)10(19)7(16)5(25-12)2-23-27(20,21)22/h4-11,13-19H,1-3H2,(H2,20,21,22)/t4-,5-,6-,7-,8+,9-,10+,11-,12+/m1/s1	7.1	12	21	0	14	1	0	0	0	0	0	0	0	0
sucald	Cytosol	Succinic aldehyde	C4H6O2	Manually Reviewed	0	638-37-9	C4H6O2		C16835				7.1	4	6	0	2	0	0	0	0	0	0	0	0	0
succ	Cytosol	Succinate	C4H4O4	Completely Reviewed	-2	110-15-6	C4H6O4		C00042	33633	3344	InChI=1S/C4H6O4/c5-3(6)1-2-4(7)8/h1-2H2,(H,5,6)(H,7,8)	7.1	4	4	0	4	0	0	0	0	0	0	0	0	0
succ[e]	Extra-organism	Succinate	C4H4O4	Completely Reviewed	-2	110-15-6	C4H6O4		C00042	33633	3344	InChI=1S/C4H6O4/c5-3(6)1-2-4(7)8/h1-2H2,(H,5,6)(H,7,8)	7	4	4	0	4	0	0	0	0	0	0	0	0	0
succ[h]	Chloroplast	Succinate	C4H4O4	Completely Reviewed	-2	110-15-6	C4H6O4		C00042	33633	3344	InChI=1S/C4H6O4/c5-3(6)1-2-4(7)8/h1-2H2,(H,5,6)(H,7,8)	8	4	4	0	4	0	0	0	0	0	0	0	0	0
succ[m]	Mitochondria	Succinate	C4H4O4	Completely Reviewed	-2	110-15-6	C4H6O4		C00042	33633	3344	InChI=1S/C4H6O4/c5-3(6)1-2-4(7)8/h1-2H2,(H,5,6)(H,7,8)	7.8	4	4	0	4	0	0	0	0	0	0	0	0	0
succoa[m]	Mitochondria	Succinyl-CoA	C25H36N7O19P3S	Completely Reviewed	-4	604-98-8	C25H40N7O19P3S		C00091	33820	3391	InChI=1S/C25H40N7O19P3S/c1-25(2,20(38)23(39)28-6-5-14(33)27-7-8-55-16(36)4-3-15(34)35)10-48-54(45,46)51-53(43,44)47-9-13-19(50-52(40,41)42)18(37)24(49-13)32-12-31-17-21(26)29-11-30-22(17)32/h11-13,18-20,24,37-38H,3-10H2,1-2H3,(H,27,33)(H,28,39)(H,34,35)(H,43,44)(H,45,46)(H2,26,29,30)(H2,40,41,42)/t13-,18-,19-,20?,24-/m1/s1	7.8	25	36	7	19	3	1	0	0	0	0	0	0	0
suchms	Cytosol	O-Succinyl-L-homoserine	C8H12NO6	Completely Reviewed	-1	1492-23-5	C8H13NO6		C01118	36847	4349	InChI=1S/C8H13NO6/c9-5(8(13)14)3-4-15-7(12)2-1-6(10)11/h5H,1-4,9H2,(H,10,11)(H,13,14)/t5-/m0/s1	7.1	8	12	1	6	0	0	0	0	0	0	0	0	0
suchms[h]	Chloroplast	O-Succinyl-L-homoserine	C8H12NO6	Completely Reviewed	-1	1492-23-5	C8H13NO6		C01118	36847	4349	InChI=1S/C8H13NO6/c9-5(8(13)14)3-4-15-7(12)2-1-6(10)11/h5H,1-4,9H2,(H,10,11)(H,13,14)/t5-/m0/s1	8	8	12	1	6	0	0	0	0	0	0	0	0	0
sucr	Cytosol	Sucrose	C12H22O11	Completely Reviewed	0	57-50-1	C12H22O11		C00089	33807	3389	InChI=1S/C12H22O11/c13-1-4-6(16)8(18)9(19)11(21-4)23-12(3-15)10(20)7(17)5(2-14)22-12/h4-11,13-20H,1-3H2/t4-,5-,6-,7-,8+,9-,10+,11-,12+/m1/s1	7.1	12	22	0	11	0	0	0	0	0	0	0	0	0
sucr[h]	Chloroplast	Sucrose	C12H22O11	Completely Reviewed	0	57-50-1	C12H22O11		C00089	33807	3389	InChI=1S/C12H22O11/c13-1-4-6(16)8(18)9(19)11(21-4)23-12(3-15)10(20)7(17)5(2-14)22-12/h4-11,13-20H,1-3H2/t4-,5-,6-,7-,8+,9-,10+,11-,12+/m1/s1	8	12	22	0	11	0	0	0	0	0	0	0	0	0
sucsal	Cytosol	Succinic semialdehyde	C4H5O3	Completely Reviewed	-1	692-29-5	C4H6O3		C00232	34331	3531	InChI=1S/C4H6O3/c5-3-1-2-4(6)7/h3H,1-2H2,(H,6,7)	8	4	5	0	3	0	0	0	0	0	0	0	0	0
sucsal[h]	Chloroplast	Succinic semialdehyde	C4H5O3	Completely Reviewed	-1	692-29-5	C4H6O3		C00232	34331	3531	InChI=1S/C4H6O3/c5-3-1-2-4(6)7/h3H,1-2H2,(H,6,7)	8	4	5	0	3	0	0	0	0	0	0	0	0	0
sucsal[m]	Mitochondria	Succinic semialdehyde	C4H5O3	Completely Reviewed	-1	692-29-5	C4H6O3		C00232	34331	3531	InChI=1S/C4H6O3/c5-3-1-2-4(6)7/h3H,1-2H2,(H,6,7)	7.8	4	5	0	3	0	0	0	0	0	0	0	0	0
t3c11vaceACP[h]	Chloroplast	trans-3-cis-11-vacceoyl-[acyl-carrier protein]	C18H31OSR	Manually Reviewed	0		C18H31OSR			2617024			8	18	31	0	1	0	1	0	0	0	0	0	1	0
tag16018111Z160	Cytosol	Triacylglycerol (16:0/18:1(11Z)/16:0)	C53H100O6	Manually Reviewed	0		C53H100O6		C00422		3712		7.1	53	100	0	6	0	0	0	0	0	0	0	0	0
tag16018111Z180	Cytosol	Triacylglycerol (16:0/18:1(11Z)/18:0)	C55H104O6	Manually Reviewed	0		C55H104O6		C00422		3712		7.1	55	104	0	6	0	0	0	0	0	0	0	0	0
tag16018111Z18111Z	Cytosol	Triacylglycerol (16:0/18:1(11Z)/18:1(11Z))	C55H102O6	Manually Reviewed	0		C55H102O6		C00422		3712		7.1	55	102	0	6	0	0	0	0	0	0	0	0	0
tag16018111Z1819Z	Cytosol	Triacylglycerol (16:0/18:1(11Z)/18:1(9Z))	C55H102O6	Manually Reviewed	0		C55H102O6		C00422		3712		7.1	55	102	0	6	0	0	0	0	0	0	0	0	0
tag16018111Z1835Z9Z12Z	Cytosol	Triacylglycerol (16:0/18:1(11Z)/18:3(5Z,9Z,12Z))	C55H98O6	Manually Reviewed	0		C55H98O6		C00422		3712		7.1	55	98	0	6	0	0	0	0	0	0	0	0	0
tag16018111Z1845Z9Z12Z15Z	Cytosol	Triacylglycerol (16:0/18:1(11Z)/18:4(5Z,9Z,12Z,15Z))	C55H96O6	Manually Reviewed	0		C55H96O6		C00422		3712		7.1	55	96	0	6	0	0	0	0	0	0	0	0	0
tag1601819Z160	Cytosol	Triacylglycerol (16:0/18:1(9Z)/16:0)	C53H100O6	Manually Reviewed	0		C53H100O6		C00422		3712		7.1	53	100	0	6	0	0	0	0	0	0	0	0	0
tag1601819Z180	Cytosol	Triacylglycerol (16:0/18:1(9Z)/18:0)	C55H104O6	Manually Reviewed	0		C55H104O6		C00422		3712		7.1	55	104	0	6	0	0	0	0	0	0	0	0	0
tag1601819Z18111Z	Cytosol	Triacylglycerol (16:0/18:1(9Z)/18:1(11Z))	C55H102O6	Manually Reviewed	0		C55H102O6		C00422		3712		7.1	55	102	0	6	0	0	0	0	0	0	0	0	0
tag1601819Z1819Z	Cytosol	Triacylglycerol (16:0/18:1(9Z)/18:1(9Z))	C55H102O6	Manually Reviewed	0		C55H102O6		C00422		3712		7.1	55	102	0	6	0	0	0	0	0	0	0	0	0
tag1601819Z1835Z9Z12Z	Cytosol	Triacylglycerol (16:0/18:1(9Z)/18:3(5Z,9Z,12Z))	C55H98O6	Manually Reviewed	0		C55H98O6		C00422		3712		7.1	55	98	0	6	0	0	0	0	0	0	0	0	0
tag1601819Z1845Z9Z12Z15Z	Cytosol	Triacylglycerol (16:0/18:1(9Z)/18:4(5Z,9Z,12Z,15Z))	C55H96O6	Manually Reviewed	0		C55H96O6		C00422		3712		7.1	55	96	0	6	0	0	0	0	0	0	0	0	0
tag1801819Z160	Cytosol	Triacylglycerol (18:0/18:1(9Z)/16:0)	C55H104O6	Manually Reviewed	0		C55H104O6		C00422		3712		7.1	55	104	0	6	0	0	0	0	0	0	0	0	0
tag1801819Z180	Cytosol	Triacylglycerol (18:0/18:1(9Z)/18:0)	C57H108O6	Manually Reviewed	0		C57H108O6		C00422		3712		7.1	57	108	0	6	0	0	0	0	0	0	0	0	0
tag1801819Z18111Z	Cytosol	Triacylglycerol (18:0/18:1(9Z)/18:1(11Z))	C57H106O6	Manually Reviewed	0		C57H106O6		C00422		3712		7.1	57	106	0	6	0	0	0	0	0	0	0	0	0
tag1801819Z1819Z	Cytosol	Triacylglycerol (18:0/18:1(9Z)/18:1(9Z))	C57H106O6	Manually Reviewed	0		C57H106O6		C00422		3712		7.1	57	106	0	6	0	0	0	0	0	0	0	0	0
tag1801819Z1835Z9Z12Z	Cytosol	Triacylglycerol (18:0/18:1(9Z)/18:3(5Z,9Z,12Z))	C57H102O6	Manually Reviewed	0		C57H102O6		C00422		3712		7.1	57	102	0	6	0	0	0	0	0	0	0	0	0
tag1801819Z1845Z9Z12Z15Z	Cytosol	Triacylglycerol (18:0/18:1(9Z)/18:4(5Z,9Z,12Z,15Z))	C57H100O6	Manually Reviewed	0		C57H100O6		C00422		3712		7.1	57	100	0	6	0	0	0	0	0	0	0	0	0
tag18111Z18111Z160	Cytosol	Triacylglycerol (18:1(11Z)/18:1(11Z)/16:0)	C55H102O6	Manually Reviewed	0		C55H102O6		C00422		3712		7.1	55	102	0	6	0	0	0	0	0	0	0	0	0
tag18111Z18111Z180	Cytosol	Triacylglycerol (18:1(11Z)/18:1(11Z)/18:0)	C57H106O6	Manually Reviewed	0		C57H106O6		C00422		3712		7.1	57	106	0	6	0	0	0	0	0	0	0	0	0
tag18111Z18111Z18111Z	Cytosol	Triacylglycerol (18:1(11Z)/18:1(11Z)/18:1(11Z))	C57H104O6	Manually Reviewed	0		C57H104O6		C00422		3712		7.1	57	104	0	6	0	0	0	0	0	0	0	0	0
tag18111Z18111Z1819Z	Cytosol	Triacylglycerol (18:1(11Z)/18:1(11Z)/18:1(9Z))	C57H104O6	Manually Reviewed	0		C57H104O6		C00422		3712		7.1	57	104	0	6	0	0	0	0	0	0	0	0	0
tag18111Z18111Z1835Z9Z12Z	Cytosol	Triacylglycerol (18:1(11Z)/18:1(11Z)/18:3(5Z,9Z,12Z))	C57H100O6	Manually Reviewed	0		C57H100O6		C00422		3712		7.1	57	100	0	6	0	0	0	0	0	0	0	0	0
tag18111Z18111Z1845Z9Z12Z15Z	Cytosol	Triacylglycerol (18:1(11Z)/18:1(11Z)/18:4(5Z,9Z,12Z,15Z))	C57H98O6	Manually Reviewed	0		C57H98O6		C00422		3712		7.1	57	98	0	6	0	0	0	0	0	0	0	0	0
tag18111Z1819Z160	Cytosol	Triacylglycerol (18:1(11Z)/18:1(9Z)/16:0)	C55H102O6	Manually Reviewed	0		C55H102O6		C00422		3712		7.1	55	102	0	6	0	0	0	0	0	0	0	0	0
tag18111Z1819Z180	Cytosol	Triacylglycerol (18:1(11Z)/18:1(9Z)/18:0)	C57H106O6	Manually Reviewed	0		C57H106O6		C00422		3712		7.1	57	106	0	6	0	0	0	0	0	0	0	0	0
tag18111Z1819Z18111Z	Cytosol	Triacylglycerol (18:1(11Z)/18:1(9Z)/18:1(11Z))	C57H104O6	Manually Reviewed	0		C57H104O6		C00422		3712		7.1	57	104	0	6	0	0	0	0	0	0	0	0	0
tag18111Z1819Z1819Z	Cytosol	Triacylglycerol (18:1(11Z)/18:1(9Z)/18:1(9Z))	C57H104O6	Manually Reviewed	0		C57H104O6		C00422		3712		7.1	57	104	0	6	0	0	0	0	0	0	0	0	0
tag18111Z1819Z1835Z9Z12Z	Cytosol	Triacylglycerol (18:1(11Z)/18:1(9Z)/18:3(5Z,9Z,12Z))	C57H100O6	Manually Reviewed	0		C57H100O6		C00422		3712		7.1	57	100	0	6	0	0	0	0	0	0	0	0	0
tag18111Z1819Z1845Z9Z12Z15Z	Cytosol	Triacylglycerol (18:1(11Z)/18:1(9Z)/18:4(5Z,9Z,12Z,15Z))	C57H98O6	Manually Reviewed	0		C57H98O6		C00422		3712		7.1	57	98	0	6	0	0	0	0	0	0	0	0	0
tag1819Z18111Z160	Cytosol	Triacylglycerol (18:1(9Z)/18:1(11Z)/16:0)	C55H102O6	Manually Reviewed	0		C55H102O6		C00422		3712		7.1	55	102	0	6	0	0	0	0	0	0	0	0	0
tag1819Z18111Z180	Cytosol	Triacylglycerol (18:1(9Z)/18:1(11Z)/18:0)	C57H106O6	Manually Reviewed	0		C57H106O6		C00422		3712		7.1	57	106	0	6	0	0	0	0	0	0	0	0	0
tag1819Z18111Z18111Z	Cytosol	Triacylglycerol (18:1(9Z)/18:1(11Z)/18:1(11Z))	C57H104O6	Manually Reviewed	0		C57H104O6		C00422		3712		7.1	57	104	0	6	0	0	0	0	0	0	0	0	0
tag1819Z18111Z1819Z	Cytosol	Triacylglycerol (18:1(9Z)/18:1(11Z)/18:1(9Z))	C57H104O6	Manually Reviewed	0		C57H104O6		C00422		3712		7.1	57	104	0	6	0	0	0	0	0	0	0	0	0
tag1819Z18111Z1835Z9Z12Z	Cytosol	Triacylglycerol (18:1(9Z)/18:1(11Z)/18:3(5Z,9Z,12Z))	C57H100O6	Manually Reviewed	0		C57H100O6		C00422		3712		7.1	57	100	0	6	0	0	0	0	0	0	0	0	0
tag1819Z18111Z1845Z9Z12Z15Z	Cytosol	Triacylglycerol (18:1(9Z)/18:1(11Z)/18:4(5Z,9Z,12Z,15Z))	C57H98O6	Manually Reviewed	0		C57H98O6		C00422		3712		7.1	57	98	0	6	0	0	0	0	0	0	0	0	0
tag1819Z1819Z160	Cytosol	Triacylglycerol (18:1(9Z)/18:1(9Z)/16:0)	C55H102O6	Manually Reviewed	0		C55H102O6		C00422		3712		7.1	55	102	0	6	0	0	0	0	0	0	0	0	0
tag1819Z1819Z180	Cytosol	Triacylglycerol (18:1(9Z)/18:1(9Z)/18:0)	C57H106O6	Manually Reviewed	0		C57H106O6		C00422		3712		7.1	57	106	0	6	0	0	0	0	0	0	0	0	0
tag1819Z1819Z18111Z	Cytosol	Triacylglycerol (18:1(9Z)/18:1(9Z)/18:1(11Z))	C57H104O6	Manually Reviewed	0		C57H104O6		C00422		3712		7.1	57	104	0	6	0	0	0	0	0	0	0	0	0
tag1819Z1819Z1819Z	Cytosol	Triacylglycerol (18:1(9Z)/18:1(9Z)/18:1(9Z))	C57H104O6	Manually Reviewed	0		C57H104O6		C00422		3712		7.1	57	104	0	6	0	0	0	0	0	0	0	0	0
tag1819Z1819Z1835Z9Z12Z	Cytosol	Triacylglycerol (18:1(9Z)/18:1(9Z)/18:3(5Z,9Z,12Z))	C57H100O6	Manually Reviewed	0		C57H100O6		C00422		3712		7.1	57	100	0	6	0	0	0	0	0	0	0	0	0
tag1819Z1819Z1845Z9Z12Z15Z	Cytosol	Triacylglycerol (18:1(9Z)/18:1(9Z)/18:4(5Z,9Z,12Z,15Z))	C57H98O6	Manually Reviewed	0		C57H98O6		C00422		3712		7.1	57	98	0	6	0	0	0	0	0	0	0	0	0
td2coa[m]	Mitochondria	trans-Tetradec-2-enoyl-CoA	C35H56N7O17P3S	Completely Reviewed	-4		C35H60N7O17P3S		C05273	45476	7660	InChI=1S/C35H60N7O17P3S/c1-4-5-6-7-8-9-10-11-12-13-14-15-26(44)63-19-18-37-25(43)16-17-38-33(47)30(46)35(2,3)21-56-62(53,54)59-61(51,52)55-20-24-29(58-60(48,49)50)28(45)34(57-24)42-23-41-27-31(36)39-22-40-32(27)42/h14-15,22-24,28-30,34,45-46H,4-13,16-21H2,1-3H3,(H,37,43)(H,38,47)(H,51,52)(H,53,54)(H2,36,39,40)(H2,48,49,50)/b15-14+/t24-,28-,29-,30?,34-/m1/s1	7.8	35	56	7	17	3	1	0	0	0	0	0	0	0
td2coa[x]	Glyoxysome	trans-Tetradec-2-enoyl-CoA	C35H56N7O17P3S	Completely Reviewed	-4		C35H60N7O17P3S		C05273	45476	7660	InChI=1S/C35H60N7O17P3S/c1-4-5-6-7-8-9-10-11-12-13-14-15-26(44)63-19-18-37-25(43)16-17-38-33(47)30(46)35(2,3)21-56-62(53,54)59-61(51,52)55-20-24-29(58-60(48,49)50)28(45)34(57-24)42-23-41-27-31(36)39-22-40-32(27)42/h14-15,22-24,28-30,34,45-46H,4-13,16-21H2,1-3H3,(H,37,43)(H,38,47)(H,51,52)(H,53,54)(H2,36,39,40)(H2,48,49,50)/b15-14+/t24-,28-,29-,30?,34-/m1/s1	8.2	35	56	7	17	3	1	0	0	0	0	0	0	0
tdcoa[m]	Mitochondria	Tetradecanoyl-CoA (n-C14:0CoA)	C35H58N7O17P3S	Completely Reviewed	-4		C35H62N7O17P3S		C02593	40154	5585	InChI=1S/C35H62N7O17P3S/c1-4-5-6-7-8-9-10-11-12-13-14-15-26(44)63-19-18-37-25(43)16-17-38-33(47)30(46)35(2,3)21-56-62(53,54)59-61(51,52)55-20-24-29(58-60(48,49)50)28(45)34(57-24)42-23-41-27-31(36)39-22-40-32(27)42/h22-24,28-30,34,45-46H,4-21H2,1-3H3,(H,37,43)(H,38,47)(H,51,52)(H,53,54)(H2,36,39,40)(H2,48,49,50)/t24-,28-,29-,30?,34-/m1/s1	7.8	35	58	7	17	3	1	0	0	0	0	0	0	0
tdcoa[x]	Glyoxysome	Tetradecanoyl-CoA (n-C14:0CoA)	C35H58N7O17P3S	Completely Reviewed	-4		C35H62N7O17P3S		C02593	40154	5585	InChI=1S/C35H62N7O17P3S/c1-4-5-6-7-8-9-10-11-12-13-14-15-26(44)63-19-18-37-25(43)16-17-38-33(47)30(46)35(2,3)21-56-62(53,54)59-61(51,52)55-20-24-29(58-60(48,49)50)28(45)34(57-24)42-23-41-27-31(36)39-22-40-32(27)42/h22-24,28-30,34,45-46H,4-21H2,1-3H3,(H,37,43)(H,38,47)(H,51,52)(H,53,54)(H2,36,39,40)(H2,48,49,50)/t24-,28-,29-,30?,34-/m1/s1	8.2	35	58	7	17	3	1	0	0	0	0	0	0	0
tddec2eACP[h]	Chloroplast	trans-Dodec-2-enoyl-[acyl-carrier protein]	C12H21OSR	Manually Reviewed	0		C12H21OSR		C05758	46433	8053		8	12	21	0	1	0	1	0	0	0	0	0	1	0
tdec2eACP[h]	Chloroplast	trans-Dec-2-enoyl-[acyl-carrier protein]	C10H17OSR	Manually Reviewed	0		C10H17OSR		C05754	46419	8049		8	10	17	0	1	0	1	0	0	0	0	0	1	0
tega	Cytosol	Tegafur	C8H8FN2O3	Completely Reviewed	-1	17902-23-7	C8H9FN2O3		C12673		583063	InChI=1S/C8H9FN2O3/c9-5-4-11(6-2-1-3-14-6)8(13)10-7(5)12/h4,6H,1-3H2,(H,10,12,13)	7.1	8	8	2	3	0	0	1	0	0	0	0	0	0
tega[e]	Extra-organism	Tegafur	C8H8FN2O3	Completely Reviewed	-1	17902-23-7	C8H9FN2O3		C12673		583063	InChI=1S/C8H9FN2O3/c9-5-4-11(6-2-1-3-14-6)8(13)10-7(5)12/h4,6H,1-3H2,(H,10,12,13)	7	8	8	2	3	0	0	1	0	0	0	0	0	0
tfenfe2[h]	Chloroplast	Transferrin[Fe(II)]2	XH2Fe2	Completely Reviewed	0		XH2Fe2		C03029		5934		8	0	2	0	0	0	0	0	2	0	0	0	0	1
tfenfe3[h]	Chloroplast	Transferrin[Fe(III)]2	XFe2	Completely Reviewed	0		XFe2		C03179		6061		8	0	0	0	0	0	0	0	2	0	0	0	0	1
tgua	Cytosol	Thioguanine	C5H5N5S	Completely Reviewed	0	154-42-7	C5H5N5S		C07648		9850	InChI=1S/C5H5N5S/c6-5-9-3-2(4(11)10-5)7-1-8-3/h1H,(H4,6,7,8,9,10,11)	7.1	5	5	5	0	0	1	0	0	0	0	0	0	0
tgua[e]	Extra-organism	Thioguanine	C5H5N5S	Completely Reviewed	0	154-42-7	C5H5N5S		C07648		9850	InChI=1S/C5H5N5S/c6-5-9-3-2(4(11)10-5)7-1-8-3/h1H,(H4,6,7,8,9,10,11)	7	5	5	5	0	0	1	0	0	0	0	0	0	0
thcys[h]	Chloroplast	Thiocysteine	C3H7NO2S2	Completely Reviewed	0	40524-74-1	C3H7NO2S2		C01962	38786	5063	InChI=1S/C3H7NO2S2/c4-2(1-8-7)3(5)6/h2,7H,1,4H2,(H,5,6)/t2-/m0/s1	8	3	7	1	2	0	2	0	0	0	0	0	0	0
thdp	Cytosol	2,3,4,5-Tetrahydrodipicolinate	C7H7NO4	Completely Reviewed	-2		C7H9NO4		C03972	42888	6692	InChI=1S/C7H9NO4/c9-6(10)4-2-1-3-5(8-4)7(11)12/h4H,1-3H2,(H,9,10)(H,11,12)/t4-/m0/s1	7.1	7	7	1	4	0	0	0	0	0	0	0	0	0
thex2eACP[h]	Chloroplast	trans-Hex-2-enoyl-[acyl-carrier protein]	C6H9OSR	Manually Reviewed	0		C6H9OSR		C05748	46401	8043		8	6	9	0	1	0	1	0	0	0	0	0	1	0
thf	Cytosol	5,6,7,8-Tetrahydrofolate	C19H21N7O6	Completely Reviewed	-2	135-16-0	C19H23N7O6		C00101	33856	3401	InChI=1S/C19H23N7O6/c20-19-25-15-14(17(30)26-19)23-11(8-22-15)7-21-10-3-1-9(2-4-10)16(29)24-12(18(31)32)5-6-13(27)28/h1-4,11-12,21,23H,5-8H2,(H,24,29)(H,27,28)(H,31,32)(H4,20,22,25,26,30)	7.1	19	21	7	6	0	0	0	0	0	0	0	0	0
thf[h]	Chloroplast	5,6,7,8-Tetrahydrofolate	C19H21N7O6	Completely Reviewed	-2	135-16-0	C19H23N7O6		C00101	33856	3401	InChI=1S/C19H23N7O6/c20-19-25-15-14(17(30)26-19)23-11(8-22-15)7-21-10-3-1-9(2-4-10)16(29)24-12(18(31)32)5-6-13(27)28/h1-4,11-12,21,23H,5-8H2,(H,24,29)(H,27,28)(H,31,32)(H4,20,22,25,26,30)	8	19	21	7	6	0	0	0	0	0	0	0	0	0
[truncated: 676 more rows]
