# Supplementary material for: Development of a Chlamydomonas reinhardtii metabolic network dynamic model to describe distinct phenotypes occurring at different CO2 levels
Source: PeerJ. 2018 Sep 3;6:e5528. doi: 10.7717/peerj.5528 (PMC6126472; doi:10.7717/peerj.5528)
Supplement: Data S3 [file peerj-06-5528-s006.xlsx]

## Sheet: RESULTS
																											FVA Heterotophic							FVA autotrophic
Comentarios	CURADO?		compartment	Rxn	Equation	FVA 1	v_FBA	min_FVA	max_FVA				FVA 2	v_FBA	min_FVA	max_FVA				FVA 3	v_FBA	min_FVA	max_FVA							v_FBA	min_FVA	max_FVA					v_FBA	min_FVA	max_FVA
	SI	1		R1	photonVis_e_ --> 0.0000426984 photon298_c_ + 0.0882530570 photon437_u_ + 0.1873907611 photon438_u_ + 0.1149582929 photon450_h_ + 0.1958148067 photon490_s_ + 0.1856642964 photon646_h_ + 0.0836164941 photon673_u_ + 0.0944049401 photon680_u_	R1	0	1000	0	0	707.456		R1	0	1000	0	0	0		R1	0	1000	0	0	0		R1	0	1000	0	0	0		R1	0	1000	0	0	100
	SI	2	Transport	R2	photonVis_e_ --> 0.0091266335 photon298_c_ + 0.1070544077 photon437_u_ + 0.2240616631 photon438_u_ + 0.1335915263 photon450_h_ + 0.2096765487 photon490_s_ + 0.1717521552 photon646_h_ + 0.0728979472 photon673_u_ + 0.0843155078 photon680_u_	R2	0	1000	0	0	718.822		R2	0	1000	0	0	0		R2	0	1000	0	0	0		R2	0	1000	0	0	0		R2	0	1000	0	0	100
	SI	3	Transport	R3	photonVis_e_ --> 0.0000165225 photon298_c_ + 0.0099938787 photon437_u_ + 0.0246023153 photon438_u_ + 0.0162761711 photon450_h_ + 0.0536909604 photon490_s_ + 0.2299125003 photon646_h_ + 0.1275408417 photon673_u_ + 0.1529173179 photon680_u_	R3	0	1000	0	0	682.977		R3	0	1000	0	0	0		R3	0	1000	0	0	0		R3	0	1000	0	0	0		R3	0	1000	0	0	100
	SI	4	Transport	R4	photonVis_e_ --> 0.0226082651 photon298_c_ + 0.1529564097 photon437_u_ + 0.2312240550 photon438_u_ + 0.1521061468 photon450_h_ + 0.1103775730 photon490_s_ + 0.1593319593 photon646_h_ + 0.0351272781 photon673_u_ + 0.0378719964 photon680_u_	R4	0	1000	0	0	718.105		R4	0	1000	0	0	0		R4	0	1000	0	0	0		R4	0	1000	0	0	0		R4	0	1000	0	0	100
	SI	5	Transport	R5	photonVis_e_ --> 0.0000986916 photon298_c_ + 0.0979155497 photon437_u_ + 0.1507396417 photon438_u_ + 0.1077968067 photon450_h_ + 0.1113769839 photon490_s_ + 0.1946593756 photon646_h_ + 0.0307225827 photon673_u_ + 0.0313578040 photon680_u_	R5	0	1000	0	0	644.963		R5	0	1000	0	0	0		R5	0	1000	0	0	0		R5	0	1000	0	0	0		R5	0	1000	0	0	100
	SI	6	Transport	R6	photonVis_e_ --> 0.1209304674 photon437_u_ + 0.1916546581 photon438_u_ + 0.1340039150 photon450_h_ + 0.1908384478 photon490_s_ + 0.1190493431 photon646_h_ + 0.0401929114 photon673_u_ + 0.0452113388 photon680_u_	R6	0	1000	0	0	686.866		R6	0	1000	0	0	0		R6	0	1000	0	0	0		R6	0	1000	0	0	0		R6	0	1000	0	0	100
	SI	7	Transport	R7	photonVis_e_ --> 0.0151965343 photon437_u_ + 0.0328054566 photon438_u_ + 0.0277199957 photon450_h_ + 0.0581938379 photon490_s_ + 0.2428927719 photon646_h_ + 0.0514567828 photon673_u_ + 0.0536968981 photon680_u_	R7	0	1000	0	0	586.379		R7	0	1000	0	0	0		R7	0	1000	0	0	0		R7	0	1000	0	0	0		R7	0	1000	0	0	100
	SI	8	Transport	R8	photonVis_e_ --> 0.0000411266 photon298_c_ + 0.0754122702 photon437_u_ + 0.1174055667 photon438_u_ + 0.0830331796 photon450_h_ + 0.0941283226 photon490_s_ + 0.2033296025 photon646_h_ + 0.0570025906 photon673_u_ + 0.0643077479 photon680_u_	R8	0	1000	0	0	656.308		R8	0	1000	0	0	0		R8	0	1000	0	0	0		R8	0	1000	0	0	0		R8	0	1000	0	0	100
	SI	9	Transport	R9	photonVis_e_ --> 0.0002222037 photon298_c_ + 0.0071176726 photon437_u_ + 0.0459155690 photon438_u_ + 0.0273520980 photon450_h_ + 0.1518527148 photon490_s_ + 0.2568092333 photon646_h_ + 0.0703213032 photon673_u_ + 0.0753153224 photon680_u_	R9	0	1000	0	0	598.571		R9	0	1000	0	0	0		R9	0	1000	0	0	0		R9	0	1000	0	0	0		R9	0	1000	0	0	100
	SI	10	Transport	R10	photonVis_e_ --> 0.8702911496 photon646_h_ + 0.2743253569 photon673_u_ + 0.1954940608 photon680_u_	R10	0	1000	0	0	724.331		R10	0	1000	0	0	0		R10	0	1000	0	0	0		R10	0	1000	0	0	0		R10	0	1000	0.00973	0	100
	SI	11	Transport	R11	photonVis_e_ --> 0.2657277484 photon646_h_ + 0.6601470622 photon673_u_ + 0.7253214254 photon680_u_	R11	0	1000	0	0	1000		R11	0	1000	0	0	0		R11	0	1000	0	0	0		R11	0	1000	0	0	0		R11	0	1000	0	0	100
	SI	12	exchange	R12	h_e_ -->	R12	-1000	1000	-26.3568	-75.3919	418.978		R12	-1000	1000	25.1127	25.1127	25.1127		R12	-1000	1000	-24.9651	-24.9651	-24.9651		R12	-1000	1000	-3.13047	-3.13047	-3.13047		R12	-1000	1000	-0.33352	-0.33352	-0.33352
	SI	13	exchange	R13	h2o_e_ -->	R13	-1000	1000	961.062	-503.504	1000		R13	-1000	1000	842.615	170.98	1000		R13	-1000	1000	495.829	296.571	1000		R13	-1000	1000	-15.5873	-282.265	34.5828		R13	-1000	1000	-219.292	-265.076	-49.8553
	SI	14	exchange	R14	pi_e_ -->	R14	-1000	1000	-25.8735	-33.2884	-24.5798		R14	-1000	1000	-25.2291	-25.2291	-25.2291		R14	-1000	1000	-24.5072	-24.5072	-24.5072		R14	-1000	1000	-3.07306	-3.07306	-3.07306		R14	-1000	1000	-0.32741	-0.32741	-0.32741
	SI	15	exchange	R15	nh4_e_ -->	R15	0	0	0	0	0		R15	0	0	0	0	0		R15	0	0	0	0	0		R15	0	0	0	0	0		R15	0	0	0	0	0
	SI	16	exchange	R16	no3_e_ -->	R16	-1000	1000	-81.5882	-156.828	-75.8723		R16	-1000	1000	-79.5561	-79.5561	-79.5561		R16	-1000	1000	-77.2799	-77.2799	-77.2799		R16	-1000	1000	-9.69046	-9.69046	-9.69046		R16	-1000	1000	-1.03243	-1.03243	-1.03243
	SI	17	exchange	R17	so4_e_ -->	R17	-1000	1000	-0.48336	-34.0278	-0.45919		R17	-1000	1000	-0.47132	-0.47132	-0.47132		R17	-1000	1000	-0.45784	-0.45784	-0.45784		R17	-1000	1000	-0.05741	-0.05741	-0.05741		R17	-1000	1000	-0.00612	-0.00612	-0.00612
	SI	18	exchange	R18	fe2_e_ -->	R18	-1000	1000	0	-64.2496	0		R18	-1000	1000	0	0	0		R18	-1000	1000	0	0	0		R18	-1000	1000	0	0	0		R18	-1000	1000	0	0	0
	SI	19	exchange	R19	fe3_e_ -->	R19	0	1000	0	0	0		R19	0	1000	0	0	0		R19	0	1000	0	0	0		R19	0	1000	0	0	0		R19	0	1000	0	0	0
	SI	20	exchange	R20	mg2_e_ -->	R20	-1000	1000	-0.66886	-0.66886	-0.63542		R20	-1000	1000	-0.6522	-0.6522	-0.6522		R20	-1000	1000	-0.63354	-0.63354	-0.63354		R20	-1000	1000	-0.07944	-0.07944	-0.07944		R20	-1000	1000	-0.00846	-0.00846	-0.00846
	SI	21	exchange	R21	na1_e_ -->	R21	0	0	0	0	0		R21	0	0	0	0	0		R21	0	0	0	0	0		R21	0	0	0	0	0		R21	0	0	0	0	0
	SI	22	exchange	R22	photonVis_e_ -->	R22	-1000	0	-1000	-1000	-468.687		R22	-1000	0	-1000	-1000	-1000		R22	-1000	0	-1000	-1000	-1000		R22	0	0	0	0	0		R22	-100	0	-0.00973	-100	-0.00973
	SI	23	exchange	R23	o2_e_ -->	R23	-1000	1000	-832.275	-916.577	284.506		R23	-1000	1000	-807.135	-888.592	-311.842		R23	-1000	1000	-462.574	-714.659	-362.945		R23	-1000	1000	1.40877	-23.6763	134.748		R23	-1000	1000	162.953	78.2348	185.845
	SI	24	exchange	R24	co2_e_ -->	R24	-1000	1000	1000	-91.1997	1000		R24	-1000	1000	1000	1000	1000		R24	-1000	1000	691.359	691.359	691.359		R24	0	1000	85.7298	85.7298	85.7298		R24	-100	-100	-100	-100	-100
	SI	25	exchange	R25	hco3_e_ -->	R25	0	1000	0	0	0		R25	0	1000	0	0	0		R25	0	1000	0	0	0		R25	0	1000	0	0	0		R25	0	1000	0	0	0
	SI	26	exchange	R26	starch300_h_ -->	R26	0	0	0	0	0		R26	0	0	0	0	0		R26	0	0	0	0	0		R26	0	0	0	0	0		R26	0	0	0	0	0
	SI	27	exchange	R27	ac_e_ -->	R27	-1000	1000	-981.045	-1000	-412.693		R27	-1000	1000	-994.471	-1000	-994.471		R27	-1000	1000	-801.323	-801.323	-801.323		R27	-100	-100	-100	-100	-100		R27	0	1000	0	0	5.26261
	SI	28	exchange	R28	rib-D_e_ -->	R28	0	1000	0	0	19.0387		R28	0	1000	0	0	0		R28	0	1000	0	0	0		R28	0	1000	0	0	0		R28	0	1000	0	0	0
	SI	29	exchange	R29	no2_e_ -->	R29	0	0	0	0	0		R29	0	0	0	0	0		R29	0	0	0	0	0		R29	0	0	0	0	0		R29	0	0	0	0	0
	SI	30	exchange	R30	his-L_e_ -->	R30	0	0	0	0	0		R30	0	0	0	0	0		R30	0	0	0	0	0		R30	0	0	0	0	0		R30	0	0	0	0	0
	SI	31	exchange	R31	urea_e_ -->	R31	0	1000	0	0	0		R31	0	1000	0	0	0		R31	0	1000	0	0	0		R31	0	1000	0	0	0		R31	0	1000	0	0	0
	SI	32	exchange	R32	ad_e_ -->	R32	0	1000	0	0	0		R32	0	1000	0	0	0		R32	0	1000	0	0	0		R32	0	1000	0	0	0		R32	0	1000	0	0	0
	SI	33	exchange	R33	gua_e_ -->	R33	0	1000	0	0	9.60249		R33	0	1000	0	0	0		R33	0	1000	0	0	0		R33	0	1000	0	0	0		R33	0	1000	0	0	0
	SI	34	exchange	R34	ade_e_ -->	R34	0	1000	0	0	8.26277		R34	0	1000	0	0	0		R34	0	1000	0	0	0		R34	0	1000	0	0	0		R34	0	1000	0	0	0
	SI	35	exchange	R35	alltt_e_ -->	R35	0	0	0	0	0		R35	0	0	0	0	0		R35	0	0	0	0	0		R35	0	0	0	0	0		R35	0	0	0	0	0
	SI	36	exchange	R36	alltn_e_ -->	R36	0	1000	0	0	9.3485		R36	0	1000	0	0	0		R36	0	1000	0	0	0		R36	0	1000	0	0	0		R36	0	1000	0	0	0
	SI	37	exchange	R37	hxan_e_ -->	R37	0	1000	0	0	9.37249		R37	0	1000	0	0	0		R37	0	1000	0	0	0		R37	0	1000	0	0	0		R37	0	1000	0	0	0
	SI	38	exchange	R38	orn_e_ -->	R38	0	1000	0	0	39.6596		R38	0	1000	0	0	0		R38	0	1000	0	0	0		R38	0	1000	0	0	0		R38	0	1000	0	0	0
	SI	39	exchange	R39	gln-L_e_ -->	R39	0	0	0	0	0		R39	0	0	0	0	0		R39	0	0	0	0	0		R39	0	0	0	0	0		R39	0	0	0	0	0
	SI	40	exchange	R40	urate_e_ -->	R40	0	1000	0	0	9.48609		R40	0	1000	0	0	0		R40	0	1000	0	0	0		R40	0	1000	0	0	0		R40	0	1000	0	0	0
	SI	41	exchange	R41	leu-L_e_ -->	R41	0	0	0	0	0		R41	0	0	0	0	0		R41	0	0	0	0	0		R41	0	0	0	0	0		R41	0	0	0	0	0
	SI	42	exchange	R42	arg-L_e_ -->	R42	0	0	0	0	0		R42	0	0	0	0	0		R42	0	0	0	0	0		R42	0	0	0	0	0		R42	0	0	0	0	0
	SI	43	exchange	R43	hso3_e_ -->	R43	0	1000	0	0	16.7843		R43	0	1000	0	0	0		R43	0	1000	0	0	0		R43	0	1000	0	0	0		R43	0	1000	0	0	0
	SI	44	exchange	R44	s_e_ -->	R44	0	1000	0	0	16.7843		R44	0	1000	0	0	0		R44	0	1000	0	0	0		R44	0	1000	0	0	0		R44	0	1000	0	0	0
	SI	45	exchange	R45	selt_e_ -->	R45	0	1000	0	0	0		R45	0	1000	0	0	0		R45	0	1000	0	0	0		R45	0	1000	0	0	0		R45	0	1000	0	0	0
	SI	46	exchange	R46	etoh_e_ -->	R46	0	1000	0	0	180.801		R46	0	1000	0	0	0		R46	0	1000	0	0	0		R46	0	1000	0	0	0		R46	0	1000	0	0	0
	SI	47	exchange	R47	for_e_ -->	R47	0	1000	0	0	444.017		R47	0	1000	50.8131	50.8131	50.8131		R47	0	1000	0	0	0		R47	0	1000	0	0	0		R47	0	1000	0	0	0
	SI	48	exchange	R48	h2_e_ -->	R48	0	1000	173.675	0	1000		R48	0	1000	312.386	23.3531	1000		R48	0	1000	576.016	71.8449	775.274		R48	0	1000	88.8422	82.2449	355.976		R48	0	1000	260.555	92.3925	297.677
	SI	49	exchange	R49	glyclt_e_ -->	R49	0	1000	0	0	367.023		R49	0	1000	0	0	5.52924		R49	0	1000	0	0	0		R49	0	1000	0	0	0		R49	0	1000	1.15048	1.15048	6.41308
	SI	50	exchange	R50	succ_e_ -->	R50	0	1000	0	0	177.498		R50	0	1000	0	0	0		R50	0	1000	0	0	0		R50	0	1000	0	0	0		R50	0	1000	21.3812	16.1186	21.3812
	SI	51	exchange	R51	lac-D_e_ -->	R51	0	1000	0	0	0		R51	0	1000	0	0	0		R51	0	1000	0	0	0		R51	0	1000	0	0	0		R51	0	1000	0	0	0
	SI	52	exchange	R52	6mpur_e_ -->	R52	0	1000	0	0	0		R52	0	1000	0	0	0		R52	0	1000	0	0	0		R52	0	1000	0	0	0		R52	0	1000	0	0	0
	SI	53	exchange	R53	tgua_e_ -->	R53	0	1000	0	0	0		R53	0	1000	0	0	0		R53	0	1000	0	0	0		R53	0	1000	0	0	0		R53	0	1000	0	0	0
	SI	54	exchange	R54	tega_e_ -->	R54	0	1000	0	0	0		R54	0	1000	0	0	0		R54	0	1000	0	0	0		R54	0	1000	0	0	0		R54	0	1000	0	0	0
	SI	55	exchange	R55	5flura_e_ -->	R55	0	1000	0	0	0		R55	0	1000	0	0	0		R55	0	1000	0	0	0		R55	0	1000	0	0	0		R55	0	1000	0	0	0
	SI	56	exchange	R56	cital_e_ -->	R56	0	1000	0	0	0		R56	0	1000	0	0	0		R56	0	1000	0	0	0		R56	0	1000	0	0	0		R56	0	1000	0	0	0
	SI	57	exchange	R57	lido_e_ -->	R57	0	1000	0	0	0		R57	0	1000	0	0	0		R57	0	1000	0	0	0		R57	0	1000	0	0	0		R57	0	1000	0	0	0
???	Posiblemente (dif en nomenclatura con seed)	58	_c_	R58	asn-L_c_ --> Asn-X-Ser-FSLASH-Thr_c_ + h2o_c_	R58	0	1000	0	0	0		R58	0	1000	0	0	0		R58	0	1000	0	0	0		R58	0	1000	0	0	0		R58	0	1000	0	0	0
eliminar?	NO	59	_h_	R59	ficytc_h_ --> focytc_h_	R59	0	0	0	0	0		R59	0	0	0	0	0		R59	0	0	0	0	0		R59	0	0	0	0	0		R59	0	0	0	0	0
eliminar?	NO	60	_c_	R60	ficytb5_c_ --> focytb5_c_	R60	0	0	0	0	0		R60	0	0	0	0	0		R60	0	0	0	0	0		R60	0	0	0	0	0		R60	0	0	0	0	0
	SI	61	Biomass	R61	0.0370621526 ac_c_ + 0.0005041817 acaro_h_ + 0.2737467174 ala-L_c_ + 0.0001008363 anxan_u_ + 0.5241414130 arab-L_c_ + 0.1501973140 arg-L_c_ + 0.0678310450 asn-L_c_ + 0.0678310450 asp-L_c_ + 0.0011849978 asqdca18111Z160_c_ + 0.0011849978 asqdca1819Z160_c_ + 0.0011872103 asqdca1829Z12Z160_c_ + 0.0011894421 asqdca1839Z12Z15Z160_c_ + 0.0011827935 asqdpa18111Z160_c_ + 0.0011827935 asqdpa1819Z160_c_ + …	R61	23.8605	1000	25.1163	23.8605	25.1163		R61	24.4908	1000	24.4908	24.4908	24.4908		R61	23.79	1000	23.79	23.79	23.79		R61	2.98314	1000	2.98314	2.98314	2.98314		R61	0.31782	1000	0.31782	0.31782	0.31782
	SI	62	_c_	R62	atp_c_ + h2o_c_ --> adp_c_ + h_c_ + pi_c_	R62	0	1000	0	0	64.2496		R62	0	1000	0	0	0		R62	0	1000	0	0	0		R62	0	1000	0	0	0		R62	0	1000	0	0	0
	SI	63	exchange	R63	apotfen_h_ -->	R63	0	0	0	0	0		R63	0	0	0	0	0		R63	0	0	0	0	0		R63	0	0	0	0	0		R63	0	0	0	0	0
	SI	64	exchange	R64	17_LPAREN_c_ -->	R64	0	0	0	0	0		R64	0	0	0	0	0		R64	0	0	0	0	0		R64	0	0	0	0	0		R64	0	0	0	0	0
	SI	65	exchange	R65	bhb_m_ -->	R65	0	0	0	0	0		R65	0	0	0	0	0		R65	0	0	0	0	0		R65	0	0	0	0	0		R65	0	0	0	0	0
	SI	66	exchange	R66	bhb_x_ -->	R66	0	0	0	0	0		R66	0	0	0	0	0		R66	0	0	0	0	0		R66	0	0	0	0	0		R66	0	0	0	0	0
	SI	67	exchange	R67	cat_c_ -->	R67	0	0	0	0	0		R67	0	0	0	0	0		R67	0	0	0	0	0		R67	0	0	0	0	0		R67	0	0	0	0	0
	SI	68	exchange	R68	ficytb5_c_ -->	R68	0	0	0	0	0		R68	0	0	0	0	0		R68	0	0	0	0	0		R68	0	0	0	0	0		R68	0	0	0	0	0
	SI	69	exchange	R69	glu5sa_m_ -->	R69	0	0	0	0	0		R69	0	0	0	0	0		R69	0	0	0	0	0		R69	0	0	0	0	0		R69	0	0	0	0	0
	SI	70	exchange	R70	hcarn_c_ -->	R70	0	0	0	0	0		R70	0	0	0	0	0		R70	0	0	0	0	0		R70	0	0	0	0	0		R70	0	0	0	0	0
	SI	71	exchange	R71	icit_h_ -->	R71	0	0	0	0	0		R71	0	0	0	0	0		R71	0	0	0	0	0		R71	0	0	0	0	0		R71	0	0	0	0	0
	SI	72	exchange	R72	leutrna_c_ -->	R72	0	0	0	0	0		R72	0	0	0	0	0		R72	0	0	0	0	0		R72	0	0	0	0	0		R72	0	0	0	0	0
	SI	73	exchange	R73	na1_c_ -->	R73	0	0	0	0	0		R73	0	0	0	0	0		R73	0	0	0	0	0		R73	0	0	0	0	0		R73	0	0	0	0	0
	SI	74	exchange	R74	na1_h_ -->	R74	0	0	0	0	0		R74	0	0	0	0	0		R74	0	0	0	0	0		R74	0	0	0	0	0		R74	0	0	0	0	0
	SI	75	exchange	R75	na1_m_ -->	R75	0	0	0	0	0		R75	0	0	0	0	0		R75	0	0	0	0	0		R75	0	0	0	0	0		R75	0	0	0	0	0
	SI	76	exchange	R76	na1_x_ -->	R76	0	0	0	0	0		R76	0	0	0	0	0		R76	0	0	0	0	0		R76	0	0	0	0	0		R76	0	0	0	0	0
	SI	77	exchange	R77	no_h_ -->	R77	0	0	0	0	0		R77	0	0	0	0	0		R77	0	0	0	0	0		R77	0	0	0	0	0		R77	0	0	0	0	0
	SI	78	Transport	R78	o2D_u_ -->	R78	-1000	1000	159.586	0	165.037		R78	-1000	1000	159.586	0	159.586		R78	-1000	1000	159.586	159.586	159.586		R78	-1000	1000	0	0	0		R78	-1000	1000	0	0	1.97348
	SI	79	exchange	R79	photon298_c_ -->	R79	0	1000	0	0	16.2351		R79	0	1000	0	0	0		R79	0	1000	0	0	0		R79	0	1000	0	0	0		R79	0	1000	0	0	2.26083
	SI	80	exchange	R80	photon437_u_ -->	R80	0	1000	0	0	85.6913		R80	0	1000	0	0	0		R80	0	1000	0	0	0		R80	0	1000	0	0	0		R80	0	1000	0	0	15.2956
	SI	81	exchange	R81	photon438_u_ -->	R81	0	1000	0	0	166.043		R81	0	1000	0	0	0		R81	0	1000	0	0	0		R81	0	1000	0	0	0		R81	0	1000	0	0	23.1224
	SI	82	exchange	R82	photon450_h_ -->	R82	0	1000	0	0	109.228		R82	0	1000	0	0	0		R82	0	1000	0	0	0		R82	0	1000	0	0	0		R82	0	1000	0	0	15.2106
	SI	83	exchange	R83	photon490_s_ -->	R83	0	1000	0	0	150.72		R83	0	1000	0	0	0		R83	0	1000	0	0	0		R83	0	1000	0	0	0		R83	0	1000	0	0	20.9676
	SI	84	exchange	R84	photon646_h_ -->	R84	0	1000	220.125	102.848	700.385		R84	0	1000	220.142	220.142	220.142		R84	0	1000	220.16	220.16	220.16		R84	0	1000	0	0	0		R84	0	1000	0	0	87.0207
	SI	85	exchange	R85	photon673_u_ -->	R85	0	1000	0	0	660.147		R85	0	1000	0	0	638.343		R85	0	1000	0	0	0		R85	0	1000	0	0	0		R85	0	1000	0.00267	0	66.0147
	SI	86	exchange	R86	photon680_u_ -->	R86	0	1000	0	0	389.783		R86	0	1000	0	0	0		R86	0	1000	0	0	0		R86	0	1000	0	0	0		R86	0	1000	0.0019	0	73.3622
	SI	87	exchange	R87	udg_m_ -->	R87	0	0	0	0	0		R87	0	0	0	0	0		R87	0	0	0	0	0		R87	0	0	0	0	0		R87	0	0	0	0	0
	SI	88	exchange	R88	urdglyc_m_ -->	R88	0	0	0	0	0		R88	0	0	0	0	0		R88	0	0	0	0	0		R88	0	0	0	0	0		R88	0	0	0	0	0
	SI	89	Transport	R89	1acpc_c_ --> 1acpc_h_	R89	-1000	1000	0	-217.354	13.0463		R89	-1000	1000	0	-58.7787	0		R89	-1000	1000	0	0	0		R89	-1000	1000	0	0	0		R89	-1000	1000	0	-0.10337	0
	SI	90	Transport	R90	23dhmb_c_ --> 23dhmb_h_	R90	-1000	1000	-1.49071	-28.0722	14.7764		R90	-1000	1000	-3.47079	-3.47079	-1.45358		R90	-1000	1000	-3.37149	-3.37149	-3.37149		R90	-1000	1000	-0.42277	-0.42277	-0.42277		R90	-1000	1000	-0.04504	-0.04504	-0.01886
	SI	91	Transport	R91	23dhmp_c_ --> 23dhmp_h_	R91	-1000	1000	0	-27.241	0		R91	-1000	1000	0	-0.80095	0		R91	-1000	1000	-0.77804	-0.77804	-0.77804		R91	-1000	1000	0	0	0		R91	-1000	1000	0	-0.01039	0
	SI	92	Transport	R92	2pglyc_h_ --> 2pglyc_c_	R92	-1000	1000	0	0	30.9597		R92	-1000	1000	0	0	0		R92	-1000	1000	0	0	0		R92	-1000	1000	0	0	0		R92	-1000	1000	0	0	0
	SI	93	Transport	R93	2pg_c_ --> 2pg_h_	R93	-1000	1000	0	0	0		R93	-1000	1000	0	0	0		R93	-1000	1000	0	0	0		R93	-1000	1000	0	0	0		R93	-1000	1000	0	0	0
	SI	94	Transport	R94	3c3hmp_c_ --> 3c3hmp_h_	R94	-1000	1000	0	-15.1769	0		R94	-1000	1000	0	-2.01721	0		R94	-1000	1000	0	0	0		R94	-1000	1000	0	0	0		R94	-1000	1000	0	-0.02618	0
	SI	95	Transport	R95	3mob_c_ --> 3mob_h_	R95	-1000	1000	-2.06874	-15.3233	15.1769		R95	-1000	1000	-2.01721	-2.01721	2.01721		R95	-1000	1000	-1.9595	-1.9595	-1.9595		R95	-1000	1000	0	0	0		R95	-1000	1000	0	-0.02618	0.02618
	SI	96	Transport	R96	3pg_c_ + pi_h_ --> 3pg_h_ + pi_c_	R96	-1000	1000	148.048	-46.6527	346.588		R96	-1000	1000	218.046	218.046	218.046		R96	-1000	1000	197.501	197.501	197.501		R96	-1000	1000	24.408	24.408	24.408		R96	-1000	1000	-23.2247	-39.0125	-23.2247
	SI	97	Transport	R97	4abut_c_ --> 4abut_h_	R97	-1000	1000	0	-953.06	0		R97	-1000	1000	0	-222.222	0		R97	-1000	1000	0	0	0		R97	-1000	1000	-8.59053	-8.73145	0		R97	-1000	1000	0	-7.89391	0
	SI	98	Transport	R98	4abut_c_ + h_c_ --> 4abut_h_ + h_h_	R98	0	1000	0	0	726.793		R98	0	1000	0	0	153.419		R98	0	1000	0	0	0		R98	0	1000	0	0	0		R98	0	1000	0	0	7.89391
	SI	99	Transport	R99	5mta_c_ --> 5mta_h_	R99	-1000	1000	0	0	0		R99	-1000	1000	0	0	0		R99	-1000	1000	0	0	0		R99	-1000	1000	0	0	0		R99	-1000	1000	0	0	0
	SI	100	Transport	R100	6pgl_c_ --> 6pgl_h_	R100	-1000	1000	89.6862	0	217.332		R100	-1000	1000	54.1916	54.1916	54.1916		R100	-1000	1000	9.72342	9.72342	9.72342		R100	-1000	1000	0.14664	0.14664	0.14664		R100	-1000	1000	0	0	0
	SI	101	Transport	R101	accoa_c_ + coa_h_ --> accoa_h_ + coa_c_	R101	-1000	1000	-289.925	-903.96	506.924		R101	-1000	1000	-257.454	-260.375	-52.3062		R101	-1000	1000	-327.797	-327.797	-324.959		R101	-1000	1000	-67.418	-80.9684	-67.418		R101	-1000	1000	111.389	95.6012	111.587
	SI	102	Transport	R102	acser_h_ --> acser_c_	R102	0	1000	0	0	43.3061		R102	0	1000	0	0	0		R102	0	1000	0	0	0		R102	0	1000	0	0	0		R102	0	1000	0	0	0
	SI	103	Transport	R103	ac_c_ --> ac_h_	R103	-1000	1000	290.836	-458.895	523.647		R103	-1000	1000	258.342	258.342	261.263		R103	-1000	1000	328.659	325.822	328.659		R103	-1000	1000	66.5559	66.5559	66.9117		R103	-1000	1000	-110.77	-114.888	-94.9826
	SI	104	Transport	R104	air_c_ --> air_h_ + h_h_	R104	-1000	1000	0	0	0		R104	-1000	1000	0	0	0		R104	-1000	1000	0	0	0		R104	-1000	1000	0	0	0		R104	-1000	1000	0	0	0
	SI	105	Transport	R105	akg_c_ + na1_c_ --> akg_h_ + na1_h_	R105	0	0	0	0	0		R105	0	0	0	0	0		R105	0	0	0	0	0		R105	0	0	0	0	0		R105	0	0	0	0	0
	SI	106	Transport	R106	akg_c_ + mal-L_h_ --> akg_h_ + mal-L_c_	R106	-1000	1000	15.9027	-58.7271	749.83		R106	-1000	1000	37.3303	15.5066	207.078		R106	-1000	1000	15.063	15.063	15.063		R106	-1000	1000	9.22607	0.63554	65.2936		R106	-1000	1000	0.06771	0.06771	35.8375
	SI	107	Transport	R107	ala-B_c_ --> ala-B_h_	R107	-1000	1000	0	-184.559	0		R107	-1000	1000	0	0	0		R107	-1000	1000	0	0	0		R107	-1000	1000	0	0	0		R107	-1000	1000	0	0	0
	SI	108	Transport	R108	ametam_c_ --> ametam_h_	R108	-1000	1000	0	0	0		R108	-1000	1000	0	0	0		R108	-1000	1000	0	0	0		R108	-1000	1000	0	0	0		R108	-1000	1000	0	0	0
	SI	109	Transport	R109	ahcys_c_ + amet_h_ --> ahcys_h_ + amet_c_	R109	-1000	1000	-0.66886	-2.35248	-0.63542		R109	-1000	1000	-0.6522	-0.6522	-0.6522		R109	-1000	1000	-0.63354	-0.63354	-0.63354		R109	-1000	1000	-0.07944	-0.07944	-0.07944		R109	-1000	1000	-0.00846	-0.00846	-0.00846
	SI	110	Transport	R110	amp_c_ --> amp_h_	R110	-1000	1000	0	0	0		R110	-1000	1000	0	0	0		R110	-1000	1000	0	0	0		R110	-1000	1000	0	0	0		R110	-1000	1000	0	0	0
	SI	111	Transport	R111	asp-L_c_ + na1_c_ --> asp-L_h_ + na1_h_	R111	0	0	0	0	0		R111	0	0	0	0	0		R111	0	0	0	0	0		R111	0	0	0	0	0		R111	0	0	0	0	0
	SI	112	Transport	R112	aspsa_c_ --> aspsa_h_	R112	-1000	1000	-0.45634	-0.45634	-0.43352		R112	-1000	1000	-0.44497	-0.44497	-0.44497		R112	-1000	1000	-0.43224	-0.43224	-0.43224		R112	-1000	1000	-0.0542	-0.0542	-0.0542		R112	-1000	1000	-0.00577	-0.00577	-0.00577
	SI	113	Transport	R113	asp-L_c_ + h_c_ --> asp-L_h_ + h_h_	R113	-1000	1000	-682.532	-1000	-212.495		R113	-1000	1000	-692.174	-905.592	-629.707		R113	-1000	1000	-413.258	-413.258	-413.258		R113	-1000	1000	-89.4348	-139.882	-54.5523		R113	-1000	1000	-63.6713	-80.4874	-30.0694
	SI	114	Transport	R114	adp_c_ + atp_h_ + 3 h_c_ --> adp_h_ + atp_c_ + 3 h_h_	R114	0	1000	88.4516	0	174.629		R114	0	1000	52.9877	52.9877	52.9877		R114	0	1000	8.55397	8.55397	8.55397		R114	0	1000	0	0	0		R114	0	1000	0	0	0
	SI	115	Transport	R115	cmp_c_ --> cmp_h_	R115	-1000	1000	-3.91443	-63.4839	-3.71871		R115	-1000	1000	-3.81694	-3.81694	-3.81694		R115	-1000	1000	-3.70773	-3.70773	-3.70773		R115	-1000	1000	-0.46493	-0.46493	-0.46493		R115	-1000	1000	-0.05735	-0.05735	-0.05735
	SI	116	Transport	R116	co2_c_ --> co2_h_	R116	0	1000	0	0	1000		R116	0	1000	601.41	451.638	744.383		R116	0	1000	374.523	374.523	374.523		R116	0	1000	88.0815	70.4838	138.529		R116	0	1000	141.18	141.165	158.007
	SI	117	Transport	R117	coa_c_ --> coa_h_	R117	-1000	1000	127.37	-27.4481	872.047		R117	-1000	1000	61.6997	-3e-05	61.6997		R117	-1000	1000	30.19	30.19	33.0274		R117	-1000	1000	0.35579	0	0.35579		R117	-1000	1000	0.10337	0	0.14128
	SI	118	Transport	R118	ctp_c_ --> ctp_h_	R118	-1000	1000	3.91443	3.71871	63.4839		R118	-1000	1000	3.81694	3.81694	3.81694		R118	-1000	1000	3.70773	3.70773	3.70773		R118	-1000	1000	0.46493	0.46493	0.46493		R118	-1000	1000	0.05735	0.05735	0.05735
	SI	119	Transport	R119	cys-L_c_ --> cys-L_h_	R119	-1000	1000	-0.06085	-45.8218	77.1002		R119	-1000	1000	-0.05933	-0.05933	-0.05933		R119	-1000	1000	-0.05763	-0.05763	-0.05763		R119	-1000	1000	-0.00723	-0.00723	-0.00723		R119	-1000	1000	-0.00077	-0.00077	-0.00077
	SI	120	Transport	R120	dhap_c_ + pi_h_ --> dhap_h_ + pi_c_	R120	-1000	1000	-110.916	-311.313	206.773		R120	-1000	1000	-179.106	-179.106	-25.687		R120	-1000	1000	-159.676	-159.676	-159.676		R120	-1000	1000	-19.4481	-19.4481	-19.4481		R120	-1000	1000	-53.6558	-53.6558	-45.7619
	SI	121	Transport	R121	dmpp_h_ --> dmpp_c_	R121	-1000	1000	0	-2.59792	2.53639		R121	-1000	1000	0	-0.90412	0		R121	-1000	1000	0	-0.87825	0		R121	-1000	1000	0	-0.11013	0		R121	-1000	1000	-0.01173	-0.01173	0
	SI	122	Transport	R122	etoh_c_ --> etoh_h_	R122	-1000	1000	0	-225.444	0		R122	-1000	1000	0	0	0		R122	-1000	1000	0	0	0		R122	-1000	1000	0	0	0		R122	-1000	1000	0	0	0
	SI	123	Transport	R123	f6p-B_h_ + pi_c_ --> f6p-B_c_ + pi_h_	R123	0	0	0	0	0		R123	0	0	0	0	0		R123	0	0	0	0	0		R123	0	0	0	0	0		R123	0	0	0	0	0
	SI	124	Transport	R124	f6p-B_h_ --> f6p-B_c_	R124	0	1000	0	0	127.132		R124	0	1000	0	0	0		R124	0	1000	0	0	0		R124	0	1000	0	0	0		R124	0	1000	0	0	0
	SI	125	Transport	R125	hdca_h_ --> hdca_c_	R125	-1000	1000	-2.88102	-20.2873	24.0664		R125	-1000	1000	-2.80926	-2.80926	-2.80926		R125	-1000	1000	-2.72888	-2.72888	-2.72888		R125	-1000	1000	-0.34219	-0.34219	-0.34219		R125	-1000	1000	0	0	0
	SI	126	Transport	R126	hdcea_h_ --> hdcea_c_	R126	-1000	1000	0	0	0		R126	-1000	1000	0	0	0		R126	-1000	1000	0	0	0		R126	-1000	1000	0	0	0		R126	-1000	1000	0	0	0
	SI	127	Transport	R127	ocdca_h_ --> ocdca_c_	R127	-1000	1000	-1.7492	-12.4698	14.0585		R127	-1000	1000	-1.70563	-1.70563	0		R127	-1000	1000	-1.65683	-1.65683	-1.65683		R127	-1000	1000	-0.20776	-0.20776	-0.20776		R127	-1000	1000	0.00615	0.00615	0.00615
	SI	128	Transport	R128	ocdcea_h_ --> ocdcea_c_	R128	-1000	1000	0.81252	-1.81469	12.7105		R128	-1000	1000	0.79229	0.79229	0.79229		R128	-1000	1000	0.76962	0.76962	0.76962		R128	-1000	1000	0.09651	0.09651	0.09651		R128	-1000	1000	0.01705	0.01705	0.01705
	SI	129	Transport	R129	ocdce9a_h_ --> ocdce9a_c_	R129	-1000	1000	0	-1.84662	12.0039		R129	-1000	1000	0	-1.70563	0		R129	-1000	1000	0	0	0		R129	-1000	1000	0	0	0		R129	-1000	1000	0	0	0
	SI	130	Transport	R130	fadh2_c_ --> fadh2_h_	R130	-1000	1000	0	-29.2571	0		R130	-1000	1000	-1.85467	-1.85467	0		R130	-1000	1000	-1.80161	-1.80161	0		R130	-1000	1000	0	-1.39386	0		R130	-1000	1000	0	-0.02407	0
	SI	131	Transport	R131	fad_c_ --> fad_h_	R131	-1000	1000	0	0	29.2571		R131	-1000	1000	1.85467	0	1.85467		R131	-1000	1000	1.80161	0	1.80161		R131	-1000	1000	0	0	1.39386		R131	-1000	1000	0	0	0.02407
	SI	132	Transport	R132	fe2_c_ --> fe2_h_	R132	0	1000	0	0	64.2496		R132	0	1000	0	0	0		R132	0	1000	0	0	0		R132	0	1000	0	0	0		R132	0	1000	0	0	0
	SI	133	Transport	R133	atp_c_ + fe3_c_ + h2o_c_ --> adp_c_ + fe3_h_ + h_c_ + pi_c_	R133	0	1000	0	0	0		R133	0	1000	0	0	0		R133	0	1000	0	0	0		R133	0	1000	0	0	0		R133	0	1000	0	0	0
	SI	134	Transport	R134	for_h_ + h_h_ --> for_c_ + h_c_	R134	0	1000	127.37	0	484.392		R134	0	1000	58.7787	0	58.7787		R134	0	1000	30.19	30.19	30.19		R134	0	1000	0.97026	0.97026	14.1649		R134	0	1000	0.10337	0	0.10337
	SI	135	Transport	R135	frdp_h_ --> frdp_c_	R135	-1000	1000	0	-2.53639	1.37696		R135	-1000	1000	0	0	0		R135	-1000	1000	0	0	0		R135	-1000	1000	0	0	0		R135	-1000	1000	0	0	0
	SI	136	Transport	R136	g1p_c_ + pi_h_ --> g1p_h_ + pi_c_	R136	0	0	0	0	0		R136	0	0	0	0	0		R136	0	0	0	0	0		R136	0	0	0	0	0		R136	0	0	0	0	0
	SI	137	Transport	R137	g3p_c_ + pi_h_ --> g3p_h_ + pi_c_	R137	-1000	1000	-193.149	-461.838	56.7142		R137	-1000	1000	-177.252	-177.252	-23.8323		R137	-1000	1000	-157.874	-157.874	-157.874		R137	-1000	1000	-19.2222	-19.2222	-19.2222		R137	-1000	1000	-53.6317	-53.6317	-37.8439
	SI	138	Transport	R138	g6p-A_c_ + pi_h_ --> g6p-A_h_ + pi_c_	R138	-1000	1000	70.7126	-205.522	363.618		R138	-1000	1000	91.1253	-62.2941	91.1253		R138	-1000	1000	117.13	117.13	117.13		R138	-1000	1000	15.1857	15.1857	15.1857		R138	-1000	1000	53.2173	45.3234	53.2173
	SI	139	Transport	R139	g6p-B_c_ + pi_h_ --> g6p-B_h_ + pi_c_	R139	0	0	0	0	0		R139	0	0	0	0	0		R139	0	0	0	0	0		R139	0	0	0	0	0		R139	0	0	0	0	0
	SI	140	Transport	R140	gal_c_ + h_c_ --> gal_h_ + h_h_	R140	-1000	1000	0	-46.4313	194.891		R140	-1000	1000	0	0	0		R140	-1000	1000	0	0	0		R140	-1000	1000	0	0	0		R140	-1000	1000	0	0	0
	SI	141	Transport	R141	gln-L_c_ + h_c_ --> gln-L_h_ + h_h_	R141	-1000	1000	-10.5518	-160.629	63.8104		R141	-1000	1000	-10.289	-10.289	-10.289		R141	-1000	1000	-9.99462	-9.99462	-9.99462		R141	-1000	1000	0	0	0		R141	-1000	1000	0	-0.13352	0
	SI	142	Transport	R142	4abut_c_ + glu-L_h_ --> 4abut_h_ + glu-L_c_	R142	0	1000	0	0	377.087		R142	0	1000	0	0	84.2906		R142	0	1000	0	0	0		R142	0	1000	0	0	0		R142	0	1000	0	0	7.89391
	SI	143	Transport	R143	glu-L_h_ + na1_h_ --> glu-L_c_ + na1_c_	R143	0	0	0	0	0		R143	0	0	0	0	0		R143	0	0	0	0	0		R143	0	0	0	0	0		R143	0	0	0	0	0
	SI	144	Transport	R144	glu-L_h_ + h_h_ --> glu-L_c_ + h_c_	R144	0	1000	0	0	536.1		R144	0	1000	21.8237	0	84.2906		R144	0	1000	0	0	0		R144	0	1000	0	0	64.6581		R144	0	1000	0	0	35.7698
	SI	145	Transport	R145	glyc3p_h_ --> glyc3p_c_	R145	0	1000	0	0	16.4617		R145	0	1000	0	0	0		R145	0	1000	0	0	0		R145	0	1000	0	0	0		R145	0	1000	0	0	0
	SI	146	Transport	R146	glyclt_c_ --> glyclt_h_	R146	-1000	1000	-688.92	-1000	0		R146	-1000	1000	-518.01	-938.344	-452.529		R146	-1000	1000	-228.106	-228.106	-228.106		R146	-1000	1000	-102.832	-119.166	-11.0245		R146	-1000	1000	-12.6518	-12.6975	0
	SI	147	Transport	R147	glyc_c_ + h_c_ --> glyc_h_ + h_h_	R147	-1000	1000	0	0	0		R147	-1000	1000	0	0	0		R147	-1000	1000	0	0	0		R147	-1000	1000	0	0	0		R147	-1000	1000	0	0	0
	SI	148	Transport	R148	gly_c_ + na1_c_ --> gly_h_ + na1_h_	R148	0	0	0	0	0		R148	0	0	0	0	0		R148	0	0	0	0	0		R148	0	0	0	0	0		R148	0	0	0	0	0
	SI	149	Transport	R149	gly_c_ + h_c_ --> gly_h_ + h_h_	R149	-1000	1000	819.241	-22.4661	1000		R149	-1000	1000	579.667	514.186	1000		R149	-1000	1000	261.091	261.091	261.091		R149	-1000	1000	103.183	11.375	119.516		R149	-1000	1000	12.6518	0	12.6975
	SI	150	Transport	R150	grdp_h_ --> grdp_c_	R150	-1000	1000	0	-2.53639	2.53639		R150	-1000	1000	0	0	0		R150	-1000	1000	0	0	0		R150	-1000	1000	0	0	0		R150	-1000	1000	0	0	0
	SI	151	Transport	R151	h2o_c_ --> h2o_h_	R151	-1000	1000	-528.198	-1000	1000		R151	-1000	1000	-138.86	-607.307	588		R151	-1000	1000	-178.729	-178.729	-178.729		R151	-1000	1000	279.826	-68.7367	310.562		R151	-1000	1000	323.767	100.308	323.863
	SI	152	Transport	R152	h2_c_ --> h2_h_	R152	-1000	1000	825.293	-563.722	1000		R152	-1000	1000	686.608	366.386	1000		R152	-1000	1000	727.721	727.721	727.721		R152	-1000	1000	0	0	0		R152	-1000	1000	0	0	0
	SI	153	Transport	R153	h_c_ + hco3_c_ --> h_h_ + hco3_h_	R153	0	1000	466.719	0	1000		R153	0	1000	0	0	0		R153	0	1000	0	0	0		R153	0	1000	0	0	0		R153	0	1000	0	0	0
	SI	154	Transport	R154	hcys-L_c_ --> hcys-L_h_	R154	-1000	1000	-0.06085	-0.06085	-0.0578		R154	-1000	1000	-0.05933	-0.05933	-0.05933		R154	-1000	1000	-0.05763	-0.05763	-0.05763		R154	-1000	1000	-0.00723	-0.00723	-0.00723		R154	-1000	1000	-0.00077	-0.00077	-0.00077
	SI	155	Transport	R155	hgentis_c_ --> hgentis_h_	R155	-1000	1000	0	0	1.71707		R155	-1000	1000	0	0	0		R155	-1000	1000	0	0	0		R155	-1000	1000	0	0	0		R155	-1000	1000	0	0	0
	SI	156	Transport	R156	h_c_ + his-L_c_ --> h_h_ + his-L_h_	R156	-1000	1000	0	0	0		R156	-1000	1000	0	0	0		R156	-1000	1000	0	0	0		R156	-1000	1000	0	0	0		R156	-1000	1000	0	0	0
	SI	157	Transport	R157	h_c_ + ile-L_c_ --> h_h_ + ile-L_h_	R157	-1000	1000	-0.82141	-27.241	0		R157	-1000	1000	-0.80095	-0.80095	0		R157	-1000	1000	0	0	0		R157	-1000	1000	-0.09756	-0.09756	-0.09756		R157	-1000	1000	-0.01039	-0.01039	0
	SI	158	Transport	R158	imp_c_ --> imp_h_	R158	-1000	1000	0	0	0		R158	-1000	1000	0	0	0		R158	-1000	1000	0	0	0		R158	-1000	1000	0	0	0		R158	-1000	1000	0	0	0
	SI	159	Transport	R159	ipdp_h_ --> ipdp_c_	R159	-1000	1000	0	0	16.852		R159	-1000	1000	0	0	0.90412		R159	-1000	1000	0	0	0.87825		R159	-1000	1000	0	0	0.11013		R159	-1000	1000	0.01173	0	0.01173
	SI	160	Transport	R160	h_c_ + leu-L_c_ --> h_h_ + leu-L_h_	R160	-1000	1000	0	0	0		R160	-1000	1000	0	0	0		R160	-1000	1000	0	0	0		R160	-1000	1000	0	0	0		R160	-1000	1000	0	0	0
	SI	161	Transport	R161	lnlc_c_ --> lnlc_h_	R161	-1000	1000	0	0	0		R161	-1000	1000	0	0	0		R161	-1000	1000	0	0	0		R161	-1000	1000	0	0	0		R161	-1000	1000	0	0	0
	SI	162	Transport	R162	mal-L_c_ + na1_c_ --> mal-L_h_ + na1_h_	R162	0	0	0	0	0		R162	0	0	0	0	0		R162	0	0	0	0	0		R162	0	0	0	0	0		R162	0	0	0	0	0
	SI	163	Transport	R163	glu-L_h_ + mal-L_c_ --> glu-L_c_ + mal-L_h_	R163	0	1000	0	0	650.475		R163	0	1000	0	0	129.816		R163	0	1000	0	0	0		R163	0	1000	0	0	41.6232		R163	0	1000	0	0	15.7878
	SI	164	Transport	R164	mal-L_h_ + oaa_c_ --> mal-L_c_ + oaa_h_	R164	0	1000	0	0	719.198		R164	0	1000	0	0	84.2906		R164	0	1000	0	0	0		R164	0	1000	0	0	185.141		R164	0	1000	174.362	0	213.806
	SI	165	Transport	R165	man_c_ --> man_h_	R165	-1000	1000	-8.24727	-66.9955	-7.8349		R165	-1000	1000	-8.04186	-8.04186	-8.04186		R165	-1000	1000	-7.81176	-7.81176	-7.81176		R165	-1000	1000	-0.97955	-0.97955	-0.97955		R165	-1000	1000	-0.10436	-0.10436	-0.10436
	SI	166	Transport	R166	h_c_ + methf_c_ --> h_h_ + methf_h_	R166	-1000	1000	0	0	0		R166	-1000	1000	0	0	0		R166	-1000	1000	0	0	0		R166	-1000	1000	0	0	0		R166	-1000	1000	0	0	0
	SI	167	Transport	R167	mg2_c_ --> mg2_h_	R167	-1000	1000	0.66886	0.63542	0.66886		R167	-1000	1000	0.6522	0.6522	0.6522		R167	-1000	1000	0.63354	0.63354	0.63354		R167	-1000	1000	0.07944	0.07944	0.07944		R167	-1000	1000	0.00846	0.00846	0.00846
	SI	168	Transport	R168	atp_h_ + h2o_h_ + na1_h_ --> adp_h_ + h_h_ + na1_c_ + pi_h_	R168	0	0	0	0	0		R168	0	0	0	0	0		R168	0	0	0	0	0		R168	0	0	0	0	0		R168	0	0	0	0	0
	SI	169	Transport	R169	h_h_ + na1_c_ --> h_c_ + na1_h_	R169	0	0	0	0	0		R169	0	0	0	0	0		R169	0	0	0	0	0		R169	0	0	0	0	0		R169	0	0	0	0	0
	SI	170	Transport	R170	na1_c_ --> na1_h_	R170	0	0	0	0	0		R170	0	0	0	0	0		R170	0	0	0	0	0		R170	0	0	0	0	0		R170	0	0	0	0	0
	SI	171	Transport	R171	nadh_c_ --> nadh_h_	R171	-1000	1000	-33.7286	-905.59	0		R171	-1000	1000	-66.7853	-313.74	-66.7853		R171	-1000	1000	-631.507	-631.507	-631.507		R171	-1000	1000	-102.208	-117.993	0		R171	-1000	1000	-129.921	-129.976	-87.9904
	SI	172	Transport	R172	nadph_h_ --> nadph_c_	R172	0	1000	0	0	946.665		R172	0	1000	0	0	250.047		R172	0	1000	0	0	0		R172	0	1000	0	0	127.1		R172	0	1000	0	0	11.547
	SI	173	Transport	R173	nadp_c_ --> nadp_h_	R173	-1000	1000	0	0	946.665		R173	-1000	1000	0	0	250.047		R173	-1000	1000	0	0	0		R173	-1000	1000	0	0	127.1		R173	-1000	1000	0	0	11.547
	SI	174	Transport	R174	nad_c_ --> nad_h_	R174	0	1000	33.7286	0	905.59		R174	0	1000	66.7853	66.7853	313.74		R174	0	1000	631.507	631.507	631.507		R174	0	1000	102.208	0	117.993		R174	0	1000	129.921	87.9904	129.976
	SI	175	Transport	R175	h_c_ + nh4_c_ --> h_h_ + nh4_h_	R175	-1000	1000	-190.959	-1000	851.296		R175	-1000	1000	82.9782	-414.373	84.9954		R175	-1000	1000	100.699	100.699	100.699		R175	-1000	1000	-13.6732	-44.1636	80.4707		R175	-1000	1000	50.1121	50.0515	79.5801
	SI	176	Transport	R176	no2_c_ --> no2_h_	R176	-1000	1000	81.5882	75.8723	156.828		R176	-1000	1000	79.5561	79.5561	79.5561		R176	-1000	1000	77.2799	77.2799	77.2799		R176	-1000	1000	9.69046	9.69046	9.69046		R176	-1000	1000	1.03243	1.03243	1.03243
	SI	177	Transport	R177	o2_c_ --> o2_h_	R177	-1000	1000	528.431	-486.05	1000		R177	-1000	1000	280.717	-27.1416	823.849		R177	-1000	1000	-1.99539	-1.99539	-1.99539		R177	-1000	1000	-94.7015	-186.632	1.89195		R177	-1000	1000	-187.077	-199.744	-91.1512
	SI	178	Transport	R178	pap_c_ + paps_h_ --> pap_h_ + paps_c_	R178	-1000	1000	0	-23.0302	0		R178	-1000	1000	0	0	0		R178	-1000	1000	0	0	0		R178	-1000	1000	0	0	0		R178	-1000	1000	0	0	0
	SI	179	Transport	R179	pep_c_ + pi_h_ --> pep_h_ + pi_c_	R179	0	1000	0	0	60.0534		R179	0	1000	0	0	0		R179	0	1000	0	0	0		R179	0	1000	0.2168	0.2168	0.2168		R179	0	1000	0.0231	0.0231	0.0231
	SI	180	Transport	R180	pheme_h_ --> pheme_c_	R180	-1000	1000	0	0	0		R180	-1000	1000	0	0	0		R180	-1000	1000	0	0	0		R180	-1000	1000	0	0	0		R180	-1000	1000	0	0	0
	SI	181	Transport	R181	phe-L_c_ --> phe-L_h_	R181	-1000	1000	0	-0.85183	0		R181	-1000	1000	-0.83062	-0.83062	0		R181	-1000	1000	0	0	0		R181	-1000	1000	-0.10117	-0.10117	-0.10117		R181	-1000	1000	-0.01078	-0.01078	0
	SI	182	Transport	R182	na1_h_ + pi_h_ --> na1_c_ + pi_c_	R182	0	0	0	0	0		R182	0	0	0	0	0		R182	0	0	0	0	0		R182	0	0	0	0	0		R182	0	0	0	0	0
	SI	183	Transport	R183	pmtcoa_c_ --> pmtcoa_h_	R183	-1000	1000	3e-05	0	28.4292		R183	-1000	1000	3e-05	0	3e-05		R183	-1000	1000	2e-05	0	2e-05		R183	-1000	1000	0	0	0		R183	-1000	1000	0	0	0
	SI	184	Transport	R184	ppa_c_ --> ppa_h_	R184	-1000	1000	0	0	864.08		R184	-1000	1000	2.92101	0	2.92102		R184	-1000	1000	0	0	2.83743		R184	-1000	1000	0.3558	0	0.3558		R184	-1000	1000	0	0	0.03791
	SI	185	Transport	R185	ppcoa_c_ --> ppcoa_h_	R185	-1000	1000	-127.37	-866.442	0		R185	-1000	1000	-61.6997	-61.6997	0		R185	-1000	1000	-30.19	-33.0275	-30.19		R185	-1000	1000	-0.3558	-0.3558	0		R185	-1000	1000	-0.10337	-0.14128	0
	SI	186	Transport	R186	pphn_c_ --> pphn_h_	R186	-1000	1000	-0.85183	-13.3343	0		R186	-1000	1000	0	-0.86028	0		R186	-1000	1000	-0.80685	-0.80685	-0.80685		R186	-1000	1000	0	0	0		R186	-1000	1000	0	-0.01116	0
	SI	187	Transport	R187	h_h_ + ppi_h_ --> ppi_c_	R187	0	1000	0	0	68.4545		R187	0	1000	0	0	0		R187	0	1000	0	0	0		R187	0	1000	0	0	0		R187	0	1000	0	0	0
	SI	188	Transport	R188	h_h_ + ptrc_c_ --> h_c_ + ptrc_h_	R188	-1000	1000	0	0	553.724		R188	-1000	1000	0	0	0		R188	-1000	1000	0	0	0		R188	-1000	1000	0	0	0		R188	-1000	1000	0	0	0
	SI	189	Transport	R189	pyr_c_ --> pyr_h_	R189	-1000	1000	842.747	167.931	1000		R189	-1000	1000	804.803	655.032	947.695		R189	-1000	1000	474.559	474.559	474.559		R189	-1000	1000	101.427	90.4262	156.458		R189	-1000	1000	64.0336	64.0187	80.8498
	SI	190	Transport	R190	r5p_c_ --> r5p_h_	R190	-1000	1000	-8.85794	-27.4537	-8.41504		R190	-1000	1000	-8.63732	-8.63732	-8.63732		R190	-1000	1000	-8.39019	-8.39019	-8.39019		R190	-1000	1000	-1.05208	-1.05208	-1.05208		R190	-1000	1000	-0.11209	-0.11209	-0.11209
	SI	191	Transport	R191	ribflv_c_ --> ribflv_h_	R191	-1000	1000	0	0	0		R191	-1000	1000	0	0	0		R191	-1000	1000	0	0	0		R191	-1000	1000	0	0	0		R191	-1000	1000	0	0	0
	SI	192	Transport	R192	na1_c_ + ser-L_c_ --> na1_h_ + ser-L_h_	R192	0	0	0	0	0		R192	0	0	0	0	0		R192	0	0	0	0	0		R192	0	0	0	0	0		R192	0	0	0	0	0
	SI	193	Transport	R193	h_c_ + ser-L_c_ --> h_h_ + ser-L_h_	R193	-1000	1000	0	-62.897	292.779		R193	-1000	1000	-2.7326	-2.7326	-2.7326		R193	-1000	1000	-2.65441	-2.65441	-2.65441		R193	-1000	1000	-0.33285	-0.33285	-0.33285		R193	-1000	1000	-0.03546	-3.98242	-0.03546
	SI	194	Transport	R194	hso3_c_ --> hso3_h_	R194	-1000	1000	0.48336	-45.4684	421.272		R194	-1000	1000	0.47132	0.47132	78.492		R194	-1000	1000	0.45784	0.45784	0.45784		R194	-1000	1000	0.05741	0.05741	0.05741		R194	-1000	1000	0.00612	0.00612	3.04955
	SI	195	Transport	R195	sqdg18111Z160_h_ --> sqdg18111Z160_c_	R195	-1000	1000	0.05947	0.0565	0.05947		R195	-1000	1000	0.05799	0.05799	0.05799		R195	-1000	1000	0.05633	0.05633	0.05633		R195	-1000	1000	0.00706	0.00706	0.00706		R195	-1000	1000	0.00075	0.00075	0.00075
	SI	196	Transport	R196	sqdg1819Z160_h_ --> sqdg1819Z160_c_	R196	-1000	1000	0.17874	0.16981	0.17874		R196	-1000	1000	0.17429	0.17429	0.17429		R196	-1000	1000	0.16931	0.16931	0.16931		R196	-1000	1000	0.02123	0.02123	0.02123		R196	-1000	1000	0.00226	0.00226	0.00226
	SI	197	Transport	R197	fum_h_ + succ_c_ --> fum_c_ + succ_h_	R197	-1000	1000	0	0	29.2571		R197	-1000	1000	1.85467	0	1.85467		R197	-1000	1000	1.80161	0	1.80161		R197	-1000	1000	0	0	1.39386		R197	-1000	1000	0	0	0.02407
	SI	198	Transport	R198	na1_c_ + thr-L_c_ --> na1_h_ + thr-L_h_	R198	0	0	0	0	0		R198	0	0	0	0	0		R198	0	0	0	0	0		R198	0	0	0	0	0		R198	0	0	0	0	0
	SI	199	Transport	R199	h_c_ + thr-L_c_ --> h_h_ + thr-L_h_	R199	-1000	1000	-2.06874	-2.06874	-1.9653		R199	-1000	1000	-2.01721	-2.01721	-2.01721		R199	-1000	1000	-1.9595	-1.9595	-1.9595		R199	-1000	1000	-0.24571	-0.24571	-0.24571		R199	-1000	1000	-0.02618	-0.02618	-0.02618
	SI	200	Transport	R200	h_c_ + trp-L_c_ --> h_h_ + trp-L_h_	R200	-1000	1000	-0.03042	-0.03042	-0.0289		R200	-1000	1000	-0.02966	-0.02966	-0.02966		R200	-1000	1000	-0.02882	-0.02882	-0.02882		R200	-1000	1000	-0.00361	-0.00361	-0.00361		R200	-1000	1000	-0.00038	-0.00038	-0.00038
	SI	201	Transport	R201	atp_c_ + h2o_c_ + tsul_c_ --> adp_c_ + h_c_ + pi_c_ + tsul_h_	R201	0	1000	0	0	45.764		R201	0	1000	0	0	0		R201	0	1000	0	0	0		R201	0	1000	0	0	0		R201	0	1000	0	0	0
	SI	202	Transport	R202	h_c_ + tyr-L_c_ --> h_h_ + tyr-L_h_	R202	-1000	1000	-0.03042	-12.5251	0		R202	-1000	1000	-0.02966	-0.02966	0		R202	-1000	1000	-0.02882	-0.02882	-0.02882		R202	-1000	1000	-0.00361	-0.00361	-0.00361		R202	-1000	1000	-0.00038	-0.00038	0
	SI	203	Transport	R203	udpgal_c_ + ump_h_ --> udpgal_h_ + ump_c_	R203	-1000	1000	1.66362	-193.311	48.0117		R203	-1000	1000	1.62218	1.62218	1.62218		R203	-1000	1000	1.57577	1.57577	1.57577		R203	-1000	1000	0.19759	0.19759	0.19759		R203	-1000	1000	0.02105	0.02105	0.02105
	SI	204	Transport	R204	udp_h_ + udpg_c_ --> udp_c_ + udpg_h_	R204	-1000	1000	0.36167	0.34359	195.235		R204	-1000	1000	0.35266	0.35266	0.35266		R204	-1000	1000	0.34257	0.34257	0.34257		R204	-1000	1000	0.04296	0.04296	0.04296		R204	-1000	1000	0.00458	0.00458	0.00458
	SI	205	Transport	R205	udp_c_ --> h_h_ + udp_h_	R205	-1000	1000	-1.66362	-48.0117	193.311		R205	-1000	1000	-1.62218	-1.62218	-1.62218		R205	-1000	1000	-1.57577	-1.57577	-1.57577		R205	-1000	1000	-0.19759	-0.19759	-0.19759		R205	-1000	1000	-0.02105	-0.02105	-0.02105
	SI	206	Transport	R206	ump_c_ --> h_h_ + ump_h_	R206	-1000	1000	1.66362	-193.311	48.0117		R206	-1000	1000	1.62218	1.62218	1.62218		R206	-1000	1000	1.57577	1.57577	1.57577		R206	-1000	1000	0.19759	0.19759	0.19759		R206	-1000	1000	0.02105	0.02105	0.02105
	SI	207	Transport	R207	h_c_ + val-L_c_ --> h_h_ + val-L_h_	R207	-1000	1000	0	0	15.3233		R207	-1000	1000	2.01721	0	2.01721		R207	-1000	1000	1.9595	1.9595	1.9595		R207	-1000	1000	0	0	0		R207	-1000	1000	0	0	0.02618
	SI	208	Transport	R208	5flura_e_ --> 5flura_c_	R208	-1000	1000	0	0	0		R208	-1000	1000	0	0	0		R208	-1000	1000	0	0	0		R208	-1000	1000	0	0	0		R208	-1000	1000	0	0	0
	SI	209	Transport	R209	5fthf_e_ + h_e_ --> 5fthf_c_ + h_c_	R209	-1000	1000	0	0	0		R209	-1000	1000	0	0	0		R209	-1000	1000	0	0	0		R209	-1000	1000	0	0	0		R209	-1000	1000	0	0	0
	SI	210	Transport	R210	6mpur_e_ --> 6mpur_c_	R210	-1000	1000	0	0	0		R210	-1000	1000	0	0	0		R210	-1000	1000	0	0	0		R210	-1000	1000	0	0	0		R210	-1000	1000	0	0	0
	SI	211	Transport	R211	ac_e_ --> ac_c_	R211	-1000	1000	981.045	412.693	1000		R211	-1000	1000	994.471	994.471	1000		R211	-1000	1000	801.323	801.323	801.323		R211	-1000	1000	100	100	100		R211	-1000	1000	0	-5.26261	0
	SI	212	Transport	R212	ade_e_ --> ade_c_	R212	-1000	1000	0	-8.26277	0		R212	-1000	1000	0	0	0		R212	-1000	1000	0	0	0		R212	-1000	1000	0	0	0		R212	-1000	1000	0	0	0
	SI	213	Transport	R213	ad_e_ --> ad_c_	R213	-1000	1000	0	0	0		R213	-1000	1000	0	0	0		R213	-1000	1000	0	0	0		R213	-1000	1000	0	0	0		R213	-1000	1000	0	0	0
	SI	214	Transport	R214	alltn_e_ --> alltn_c_	R214	-1000	1000	0	-9.3485	0		R214	-1000	1000	0	0	0		R214	-1000	1000	0	0	0		R214	-1000	1000	0	0	0		R214	-1000	1000	0	0	0
	SI	215	Transport	R215	alltt_e_ --> alltt_c_	R215	-1000	1000	0	0	0		R215	-1000	1000	0	0	0		R215	-1000	1000	0	0	0		R215	-1000	1000	0	0	0		R215	-1000	1000	0	0	0
	SI	216	Transport	R216	arg-L_e_ --> arg-L_c_	R216	-1000	1000	0	0	0		R216	-1000	1000	0	0	0		R216	-1000	1000	0	0	0		R216	-1000	1000	0	0	0		R216	-1000	1000	0	0	0
	SI	217	Transport	R217	cital_e_ --> cital_c_	R217	-1000	1000	0	0	0		R217	-1000	1000	0	0	0		R217	-1000	1000	0	0	0		R217	-1000	1000	0	0	0		R217	-1000	1000	0	0	0
	SI	218	Transport	R218	h_c_ + lac-D_c_ --> h_e_ + lac-D_e_	R218	0	1000	0	0	0		R218	0	1000	0	0	0		R218	0	1000	0	0	0		R218	0	1000	0	0	0		R218	0	1000	0	0	0
	SI	219	Transport	R219	etoh_c_ --> etoh_e_	R219	0	1000	0	0	180.801		R219	0	1000	0	0	0		R219	0	1000	0	0	0		R219	0	1000	0	0	0		R219	0	1000	0	0	0
	SI	220	Transport	R220	fe2_e_ + gtp_c_ + h2o_c_ --> fe2_c_ + gdp_c_ + h_c_ + pi_c_	R220	0	1000	0	0	64.2496		R220	0	1000	0	0	0		R220	0	1000	0	0	0		R220	0	1000	0	0	0		R220	0	1000	0	0	0
	SI	221	Transport	R221	fe3_e_ --> fe3_c_	R221	0	1000	0	0	0		R221	0	1000	0	0	0		R221	0	1000	0	0	0		R221	0	1000	0	0	0		R221	0	1000	0	0	0
	SI	222	Transport	R222	4 fe2_e_ + 4 h_e_ + o2_e_ --> 4 fe3_c_ + 2 h2o_e_	R222	0	1000	0	0	0		R222	0	1000	0	0	0		R222	0	1000	0	0	0		R222	0	1000	0	0	0		R222	0	1000	0	0	0
	SI	223	Transport	R223	for_c_ + h_c_ --> for_e_ + h_e_	R223	0	1000	0	0	444.017		R223	0	1000	50.8131	50.8131	50.8131		R223	0	1000	0	0	0		R223	0	1000	0	0	0		R223	0	1000	0	0	0
	SI	224	Transport	R224	gln-L_e_ --> gln-L_c_	R224	-1000	1000	0	0	0		R224	-1000	1000	0	0	0		R224	-1000	1000	0	0	0		R224	-1000	1000	0	0	0		R224	-1000	1000	0	0	0
	SI	225	Transport	R225	glyclt_e_ --> glyclt_c_	R225	-1000	1000	0	-367.023	0		R225	-1000	1000	0	-5.52924	0		R225	-1000	1000	0	0	0		R225	-1000	1000	0	0	0		R225	-1000	1000	-1.15048	-6.41308	-1.15048
	SI	226	Transport	R226	gua_e_ --> gua_c_	R226	-1000	1000	0	-9.60249	0		R226	-1000	1000	0	0	0		R226	-1000	1000	0	0	0		R226	-1000	1000	0	0	0		R226	-1000	1000	0	0	0
	SI	227	Transport	R227	h2o_e_ --> h2o_c_	R227	-1000	1000	-961.062	-1000	503.504		R227	-1000	1000	-842.615	-1000	-170.98		R227	-1000	1000	-495.829	-1000	-296.571		R227	-1000	1000	15.5873	-34.5828	282.265		R227	-1000	1000	219.292	49.8553	265.076
	SI	228	Transport	R228	h2_c_ --> h2_e_	R228	0	1000	173.675	0	1000		R228	0	1000	312.386	23.3531	1000		R228	0	1000	576.016	71.8449	775.274		R228	0	1000	88.8422	82.2449	355.976		R228	0	1000	260.555	92.3925	297.677
	SI	229	Transport	R229	atp_c_ + h2o_c_ --> adp_c_ + h_e_ + pi_c_	R229	0	1000	0	0	59.1606		R229	0	1000	0	0	0		R229	0	1000	0	0	0		R229	0	1000	0	0	0		R229	0	1000	0	0	0
	SI	230	Transport	R230	h_e_ + hco3_e_ --> h_c_ + hco3_c_	R230	0	1000	0	0	0		R230	0	1000	0	0	0		R230	0	1000	0	0	0		R230	0	1000	0	0	0		R230	0	1000	0	0	0
	SI	231	Transport	R231	h_e_ + his-L_e_ --> h_c_ + his-L_c_	R231	-1000	1000	0	0	0		R231	-1000	1000	0	0	0		R231	-1000	1000	0	0	0		R231	-1000	1000	0	0	0		R231	-1000	1000	0	0	0
	SI	232	Transport	R232	hxan_e_ --> hxan_c_	R232	-1000	1000	0	-9.37249	0		R232	-1000	1000	0	0	0		R232	-1000	1000	0	0	0		R232	-1000	1000	0	0	0		R232	-1000	1000	0	0	0
	SI	233	Transport	R233	leu-L_e_ --> leu-L_c_	R233	-1000	1000	0	0	0		R233	-1000	1000	0	0	0		R233	-1000	1000	0	0	0		R233	-1000	1000	0	0	0		R233	-1000	1000	0	0	0
	SI	234	Transport	R234	lido_e_ --> lido_c_	R234	-1000	1000	0	0	0		R234	-1000	1000	0	0	0		R234	-1000	1000	0	0	0		R234	-1000	1000	0	0	0		R234	-1000	1000	0	0	0
	SI	235	Transport	R235	meglyxyl_e_ --> meglyxyl_c_	R235	-1000	1000	0	0	0		R235	-1000	1000	0	0	0		R235	-1000	1000	0	0	0		R235	-1000	1000	0	0	0		R235	-1000	1000	0	0	0
	SI	236	Transport	R236	mg2_e_ --> mg2_c_	R236	-1000	1000	0.66886	0.63542	0.66886		R236	-1000	1000	0.6522	0.6522	0.6522		R236	-1000	1000	0.63354	0.63354	0.63354		R236	-1000	1000	0.07944	0.07944	0.07944		R236	-1000	1000	0.00846	0.00846	0.00846
	SI	237	Transport	R237	h_e_ + nh4_e_ --> h_c_ + nh4_c_	R237	-1000	1000	0	0	0		R237	-1000	1000	0	0	0		R237	-1000	1000	0	0	0		R237	-1000	1000	0	0	0		R237	-1000	1000	0	0	0
	SI	238	Transport	R238	no2_e_ --> no2_c_	R238	-1000	1000	0	0	0		R238	-1000	1000	0	0	0		R238	-1000	1000	0	0	0		R238	-1000	1000	0	0	0		R238	-1000	1000	0	0	0
	SI	239	Transport	R239	no3_e_ --> no3_c_	R239	-1000	1000	81.5882	75.8723	156.828		R239	-1000	1000	79.5561	79.5561	79.5561		R239	-1000	1000	77.2799	77.2799	77.2799		R239	-1000	1000	9.69046	9.69046	9.69046		R239	-1000	1000	1.03243	1.03243	1.03243
	SI	240	Transport	R240	o2_e_ --> o2_c_	R240	-1000	1000	832.275	-284.506	916.577		R240	-1000	1000	807.135	311.842	888.592		R240	-1000	1000	462.574	362.945	714.659		R240	-1000	1000	-1.40877	-134.748	23.6763		R240	-1000	1000	-162.953	-185.845	-78.2348
	SI	241	Transport	R241	orn_e_ --> orn_c_	R241	-1000	1000	0	-39.6596	0		R241	-1000	1000	0	0	0		R241	-1000	1000	0	0	0		R241	-1000	1000	0	0	0		R241	-1000	1000	0	0	0
	SI	242	Transport	R242	atp_c_ + h2o_c_ + pail18111Z160_c_ --> adp_c_ + h_c_ + pail18111Z160_e_ + pi_c_	R242	0	1000	0	0	0		R242	0	1000	0	0	0		R242	0	1000	0	0	0		R242	0	1000	0	0	0		R242	0	1000	0	0	0
	SI	243	Transport	R243	atp_c_ + h2o_c_ + pail1819Z160_c_ --> adp_c_ + h_c_ + pail1819Z160_e_ + pi_c_	R243	0	1000	0	0	0		R243	0	1000	0	0	0		R243	0	1000	0	0	0		R243	0	1000	0	0	0		R243	0	1000	0	0	0
	SI	244	Transport	R244	atp_c_ + h2o_c_ + pe1801819Z_c_ --> adp_c_ + h_c_ + pe1801819Z_e_ + pi_c_	R244	0	1000	0	0	0		R244	0	1000	0	0	0		R244	0	1000	0	0	0		R244	0	1000	0	0	0		R244	0	1000	0	0	0
	SI	245	Transport	R245	atp_c_ + h2o_c_ + pe1801829Z12Z_c_ --> adp_c_ + h_c_ + pe1801829Z12Z_e_ + pi_c_	R245	0	1000	0	0	0		R245	0	1000	0	0	0		R245	0	1000	0	0	0		R245	0	1000	0	0	0		R245	0	1000	0	0	0
	SI	246	Transport	R246	atp_c_ + h2o_c_ + pe1801835Z9Z12Z_c_ --> adp_c_ + h_c_ + pe1801835Z9Z12Z_e_ + pi_c_	R246	0	1000	0	0	0		R246	0	1000	0	0	0		R246	0	1000	0	0	0		R246	0	1000	0	0	0		R246	0	1000	0	0	0
	SI	247	Transport	R247	atp_c_ + h2o_c_ + pe1801845Z9Z12Z15Z_c_ --> adp_c_ + h_c_ + pe1801845Z9Z12Z15Z_e_ + pi_c_	R247	0	1000	0	0	0		R247	0	1000	0	0	0		R247	0	1000	0	0	0		R247	0	1000	0	0	0		R247	0	1000	0	0	0
	SI	248	Transport	R248	atp_c_ + h2o_c_ + pe18111Z1819Z_c_ --> adp_c_ + h_c_ + pe18111Z1819Z_e_ + pi_c_	R248	0	1000	0	0	0		R248	0	1000	0	0	0		R248	0	1000	0	0	0		R248	0	1000	0	0	0		R248	0	1000	0	0	0
	SI	249	Transport	R249	atp_c_ + h2o_c_ + pe18111Z1829Z12Z_c_ --> adp_c_ + h_c_ + pe18111Z1829Z12Z_e_ + pi_c_	R249	0	1000	0	0	0		R249	0	1000	0	0	0		R249	0	1000	0	0	0		R249	0	1000	0	0	0		R249	0	1000	0	0	0
	SI	250	Transport	R250	atp_c_ + h2o_c_ + pe18111Z1835Z9Z12Z_c_ --> adp_c_ + h_c_ + pe18111Z1835Z9Z12Z_e_ + pi_c_	R250	0	1000	0	0	0		R250	0	1000	0	0	0		R250	0	1000	0	0	0		R250	0	1000	0	0	0		R250	0	1000	0	0	0
	SI	251	Transport	R251	atp_c_ + h2o_c_ + pe18111Z1845Z9Z12Z15Z_c_ --> adp_c_ + h_c_ + pe18111Z1845Z9Z12Z15Z_e_ + pi_c_	R251	0	1000	0	0	0		R251	0	1000	0	0	0		R251	0	1000	0	0	0		R251	0	1000	0	0	0		R251	0	1000	0	0	0
	SI	252	Transport	R252	atp_c_ + h2o_c_ + pe1819Z1819Z_c_ --> adp_c_ + h_c_ + pe1819Z1819Z_e_ + pi_c_	R252	0	1000	0	0	0		R252	0	1000	0	0	0		R252	0	1000	0	0	0		R252	0	1000	0	0	0		R252	0	1000	0	0	0
	SI	253	Transport	R253	atp_c_ + h2o_c_ + pe1819Z1829Z12Z_c_ --> adp_c_ + h_c_ + pe1819Z1829Z12Z_e_ + pi_c_	R253	0	1000	0	0	0		R253	0	1000	0	0	0		R253	0	1000	0	0	0		R253	0	1000	0	0	0		R253	0	1000	0	0	0
	SI	254	Transport	R254	atp_c_ + h2o_c_ + pe1819Z1835Z9Z12Z_c_ --> adp_c_ + h_c_ + pe1819Z1835Z9Z12Z_e_ + pi_c_	R254	0	1000	0	0	0		R254	0	1000	0	0	0		R254	0	1000	0	0	0		R254	0	1000	0	0	0		R254	0	1000	0	0	0
	SI	255	Transport	R255	atp_c_ + h2o_c_ + pe1819Z1845Z9Z12Z15Z_c_ --> adp_c_ + h_c_ + pe1819Z1845Z9Z12Z15Z_e_ + pi_c_	R255	0	1000	0	0	0		R255	0	1000	0	0	0		R255	0	1000	0	0	0		R255	0	1000	0	0	0		R255	0	1000	0	0	0
	SI	256	Transport	R256	atp_c_ + h2o_c_ + pe1829Z12Z1835Z9Z12Z_c_ --> adp_c_ + h_c_ + pe1829Z12Z1835Z9Z12Z_e_ + pi_c_	R256	0	1000	0	0	0		R256	0	1000	0	0	0		R256	0	1000	0	0	0		R256	0	1000	0	0	0		R256	0	1000	0	0	0
	SI	257	Transport	R257	atp_c_ + h2o_c_ + pg18111Z160_c_ --> adp_c_ + h_c_ + pg18111Z160_e_ + pi_c_	R257	0	1000	0	0	0		R257	0	1000	0	0	0		R257	0	1000	0	0	0		R257	0	1000	0	0	0		R257	0	1000	0	0	0
	SI	258	Transport	R258	atp_c_ + h2o_c_ + pg1819Z160_c_ --> adp_c_ + h_c_ + pg1819Z160_e_ + pi_c_	R258	0	1000	0	0	0		R258	0	1000	0	0	0		R258	0	1000	0	0	0		R258	0	1000	0	0	0		R258	0	1000	0	0	0
	SI	259	Transport	R259	atp_c_ + h2o_c_ + pgp18111Z160_c_ --> adp_c_ + h_c_ + pgp18111Z160_e_ + pi_c_	R259	0	1000	0	0	0		R259	0	1000	0	0	0		R259	0	1000	0	0	0		R259	0	1000	0	0	0		R259	0	1000	0	0	0
	SI	260	Transport	R260	atp_c_ + h2o_c_ + pgp1819Z160_c_ --> adp_c_ + h_c_ + pgp1819Z160_e_ + pi_c_	R260	0	1000	0	0	0		R260	0	1000	0	0	0		R260	0	1000	0	0	0		R260	0	1000	0	0	0		R260	0	1000	0	0	0
	SI	261	Transport	R261	h_e_ + pi_e_ --> h_c_ + pi_c_	R261	-1000	1000	25.8735	24.5798	33.2884		R261	-1000	1000	25.2291	25.2291	25.2291		R261	-1000	1000	24.5072	24.5072	24.5072		R261	-1000	1000	3.07306	3.07306	3.07306		R261	-1000	1000	0.32741	0.32741	0.32741
	SI	262	Transport	R262	rib-D_e_ --> rib-D_c_	R262	-1000	1000	0	-19.0387	0		R262	-1000	1000	0	0	0		R262	-1000	1000	0	0	0		R262	-1000	1000	0	0	0		R262	-1000	1000	0	0	0
	SI	263	Transport	R263	selt_e_ --> selt_c_	R263	-1000	1000	0	0	0		R263	-1000	1000	0	0	0		R263	-1000	1000	0	0	0		R263	-1000	1000	0	0	0		R263	-1000	1000	0	0	0
	SI	264	Transport	R264	na1_e_ + so4_e_ --> na1_c_ + so4_c_	R264	0	0	0	0	0		R264	0	0	0	0	0		R264	0	0	0	0	0		R264	0	0	0	0	0		R264	0	0	0	0	0
	SI	265	Transport	R265	h_e_ + so4_e_ --> h_c_ + so4_c_	R265	-1000	1000	0.48336	0.45919	34.0278		R265	-1000	1000	0.47132	0.47132	0.47132		R265	-1000	1000	0.45784	0.45784	0.45784		R265	-1000	1000	0.05741	0.05741	0.05741		R265	-1000	1000	0.00612	0.00612	0.00612
	SI	266	Transport	R266	succ_e_ --> succ_c_	R266	-1000	1000	0	-177.498	0		R266	-1000	1000	0	0	0		R266	-1000	1000	0	0	0		R266	-1000	1000	0	0	0		R266	-1000	1000	-21.3812	-21.3812	-16.1186
	SI	267	Transport	R267	tega_e_ --> tega_c_	R267	-1000	1000	0	0	0		R267	-1000	1000	0	0	0		R267	-1000	1000	0	0	0		R267	-1000	1000	0	0	0		R267	-1000	1000	0	0	0
	SI	268	Transport	R268	tgua_e_ --> tgua_c_	R268	-1000	1000	0	0	0		R268	-1000	1000	0	0	0		R268	-1000	1000	0	0	0		R268	-1000	1000	0	0	0		R268	-1000	1000	0	0	0
	SI	269	Transport	R269	tsul_e_ --> tsul_c_	R269	-1000	1000	0	-16.7843	0		R269	-1000	1000	0	0	0		R269	-1000	1000	0	0	0		R269	-1000	1000	0	0	0		R269	-1000	1000	0	0	0
	SI	270	Transport	R270	h_e_ + urate_e_ --> h_c_ + urate_c_	R270	-1000	1000	0	-9.48609	0		R270	-1000	1000	0	0	0		R270	-1000	1000	0	0	0		R270	-1000	1000	0	0	0		R270	-1000	1000	0	0	0
	SI	271	Transport	R271	na1_e_ + urea_e_ --> na1_c_ + urea_c_	R271	0	0	0	0	0		R271	0	0	0	0	0		R271	0	0	0	0	0		R271	0	0	0	0	0		R271	0	0	0	0	0
	SI	272	Transport	R272	accoa_h_ --> accoa_s_	R272	-1000	1000	0	0	194.891		R272	-1000	1000	0	0	0		R272	-1000	1000	0	0	0		R272	-1000	1000	0	0	0		R272	-1000	1000	0	0	0
	SI	273	Transport	R273	ac_h_ --> ac_s_	R273	-1000	1000	0	-194.891	0		R273	-1000	1000	0	0	0		R273	-1000	1000	0	0	0		R273	-1000	1000	0	0	0		R273	-1000	1000	0	0	0
	SI	274	Transport	R274	coa_h_ --> coa_s_	R274	-1000	1000	-3e-05	-194.891	-2e-05		R274	-1000	1000	-3e-05	-3e-05	-3e-05		R274	-1000	1000	-2e-05	-2e-05	-2e-05		R274	-1000	1000	0	0	0		R274	-1000	1000	0	0	0
	SI	275	Transport	R275	h2o_h_ --> h2o_s_	R275	-1000	1000	3e-05	2e-05	194.891		R275	-1000	1000	3e-05	3e-05	3e-05		R275	-1000	1000	2e-05	2e-05	2e-05		R275	-1000	1000	0	0	0		R275	-1000	1000	0	0	0
	SI	276	Transport	R276	hdca_h_ --> hdca_s_	R276	-1000	1000	-3e-05	-28.4292	0		R276	-1000	1000	-3e-05	-3e-05	0		R276	-1000	1000	-2e-05	-2e-05	0		R276	-1000	1000	0	0	0		R276	-1000	1000	0	0	0
	SI	277	Transport	R277	h_h_ --> h_s_	R277	-1000	1000	-3e-05	-194.891	-2e-05		R277	-1000	1000	-3e-05	-3e-05	-3e-05		R277	-1000	1000	-2e-05	-2e-05	-2e-05		R277	-1000	1000	0	0	0		R277	-1000	1000	0	0	0
	SI	278	Transport	R278	nadh_h_ --> nadh_s_	R278	-1000	1000	435.05	-710.163	1000		R278	-1000	1000	142.643	-10.745	1000		R278	-1000	1000	2e-05	0	2e-05		R278	-1000	1000	0	0	0		R278	-1000	1000	0	0	0
	SI	279	Transport	R279	nadph_h_ --> nadph_s_	R279	-1000	1000	-435.05	-1000	710.163		R279	-1000	1000	-142.643	-1000	10.745		R279	-1000	1000	-2e-05	-2e-05	0		R279	-1000	1000	0	0	0		R279	-1000	1000	0	0	0
	SI	280	Transport	R280	nadp_h_ --> nadp_s_	R280	-1000	1000	435.05	-710.163	1000		R280	-1000	1000	142.643	-10.745	1000		R280	-1000	1000	2e-05	0	2e-05		R280	-1000	1000	0	0	0		R280	-1000	1000	0	0	0
	SI	281	Transport	R281	nad_h_ --> nad_s_	R281	-1000	1000	-435.05	-1000	710.163		R281	-1000	1000	-142.643	-1000	10.745		R281	-1000	1000	-2e-05	-2e-05	0		R281	-1000	1000	0	0	0		R281	-1000	1000	0	0	0
	SI	282	Transport	R282	pmtcoa_h_ --> pmtcoa_s_	R282	-1000	1000	3e-05	0	28.4292		R282	-1000	1000	3e-05	0	3e-05		R282	-1000	1000	2e-05	0	2e-05		R282	-1000	1000	0	0	0		R282	-1000	1000	0	0	0
	SI	283	Transport	R283	retinal_h_ --> retinal_s_	R283	-1000	1000	3e-05	2e-05	3e-05		R283	-1000	1000	3e-05	3e-05	3e-05		R283	-1000	1000	2e-05	2e-05	2e-05		R283	-1000	1000	0	0	0		R283	-1000	1000	0	0	0
	SI	284	Transport	R284	nadph_c_ --> nadph_f_	R284	-1000	1000	0	0	0		R284	-1000	1000	0	0	0		R284	-1000	1000	0	0	0		R284	-1000	1000	0	0	0		R284	-1000	1000	0	0	0
	SI	285	Transport	R285	nadp_c_ --> nadp_f_	R285	-1000	1000	0	0	0		R285	-1000	1000	0	0	0		R285	-1000	1000	0	0	0		R285	-1000	1000	0	0	0		R285	-1000	1000	0	0	0
	SI	286	Transport	R286	oaa_c_ --> oaa_f_	R286	-1000	1000	0	0	0		R286	-1000	1000	0	0	0		R286	-1000	1000	0	0	0		R286	-1000	1000	0	0	0		R286	-1000	1000	0	0	0
	SI	287	Transport	R287	fdp-B_c_ --> fdp-B_f_	R287	-1000	1000	0	0	0		R287	-1000	1000	0	0	0		R287	-1000	1000	0	0	0		R287	-1000	1000	0	0	0		R287	-1000	1000	0	0	0
	SI	288	Transport	R288	h2o_c_ --> h2o_f_	R288	-1000	1000	0	0	0		R288	-1000	1000	0	0	0		R288	-1000	1000	0	0	0		R288	-1000	1000	0	0	0		R288	-1000	1000	0	0	0
	SI	289	Transport	R289	pyr_c_ --> pyr_f_	R289	-1000	1000	0	0	0		R289	-1000	1000	0	0	0		R289	-1000	1000	0	0	0		R289	-1000	1000	0	0	0		R289	-1000	1000	0	0	0
	SI	290	Transport	R290	2pglyc_x_ --> 2pglyc_c_	R290	-1000	1000	0	-30.9597	0		R290	-1000	1000	0	0	0		R290	-1000	1000	0	0	0		R290	-1000	1000	0	0	0		R290	-1000	1000	0	0	0
	SI	291	Transport	R291	3pg_x_ --> 3pg_c_	R291	-1000	1000	0	0	0		R291	-1000	1000	0	0	0		R291	-1000	1000	0	0	0		R291	-1000	1000	0	0	0		R291	-1000	1000	0	0	0
	SI	292	Transport	R292	accoa_c_ + coa_x_ --> accoa_x_ + coa_c_	R292	-1000	1000	34.5158	-36.2481	529.613		R292	-1000	1000	65.4809	0	203.13		R292	-1000	1000	0	0	0		R292	-1000	1000	0	0	38.1301		R292	-1000	1000	0	0	0
	SI	293	Transport	R293	asn-L_c_ + h_c_ --> asn-L_x_ + 2 h_x_	R293	-1000	1000	0	0	175.52		R293	-1000	1000	0	0	0		R293	-1000	1000	0	0	0		R293	-1000	1000	0	0	0		R293	-1000	1000	0	0	0
	SI	294	Transport	R294	asp-L_x_ + h_x_ --> asp-L_c_ + h_c_	R294	-1000	1000	0	-503.107	175.52		R294	-1000	1000	0	-93.7563	0		R294	-1000	1000	0	0	0		R294	-1000	1000	0	-34.2642	0		R294	-1000	1000	0	-6.92822	0
	SI	295	Transport	R295	cit_c_ --> cit_x_	R295	-1000	1000	0	-171.965	0		R295	-1000	1000	0	0	0		R295	-1000	1000	0	0	0		R295	-1000	1000	0	0	0		R295	-1000	1000	0	0	0
	SI	296	Transport	R296	co2_c_ --> co2_x_	R296	-1000	1000	-34.5158	-696.132	307.133		R296	-1000	1000	-65.4809	-205.751	72.8963		R296	-1000	1000	0	0	0		R296	-1000	1000	0	-55.2622	0		R296	-1000	1000	0	-6.92822	2.91559
	SI	297	Transport	R297	coa_c_ + h_c_ --> coa_x_ + h_x_	R297	-1000	1000	0	-4.53102	0		R297	-1000	1000	0	0	0		R297	-1000	1000	0	0	0		R297	-1000	1000	0	0	0		R297	-1000	1000	0	0	0
	SI	298	Transport	R298	atp_c_ + h2o_c_ + pmtcoa_c_ --> adp_c_ + h_c_ + pi_c_ + pmtcoa_x_	R298	0	1000	0	0	4.53102		R298	0	1000	0	0	0		R298	0	1000	0	0	0		R298	0	1000	0	0	0		R298	0	1000	0	0	0
	SI	299	Transport	R299	atp_c_ + btcoa_x_ + h2o_c_ --> adp_c_ + btcoa_c_ + h_c_ + pi_c_	R299	0	1000	0	0	4.37873		R299	0	1000	0	0	0		R299	0	1000	0	0	0		R299	0	1000	0	0	0		R299	0	1000	0	0	0
	SI	300	Transport	R300	for_x_ + h_x_ --> for_c_ + h_c_	R300	0	1000	0	0	0		R300	0	1000	0	0	0		R300	0	1000	0	0	0		R300	0	1000	0	0	0		R300	0	1000	0	0	0
	SI	301	Transport	R301	glx_c_ --> glx_x_	R301	0	0	0	0	0		R301	0	0	0	0	0		R301	0	0	0	0	0		R301	0	0	0	0	0		R301	0	0	0	0	0
	SI	302	Transport	R302	h2o_c_ --> h2o_x_	R302	-1000	1000	0	-1000	746.656		R302	-1000	1000	0	-186.522	276.027		R302	-1000	1000	-217.982	-217.982	-217.982		R302	-1000	1000	-91.8076	-104.7	0		R302	-1000	1000	-11.5014	-11.547	4.94862
	SI	303	Transport	R303	nad_x_ --> nad_c_	R303	-1000	1000	0	-175.933	1000		R303	-1000	1000	0	0	186.522		R303	-1000	1000	217.982	217.982	217.982		R303	-1000	1000	91.8076	0	111.333		R303	-1000	1000	11.5014	0	11.547
	SI	304	Transport	R304	nh4_c_ --> nh4_x_	R304	-1000	1000	34.5158	-715.437	1000		R304	-1000	1000	65.4809	-72.8963	207.624		R304	-1000	1000	217.982	217.982	217.982		R304	-1000	1000	91.8076	0	104.7		R304	-1000	1000	11.5014	-4.94862	11.547
	SI	305	Transport	R305	o2_c_ --> o2_x_	R305	-1000	1000	422.855	0	1000		R305	-1000	1000	433.154	433.154	787.306		R305	-1000	1000	553.898	553.898	553.898		R305	-1000	1000	134.634	16.437	150.319		R305	-1000	1000	11.6227	0	11.6623
	SI	306	Transport	R306	10fthf_c_ --> 10fthf_x_	R306	-1000	1000	0	0	77.6002		R306	-1000	1000	0	0	0		R306	-1000	1000	0	0	0		R306	-1000	1000	0	0	0		R306	-1000	1000	0	0	0
	SI	307	Transport	R307	acac_c_ --> acac_x_	R307	-1000	1000	0	0	0		R307	-1000	1000	0	0	0		R307	-1000	1000	0	0	0		R307	-1000	1000	0	0	0		R307	-1000	1000	0	0	0
	SI	308	Transport	R308	acald_c_ --> acald_x_	R308	-1000	1000	0	-504.966	0		R308	-1000	1000	0	-240.836	0		R308	-1000	1000	0	0	0		R308	-1000	1000	0	0	0		R308	-1000	1000	0	-2.91559	0
	SI	309	Transport	R309	ala-L_c_ + na1_c_ --> ala-L_x_ + na1_x_	R309	0	0	0	0	0		R309	0	0	0	0	0		R309	0	0	0	0	0		R309	0	0	0	0	0		R309	0	0	0	0	0
	SI	310	Transport	R310	ala-L_c_ + h_c_ --> ala-L_x_ + h_x_	R310	-1000	1000	-34.5158	-696.132	307.133		R310	-1000	1000	-65.4809	-205.751	72.8963		R310	-1000	1000	0	0	0		R310	-1000	1000	0	-55.2622	0		R310	-1000	1000	0	-6.92822	2.91559
	SI	311	Transport	R311	etoh_c_ --> etoh_x_	R311	-1000	1000	0	0	504.966		R311	-1000	1000	0	0	240.836		R311	-1000	1000	0	0	0		R311	-1000	1000	0	0	0		R311	-1000	1000	0	0	2.91559
	SI	312	Transport	R312	fadh2_c_ --> fadh2_x_	R312	-1000	1000	0	-31.7171	0		R312	-1000	1000	0	0	0		R312	-1000	1000	0	0	0		R312	-1000	1000	0	0	0		R312	-1000	1000	0	0	0
	SI	313	Transport	R313	fad_c_ --> fad_x_	R313	-1000	1000	0	0	31.7171		R313	-1000	1000	0	0	0		R313	-1000	1000	0	0	0		R313	-1000	1000	0	0	0		R313	-1000	1000	0	0	0
	SI	314	Transport	R314	glyclt_c_ --> glyclt_x_	R314	-1000	1000	34.5158	-715.437	1000		R314	-1000	1000	65.4809	-72.8963	219.291		R314	-1000	1000	217.982	217.982	217.982		R314	-1000	1000	91.8076	0	104.7		R314	-1000	1000	11.5014	-4.94862	11.547
	SI	315	Transport	R315	gly_c_ + h_c_ --> gly_x_ + h_x_	R315	-1000	1000	0	-1000	746.656		R315	-1000	1000	0	-186.522	276.027		R315	-1000	1000	-217.982	-217.982	-217.982		R315	-1000	1000	-91.8076	-104.7	0		R315	-1000	1000	-11.5014	-11.547	4.94862
	SI	316	Transport	R316	h2o2_c_ --> h2o2_x_	R316	-1000	1000	-422.855	-1000	0		R316	-1000	1000	-433.154	-787.306	-433.154		R316	-1000	1000	-553.898	-553.898	-553.898		R316	-1000	1000	-134.634	-150.319	-16.437		R316	-1000	1000	-11.6227	-11.6623	0
	SI	317	Transport	R317	methf_c_ --> h_x_ + methf_x_	R317	-1000	1000	0	-77.6002	0		R317	-1000	1000	0	0	0		R317	-1000	1000	0	0	0		R317	-1000	1000	0	0	0		R317	-1000	1000	0	0	0
	SI	318	Transport	R318	nadph_c_ --> nadph_x_	R318	-1000	1000	388.339	0	1000		R318	-1000	1000	367.673	230.024	756.097		R318	-1000	1000	335.916	335.916	335.916		R318	-1000	1000	42.8262	16.437	150.319		R318	-1000	1000	0.12132	0	11.6623
	SI	319	Transport	R319	nadp_c_ --> nadp_x_	R319	-1000	1000	-388.339	-1000	0		R319	-1000	1000	-367.673	-756.097	-230.024		R319	-1000	1000	-335.916	-335.916	-335.916		R319	-1000	1000	-42.8262	-150.319	-16.437		R319	-1000	1000	-0.12132	-11.6623	0
	SI	320	Transport	R320	4hpro-LT_c_ --> 4hpro-LT_g_	R320	-1000	1000	0	0	0		R320	-1000	1000	0	0	0		R320	-1000	1000	0	0	0		R320	-1000	1000	0	0	0		R320	-1000	1000	0	0	0
	SI	321	Transport	R321	ahcys_c_ --> ahcys_g_	R321	-1000	1000	0	0	0		R321	-1000	1000	0	0	0		R321	-1000	1000	0	0	0		R321	-1000	1000	0	0	0		R321	-1000	1000	0	0	0
	SI	322	Transport	R322	amet_c_ --> amet_g_	R322	-1000	1000	0	0	0		R322	-1000	1000	0	0	0		R322	-1000	1000	0	0	0		R322	-1000	1000	0	0	0		R322	-1000	1000	0	0	0
	SI	323	Transport	R323	h_g_ --> h_c_	R323	-1000	1000	0	0	0		R323	-1000	1000	0	0	0		R323	-1000	1000	0	0	0		R323	-1000	1000	0	0	0		R323	-1000	1000	0	0	0
	SI	324	Transport	R324	udparab_c_ --> udparab_g_	R324	-1000	1000	0	0	0		R324	-1000	1000	0	0	0		R324	-1000	1000	0	0	0		R324	-1000	1000	0	0	0		R324	-1000	1000	0	0	0
	SI	325	Transport	R325	udpgal_c_ --> udpgal_g_	R325	-1000	1000	0	0	0		R325	-1000	1000	0	0	0		R325	-1000	1000	0	0	0		R325	-1000	1000	0	0	0		R325	-1000	1000	0	0	0
	SI	326	Transport	R326	h_c_ + udp_c_ --> udp_g_	R326	-1000	1000	0	0	0		R326	-1000	1000	0	0	0		R326	-1000	1000	0	0	0		R326	-1000	1000	0	0	0		R326	-1000	1000	0	0	0
	SI	327	Transport	R327	1acpc_c_ --> 1acpc_m_	R327	-1000	1000	0	0	217.354		R327	-1000	1000	0	0	58.7787		R327	-1000	1000	0	0	0		R327	-1000	1000	0	0	0		R327	-1000	1000	0	0	0.10337
	SI	328	Transport	R328	23dhmb_c_ --> 23dhmb_m_	R328	-1000	1000	1.49071	-14.7764	28.0722		R328	-1000	1000	3.47079	1.45358	3.47079		R328	-1000	1000	3.37149	3.37149	3.37149		R328	-1000	1000	0.42277	0.42277	0.42277		R328	-1000	1000	0.04504	0.01886	0.04504
	SI	329	Transport	R329	2dhp_c_ --> 2dhp_m_	R329	-1000	1000	0	-15.0332	0		R329	-1000	1000	0	0	0		R329	-1000	1000	0	0	0		R329	-1000	1000	0	0	0		R329	-1000	1000	0	0	0
	SI	330	Transport	R330	2pg_c_ --> 2pg_m_	R330	-1000	1000	-963.611	-1000	-855.579		R330	-1000	1000	-964.517	-964.517	-964.517		R330	-1000	1000	-965.533	-965.533	-965.533		R330	-1000	1000	-123.257	-123.257	-123.257		R330	-1000	1000	-99.0981	-104.508	-92.6217
	SI	331	Transport	R331	34hpp_c_ + h_c_ --> 34hpp_m_ + h_m_	R331	0	0	0	0	0		R331	0	0	0	0	0		R331	0	0	0	0	0		R331	0	0	0	0	0		R331	0	0	0	0	0
	SI	332	Transport	R332	3mop_c_ --> 3mop_m_	R332	-1000	1000	0	-1000	26.4607		R332	-1000	1000	0	-460.699	0		R332	-1000	1000	0	-820.686	0		R332	-1000	1000	0	0	0		R332	-1000	1000	0	-8.66027	0
	SI	333	Transport	R333	4abut_c_ --> 4abut_m_	R333	-1000	1000	100.789	0	587.942		R333	-1000	1000	202.551	202.551	202.551		R333	-1000	1000	66.4438	66.4438	66.4438		R333	-1000	1000	8.59053	8.59053	8.73145		R333	-1000	1000	0	0	0
	SI	334	Transport	R334	4abut_c_ + h_c_ --> 4abut_m_ + h_m_	R334	0	0	0	0	0		R334	0	0	0	0	0		R334	0	0	0	0	0		R334	0	0	0	0	0		R334	0	0	0	0	0
	SI	335	Transport	R335	4mop_c_ --> 4mop_m_	R335	-1000	1000	0	0	13.358		R335	-1000	1000	0	0	0		R335	-1000	1000	0	0	0		R335	-1000	1000	0	0	0		R335	-1000	1000	0	0	0
	SI	336	Transport	R336	5fthf_c_ + h_c_ --> 5fthf_m_ + h_m_	R336	-1000	1000	0	0	0		R336	-1000	1000	0	0	0		R336	-1000	1000	0	0	0		R336	-1000	1000	0	0	0		R336	-1000	1000	0	0	0
	SI	337	Transport	R337	5mta_c_ --> 5mta_m_	R337	-1000	1000	0	0	0		R337	-1000	1000	0	0	0		R337	-1000	1000	0	0	0		R337	-1000	1000	0	0	0		R337	-1000	1000	0	0	0
	SI	338	Transport	R338	acac_c_ --> acac_m_	R338	-1000	1000	44.4088	-39.0551	720.812		R338	-1000	1000	148.732	148.732	148.732		R338	-1000	1000	14.1645	14.1645	14.1645		R338	-1000	1000	2.035	2.035	2.035		R338	-1000	1000	0	0	0
	SI	339	Transport	R339	accoa_c_ + coa_m_ --> accoa_m_ + coa_c_	R339	-1000	1000	355.462	-194.122	1000		R339	-1000	1000	320.129	182.48	388.531		R339	-1000	1000	384.245	381.407	384.245		R339	-1000	1000	74.712	42.5195	81.6651		R339	-1000	1000	0.26942	-6.20706	3.98877
	SI	340	Transport	R340	acser_m_ --> acser_c_	R340	0	1000	0	0	44.6787		R340	0	1000	0	0	0		R340	0	1000	0	0	0		R340	0	1000	0	0	0		R340	0	1000	0	0	0
	SI	341	Transport	R341	ac_c_ --> ac_m_	R341	0	0	0	0	0		R341	0	0	0	0	0		R341	0	0	0	0	0		R341	0	0	0	0	0		R341	0	0	0	0	0
	SI	342	Transport	R342	adn_c_ --> adn_m_	R342	-1000	1000	0	0	0		R342	-1000	1000	0	0	0		R342	-1000	1000	0	0	0		R342	-1000	1000	0	0	0		R342	-1000	1000	0	0	0
	SI	343	Transport	R343	akg_c_ + na1_c_ --> akg_m_ + na1_m_	R343	0	0	0	0	0		R343	0	0	0	0	0		R343	0	0	0	0	0		R343	0	0	0	0	0		R343	0	0	0	0	0
	SI	344	Transport	R344	akg_c_ + cit_m_ --> akg_m_ + cit_c_	R344	0	0	0	0	0		R344	0	0	0	0	0		R344	0	0	0	0	0		R344	0	0	0	0	0		R344	0	0	0	0	0
	SI	345	Transport	R345	akg_c_ + icit_m_ --> akg_m_ + icit_c_	R345	0	0	0	0	0		R345	0	0	0	0	0		R345	0	0	0	0	0		R345	0	0	0	0	0		R345	0	0	0	0	0
	SI	346	Transport	R346	ala-B_c_ --> ala-B_m_	R346	-1000	1000	0	0	184.559		R346	-1000	1000	0	0	0		R346	-1000	1000	0	0	0		R346	-1000	1000	0	0	0		R346	-1000	1000	0	0	0
	SI	347	Transport	R347	ala-L_c_ + na1_c_ --> ala-L_m_ + na1_m_	R347	0	0	0	0	0		R347	0	0	0	0	0		R347	0	0	0	0	0		R347	0	0	0	0	0		R347	0	0	0	0	0
	SI	348	Transport	R348	ala-L_c_ + h_c_ --> ala-L_m_ + h_m_	R348	-1000	1000	-2.1104	-1000	912.545		R348	-1000	1000	-222.697	-408.033	186.351		R348	-1000	1000	-435.984	-951.957	-183.998		R348	-1000	1000	11.97	11.97	88.2302		R348	-1000	1000	23.472	16.7847	35.4963
	SI	349	Transport	R349	alltn_c_ + h_c_ --> alltn_m_ + 2 h_m_	R349	-1000	1000	0	-9.3485	0		R349	-1000	1000	0	0	0		R349	-1000	1000	0	0	0		R349	-1000	1000	0	0	0		R349	-1000	1000	0	0	0
	SI	350	Transport	R350	alltt_c_ --> alltt_m_	R350	-1000	1000	0	0	0		R350	-1000	1000	0	0	0		R350	-1000	1000	0	0	0		R350	-1000	1000	0	0	0		R350	-1000	1000	0	0	0
	SI	351	Transport	R351	ametam_c_ --> ametam_m_	R351	-1000	1000	0	0	0		R351	-1000	1000	0	0	0		R351	-1000	1000	0	0	0		R351	-1000	1000	0	0	0		R351	-1000	1000	0	0	0
	SI	352	Transport	R352	ahcys_c_ + amet_m_ --> ahcys_m_ + amet_c_	R352	-1000	1000	2.0466	-20.9275	121.047		R352	-1000	1000	1.99563	1.99563	1.99563		R352	-1000	1000	1.93853	1.93853	1.93853		R352	-1000	1000	0.24308	0.24308	0.24308		R352	-1000	1000	0.0259	0.02154	0.0259
	SI	353	Transport	R353	arg-L_c_ --> arg-L_m_	R353	-1000	1000	3.7724	-45.1207	65.184		R353	-1000	1000	3.67845	3.67845	3.67845		R353	-1000	1000	3.5732	3.5732	3.5732		R353	-1000	1000	0.44806	0.44806	0.44806		R353	-1000	1000	0.04774	-0.05367	0.04774
	SI	354	Transport	R354	asn-L_c_ + na1_c_ --> asn-L_m_ + h_m_ + na1_m_	R354	0	0	0	0	0		R354	0	0	0	0	0		R354	0	0	0	0	0		R354	0	0	0	0	0		R354	0	0	0	0	0
	SI	355	Transport	R355	asn-L_c_ + h_c_ --> asn-L_m_ + 2 h_m_	R355	-1000	1000	-1.70367	-177.138	35.5253		R355	-1000	1000	-1.66123	-1.66123	-1.66123		R355	-1000	1000	-1.6137	-1.6137	-1.6137		R355	-1000	1000	-0.20235	-0.20235	-0.20235		R355	-1000	1000	-0.02156	-0.02156	-0.02156
	SI	356	Transport	R356	asp-L_c_ + na1_c_ --> asp-L_m_ + na1_m_	R356	0	0	0	0	0		R356	0	0	0	0	0		R356	0	0	0	0	0		R356	0	0	0	0	0		R356	0	0	0	0	0
	SI	357	Transport	R357	asp-L_c_ + h_c_ --> asp-L_m_ + h_m_	R357	-1000	1000	581.555	31.1879	1000		R357	-1000	1000	415.249	349.768	552.899		R357	-1000	1000	532.988	532.988	532.988		R357	-1000	1000	66.6203	66.6203	104.75		R357	-1000	1000	99.1734	99.1734	105.083
	SI	358	Transport	R359	cit_c_ + icit_m_ --> cit_m_ + icit_c_	R359	0	0	0	0	0		R359	0	0	0	0	0		R359	0	0	0	0	0		R359	0	0	0	0	0		R359	0	0	0	0	0
	SI	359	Transport	R360	citr-L_c_ --> citr-L_m_	R360	-1000	1000	-3.7724	-24.8639	45.1207		R360	-1000	1000	-3.67845	-3.67845	-3.67845		R360	-1000	1000	-3.5732	-3.5732	-3.5732		R360	-1000	1000	-0.44806	-0.44806	-0.44806		R360	-1000	1000	-0.04774	-0.04774	0.05367
	SI	360	Transport	R361	co2_c_ --> co2_m_	R361	-1000	1000	-1000	-1000	-640.611		R361	-1000	1000	-1000	-1000	-1000		R361	-1000	1000	-1000	-1000	-1000		R361	-1000	1000	-131.676	-131.676	-125.079		R361	-1000	1000	-122.469	-126.665	-113.093
	SI	361	Transport	R362	coa_c_ --> coa_m_	R362	-1000	1000	-0.75465	-355.347	671.885		R362	-1000	1000	92.3576	92.3576	154.057		R362	-1000	1000	51.4182	48.5807	51.4182		R362	-1000	1000	8.92518	2.32788	9.28098		R362	-1000	1000	-0.06931	-0.10721	0.09382
	SI	362	Transport	R363	dadp_c_ + datp_m_ --> dadp_m_ + datp_c_	R363	-1000	1000	0.05475	0	77.6522		R363	-1000	1000	0.05338	0.05338	0.05338		R363	-1000	1000	0.05185	0.05185	0.05185		R363	-1000	1000	0.0065	0.0065	0.0065		R363	-1000	1000	0.00069	0	0.00069
	SI	363	Transport	R364	dcdp_c_ + dctp_m_ --> dcdp_m_ + dctp_c_	R364	-1000	1000	0.09733	0	77.6927		R364	-1000	1000	0.0949	0.0949	0.0949		R364	-1000	1000	0.09219	0.09219	0.09219		R364	-1000	1000	0.01156	0.01156	0.01156		R364	-1000	1000	0.00123	0	0.00123
	SI	364	Transport	R365	dgdp_c_ + dgtp_m_ --> dgdp_m_ + dgtp_c_ + h_m_	R365	-1000	1000	0.09733	0	81.9447		R365	-1000	1000	0.0949	0.0949	0.0949		R365	-1000	1000	0.09219	0.09219	0.09219		R365	-1000	1000	0.01156	0.01156	0.01156		R365	-1000	1000	0.00123	0	0.00123
	SI	365	Transport	R366	dhor-S_c_ --> dhor-S_m_ + h_m_	R366	-1000	1000	-4.24154	-94.5631	-4.02946		R366	-1000	1000	-4.1359	-4.1359	-4.1359		R366	-1000	1000	-4.01756	-4.01756	-4.01756		R366	-1000	1000	-0.50378	-0.50378	-0.50378		R366	-1000	1000	-0.05367	-0.05367	-0.05367
	SI	366	Transport	R367	mal-L_c_ + succ_m_ --> mal-L_m_ + succ_c_	R367	-1000	1000	-9.57132	-606.01	166.919		R367	-1000	1000	-9.33293	-93.6235	-9.33293		R367	-1000	1000	-247.55	-247.55	-247.55		R367	-1000	1000	-1.13681	-1.13681	-1.13681		R367	-1000	1000	-36.973	-37.0477	-18.9542
	SI	367	Transport	R368	h_c_ + lac-D_c_ --> h_m_ + lac-D_m_	R368	-1000	1000	0	0	0		R368	-1000	1000	0	0	0		R368	-1000	1000	0	0	0		R368	-1000	1000	0	0	0		R368	-1000	1000	0	0	0
	SI	368	Transport	R369	dtdp_c_ + dttp_m_ --> dtdp_m_ + dttp_c_	R369	-1000	1000	0.05475	0	77.6522		R369	-1000	1000	0.05338	0.05338	0.05338		R369	-1000	1000	0.05185	0.05185	0.05185		R369	-1000	1000	0.0065	0.0065	0.0065		R369	-1000	1000	0.00069	0	0.00069
	SI	369	Transport	R370	etoh_c_ --> etoh_m_	R370	-1000	1000	0	-303.347	0		R370	-1000	1000	0	0	0		R370	-1000	1000	0	0	0		R370	-1000	1000	0	0	0		R370	-1000	1000	0	0	0
	SI	370	Transport	R371	btcoa_c_ --> btcoa_m_	R371	-1000	1000	9.19898	0	22.1918		R371	-1000	1000	8.96987	8.96987	8.96987		R371	-1000	1000	8.71322	8.71322	8.71322		R371	-1000	1000	1.09259	1.09259	1.09259		R371	-1000	1000	0.0449	0.0449	0.0449
	SI	371	Transport	R372	fadh2_c_ --> fadh2_m_	R372	-1000	1000	-1.90205	-29.2571	22.4374		R372	-1000	1000	0	-1.85467	0		R372	-1000	1000	0	-1.80161	0		R372	-1000	1000	-1.39386	-1.39386	0		R372	-1000	1000	-0.02407	-0.02407	0
	SI	372	Transport	R373	fad_c_ --> fad_m_	R373	-1000	1000	1.90205	-22.4374	29.2571		R373	-1000	1000	0	0	1.85467		R373	-1000	1000	0	0	1.80161		R373	-1000	1000	1.39386	0	1.39386		R373	-1000	1000	0.02407	0	0.02407
	SI	373	Transport	R374	for_m_ + h_m_ --> for_c_ + h_c_	R374	0	1000	0	0	400.212		R374	0	1000	0	0	58.7787		R374	0	1000	0	0	0		R374	0	1000	0	0	0		R374	0	1000	0	0	0.10337
	SI	374	Transport	R375	frdp_c_ --> frdp_m_	R375	-1000	1000	0	0	0		R375	-1000	1000	0	0	0		R375	-1000	1000	0	0	0		R375	-1000	1000	0	0	0		R375	-1000	1000	0	0	0
	SI	375	Transport	R376	gln-L_c_ + h_c_ --> gln-L_m_ + h_m_	R376	0	1000	0	0	51.0983		R376	0	1000	0	0	0		R376	0	1000	0	0	0		R376	0	1000	0	0	0		R376	0	1000	0	0	0
	SI	376	Transport	R377	4abut_c_ + glu-L_m_ --> 4abut_m_ + glu-L_c_	R377	0	0	0	0	0		R377	0	0	0	0	0		R377	0	0	0	0	0		R377	0	0	0	0	0		R377	0	0	0	0	0
	SI	377	Transport	R378	glu-L_c_ + na1_c_ --> glu-L_m_ + na1_m_	R378	0	0	0	0	0		R378	0	0	0	0	0		R378	0	0	0	0	0		R378	0	0	0	0	0		R378	0	0	0	0	0
	SI	378	Transport	R379	glu-L_c_ + h_c_ --> glu-L_m_ + h_m_	R379	-1000	1000	1.18648	-419.258	423.998		R379	-1000	1000	96.0144	-6.77049	96.0144		R379	-1000	1000	52.133	52.133	52.133		R379	-1000	1000	9.37061	2.77331	9.44107		R379	-1000	1000	0	-5.90946	0
	SI	379	Transport	R380	glyclt_c_ --> glyclt_m_	R380	-1000	1000	654.404	-89.9945	1000		R380	-1000	1000	590.907	525.426	931.686		R380	-1000	1000	10.1242	10.1242	10.1242		R380	-1000	1000	11.0245	11.0245	49.1546		R380	-1000	1000	0	0	8.66027
	SI	380	Transport	R381	gly_c_ + na1_c_ --> gly_m_ + na1_m_	R381	0	0	0	0	0		R381	0	0	0	0	0		R381	0	0	0	0	0		R381	0	0	0	0	0		R381	0	0	0	0	0
	SI	381	Transport	R382	gly_c_ + h_c_ --> gly_m_ + h_m_	R382	-1000	1000	-827.943	-1000	77.7523		R382	-1000	1000	-724.701	-1000	-593.739		R382	-1000	1000	-49.5763	-49.5763	-49.5763		R382	-1000	1000	-12.1859	-88.4461	-12.1859		R382	-1000	1000	-23.495	-35.5193	-16.8077
	SI	382	Transport	R383	gmp_c_ --> gmp_m_ + h_m_	R383	-1000	1000	0	0	0		R383	-1000	1000	0	0	0		R383	-1000	1000	0	0	0		R383	-1000	1000	0	0	0		R383	-1000	1000	0	0	0
	SI	383	Transport	R384	h2o2_c_ --> h2o2_m_	R384	-1000	1000	758.615	-795.122	1000		R384	-1000	1000	717.616	224.534	1000		R384	-1000	1000	588.031	83.8594	1000		R384	-1000	1000	238.129	62.2797	247.421		R384	-1000	1000	26.8273	5.17658	47.8777
	SI	384	Transport	R385	h2o_c_ --> h2o_m_	R385	-1000	1000	-768.146	-1000	905.726		R385	-1000	1000	-764.262	-1000	-284.639		R385	-1000	1000	-62.0267	-826.372	242.687		R385	-1000	1000	-193.466	-194.167	72.9664		R385	-1000	1000	104.991	60.4029	113.637
	SI	385	Transport	R386	h2_c_ --> h2_m_	R386	-1000	1000	-1000	-1000	436.104		R386	-1000	1000	-1000	-1000	-882.969		R386	-1000	1000	-1000	-1000	-647.624		R386	-1000	1000	-88.9648	-356.099	-82.3675		R386	-1000	1000	-260.568	-297.69	-92.4056
	SI	386	Transport	R387	h_c_ + hco3_c_ --> h_m_ + hco3_m_	R387	0	1000	0	0	359.389		R387	0	1000	0	0	0		R387	0	1000	0	0	0		R387	0	1000	0	0	0		R387	0	1000	0	0	0
	SI	387	Transport	R388	hcys-L_c_ --> hcys-L_m_	R388	-1000	1000	-0.28359	-119.372	22.6023		R388	-1000	1000	-0.27653	-0.27653	-0.27653		R388	-1000	1000	-0.26861	-0.26861	-0.26861		R388	-1000	1000	-0.03368	-0.03368	-0.03368		R388	-1000	1000	-0.00359	-0.00359	0.00077
	SI	388	Transport	R389	hmgcoa_c_ --> hmgcoa_m_	R389	-1000	1000	0	0	218.348		R389	-1000	1000	0	0	0		R389	-1000	1000	0	0	0		R389	-1000	1000	0	0	0		R389	-1000	1000	0	0	0
	SI	389	Transport	R390	h_c_ + ile-L_c_ --> h_m_ + ile-L_m_	R390	-1000	1000	0	0	1000		R390	-1000	1000	0	0	460.699		R390	-1000	1000	0	0	820.686		R390	-1000	1000	0	0	0		R390	-1000	1000	0	0	8.66027
	SI	390	Transport	R391	h_c_ + leu-L_c_ --> h_m_ + leu-L_m_	R391	-1000	1000	0	0	0		R391	-1000	1000	0	0	0		R391	-1000	1000	0	0	0		R391	-1000	1000	0	0	0		R391	-1000	1000	0	0	0
	SI	391	Transport	R392	mal-L_c_ + na1_c_ --> mal-L_m_ + na1_m_	R392	0	0	0	0	0		R392	0	0	0	0	0		R392	0	0	0	0	0		R392	0	0	0	0	0		R392	0	0	0	0	0
	SI	392	Transport	R393	akg_m_ + mal-L_c_ --> akg_c_ + mal-L_m_	R393	0	0	0	0	0		R393	0	0	0	0	0		R393	0	0	0	0	0		R393	0	0	0	0	0		R393	0	0	0	0	0
	SI	393	Transport	R394	cit_m_ + mal-L_c_ --> cit_c_ + mal-L_m_	R394	-1000	1000	57.4649	0	822.472		R394	-1000	1000	62.5274	62.5274	65.4484		R394	-1000	1000	22.4415	19.604	22.4415		R394	-1000	1000	28.7743	28.7743	29.1302		R394	-1000	1000	0	0	3.94695
	SI	394	Transport	R395	icit_m_ + mal-L_c_ --> icit_c_ + mal-L_m_	R395	-1000	1000	-586.525	-978.586	-247.993		R395	-1000	1000	-335.805	-341.334	-335.805		R395	-1000	1000	-347.254	-347.254	-347.254		R395	-1000	1000	-40.3276	-46.925	-40.2572		R395	-1000	1000	0	-5.90946	0
	SI	395	Transport	R396	mal-L_m_ + oaa_c_ --> mal-L_c_ + oaa_m_	R396	-1000	1000	-554.534	-1000	389.994		R396	-1000	1000	-319.94	-382.407	-295.196		R396	-1000	1000	-587.426	-590.264	-587.426		R396	-1000	1000	-21.9162	-198.467	-12.8994		R396	-1000	1000	-210.189	-234.034	-29.5589
	SI	396	Transport	R397	methf_c_ --> methf_m_	R397	-1000	1000	0	-247.155	0		R397	-1000	1000	0	0	0		R397	-1000	1000	0	0	0		R397	-1000	1000	0	0	0		R397	-1000	1000	0	0	0
	SI	397	Transport	R398	met-L_c_ --> met-L_m_	R398	-1000	1000	0.28359	-22.6023	119.372		R398	-1000	1000	0.27653	0.27653	0.27653		R398	-1000	1000	0.26861	0.26861	0.26861		R398	-1000	1000	0.03368	0.03368	0.03368		R398	-1000	1000	0.00359	-0.00077	0.00359
	SI	398	Transport	R399	h_c_ + mlthf_c_ --> h_m_ + mlthf_m_	R399	-1000	1000	-0.05475	-222.491	-0.05201		R399	-1000	1000	-0.05338	-0.05338	-0.05338		R399	-1000	1000	-0.05185	-0.05185	-0.05185		R399	-1000	1000	-0.0065	-0.0065	-0.0065		R399	-1000	1000	-0.00069	-0.00069	-0.00069
	SI	399	Transport	R400	atp_m_ + h2o_m_ + na1_m_ --> adp_m_ + h_m_ + na1_c_ + pi_m_	R400	0	0	0	0	0		R400	0	0	0	0	0		R400	0	0	0	0	0		R400	0	0	0	0	0		R400	0	0	0	0	0
	SI	400	Transport	R401	h_m_ + na1_c_ --> h_c_ + na1_m_	R401	0	0	0	0	0		R401	0	0	0	0	0		R401	0	0	0	0	0		R401	0	0	0	0	0		R401	0	0	0	0	0
	SI	401	Transport	R402	na1_c_ --> na1_m_	R402	0	0	0	0	0		R402	0	0	0	0	0		R402	0	0	0	0	0		R402	0	0	0	0	0		R402	0	0	0	0	0
	SI	402	Transport	R403	nadh_c_ --> nadh_m_	R403	0	1000	0	0	1000		R403	0	1000	0	0	198.595		R403	0	1000	0	0	0		R403	0	1000	0	0	0		R403	0	1000	0	0	9.35574
	SI	403	Transport	R404	nad_c_ --> nad_m_	R404	-1000	1000	0	-1000	0		R404	-1000	1000	0	-198.595	0		R404	-1000	1000	0	0	0		R404	-1000	1000	0	0	0		R404	-1000	1000	0	-9.35574	0
	SI	404	Transport	R405	h_c_ + nh4_c_ --> h_m_ + nh4_m_	R405	-1000	1000	246.234	-1000	1000		R405	-1000	1000	250.554	-144.883	370.41		R405	-1000	1000	-149.519	-454.233	366.453		R405	-1000	1000	-82.2983	-114.491	-75.701		R405	-1000	1000	-145.874	-154.519	-137.184
	SI	405	Transport	R406	o2_c_ --> o2_m_	R406	-1000	1000	0	-807.381	1000		R406	-1000	1000	0	-195.661	460.699		R406	-1000	1000	0	-411.969	504.171		R406	-1000	1000	-42.6327	-185.141	0		R406	-1000	1000	0	-21.0504	8.66027
	SI	406	Transport	R407	akg_m_ + oaa_c_ --> akg_c_ + oaa_m_	R407	0	0	0	0	0		R407	0	0	0	0	0		R407	0	0	0	0	0		R407	0	0	0	0	0		R407	0	0	0	0	0
	SI	407	Transport	R408	cit_m_ + oaa_c_ --> cit_c_ + oaa_m_	R408	0	0	0	0	0		R408	0	0	0	0	0		R408	0	0	0	0	0		R408	0	0	0	0	0		R408	0	0	0	0	0
	SI	408	Transport	R409	icit_m_ + oaa_c_ --> icit_c_ + oaa_m_	R409	0	0	0	0	0		R409	0	0	0	0	0		R409	0	0	0	0	0		R409	0	0	0	0	0		R409	0	0	0	0	0
	SI	409	Transport	R410	arg-L_m_ + orn_c_ --> arg-L_c_ + orn_m_	R410	-1000	1000	3.7724	-45.1207	65.184		R410	-1000	1000	3.67845	3.67845	3.67845		R410	-1000	1000	3.5732	3.5732	3.5732		R410	-1000	1000	0.44806	0.44806	0.44806		R410	-1000	1000	0.04774	-0.05367	0.04774
	SI	410	Transport	R411	pheme_c_ --> pheme_m_	R411	-1000	1000	0	0	0		R411	-1000	1000	0	0	0		R411	-1000	1000	0	0	0		R411	-1000	1000	0	0	0		R411	-1000	1000	0	0	0
	SI	411	Transport	R412	pi_c_ --> pi_m_	R412	0	0	0	0	0		R412	0	0	0	0	0		R412	0	0	0	0	0		R412	0	0	0	0	0		R412	0	0	0	0	0
	SI	412	Transport	R413	na1_c_ + pi_c_ --> na1_m_ + pi_m_	R413	0	0	0	0	0		R413	0	0	0	0	0		R413	0	0	0	0	0		R413	0	0	0	0	0		R413	0	0	0	0	0
	SI	413	Transport	R414	pmtcoa_m_ --> pmtcoa_c_	R414	-1000	1000	9.19898	0	22.1918		R414	-1000	1000	8.96987	8.96987	8.96987		R414	-1000	1000	8.71322	8.71322	8.71322		R414	-1000	1000	1.09259	1.09259	1.09259		R414	-1000	1000	0.0449	0.0449	0.0449
	SI	414	Transport	R415	pnto-R_c_ --> pnto-R_m_	R415	-1000	1000	0	0	0		R415	-1000	1000	0	0	0		R415	-1000	1000	0	0	0		R415	-1000	1000	0	0	0		R415	-1000	1000	0	0	0
	SI	415	Transport	R416	ppa_c_ --> ppa_m_	R416	-1000	1000	-0.75465	-864.797	-0.71691		R416	-1000	1000	-3.65686	-3.65686	-0.73585		R416	-1000	1000	-0.7148	-3.55223	-0.7148		R416	-1000	1000	-0.44543	-0.44543	-0.08963		R416	-1000	1000	-0.00955	-0.04746	-0.00955
	SI	416	Transport	R417	ppcoa_c_ --> ppcoa_m_	R417	-1000	1000	45.1634	-333.916	861.254		R417	-1000	1000	56.3743	-5.32546	56.3743		R417	-1000	1000	-37.2537	-37.2537	-34.4162		R417	-1000	1000	-6.89018	-7.24598	-0.29288		R417	-1000	1000	0.06931	-0.09382	0.10721
	SI	417	Transport	R418	na1_c_ + pro-L_c_ --> na1_m_ + pro-L_m_	R418	0	0	0	0	0		R418	0	0	0	0	0		R418	0	0	0	0	0		R418	0	0	0	0	0		R418	0	0	0	0	0
	SI	418	Transport	R419	h_c_ + pro-L_c_ --> h_m_ + pro-L_m_	R419	-1000	1000	-1.18648	-587.372	373.169		R419	-1000	1000	0	0	102.785		R419	-1000	1000	0	0	0		R419	-1000	1000	0	-0.14092	0		R419	-1000	1000	0	0	3.17634
	SI	419	Transport	R420	h_c_ + ptrc_c_ --> h_m_ + ptrc_m_	R420	0	1000	0	0	560.037		R420	0	1000	0	0	0		R420	0	1000	0	0	0		R420	0	1000	0	0	0		R420	0	1000	0	0	0
	SI	420	Transport	R421	pyr_c_ --> pyr_m_	R421	-1000	1000	2.1104	-903.288	1000		R421	-1000	1000	222.697	-186.926	408.033		R421	-1000	1000	484.027	232.041	1000		R421	-1000	1000	-4.63443	-87.4919	-4.63443		R421	-1000	1000	-23.5318	-35.5523	-16.7847
	SI	421	Transport	R422	selt_c_ --> selt_m_	R422	-1000	1000	0	0	0		R422	-1000	1000	0	0	0		R422	-1000	1000	0	0	0		R422	-1000	1000	0	0	0		R422	-1000	1000	0	0	0
	SI	422	Transport	R423	na1_c_ + ser-L_c_ --> na1_m_ + ser-L_m_	R423	0	0	0	0	0		R423	0	0	0	0	0		R423	0	0	0	0	0		R423	0	0	0	0	0		R423	0	0	0	0	0
	SI	423	Transport	R424	h_c_ + ser-L_c_ --> h_m_ + ser-L_m_	R424	-1000	1000	-85.1197	-293.715	49.1834		R424	-1000	1000	1.77248	1.77248	1.77248		R424	-1000	1000	1.72177	1.72177	1.72177		R424	-1000	1000	0.2159	0.2159	0.2159		R424	-1000	1000	0.023	0.023	0.023
	SI	424	Transport	R425	na1_c_ + so4_c_ --> na1_m_ + so4_m_	R425	0	0	0	0	0		R425	0	0	0	0	0		R425	0	0	0	0	0		R425	0	0	0	0	0		R425	0	0	0	0	0
	SI	425	Transport	R426	h_c_ + spmd_c_ --> h_m_ + spmd_m_	R426	0	0	0	0	0		R426	0	0	0	0	0		R426	0	0	0	0	0		R426	0	0	0	0	0		R426	0	0	0	0	0
	SI	426	Transport	R427	h_m_ + spmd_c_ --> h_c_ + spmd_m_	R427	-1000	1000	0	0	0		R427	-1000	1000	0	0	0		R427	-1000	1000	0	0	0		R427	-1000	1000	0	0	0		R427	-1000	1000	0	0	0
	SI	427	Transport	R428	fum_m_ + succ_c_ --> fum_c_ + succ_m_	R428	-1000	1000	-9.57132	-605.832	-9.09276		R428	-1000	1000	-11.1876	-95.4782	-9.33293		R428	-1000	1000	-249.352	-249.352	-247.55		R428	-1000	1000	-1.13681	-2.53068	-1.13681		R428	-1000	1000	-58.3542	-58.3932	-40.3241
	SI	428	Transport	R429	h_c_ + thf_c_ --> h_m_ + thf_m_	R429	-1000	1000	0.05475	0.05201	247.207		R429	-1000	1000	0.05338	0.05338	0.05338		R429	-1000	1000	0.05185	0.05185	0.05185		R429	-1000	1000	0.0065	0.0065	0.0065		R429	-1000	1000	0.00069	0.00069	0.00069
	SI	429	Transport	R430	na1_c_ + thr-L_c_ --> na1_m_ + thr-L_m_	R430	0	0	0	0	0		R430	0	0	0	0	0		R430	0	0	0	0	0		R430	0	0	0	0	0		R430	0	0	0	0	0
	SI	430	Transport	R431	h_c_ + thr-L_c_ --> h_m_ + thr-L_m_	R431	-1000	1000	0	0	0		R431	-1000	1000	0	0	0		R431	-1000	1000	0	0	0		R431	-1000	1000	0	0	0		R431	-1000	1000	0	0	0
	SI	431	Transport	R432	atp_c_ + h2o_c_ + tsul_c_ --> adp_c_ + h_c_ + pi_c_ + tsul_m_	R432	0	1000	0	0	64.2496		R432	0	1000	0	0	0		R432	0	1000	0	0	0		R432	0	1000	0	0	0		R432	0	1000	0	0	0
	SI	432	Transport	R433	h_c_ + tyr-L_c_ --> h_m_ + tyr-L_m_	R433	-1000	1000	0	0	0		R433	-1000	1000	0	0	0		R433	-1000	1000	0	0	0		R433	-1000	1000	0	0	0		R433	-1000	1000	0	0	0
	SI	433	Transport	R434	udp_c_ --> udp_m_	R434	-1000	1000	36.0849	-70.6684	121.253		R434	-1000	1000	35.1861	35.1861	35.1861		R434	-1000	1000	34.1794	34.1794	34.1794		R434	-1000	1000	4.2859	4.2859	4.2859		R434	-1000	1000	0.46339	0	0.46774
	SI	434	Transport	R435	h_c_ + urate_c_ --> h_m_ + urate_m_	R435	-1000	1000	0	0	9.3485		R435	-1000	1000	0	0	0		R435	-1000	1000	0	0	0		R435	-1000	1000	0	0	0		R435	-1000	1000	0	0	0
	SI	435	Transport	R436	na1_c_ + urea_c_ --> na1_m_ + urea_m_	R436	0	0	0	0	0		R436	0	0	0	0	0		R436	0	0	0	0	0		R436	0	0	0	0	0		R436	0	0	0	0	0
	SI	436	Transport	R437	utp_c_ --> utp_m_	R437	-1000	1000	-36.0849	-121.253	70.6684		R437	-1000	1000	-35.1861	-35.1861	-35.1861		R437	-1000	1000	-34.1794	-34.1794	-34.1794		R437	-1000	1000	-4.2859	-4.2859	-4.2859		R437	-1000	1000	-0.46339	-0.46774	0
	SI	437	Transport	R438	h_c_ + val-L_c_ --> h_m_ + val-L_m_	R438	-1000	1000	-1.49071	-16.7395	-1.41617		R438	-1000	1000	-3.47079	-3.47079	-1.45358		R438	-1000	1000	-3.37149	-3.37149	-3.37149		R438	-1000	1000	-0.42277	-0.42277	-0.42277		R438	-1000	1000	-0.04504	-0.04504	-0.01886
	SI	438	Transport	R439	2dhp_c_ --> 2dhp_n_	R439	-1000	1000	0	0	0		R439	-1000	1000	0	0	0		R439	-1000	1000	0	0	0		R439	-1000	1000	0	0	0		R439	-1000	1000	0	0	0
	SI	439	Transport	R440	ahcys_c_ --> ahcys_n_	R440	-1000	1000	0	0	0		R440	-1000	1000	0	0	0		R440	-1000	1000	0	0	0		R440	-1000	1000	0	0	0		R440	-1000	1000	0	0	0
	SI	440	Transport	R441	amet_c_ --> amet_n_	R441	-1000	1000	0	0	0		R441	-1000	1000	0	0	0		R441	-1000	1000	0	0	0		R441	-1000	1000	0	0	0		R441	-1000	1000	0	0	0
	SI	441	Transport	R442	amp_c_ --> amp_n_	R442	-1000	1000	0	0	0		R442	-1000	1000	0	0	0		R442	-1000	1000	0	0	0		R442	-1000	1000	0	0	0		R442	-1000	1000	0	0	0
	SI	442	Transport	R443	aps_c_ --> aps_n_	R443	-1000	1000	0	0	0		R443	-1000	1000	0	0	0		R443	-1000	1000	0	0	0		R443	-1000	1000	0	0	0		R443	-1000	1000	0	0	0
	SI	443	Transport	R444	gmp_c_ --> gmp_n_ + h_n_	R444	-1000	1000	0	0	0		R444	-1000	1000	0	0	0		R444	-1000	1000	0	0	0		R444	-1000	1000	0	0	0		R444	-1000	1000	0	0	0
	SI	444	Transport	R445	h2o2_c_ --> h2o2_n_	R445	-1000	1000	0	0	0		R445	-1000	1000	0	0	0		R445	-1000	1000	0	0	0		R445	-1000	1000	0	0	0		R445	-1000	1000	0	0	0
	SI	445	Transport	R446	h2o_c_ --> h2o_n_	R446	-1000	1000	0	0	0		R446	-1000	1000	0	0	0		R446	-1000	1000	0	0	0		R446	-1000	1000	0	0	0		R446	-1000	1000	0	0	0
	SI	446	Transport	R447	nad_n_ --> nad_c_	R447	0	1000	0	0	0		R447	0	1000	0	0	0		R447	0	1000	0	0	0		R447	0	1000	0	0	0		R447	0	1000	0	0	0
	SI	447	Transport	R448	nh4_c_ --> nh4_n_	R448	-1000	1000	0	0	0		R448	-1000	1000	0	0	0		R448	-1000	1000	0	0	0		R448	-1000	1000	0	0	0		R448	-1000	1000	0	0	0
	SI	448	Transport	R449	o2_c_ --> o2_n_	R449	-1000	1000	0	0	0		R449	-1000	1000	0	0	0		R449	-1000	1000	0	0	0		R449	-1000	1000	0	0	0		R449	-1000	1000	0	0	0
	SI	449	Transport	R450	pi_c_ --> pi_n_	R450	-1000	1000	0	0	0		R450	-1000	1000	0	0	0		R450	-1000	1000	0	0	0		R450	-1000	1000	0	0	0		R450	-1000	1000	0	0	0
	SI	450	Transport	R451	so4_c_ --> so4_n_	R451	-1000	1000	0	0	0		R451	-1000	1000	0	0	0		R451	-1000	1000	0	0	0		R451	-1000	1000	0	0	0		R451	-1000	1000	0	0	0
	SI	451	Transport	R452	atp_c_ + h2o_c_ + udpg_c_ --> adp_c_ + h_c_ + pi_c_ + udpg_n_	R452	0	1000	0	0	0		R452	0	1000	0	0	0		R452	0	1000	0	0	0		R452	0	1000	0	0	0		R452	0	1000	0	0	0
	SI	452	Transport	R453	udp_c_ --> udp_n_	R453	-1000	1000	0	0	0		R453	-1000	1000	0	0	0		R453	-1000	1000	0	0	0		R453	-1000	1000	0	0	0		R453	-1000	1000	0	0	0
	SI	453	Transport	R454	acaro_h_ --> acaro_u_	R454	-1000	1000	0.04812	0.04571	0.04812		R454	-1000	1000	0.04692	0.04692	0.04692		R454	-1000	1000	0.04558	0.04558	0.04558		R454	-1000	1000	0.00572	0.00572	0.00572		R454	-1000	1000	0.00061	0.00061	0.00061
	SI	454	Transport	R455	caro_u_ --> caro_h_	R455	-1000	1000	1e-05	1e-05	1e-05		R455	-1000	1000	1e-05	1e-05	1e-05		R455	-1000	1000	1e-05	1e-05	1e-05		R455	-1000	1000	0	0	0		R455	-1000	1000	0	0	0
	SI	455	Transport	R456	chla_h_ --> chla_u_	R456	-1000	1000	0	0	0		R456	-1000	1000	0	0	0		R456	-1000	1000	0	0	0		R456	-1000	1000	0	0	0		R456	-1000	1000	0	0	0
	SI	456	Transport	R457	atp_h_ + chlda_u_ + h2o_h_ --> adp_h_ + chlda_h_ + h_h_ + pi_h_	R457	0	1000	0	0	97.4457		R457	0	1000	0	0	0		R457	0	1000	0	0	0		R457	0	1000	0	0	0		R457	0	1000	0	0	0
	SI	457	Transport	R458	atp_h_ + chlda_h_ + h2o_h_ --> adp_h_ + chlda_u_ + h_h_ + pi_h_	R458	0	1000	0.25326	0.2406	97.6863		R458	0	1000	0.24696	0.24696	0.24696		R458	0	1000	0.23989	0.23989	0.23989		R458	0	1000	0.03008	0.03008	0.03008		R458	0	1000	0.0032	0.0032	0.0032
	SI	458	Transport	R459	chldb_h_ --> chldb_u_	R459	-1000	1000	0.4156	0.39482	0.4156		R459	-1000	1000	0.40525	0.40525	0.40525		R459	-1000	1000	0.39365	0.39365	0.39365		R459	-1000	1000	0.04936	0.04936	0.04936		R459	-1000	1000	0.00526	0.00526	0.00526
	SI	459	Transport	R460	gcaro_h_ --> gcaro_u_	R460	-1000	1000	0.06839	0.06497	0.06839		R460	-1000	1000	0.06669	0.06669	0.06669		R460	-1000	1000	0.06478	0.06478	0.06478		R460	-1000	1000	0.00812	0.00812	0.00812		R460	-1000	1000	0.00087	0.00087	0.00087
	SI	460	Transport	R461	ggdp_h_ --> ggdp_u_	R461	-1000	1000	0	0	0.9271		R461	-1000	1000	0.25192	0	0.25192		R461	-1000	1000	0	0	0		R461	-1000	1000	0	0	0.11013		R461	-1000	1000	0	0	0.01173
	SI	461	Transport	R462	gthox_h_ --> gthox_u_	R462	-1000	1000	-318.945	-500	0		R462	-1000	1000	-318.951	-500	0		R462	-1000	1000	-500	-500	-500		R462	-1000	1000	0	-262.289	0		R462	-1000	1000	0	-198.637	0
	SI	462	Transport	R463	gthrd_h_ --> gthrd_u_	R463	-1000	1000	637.89	0	1000		R463	-1000	1000	637.901	0	1000		R463	-1000	1000	1000	1000	1000		R463	-1000	1000	0	0	524.577		R463	-1000	1000	0	0	397.275
	SI	463	Transport	R464	h2o_u_ --> h2o_h_	R464	-1000	1000	-1000	-1000	40.2724		R464	-1000	1000	-1000	-1000	-499.779		R464	-1000	1000	-818.957	-818.957	-818.957		R464	-1000	1000	-400	-400.238	-137.95		R464	-1000	1000	-400	-400.025	-201.388
	SI	464	Transport	R465	h_h_ --> h_u_	R465	0	0	0	0	0		R465	0	0	0	0	0		R465	0	0	0	0	0		R465	0	0	0	0	0		R465	0	0	0	0	0
	SI	465	Transport	R466	mg2_h_ --> mg2_u_	R466	-1000	1000	0	0	0		R466	-1000	1000	0	0	0		R466	-1000	1000	0	0	0		R466	-1000	1000	0	0	0		R466	-1000	1000	0	0	0
	SI	466	Transport	R467	nadph_h_ --> nadph_u_	R467	-1000	1000	-999.773	-999.785	-234.155		R467	-1000	1000	-999.779	-999.779	-999.779		R467	-1000	1000	-999.785	-999.785	-999.785		R467	-1000	1000	-400	-400	-400		R467	-1000	1000	-400	-400	-384.212
	SI	467	Transport	R468	nadp_h_ --> nadp_u_	R468	-1000	1000	999.773	234.155	999.785		R468	-1000	1000	999.779	999.779	999.779		R468	-1000	1000	999.785	999.785	999.785		R468	-1000	1000	400	400	400		R468	-1000	1000	400	384.212	400
	SI	468	Transport	R469	o2_h_ --> o2_u_	R469	-1000	1000	-340.301	-499.785	95.708		R469	-1000	1000	-340.304	-499.779	-249.779		R469	-1000	1000	-249.785	-249.785	-249.785		R469	-1000	1000	-199.987	-200.106	-68.9614		R469	-1000	1000	-199.999	-200.011	-100.693
	SI	469	Transport	R470	pdp_h_ --> pdp_u_	R470	-1000	1000	0.66886	0	0.66886		R470	-1000	1000	0.6522	0.6522	0.6522		R470	-1000	1000	0.63354	0.63354	0.63354		R470	-1000	1000	0.07944	0	0.07944		R470	-1000	1000	0.00846	0	0.00846
	SI	470	Transport	R471	ppi_h_ --> ppi_u_	R471	-1000	1000	-0.66886	-0.92722	-0.63542		R471	-1000	1000	-0.90412	-0.90412	-0.6522		R471	-1000	1000	-0.63354	-0.63354	-0.63354		R471	-1000	1000	-0.07944	-0.11013	-0.07944		R471	-1000	1000	-0.00846	-0.01173	-0.00846
	SI	471	_m_	R472	akg_m_ + ala-L_m_ --> glu-L_m_ + pyr_m_	R472	0	0	0	0	0		R472	0	0	0	0	0		R472	0	0	0	0	0		R472	0	0	0	0	0		R472	0	0	0	0	0
	SI	472	_c_	R475	asp-L_c_ + h2o_c_ + o2_c_ --> h2o2_c_ + nh4_c_ + oaa_c_	R475	0	1000	89.7015	0	869.001		R475	0	1000	265.93	0	417.51		R475	0	1000	0	0	0		R475	0	1000	0	0	0		R475	0	1000	0	0	8.66027
	SI	473	_m_	R476	asp-L_m_ + h2o_m_ + o2_m_ --> h2o2_m_ + nh4_m_ + oaa_m_	R476	0	0	0	0	0		R476	0	0	0	0	0		R476	0	0	0	0	0		R476	0	0	0	0	0		R476	0	0	0	0	0
	SI	474	_m_	R477	asp-L_m_ + atp_m_ + h_m_ + trnaasp_m_ --> amp_m_ + asptrna_m_ + ppi_m_	R477	0	1000	0	0	0		R477	0	1000	0	0	0		R477	0	1000	0	0	0		R477	0	1000	0	0	0		R477	0	1000	0	0	0
	SI	475	_m_	R478	ala-L_m_ + glx_m_ --> gly_m_ + pyr_m_	R478	0	1000	1000	0	1000		R478	0	1000	722.929	591.967	998.228		R478	0	1000	47.8546	47.8546	47.8546		R478	0	1000	11.97	11.97	88.2302		R478	0	1000	23.472	16.7847	35.4963
	SI	476	_x_	R479	ala-L_x_ + glx_x_ --> gly_x_ + pyr_x_	R479	0	1000	0	0	1000		R479	0	1000	0	0	186.522		R479	0	1000	217.982	217.982	217.982		R479	0	1000	91.8076	0	104.7		R479	0	1000	11.5014	0	11.547
	SI	477	_h_	R480	akg_h_ + asp-L_h_ --> glu-L_h_ + oaa_h_	R480	-1000	1000	-682.988	-1000	1000		R480	-1000	1000	-693.479	-1000	369.848		R480	-1000	1000	15.7867	15.7579	15.7867		R480	-1000	1000	78.0648	29.6208	213.202		R480	-1000	1000	126.664	112.198	162.753
	SI	478	_c_	R481	asp-L_c_ + atp_c_ + gln-L_c_ + h2o_c_ --> amp_c_ + asn-L_c_ + glu-L_c_ + ppi_c_	R481	0	1000	0	0	30.0865		R481	0	1000	0	0	0		R481	0	1000	0	0	0		R481	0	1000	0	0	0		R481	0	1000	0	0	0
	SI	479	_x_	R482	asn-L_x_ + h2o_x_ --> asp-L_x_ + nh4_x_	R482	0	1000	0	0	175.52		R482	0	1000	0	0	0		R482	0	1000	0	0	0		R482	0	1000	0	0	0		R482	0	1000	0	0	0
	SI	480	_c_	R483	arab-L_c_ + atp_c_ --> adp_c_ + B-ara1p_c_	R483	0	1000	0	0	64.2496		R483	0	1000	0	0	0		R483	0	1000	0	0	0		R483	0	1000	0	0	0		R483	0	1000	0	0	0
	SI	481	_c_	R484	accoa_c_ + gam6p_c_ --> acgam6p_c_ + coa_c_ + h_c_	R484	0	1000	0	0	246.441		R484	0	1000	0	0	0		R484	0	1000	0	0	0		R484	0	1000	0	0	0		R484	0	1000	0	0	0
	SI	482	_c_	R485	acgam6p_c_ --> acgam1p_c_	R485	-1000	1000	0	-246.441	0		R485	-1000	1000	0	0	0		R485	-1000	1000	0	0	0		R485	-1000	1000	0	0	0		R485	-1000	1000	0	0	0
	SI	483	_c_	R486	gam6p_c_ + h2o_c_ --> f6p-B_c_ + nh4_c_	R486	-1000	1000	0	0	150.604		R486	-1000	1000	0	0	0		R486	-1000	1000	0	0	0		R486	-1000	1000	0	0	0		R486	-1000	1000	0	0	0
	SI	484	_c_	R487	f6p-B_c_ + gln-L_c_ --> gam6p_c_ + glu-L_c_	R487	0	1000	0	0	150.604		R487	0	1000	0	0	0		R487	0	1000	0	0	0		R487	0	1000	0	0	0		R487	0	1000	0	0	0
	SI	485	_c_	R488	udpxyl_c_ --> udparab_c_	R488	-1000	1000	13.1645	12.5063	38.4445		R488	-1000	1000	12.8366	12.8366	12.8366		R488	-1000	1000	12.4694	12.4694	12.4694		R488	-1000	1000	1.56358	1.56358	1.56358		R488	-1000	1000	0.16658	0.16658	0.16658
S de H es 0	SI (nuevo 3)	486	_c_	R489	h2o_c_ + udparab_c_ --> arab-L_c_ + udp_c_	R489	0	1000	13.1645	12.5063	76.7559		R489	0	1000	12.8366	12.8366	12.8366		R489	0	1000	12.4694	12.4694	12.4694		R489	0	1000	1.56358	1.56358	1.56358		R489	0	1000	0.16658	0.16658	0.16658
	SI	487	_c_	R490	acgam1p_c_ + utp_c_ --> ppi_c_ + uacgam_c_	R490	-1000	1000	0	-246.441	0		R490	-1000	1000	0	0	0		R490	-1000	1000	0	0	0		R490	-1000	1000	0	0	0		R490	-1000	1000	0	0	0
	SI	488	_c_	R491	h2o_c_ + 2 nad_c_ + udpgal_c_ --> 3 h_c_ + 2 nadh_c_ + udpgalur_c_	R491	0	1000	13.1645	0	38.4445		R491	0	1000	12.8366	0	12.8366		R491	0	1000	12.4694	0	12.4694		R491	0	1000	1.56358	0	1.56358		R491	0	1000	0	0	0.16658
	SI	489	_c_	R492	B-ara1p_c_ + udp_c_ --> h_c_ + pi_c_ + udparab_c_	R492	0	1000	0	0	64.2496		R492	0	1000	0	0	0		R492	0	1000	0	0	0		R492	0	1000	0	0	0		R492	0	1000	0	0	0
	SI	490	_c_	R493	accoa_c_ + glu-L_c_ --> acglu_c_ + coa_c_ + h_c_	R493	0	1000	0	0	246.441		R493	0	1000	0	0	0		R493	0	1000	0	0	0		R493	0	1000	0	0	0		R493	0	1000	0	0	0
	SI	491	_c_	R494	4abut_c_ + his-L_c_ --> h2o_c_ + hcarn_c_	R494	0	1000	0	0	0		R494	0	1000	0	0	0		R494	0	1000	0	0	0		R494	0	1000	0	0	0		R494	0	1000	0	0	0
	SI	492	_c_	R495	acg5p_c_ + nadph_c_ --> acg5sa_c_ + nadp_c_ + pi_c_	R495	0	1000	3.7724	3.58378	67.8334		R495	0	1000	3.67845	3.67845	3.67845		R495	0	1000	3.5732	3.5732	3.5732		R495	0	1000	0.44806	0.44806	0.44806		R495	0	1000	0.04774	0.04774	0.04774
	SI	493	_c_	R496	acglu_c_ + atp_c_ + h_c_ --> acg5p_c_ + adp_c_	R496	0	1000	3.7724	3.58378	67.8334		R496	0	1000	3.67845	3.67845	3.67845		R496	0	1000	3.5732	3.5732	3.5732		R496	0	1000	0.44806	0.44806	0.44806		R496	0	1000	0.04774	0.04774	0.04774
	SI	494	_c_	R497	acorn_c_ + h2o_c_ --> ac_c_ + orn_c_	R497	0	1000	0	0	246.441		R497	0	1000	0	0	0		R497	0	1000	0	0	0		R497	0	1000	0	0	0		R497	0	1000	0	0	0
	SI	495	_c_	R498	acg5sa_c_ + glu-L_c_ --> acorn_c_ + akg_c_	R498	-1000	1000	3.7724	3.58378	67.8334		R498	-1000	1000	3.67845	3.67845	3.67845		R498	-1000	1000	3.5732	3.5732	3.5732		R498	-1000	1000	0.44806	0.44806	0.44806		R498	-1000	1000	0.04774	0.04774	0.04774
	SI	496	_m_	R499	acg5sa_m_ + glu-L_m_ --> acorn_m_ + akg_m_	R499	-1000	1000	0	0	0		R499	-1000	1000	0	0	0		R499	-1000	1000	0	0	0		R499	-1000	1000	0	0	0		R499	-1000	1000	0	0	0
	SI	497	_c_	R500	arg-L_c_ + h2o_c_ --> citr-L_c_ + nh4_c_	R500	0	1000	0	0	35.1483		R500	0	1000	0	0	0		R500	0	1000	0	0	0		R500	0	1000	0	0	0		R500	0	1000	0	0	0
	SI	498	_c_	R502	glu5p_c_ + nadph_c_ --> glu5sa_c_ + nadp_c_ + pi_c_	R502	0	1000	0	0	59.2052		R502	0	1000	0	0	0		R502	0	1000	0	0	0		R502	0	1000	0	0	0		R502	0	1000	0	0	0
	SI	499	_m_	R503	glu5p_m_ + nadph_m_ --> glu5sa_m_ + nadp_m_ + pi_m_	R503	0	1000	0	0	0		R503	0	1000	0	0	0		R503	0	1000	0	0	0		R503	0	1000	0	0	0		R503	0	1000	0	0	0
	SI	500	_x_	R504	glu5p_x_ + nadph_x_ --> glu5sa_x_ + nadp_x_ + pi_x_	R504	0	1000	0	0	0		R504	0	1000	0	0	0		R504	0	1000	0	0	0		R504	0	1000	0	0	0		R504	0	1000	0	0	0
	SI	501	_c_	R505	acorn_c_ + glu-L_c_ --> acglu_c_ + orn_c_	R505	-1000	1000	3.7724	-242.857	67.8334		R505	-1000	1000	3.67845	3.67845	3.67845		R505	-1000	1000	3.5732	3.5732	3.5732		R505	-1000	1000	0.44806	0.44806	0.44806		R505	-1000	1000	0.04774	0.04774	0.04774
	SI	502	_c_	R506	glu5sa_c_ --> 1pyr5c_c_ + h_c_ + h2o_c_	R506	-1000	1000	0	0	746.902		R506	-1000	1000	0	0	0		R506	-1000	1000	0	0	0		R506	-1000	1000	0	0	0		R506	-1000	1000	0	0	0
	SI	503	_c_	R507	2 arg-L_c_ + 3 h_c_ + 3 nadph_c_ + 4 o2_c_ --> 2 citr-L_c_ + 4 h2o_c_ + 3 nadp_c_ + 2 no_c_	R507	0	1000	0	0	16.7843		R507	0	1000	0	0	0		R507	0	1000	0	0	0		R507	0	1000	0	0	0		R507	0	1000	0	0	0
	SI	504	_c_	R508	arg-L_c_ + nadph_c_ + o2_c_ --> h2o_c_ + nadp_c_ + nwharg_c_	R508	0	1000	0	0	35.1483		R508	0	1000	0	0	0		R508	0	1000	0	0	0		R508	0	1000	0	0	0		R508	0	1000	0	0	0
	SI	505	_c_	R509	h_c_ + nadph_c_ + 2 nwharg_c_ + 2 o2_c_ --> 2 citr-L_c_ + 2 h2o_c_ + nadp_c_ + 2 no_c_	R509	0	1000	0	0	17.5742		R509	0	1000	0	0	0		R509	0	1000	0	0	0		R509	0	1000	0	0	0		R509	0	1000	0	0	0
	SI	506	_m_	R510	akg_m_ + orn_m_ --> glu5sa_m_ + glu-L_m_	R510	0	1000	0	0	61.6002		R510	0	1000	0	0	0		R510	0	1000	0	0	0		R510	0	1000	0	0	0		R510	0	1000	0	0	0
	SI	507	_c_	R511	1pyr5c_c_ + h_c_ + nadph_c_ --> nadp_c_ + pro-L_c_	R511	0	1000	0	0	747.466		R511	0	1000	1.15693	1.15693	103.942		R511	0	1000	1.12383	1.12383	1.12383		R511	0	1000	0.14092	0	0.14092		R511	0	1000	0.01501	0.01501	3.19135
	SI	508	_m_	R512	1pyr5c_m_ + h_m_ + nadph_m_ --> nadp_m_ + pro-L_m_	R512	0	1000	1.18648	0	757.84		R512	0	1000	0	0	0		R512	0	1000	0	0	0		R512	0	1000	0	0	0.14092		R512	0	1000	0	0	0
	SI	509	_c_	R514	argsuc_c_ --> arg-L_c_ + fum_c_	R514	-1000	1000	3.7724	3.58378	38.7321		R514	-1000	1000	3.67845	3.67845	3.67845		R514	-1000	1000	3.5732	3.5732	3.5732		R514	-1000	1000	0.44806	0.44806	0.44806		R514	-1000	1000	0.04774	0.04774	0.04774
	SI	510	_c_	R515	asp-L_c_ + atp_c_ + citr-L_c_ --> amp_c_ + argsuc_c_ + ppi_c_	R515	0	1000	3.7724	3.58378	38.7321		R515	0	1000	3.67845	3.67845	3.67845		R515	0	1000	3.5732	3.5732	3.5732		R515	0	1000	0.44806	0.44806	0.44806		R515	0	1000	0.04774	0.04774	0.04774
	SI	511	_c_	R516	atp_c_ + glu-L_c_ + h_c_ --> adp_c_ + glu5p_c_	R516	0	1000	0	0	59.2052		R516	0	1000	0	0	0		R516	0	1000	0	0	0		R516	0	1000	0	0	0		R516	0	1000	0	0	0
	SI	512	_c_	R517	cbp_c_ + orn_c_ --> citr-L_c_ + 2 h_c_ + pi_c_	R517	-1000	1000	0	0	48.7045		R517	-1000	1000	0	0	0		R517	-1000	1000	0	0	0		R517	-1000	1000	0	0	0		R517	-1000	1000	0	0	0.10141
	SI	513	_h_	R518	cbp_h_ + orn_h_ --> citr-L_h_ + 2 h_h_ + pi_h_	R518	-1000	1000	0	0	0		R518	-1000	1000	0	0	0		R518	-1000	1000	0	0	0		R518	-1000	1000	0	0	0		R518	-1000	1000	0	0	0
	SI	514	_m_	R519	cbp_m_ + orn_m_ --> citr-L_m_ + 2 h_m_ + pi_m_	R519	-1000	1000	3.7724	-45.1207	24.8639		R519	-1000	1000	3.67845	3.67845	3.67845		R519	-1000	1000	3.5732	3.5732	3.5732		R519	-1000	1000	0.44806	0.44806	0.44806		R519	-1000	1000	0.04774	-0.05367	0.04774
	SI	515	_u_	R520	2 ascb-L_u_ + 2 h_u_ + o2_u_ --> 2 dhdascb_u_ + 2 h2o_u_	R520	0	1000	659.472	133.019	750		R520	0	1000	659.475	500	750		R520	0	1000	750	750	750		R520	0	1000	200.013	200.013	331.277		R520	0	1000	200.001	192.12	299.333
	SI	516	_u_	R521	dhdascb_u_ + 2 gthrd_u_ --> ascb-L_u_ + gthox_u_ + h_u_	R521	0	1000	318.945	0	500		R521	0	1000	318.951	0	500		R521	0	1000	500	500	500		R521	0	1000	0	0	262.289		R521	0	1000	0	0	198.637
	SI	517	_c_	R522	h2o_c_ + udpglcur_c_ --> glcur_c_ + udp_c_	R522	0	1000	0	0	35.1483		R522	0	1000	0	0	0		R522	0	1000	0	0	0		R522	0	1000	0	0	0		R522	0	1000	0	0	0
	SI	518	_h_	R523	bamppald_h_ + h2o_h_ + nad_h_ --> ala-B_h_ + 2 h_h_ + nadh_h_	R523	0	1000	0	0	0		R523	0	1000	0	0	0		R523	0	1000	0	0	0		R523	0	1000	0	0	0		R523	0	1000	0	0	0
	SI	519	_h_	R524	5mta_h_ + h_h_ + sprm_h_ --> ametam_h_ + spmd_h_	R524	-1000	1000	0	0	0		R524	-1000	1000	0	0	0		R524	-1000	1000	0	0	0		R524	-1000	1000	0	0	0		R524	-1000	1000	0	0	0
	SI	520	_c_	R525	ans_c_ + h2o_c_ --> ala-B_c_ + NPmehis_c_	R525	0	1000	0	0	0		R525	0	1000	0	0	0		R525	0	1000	0	0	0		R525	0	1000	0	0	0		R525	0	1000	0	0	0
	SI	521	_h_	R526	carn_h_ + h2o_h_ --> ala-B_h_ + his-L_h_	R526	0	1000	0	0	0		R526	0	1000	0	0	0		R526	0	1000	0	0	0		R526	0	1000	0	0	0		R526	0	1000	0	0	0
	SI	522	_h_	R527	13dampp_h_ + h2o_h_ + o2_h_ --> bamppald_h_ + h2o2_h_ + nh4_h_	R527	0	1000	0	0	0		R527	0	1000	0	0	0		R527	0	1000	0	0	0		R527	0	1000	0	0	0		R527	0	1000	0	0	0
	SI	523	_c_	R528	ala-B_c_ + atp_c_ + pant-R_c_ --> amp_c_ + pnto-R_c_ + ppi_c_	R528	0	1000	0	0	0		R528	0	1000	0	0	0		R528	0	1000	0	0	0		R528	0	1000	0	0	0		R528	0	1000	0	0	0
	SI	524	_m_	R529	fad_m_ + ppcoa_m_ --> fadh2_m_ + prpncoa_m_	R529	-1000	1000	0	0	0		R529	-1000	1000	0	0	0		R529	-1000	1000	0	0	0		R529	-1000	1000	0	0	0		R529	-1000	1000	0	0	0
	SI	525	_h_	R530	h2o_h_ + o2_h_ + spmd_h_ --> 13dampp_h_ + 4abutn_h_ + h2o2_h_	R530	0	1000	0	0	477.957		R530	0	1000	0	0	0		R530	0	1000	0	0	0		R530	0	1000	0	0	0		R530	0	1000	0	0	0
	SI	526	_c_	R531	cala_c_ + 2 h_c_ + h2o_c_ --> ala-B_c_ + co2_c_ + nh4_c_	R531	0	1000	0	0	90.5336		R531	0	1000	0	0	0		R531	0	1000	0	0	0		R531	0	1000	0	0	0		R531	0	1000	0	0	0
	SI	527	_c_	R532	56dura_c_ + nadp_c_ --> h_c_ + nadph_c_ + ura_c_	R532	-1000	1000	0	-90.5336	0		R532	-1000	1000	0	0	0		R532	-1000	1000	0	0	0		R532	-1000	1000	0	0	0		R532	-1000	1000	0	0	0
	SI	528	_c_	R533	56dura_c_ + h2o_c_ --> cala_c_ + h_c_	R533	-1000	1000	0	0	90.5336		R533	-1000	1000	0	0	0		R533	-1000	1000	0	0	0		R533	-1000	1000	0	0	0		R533	-1000	1000	0	0	0
	SI	529	_c_	R534	44mzym_c_ + 2 h_c_ + 3 nadph_c_ + 3 o2_c_ --> 4mzym-int1_c_ + 4 h2o_c_ + 3 nadp_c_	R534	-1000	1000	0	0	0		R534	-1000	1000	0	0	0		R534	-1000	1000	0	0	0		R534	-1000	1000	0	0	0		R534	-1000	1000	0	0	0
	SI	530	_c_	R535	44mctr_c_ + h_c_ + nadph_c_ --> 44mzym_c_ + nadp_c_	R535	-1000	1000	0	0	0		R535	-1000	1000	0	0	0		R535	-1000	1000	0	0	0		R535	-1000	1000	0	0	0		R535	-1000	1000	0	0	0
	SI	531	_c_	R536	4mzym-int1_c_ + nadp_c_ --> 4mzym-int2_c_ + co2_c_ + nadph_c_	R536	0	1000	0	0	0		R536	0	1000	0	0	0		R536	0	1000	0	0	0		R536	0	1000	0	0	0		R536	0	1000	0	0	0
se corrigieron varios coeficientes	SI (nuevo 3)	532	_c_	R537	2 4mzym_c_ + 2 nadph_c_ + 3 o2_c_ --> 2 for_c_ + 2 h2o_c_ + 2 nadp_c_ + 2 zymst_c_	R537	-1000	1000	0	0	0		R537	-1000	1000	0	0	0		R537	-1000	1000	0	0	0		R537	-1000	1000	0	0	0		R537	-1000	1000	0	0	0
	SI (Nuevo 2)	533	_c_	R538	4mzym_c_ + nadp_c_ --> 4mzym-int2_c_ + h_c_ + nadph_c_	R538	-1000	1000	0	0	0		R538	-1000	1000	0	0	0		R538	-1000	1000	0	0	0		R538	-1000	1000	0	0	0		R538	-1000	1000	0	0	0
	SI	534	_c_	R539	25hvitd3_c_ + h_c_ + nadph_c_ + o2_c_ --> cat_c_ + h2o_c_ + nadp_c_	R539	-1000	1000	0	0	0		R539	-1000	1000	0	0	0		R539	-1000	1000	0	0	0		R539	-1000	1000	0	0	0		R539	-1000	1000	0	0	0
	SI	535	_c_	R540	fdxrd_c_ + 2 h_c_ + o2_c_ + vitd3_c_ --> 25hvitd3_c_ + fdxox_c_ + h2o_c_	R540	-1000	1000	0	0	0		R540	-1000	1000	0	0	0		R540	-1000	1000	0	0	0		R540	-1000	1000	0	0	0		R540	-1000	1000	0	0	0
	SI	536	_c_	R541	Ssq23epx_c_ --> cyart_c_	R541	-1000	1000	0	0	0		R541	-1000	1000	0	0	0		R541	-1000	1000	0	0	0		R541	-1000	1000	0	0	0		R541	-1000	1000	0	0	0
	SI	537	_c_	R542	zymstnl_c_ --> lthstrl_c_	R542	0	1000	0	0	0		R542	0	1000	0	0	0		R542	0	1000	0	0	0		R542	0	1000	0	0	0		R542	0	1000	0	0	0
	SI	538	_c_	R543	zymst_c_ --> chlstol_c_	R543	0	1000	0	0	0		R543	0	1000	0	0	0		R543	0	1000	0	0	0		R543	0	1000	0	0	0		R543	0	1000	0	0	0
	SI	539	_c_	R544	chlstol_c_ + h_c_ + nadph_c_ --> lthstrl_c_ + nadp_c_	R544	0	1000	0	0	0		R544	0	1000	0	0	0		R544	0	1000	0	0	0		R544	0	1000	0	0	0		R544	0	1000	0	0	0
	SI	540	_h_	R545	4c2me_h_ + atp_h_ --> adp_h_ + pcdme_h_	R545	0	1000	3.70886	3.52342	21.525		R545	0	1000	3.61649	3.61649	3.61649		R545	0	1000	3.51302	3.51302	3.51302		R545	0	1000	0.44051	0.44051	0.44051		R545	0	1000	0.04693	0.04693	0.04693
	SI	541	_h_	R546	2me4p_h_ + ctp_h_ --> 4c2me_h_ + ppi_h_	R546	-1000	1000	3.70886	3.52342	21.525		R546	-1000	1000	3.61649	3.61649	3.61649		R546	-1000	1000	3.51302	3.51302	3.51302		R546	-1000	1000	0.44051	0.44051	0.44051		R546	-1000	1000	0.04693	0.04693	0.04693
	SI	542	_c_	R547	amet_c_ + cyart_c_ --> ahcys_c_ + h_c_ + menecyart_c_	R547	-1000	1000	0	0	0		R547	-1000	1000	0	0	0		R547	-1000	1000	0	0	0		R547	-1000	1000	0	0	0		R547	-1000	1000	0	0	0
	SI	543	_c_	R548	cyeuol_c_ --> obfool_c_	R548	-1000	1000	0	0	0		R548	-1000	1000	0	0	0		R548	-1000	1000	0	0	0		R548	-1000	1000	0	0	0		R548	-1000	1000	0	0	0
se corrigieron varios coeficientes	SI (nuevo 3)	544	_c_	R549	2 menecyart_c_ + 2 nadph_c_ + 3 o2_c_ --> 2 cyeuol_c_ + 2 for_c_ + 2 h2o_c_ + 2 nadp_c_	R549	-1000	1000	0	0	0		R549	-1000	1000	0	0	0		R549	-1000	1000	0	0	0		R549	-1000	1000	0	0	0		R549	-1000	1000	0	0	0
Balance de materia perfecto	SI (nuevo 3)	545	_c_	R550	chlstol_c_ + fad_c_ --> ddsmsterol_c_ + fadh2_c_	R550	-1000	1000	0	0	0		R550	-1000	1000	0	0	0		R550	-1000	1000	0	0	0		R550	-1000	1000	0	0	0		R550	-1000	1000	0	0	0
	SI	546	_c_	R551	ddsmsterol_c_ + h_c_ + nadph_c_ --> 7dhchsterol_c_ + nadp_c_	R551	0	1000	0	0	0		R551	0	1000	0	0	0		R551	0	1000	0	0	0		R551	0	1000	0	0	0		R551	0	1000	0	0	0
Balance de materia perfecto	SI (nuevo 3)	547	_c_	R552	ddsmsterol_c_ + fadh2_c_ --> dsmsterol_c_ + fad_c_	R552	-1000	1000	0	0	0		R552	-1000	1000	0	0	0		R552	-1000	1000	0	0	0		R552	-1000	1000	0	0	0		R552	-1000	1000	0	0	0
	SI	548	_c_	R553	dsmsterol_c_ + h_c_ + nadph_c_ --> chsterol_c_ + nadp_c_	R553	0	1000	0	0	0		R553	0	1000	0	0	0		R553	0	1000	0	0	0		R553	0	1000	0	0	0		R553	0	1000	0	0	0
	SI	549	_h_	R554	dxyl5p_h_ + h_h_ + nadph_h_ --> 2me4p_h_ + nadp_h_	R554	-1000	1000	3.70886	3.52342	21.525		R554	-1000	1000	3.61649	3.61649	3.61649		R554	-1000	1000	3.51302	3.51302	3.51302		R554	-1000	1000	0.44051	0.44051	0.44051		R554	-1000	1000	0.04693	0.04693	0.04693
	SI	550	_h_	R555	g3p_h_ + h_h_ + pyr_h_ --> co2_h_ + dxyl5p_h_	R555	0	1000	3.70886	3.52342	21.525		R555	0	1000	3.61649	3.61649	3.61649		R555	0	1000	3.51302	3.51302	3.51302		R555	0	1000	0.44051	0.44051	0.44051		R555	0	1000	0.04693	0.04693	0.04693
	SI	551	_c_	R556	grdp_c_ + ipdp_c_ --> frdp_c_ + ppi_c_	R556	0	1000	0	0	2.53639		R556	0	1000	0	0	0		R556	0	1000	0	0	0		R556	0	1000	0	0	0		R556	0	1000	0	0	0
	SI	552	_h_	R557	grdp_h_ + ipdp_h_ --> frdp_h_ + ppi_h_	R557	0	1000	0.92722	0	2.59792		R557	0	1000	0.90412	0	0.90412		R557	0	1000	0.87825	0	0.87825		R557	0	1000	0.11013	0	0.11013		R557	0	1000	0	0	0.01173
	SI	553	_h_	R558	ggdp_h_ + 3 h_h_ + 3 nadph_h_ --> 3 nadp_h_ + pdp_h_	R558	-1000	1000	0.66886	0	0.66886		R558	-1000	1000	0.6522	0.6522	0.6522		R558	-1000	1000	0.63354	0.63354	0.63354		R558	-1000	1000	0.07944	0	0.07944		R558	-1000	1000	0.00846	0	0.00846
	SI	554	_h_	R559	frdp_h_ + ipdp_h_ --> ggdp_h_ + ppi_h_	R559	0	1000	0.92722	0.88086	2.59792		R559	0	1000	0.90412	0.90412	0.90412		R559	0	1000	0.87825	0.87825	0.87825		R559	0	1000	0.11013	0.11013	0.11013		R559	0	1000	0.01173	0.01173	0.01173
	SI	555	_c_	R560	dmpp_c_ + ipdp_c_ --> grdp_c_ + ppi_c_	R560	0	1000	0	0	2.53639		R560	0	1000	0	0	0		R560	0	1000	0	0	0		R560	0	1000	0	0	0		R560	0	1000	0	0	0
	SI	556	_h_	R561	dmpp_h_ + ipdp_h_ --> grdp_h_ + ppi_h_	R561	0	1000	0.92722	0	2.59792		R561	0	1000	0.90412	0.90412	0.90412		R561	0	1000	0.87825	0.87825	0.87825		R561	0	1000	0.11013	0.11013	0.11013		R561	0	1000	0.01173	0.01173	0.01173
	SI	557	_h_	R562	2mecdp_h_ + protdt_h_ --> h2mb4p_h_ + h2o_h_ + protds_h_	R562	-1000	1000	-63.1053	-500	21.525		R562	-1000	1000	-50.4928	-124.922	3.61649		R562	-1000	1000	3.51302	3.51302	3.51302		R562	-1000	1000	0.44051	-80.874	0.44051		R562	-1000	1000	0.04693	-7.84698	0.04693
	SI	558	_h_	R563	h_h_ + hgentis_h_ + pdp_h_ --> co2_h_ + mpq_h_ + ppi_h_	R563	0	1000	0	0	0		R563	0	1000	0	0	0		R563	0	1000	0	0	0		R563	0	1000	0	0	0		R563	0	1000	0	0	0
	SI	559	_c_	R564	ipdp_c_ --> dmpp_c_	R564	0	1000	0	0	2.59792		R564	0	1000	0	0	0.90412		R564	0	1000	0	0	0.87825		R564	0	1000	0	0	0.11013		R564	0	1000	0.01173	0	0.01173
	SI	560	_h_	R565	ipdp_h_ --> dmpp_h_	R565	0	1000	0	0	2.59792		R565	0	1000	0	0	0.90412		R565	0	1000	0.87825	0	0.87825		R565	0	1000	0	0	0.11013		R565	0	1000	0	0	0.01173
	SI	561	_h_	R566	h_h_ + h2mb4p_h_ + nadph_h_ --> h2o_h_ + ipdp_h_ + nadp_h_	R566	0	1000	0	0	21.525		R566	0	1000	2.71237	0	3.61649		R566	0	1000	0	0	0		R566	0	1000	0.33038	0	0.44051		R566	0	1000	0	0	0.04693
	SI	562	_h_	R567	h_h_ + h2mb4p_h_ + nadph_h_ --> dmpp_h_ + h2o_h_ + nadp_h_	R567	0	1000	0.92722	0	2.59792		R567	0	1000	0.90412	0	0.90412		R567	0	1000	0	0	0		R567	0	1000	0.11013	0	0.11013		R567	0	1000	0	0	0.01173
	SI	563	_c_	R568	2 h_c_ + lanost_c_ + 3 nadph_c_ + 3 o2_c_ --> 44mctr_c_ + for_c_ + 4 h2o_c_ + 3 nadp_c_	R568	-1000	1000	0	0	0		R568	-1000	1000	0	0	0		R568	-1000	1000	0	0	0		R568	-1000	1000	0	0	0		R568	-1000	1000	0	0	0
	SI	564	_c_	R569	Ssq23epx_c_ --> lanost_c_	R569	-1000	1000	0	0	0		R569	-1000	1000	0	0	0		R569	-1000	1000	0	0	0		R569	-1000	1000	0	0	0		R569	-1000	1000	0	0	0
	SI	565	_c_	R570	h_c_ + lthstrl_c_ + nadph_c_ + o2_c_ --> 7dhchsterol_c_ + 2 h2o_c_ + nadp_c_	R570	0	1000	0	0	0		R570	0	1000	0	0	0		R570	0	1000	0	0	0		R570	0	1000	0	0	0		R570	0	1000	0	0	0
	SI	566	_h_	R571	pcdme_h_ --> 2mecdp_h_ + cmp_h_	R571	-1000	1000	3.70886	3.52342	21.525		R571	-1000	1000	3.61649	3.61649	3.61649		R571	-1000	1000	3.51302	3.51302	3.51302		R571	-1000	1000	0.44051	0.44051	0.44051		R571	-1000	1000	0.04693	0.04693	0.04693
	SI	567	_c_	R572	h_c_ + mergtrol_c_ + nadph_c_ --> mfecostrl_c_ + nadp_c_	R572	-1000	1000	0	0	0		R572	-1000	1000	0	0	0		R572	-1000	1000	0	0	0		R572	-1000	1000	0	0	0		R572	-1000	1000	0	0	0
	SI	568	_h_	R573	amet_h_ + mpq_h_ --> ahcys_h_ + dmpq_h_ + h_h_	R573	-1000	1000	0	0	0		R573	-1000	1000	0	0	0		R573	-1000	1000	0	0	0		R573	-1000	1000	0	0	0		R573	-1000	1000	0	0	0
	SI	569	_c_	R574	2 h_c_ + 3 nadph_c_ + 3 o2_c_ + obfool_c_ --> for_c_ + 4 h2o_c_ + mergtrol_c_ + 3 nadp_c_	R574	0	1000	0	0	0		R574	0	1000	0	0	0		R574	0	1000	0	0	0		R574	0	1000	0	0	0		R574	0	1000	0	0	0
	SI	570	_c_	R575	2 frdp_c_ --> ppi_c_ + psqldp_c_	R575	0	1000	0	0	0		R575	0	1000	0	0	0		R575	0	1000	0	0	0		R575	0	1000	0	0	0		R575	0	1000	0	0	0
	SI	571	_c_	R576	h_c_ + nadph_c_ + o2_c_ + sql_c_ --> h2o_c_ + nadp_c_ + Ssq23epx_c_	R576	-1000	1000	0	0	0		R576	-1000	1000	0	0	0		R576	-1000	1000	0	0	0		R576	-1000	1000	0	0	0		R576	-1000	1000	0	0	0
	SI	572	_c_	R577	h_c_ + nadph_c_ + psqldp_c_ --> nadp_c_ + ppi_c_ + sql_c_	R577	0	1000	0	0	0		R577	0	1000	0	0	0		R577	0	1000	0	0	0		R577	0	1000	0	0	0		R577	0	1000	0	0	0
	SI	573	_h_	R578	mpq_h_ --> dvite_h_	R578	0	1000	0	0	0		R578	0	1000	0	0	0		R578	0	1000	0	0	0		R578	0	1000	0	0	0		R578	0	1000	0	0	0
	SI	574	_h_	R579	dmpq_h_ --> yvite_h_	R579	0	1000	0	0	0		R579	0	1000	0	0	0		R579	0	1000	0	0	0		R579	0	1000	0	0	0		R579	0	1000	0	0	0
Balance de materia perfecto	SI (nuevo 3)	575	_h_	R580	amet_h_ + bvite_h_ --> ahcys_h_ + avite1_h_ + h_h_	R580	0	1000	0	0	0		R580	0	1000	0	0	0		R580	0	1000	0	0	0		R580	0	1000	0	0	0		R580	0	1000	0	0	0
	SI	576	_h_	R581	amet_h_ + dvite_h_ --> ahcys_h_ + bvite_h_ + h_h_	R581	0	1000	0	0	0		R581	0	1000	0	0	0		R581	0	1000	0	0	0		R581	0	1000	0	0	0		R581	0	1000	0	0	0
	SI	577	_h_	R582	amet_h_ + yvite_h_ --> ahcys_h_ + avite1_h_ + h_h_	R582	0	1000	0	0	0		R582	0	1000	0	0	0		R582	0	1000	0	0	0		R582	0	1000	0	0	0		R582	0	1000	0	0	0
	SI	578	_c_	R583	7dhchsterol_c_ + photon298_c_ --> vitd3_c_	R583	0	1000	0	0	0		R583	0	1000	0	0	0		R583	0	1000	0	0	0		R583	0	1000	0	0	0		R583	0	1000	0	0	0
	SI	579	_c_	R584	h_c_ + nadph_c_ + zymst_c_ --> nadp_c_ + zymstnl_c_	R584	0	1000	0	0	0		R584	0	1000	0	0	0		R584	0	1000	0	0	0		R584	0	1000	0	0	0		R584	0	1000	0	0	0
	SI	580	_c_	R585	3oodcoa_c_ + h_c_ + nadph_c_ --> 3hodcoa_c_ + nadp_c_	R585	0	1000	5.46149	0	17.5027		R585	0	1000	5.32546	5.32546	5.32546		R585	0	1000	5.17309	5.17309	5.17309		R585	0	1000	0.64868	0.64868	0.64868		R585	0	1000	0.03406	0.03406	0.03406
	SI	581	_c_	R586	h_c_ + malcoa_c_ + pmtcoa_c_ --> 3oodcoa_c_ + co2_c_ + coa_c_	R586	0	1000	5.46149	0	17.5027		R586	0	1000	5.32546	5.32546	5.32546		R586	0	1000	5.17309	5.17309	5.17309		R586	0	1000	0.64868	0.64868	0.64868		R586	0	1000	0.03406	0.03406	0.03406
	SI	582	_c_	R587	2 focytb5_c_ + 2 h_c_ + o2_c_ + stcoa_c_ --> 2 ficytb5_c_ + 2 h2o_c_ + ocdce9coa_c_	R587	0	1000	3.22653	0	11.8515		R587	0	1000	3.14617	3.14617	4.8518		R587	0	1000	3.05615	3.05615	3.05615		R587	0	1000	0.38322	0.38322	0.38322		R587	0	1000	0.03406	0.03406	0.03406
	SI	583	_c_	R588	3hodcoa_c_ --> h2o_c_ + od2coa_c_	R588	0	1000	5.46149	0	17.5027		R588	0	1000	5.32546	5.32546	5.32546		R588	0	1000	5.17309	5.17309	5.17309		R588	0	1000	0.64868	0.64868	0.64868		R588	0	1000	0.03406	0.03406	0.03406
	SI	584	_c_	R589	h_c_ + nadph_c_ + od2coa_c_ --> nadp_c_ + stcoa_c_	R589	0	1000	5.46149	0	17.5027		R589	0	1000	5.32546	5.32546	5.32546		R589	0	1000	5.17309	5.17309	5.17309		R589	0	1000	0.64868	0.64868	0.64868		R589	0	1000	0.03406	0.03406	0.03406
	SI	585	_c_	R590	h2o_c_ + pmtcoa_c_ --> coa_c_ + h_c_ + hdca_c_	R590	0	1000	0	0	40.1465		R590	0	1000	0	0	2.80926		R590	0	1000	0	0	2.48465		R590	0	1000	0	0	0.31156		R590	0	1000	0	0	0
	SI	586	_c_	R591	h2o_c_ + stcoa_c_ --> coa_c_ + h_c_ + ocdca_c_	R591	0	1000	2.23496	0	16.1569		R591	0	1000	2.17929	0.47366	2.17929		R591	0	1000	2.11694	2.11694	2.11694		R591	0	1000	0.26545	0.26545	0.26545		R591	0	1000	0	0	0
	SI	587	_c_	R592	h2o_c_ + ocdce9coa_c_ --> coa_c_ + h_c_ + ocdce9a_c_	R592	0	1000	0	0	38.3296		R592	0	1000	0	0	1.70563		R592	0	1000	0	0	0		R592	0	1000	0	0	0		R592	0	1000	0	0	0
	SI	588	_c_	R593	h2o_c_ + lnlccoa_c_ --> coa_c_ + h_c_ + lnlc_c_	R593	0	1000	0	0	36.8841		R593	0	1000	0	0	0		R593	0	1000	0	0	0		R593	0	1000	0	0	0		R593	0	1000	0	0	0
	SI	589	_c_	R594	h2o_c_ + lnlncgcoa_c_ --> coa_c_ + h_c_ + lnlncg_c_	R594	0	1000	0	0	36.8841		R594	0	1000	0	0	0		R594	0	1000	0	0	0		R594	0	1000	0	0	0		R594	0	1000	0	0	0
	SI	590	_c_	R595	h2o_c_ + lnlncacoa_c_ --> coa_c_ + h_c_ + lnlnca_c_	R595	0	1000	0	0	36.8841		R595	0	1000	0	0	0		R595	0	1000	0	0	0		R595	0	1000	0	0	0		R595	0	1000	0	0	0
S de H es -1	SI (nuevo 3)	591	_c_	R596	h_c_ + lnlccoa_c_ + nadh_c_ + o2_c_ --> 2 h2o_c_ + lnlncgcoa_c_ + nad_c_	R596	0	1000	0	0	0		R596	0	1000	0	0	0		R596	0	1000	0	0	0		R596	0	1000	0	0	0		R596	0	1000	0	0	0
	SI	592	_h_	R597	2ahethmpp_h_ + pyr_h_ --> alac-S_h_ + thmpp_h_	R597	0	1000	3.55945	0	28.0722		R597	0	1000	3.47079	3.47079	3.47079		R597	0	1000	3.37149	3.37149	3.37149		R597	0	1000	0.42277	0.42277	0.42277		R597	0	1000	0.04504	0.04504	0.04504
	SI	593	_m_	R598	2ahethmpp_m_ + pyr_m_ --> alac-S_m_ + thmpp_m_	R598	0	1000	0	0	26.3747		R598	0	1000	0	0	0		R598	0	1000	0	0	0		R598	0	1000	0	0	0		R598	0	1000	0	0	0
	SI	594	_c_	R599	ac_c_ + btcoa_c_ --> accoa_c_ + but_c_	R599	-1000	1000	0.63453	0.6028	40.9759		R599	-1000	1000	0.61872	0.61872	0.61872		R599	-1000	1000	0.60102	0.60102	0.60102		R599	-1000	1000	0.07536	0.07536	0.07536		R599	-1000	1000	0.00803	0.00803	0.00803
	SI	595	_c_	R600	btcoa_c_ + nad_c_ --> b2coa_c_ + h_c_ + nadh_c_	R600	-1000	1000	-9.83351	-22.7946	0		R600	-1000	1000	-9.58859	-9.58859	-9.58859		R600	-1000	1000	-9.31424	-9.31424	-9.31424		R600	-1000	1000	-1.16795	-1.16795	-1.16795		R600	-1000	1000	-0.05293	-0.05293	-0.05293
	SI	596	_c_	R601	btal_c_ + coa_c_ + nad_c_ --> btcoa_c_ + h_c_ + nadh_c_	R601	0	1000	0	0	0		R601	0	1000	0	0	0		R601	0	1000	0	0	0		R601	0	1000	0	0	0		R601	0	1000	0	0	0
	SI	597	_h_	R602	btal_h_ + coa_h_ + nad_h_ --> btcoa_h_ + h_h_ + nadh_h_	R602	0	1000	0	0	0		R602	0	1000	0	0	0		R602	0	1000	0	0	0		R602	0	1000	0	0	0		R602	0	1000	0	0	0
	SI	598	_c_	R603	btal_c_ + h_c_ + nadh_c_ --> 1btol_c_ + nad_c_	R603	0	1000	0	0	0		R603	0	1000	0	0	0		R603	0	1000	0	0	0		R603	0	1000	0	0	0		R603	0	1000	0	0	0
	SI	599	_c_	R604	btal_c_ + h_c_ + nadph_c_ --> 1btol_c_ + nadp_c_	R604	0	1000	0	0	0		R604	0	1000	0	0	0		R604	0	1000	0	0	0		R604	0	1000	0	0	0		R604	0	1000	0	0	0
	SI	600	_c_	R605	3hbcoa_c_ --> b2coa_c_ + h2o_c_	R605	-1000	1000	-34.5752	-715.404	48.1488		R605	-1000	1000	-139.143	-139.143	-139.143		R605	-1000	1000	-4.85026	-4.85026	-4.85026		R605	-1000	1000	-2.035	-2.035	-2.035		R605	-1000	1000	0.05293	0.05293	0.05293
	SI	601	_m_	R606	3hbcoa_m_ --> b2coa_m_ + h2o_m_	R606	-1000	1000	44.4088	-39.0551	720.812		R606	-1000	1000	148.732	148.732	148.732		R606	-1000	1000	14.1645	14.1645	14.1645		R606	-1000	1000	2.035	2.035	2.035		R606	-1000	1000	0	0	0
	SI	602	_c_	R607	3hbcoa-R_c_ --> b2coa_c_ + h2o_c_	R607	-1000	1000	0	0	0		R607	-1000	1000	0	0	0		R607	-1000	1000	0	0	0		R607	-1000	1000	0	0	0		R607	-1000	1000	0	0	0
	SI	603	_c_	R608	3hbcoa_c_ + nad_c_ --> aacoa_c_ + h_c_ + nadh_c_	R608	0	0	0	0	0		R608	0	0	0	0	0		R608	0	0	0	0	0		R608	0	0	0	0	0		R608	0	0	0	0	0
	SI	604	_c_	R609	aacoa_c_ + h_c_ + nadph_c_ --> 3hbcoa_c_ + nadp_c_	R609	-1000	1000	-34.5752	-715.404	48.1488		R609	-1000	1000	-139.143	-139.143	-139.143		R609	-1000	1000	-4.85026	-4.85026	-4.85026		R609	-1000	1000	-2.035	-2.035	-2.035		R609	-1000	1000	0.05293	0.05293	0.05293
	SI	605	_m_	R610	aacoa_m_ + h_m_ + nadph_m_ --> 3hbcoa_m_ + nadp_m_	R610	-1000	1000	44.4088	-39.0551	720.812		R610	-1000	1000	148.732	148.732	148.732		R610	-1000	1000	14.1645	14.1645	14.1645		R610	-1000	1000	2.035	2.035	2.035		R610	-1000	1000	0	0	0
	SI	606	_m_	R611	3hbcoa_m_ + nad_m_ --> aacoa_m_ + h_m_ + nadh_m_	R611	0	1000	0	0	427.982		R611	0	1000	0	0	0		R611	0	1000	0	0	0		R611	0	1000	0	0	0		R611	0	1000	0	0	0
	SI	607	_m_	R612	bhb_m_ + nad_m_ --> acac_m_ + h_m_ + nadh_m_	R612	-1000	1000	0	0	0		R612	-1000	1000	0	0	0		R612	-1000	1000	0	0	0		R612	-1000	1000	0	0	0		R612	-1000	1000	0	0	0
	SI	608	_x_	R613	bhb_x_ + nad_x_ --> acac_x_ + h_x_ + nadh_x_	R613	-1000	1000	0	0	0		R613	-1000	1000	0	0	0		R613	-1000	1000	0	0	0		R613	-1000	1000	0	0	0		R613	-1000	1000	0	0	0
	SI	609	_h_	R614	h2o_h_ + nad_h_ + sucsal_h_ --> 2 h_h_ + nadh_h_ + succ_h_	R614	0	1000	0	0	0		R614	0	1000	0	0	0		R614	0	1000	0	0	0		R614	0	1000	0	0	0		R614	0	1000	0	0	0
	SI	610	_m_	R615	h2o_m_ + nad_m_ + sucsal_m_ --> 2 h_m_ + nadh_m_ + succ_m_	R615	0	1000	0	0	427.982		R615	0	1000	0	0	0		R615	0	1000	0	0	0		R615	0	1000	0	0	0		R615	0	1000	0	0	0
	SI	611	_c_	R616	akg_c_ + ala-L_c_ --> glu-L_c_ + pyr_c_	R616	-1000	1000	114.189	-740.812	1000		R616	-1000	1000	281.769	-94.8819	476.538		R616	-1000	1000	429.759	177.773	945.732		R616	-1000	1000	-10.2391	-50.635	0.76135		R616	-1000	1000	-23.529	-35.5631	8.86963
	SI	612	_h_	R617	dhap_h_ + e4p_h_ --> s17bp_h_	R617	0	1000	0	0	314.538		R617	0	1000	0	0	153.419		R617	0	1000	0	0	0		R617	0	1000	0	0	0		R617	0	1000	0	0	7.89391
	SI	613	_h_	R618	13dpg_h_ + nadph_h_ --> g3p_h_ + nadp_h_ + pi_h_	R618	0	1000	148.048	0	348.98		R618	0	1000	215.313	215.313	215.313		R618	0	1000	194.847	194.847	194.847		R618	0	1000	24.0751	24.0751	24.0751		R618	0	1000	131.659	115.871	131.659
	SI	614	_h_	R619	h_h_ + hco3_h_ --> co2_h_ + h2o_h_	R619	-1000	1000	465.809	-217.565	1000		R619	-1000	1000	-0.88808	-0.88808	-0.88808		R619	-1000	1000	-0.86267	-0.86267	-0.86267		R619	-1000	1000	-0.10817	-0.10817	-0.10817		R619	-1000	1000	-0.54708	-0.54709	-0.54708
	SI	615	_c_	R620	h_c_ + hco3_c_ --> co2_c_ + h2o_c_	R620	-1000	1000	-466.719	-1000	0		R620	0	0	0	0	0		R620	0	0	0	0	0		R620	0	0	0	0	0		R620	0	0	0	0	0
	SI	616	_m_	R621	h_m_ + hco3_m_ --> co2_m_ + h2o_m_	R621	-1000	1000	-44.4088	-473.536	211.93		R621	-1000	1000	-52.7174	-52.7174	-52.7174		R621	-1000	1000	0	-10.0747	0		R621	-1000	1000	0	0	0		R621	-1000	1000	0	0	0
	SI	617	_h_	R622	h_h_ + nadph_h_ + oaa_h_ --> mal-L_h_ + nadp_h_	R622	0	1000	0	0	904.715		R622	0	1000	0	0	369.848		R622	0	1000	0	0	0		R622	0	1000	0	0	147.121		R622	0	1000	0	0	15.7878
	SI	618	_m_	R623	mal-L_m_ + nad_m_ --> co2_m_ + nadh_m_ + pyr_m_	R623	0	1000	0	0	289.525		R623	0	1000	0	0	0		R623	0	1000	0	0	0		R623	0	1000	0	0	0		R623	0	1000	0	0	4.28144
	SI	619	_c_	R624	co2_c_ + h2o_c_ + pep_c_ --> 2 h_c_ + oaa_c_ + pi_c_	R624	0	1000	0	0	70.2967		R624	0	1000	0	0	0		R624	0	1000	0	0	0		R624	0	1000	0	0	0		R624	0	1000	0	0	0
	SI	620	_h_	R625	atp_h_ + h_h_ + pi_h_ + pyr_h_ --> amp_h_ + pep_h_ + ppi_h_	R625	0	1000	1.82536	0	112.555		R625	0	1000	1.77989	0	1.77989		R625	0	1000	1.72897	1.72897	1.72897		R625	0	1000	0	0	0		R625	0	1000	0	0	0
	SI	621	_h_	R626	atp_h_ + ru5p-D_h_ --> adp_h_ + rb15bp_h_	R626	0	1000	0	0	132.245		R626	0	1000	0	0	0		R626	0	1000	0	0	0		R626	0	1000	0	0	0		R626	0	1000	77.4597	77.4597	77.4597
	SI	622	_h_	R627	co2_h_ + h2o_h_ + rb15bp_h_ --> 2 3pg_h_ + 2 h_h_	R627	0	1000	0	0	132.245		R627	0	1000	0	0	0		R627	0	1000	0	0	0		R627	0	1000	0	0	0		R627	0	1000	77.4597	77.4597	77.4597
	SI	623	_h_	R628	h2o_h_ + s17bp_h_ --> h_h_ + pi_h_ + s7p_h_	R628	0	1000	0	0	314.538		R628	0	1000	0	0	153.419		R628	0	1000	0	0	0		R628	0	1000	0	0	0		R628	0	1000	0	0	7.89391
	SI	624	_m_	R629	akg_m_ + asp-L_m_ --> glu-L_m_ + oaa_m_	R629	-1000	1000	575.61	-76.3209	1000		R629	-1000	1000	409.452	325.161	409.452		R629	-1000	1000	527.357	527.357	527.357		R629	-1000	1000	65.9141	65.9141	104.044		R629	-1000	1000	99.0981	99.0981	105.008
	SI	625	_h_	R630	mal-L_h_ + nadp_h_ --> co2_h_ + nadph_h_ + pyr_h_	R630	-1000	1000	-698.891	-1000	-135.773		R630	-1000	1000	-729.949	-1000	-580.177		R630	-1000	1000	-428.753	-428.753	-428.753		R630	-1000	1000	-98.7151	-234.835	-81.1173		R630	-1000	1000	-63.8854	-80.7016	-63.8705
	SI	626	_u_	R631	anxan_u_ + ascb-L_u_ + h_u_ --> dhdascb_u_ + h2o_u_ + zaxan_u_	R631	-1000	1000	-1000	-1000	-234.695		R631	-1000	1000	-1000	-1000	-1000		R631	-1000	1000	-1000	-1000	-1000		R631	-1000	1000	-400.027	-1000	-400.027		R631	-1000	1000	-400.003	-1000	-384.24
	SI	627	_u_	R632	anxan_u_ + h_u_ + nadph_u_ + o2_u_ --> h2o_u_ + nadp_u_ + vioxan_u_	R632	0	1000	999.997	234.693	1000		R632	0	1000	999.998	999.998	1000		R632	0	1000	999.998	999.998	1000		R632	0	1000	400.027	400.027	1000		R632	0	1000	400.003	384.24	1000
Balance de materia perfecto	SI (nuevo 3)	628	_u_	R633	caro_u_ + h_u_ + nadph_u_ + o2_u_ --> bcrptxan_u_ + h2o_u_ + nadp_u_	R633	-1000	1000	0.03292	0.03128	0.03292		R633	-1000	1000	0.0321	0.0321	0.0321		R633	-1000	1000	0.03119	0.03119	0.03119		R633	-1000	1000	0.00391	0.00391	0.00391		R633	-1000	1000	0.00042	0.00042	0.00042
S H es -2 H2O 2 y O2 -1.5	Si (nuevo 4)	629	_u_	R634	caro_u_ + fdxrd_u_ + 2 h_u_ + 1.5 o2_u_ --> echn_u_ + fdxox_u_ + 2 h2o_u_	R634	-1000	1000	0	0	0		R634	-1000	1000	0	0	0		R634	-1000	1000	0	0	0		R634	-1000	1000	0	0	0		R634	-1000	1000	0	0	0
Balance de materia perfecto	SI (nuevo 3)	630	_u_	R635	bcrptxan_u_ + h_u_ + nadph_u_ + o2_u_ --> h2o_u_ + nadp_u_ + zaxan_u_	R635	-1000	1000	0.03292	0.03128	0.03292		R635	-1000	1000	0.0321	0.0321	0.0321		R635	-1000	1000	0.03119	0.03119	0.03119		R635	-1000	1000	0.00391	0.00391	0.00391		R635	-1000	1000	0.00042	0.00042	0.00042
Balance de materia perfecto	SI (nuevo 3)	631	_u_	R636	acaro_u_ + h_u_ + nadph_u_ + o2_u_ --> h2o_u_ + nadp_u_ + zxan_u_	R636	0	1000	0	0	0.04812		R636	0	1000	0	0	0.04692		R636	0	1000	0	0	0.04558		R636	0	1000	0	0	0.00572		R636	0	1000	0	0	0.00061
Balance de materia perfecto	SI (nuevo 3)	632	_u_	R637	acaro_u_ + h_u_ + nadph_u_ + o2_u_ --> crpxan_u_ + h2o_u_ + nadp_u_	R637	0	1000	0.04812	0	0.04812		R637	0	1000	0.04692	0	0.04692		R637	0	1000	0.04558	0	0.04558		R637	0	1000	0.00572	0	0.00572		R637	0	1000	0.00061	0	0.00061
Balance de materia perfecto	SI (nuevo 3)	633	_u_	R638	crpxan_u_ + h_u_ + nadph_u_ + o2_u_ --> h2o_u_ + lut_u_ + nadp_u_	R638	0	1000	0.04812	0	0.04812		R638	0	1000	0.04692	0	0.04692		R638	0	1000	0.04558	0	0.04558		R638	0	1000	0.00572	0	0.00572		R638	0	1000	0.00061	0	0.00061
	SI	634	_h_	R639	dcaro_h_ --> acaro_h_	R639	-1000	1000	0.06078	0.05774	0.06078		R639	-1000	1000	0.05927	0.05927	0.05927		R639	-1000	1000	0.05757	0.05757	0.05757		R639	-1000	1000	0.00722	0.00722	0.00722		R639	-1000	1000	0.00077	0.00077	0.00077
	SI	635	_u_	R640	gcaro_u_ --> caro_u_	R640	-1000	1000	0.06839	0.06497	0.06839		R640	-1000	1000	0.06669	0.06669	0.06669		R640	-1000	1000	0.06478	0.06478	0.06478		R640	-1000	1000	0.00812	0.00812	0.00812		R640	-1000	1000	0.00087	0.00087	0.00087
	SI	636	_h_	R641	lyc_h_ --> dcaro_h_	R641	-1000	1000	0.06078	0.05774	0.06078		R641	-1000	1000	0.05927	0.05927	0.05927		R641	-1000	1000	0.05757	0.05757	0.05757		R641	-1000	1000	0.00722	0.00722	0.00722		R641	-1000	1000	0.00077	0.00077	0.00077
	SI	637	_h_	R642	dcaro_h_ --> ecaro_h_	R642	-1000	1000	0	0	0		R642	-1000	1000	0	0	0		R642	-1000	1000	0	0	0		R642	-1000	1000	0	0	0		R642	-1000	1000	0	0	0
	SI	638	_h_	R643	lyc_h_ --> gcaro_h_	R643	-1000	1000	0.06839	0.06497	0.06839		R643	-1000	1000	0.06669	0.06669	0.06669		R643	-1000	1000	0.06478	0.06478	0.06478		R643	-1000	1000	0.00812	0.00812	0.00812		R643	-1000	1000	0.00087	0.00087	0.00087
Balance de materia perfecto	SI (nuevo 3)	639	_u_	R644	h_u_ + lut_u_ + nadph_u_ + o2_u_ --> h2o_u_ + loroxan_u_ + nadp_u_	R644	-1000	1000	0.01646	0.01564	0.01646		R644	-1000	1000	0.01605	0.01605	0.01605		R644	-1000	1000	0.01559	0.01559	0.01559		R644	-1000	1000	0.00196	0.00196	0.00196		R644	-1000	1000	0.00021	0.00021	0.00021
	SI	640	_u_	R645	vioxan_u_ --> neoxan_u_	R645	-1000	1000	0.01393	0.01323	0.01393		R645	-1000	1000	0.01358	0.01358	0.01358		R645	-1000	1000	0.01319	0.01319	0.01319		R645	-1000	1000	0.00165	0.00165	0.00165		R645	-1000	1000	0.00018	0.00018	0.00018
Balance de materia perfecto	SI (nuevo 3)	641	_h_	R646	norsp_h_ + o2_h_ + pqh2_h_ --> 2 h2o_h_ + lyc_h_ + pq_h_	R646	-1000	1000	0.06459	0.06136	0.12918		R646	-1000	1000	0.06298	0.06298	0.12596		R646	-1000	1000	0.12236	0.12236	0.12236		R646	-1000	1000	0.00767	0.00767	0.01534		R646	-1000	1000	0.00163	0.00082	0.00163
Balance de materia perfecto	SI (nuevo 3)	642	_h_	R647	phyto_h_ + pq_h_ --> phytfl_h_ + pqh2_h_	R647	-1000	1000	0	0	0.12918		R647	-1000	1000	0	0	0.12596		R647	-1000	1000	0.12236	0.12236	0.12236		R647	-1000	1000	0	0	0.01534		R647	-1000	1000	0.00163	0	0.00163
Balance de materia perfecto	SI (nuevo 3)	643	_h_	R648	phytfl_h_ + pq_h_ --> pqh2_h_ + zcaro_h_	R648	-1000	1000	0	0	0.12918		R648	-1000	1000	0	0	0.12596		R648	-1000	1000	0.12236	0.12236	0.12236		R648	-1000	1000	0	0	0.01534		R648	-1000	1000	0.00163	0	0.00163
S ppi es 2	SI (nuevo 3)	644	_h_	R649	2 ggdp_h_ --> phyto_h_ + 2 ppi_h_	R649	0	1000	0	0	0.12918		R649	0	1000	0	0	0.12596		R649	0	1000	0.12236	0.12236	0.12236		R649	0	1000	0	0	0.01534		R649	0	1000	0.00163	0	0.00163
	SI	645	_u_	R650	ascb-L_u_ + h_u_ + vioxan_u_ --> anxan_u_ + dhdascb_u_ + h2o_u_	R650	0	0	0	0	0		R650	0	0	0	0	0		R650	0	0	0	0	0		R650	0	0	0	0	0		R650	0	0	0	0	0
	SI	646	_u_	R651	h_u_ + nadph_u_ + o2_u_ + zaxan_u_ --> anxan_u_ + h2o_u_ + nadp_u_	R651	0	1000	0	0	765.307		R651	0	1000	0	0	0.00247		R651	0	1000	0	0	0.0024		R651	0	1000	0	0	599.973		R651	0	1000	0	0	615.76
Balance de materia perfecto	SI (nuevo 3)	647	_h_	R652	o2_h_ + pqh2_h_ + zcaro_h_ --> 2 h2o_h_ + norsp_h_ + pq_h_	R652	-1000	1000	0.06459	0.06136	0.12918		R652	-1000	1000	0.06298	0.06298	0.12596		R652	-1000	1000	0.12236	0.12236	0.12236		R652	-1000	1000	0.00767	0.00767	0.01534		R652	-1000	1000	0.00163	0.00082	0.00163
Balance de materia perfecto	SI (nuevo 3)	648	_u_	R653	h_u_ + nadph_u_ + o2_u_ + zxan_u_ --> h2o_u_ + lut_u_ + nadp_u_	R653	0	1000	0	0	0.04812		R653	0	1000	0	0	0.04692		R653	0	1000	0	0	0.04558		R653	0	1000	0	0	0.00572		R653	0	1000	0	0	0.00061
Balance de materia perfecto	SI (nuevo 3)	649	_m_	R654	etfox_m_ + fadh2_m_ --> etfrd_m_ + fad_m_	R654	0	1000	0	0	0		R654	0	1000	0	0	0		R654	0	1000	0	0	0		R654	0	1000	0	0	0		R654	0	1000	0	0	0
	SI (Nuevo 2)	650	_m_	R655	etfrd_m_ + q8_m_ --> etfox_m_ + q8h2_m_	R655	0	0	0	0	0		R655	0	0	0	0	0		R655	0	0	0	0	0		R655	0	0	0	0	0		R655	0	0	0	0	0
	SI (Nuevo)	651	_h_	R656	3snpyr_h_ + h2o_h_ --> hso3_h_ + pyr_h_	R656	0	1000	159.16	0	524.541		R656	0	1000	82.8727	0	257.076		R656	0	1000	0	0	0		R656	0	1000	0	0	65.0516		R656	0	1000	0	0	6.31513
	SI (Nuevo)	652	_m_	R657	3snpyr_m_ + h2o_m_ --> hso3_m_ + pyr_m_	R657	0	1000	0	0	420.812		R657	0	1000	0	0	78.0207		R657	0	1000	0	0	0		R657	0	1000	0	0	0		R657	0	1000	0	0	3.04344
	SI	653	_c_	R658	acser_c_ + tsul_c_ --> ac_c_ + scys-L_c_	R658	0	1000	0	0	0		R658	0	1000	0	0	0		R658	0	1000	0	0	0		R658	0	1000	0	0	0		R658	0	1000	0	0	0
	SI	654	_h_	R659	acser_h_ + tsul_h_ --> ac_h_ + scys-L_h_	R659	0	1000	0	0	0		R659	0	1000	0	0	0		R659	0	1000	0	0	0		R659	0	1000	0	0	0		R659	0	1000	0	0	0
	SI	655	_m_	R660	acser_m_ + tsul_m_ --> ac_m_ + scys-L_m_	R660	0	1000	0	0	0		R660	0	1000	0	0	0		R660	0	1000	0	0	0		R660	0	1000	0	0	0		R660	0	1000	0	0	0
	SI	656	_m_	R661	akg_m_ + cys-L_m_ --> glu-L_m_ + mercppyr_m_	R661	-1000	1000	0	0	45.764		R661	-1000	1000	0	0	0		R661	-1000	1000	0	0	0		R661	-1000	1000	0	0	0		R661	-1000	1000	0	0	0
	SI	657	_h_	R662	cys-L_h_ + suchms_h_ --> cyst-L_h_ + succ_h_	R662	0	1000	0	0	0		R662	0	1000	0	0	0		R662	0	1000	0	0	0		R662	0	1000	0	0	0		R662	0	1000	0	0	0
	SI	658	_h_	R663	h2s_h_ + suchms_h_ --> h_h_ + hcys-L_h_ + succ_h_	R663	0	1000	0	0	0		R663	0	1000	0	0	0		R663	0	1000	0	0	0		R663	0	1000	0	0	0		R663	0	1000	0	0	0
	SI	659	_h_	R664	h2o_h_ + suchms_h_ --> 2obut_h_ + h_h_ + nh4_h_ + succ_h_	R664	0	1000	0	0	0		R664	0	1000	0	0	0		R664	0	1000	0	0	0		R664	0	1000	0	0	0		R664	0	1000	0	0	0
	SI	660	_h_	R665	akg_h_ + Lcyst_h_ --> 3spyr_h_ + glu-L_h_	R665	-1000	1000	0	0	0		R665	-1000	1000	0	0	0		R665	-1000	1000	0	0	0		R665	-1000	1000	0	0	0		R665	-1000	1000	0	0	0
	SI	661	_m_	R666	akg_m_ + Lcyst_m_ --> 3spyr_m_ + glu-L_m_	R666	-1000	1000	0	0	0		R666	-1000	1000	0	0	0		R666	-1000	1000	0	0	0		R666	-1000	1000	0	0	0		R666	-1000	1000	0	0	0
	SI	662	_h_	R667	3sala_h_ + akg_h_ --> 3snpyr_h_ + glu-L_h_	R667	0	1000	159.16	0	524.541		R667	0	1000	82.8727	0	257.076		R667	0	1000	0	0	0		R667	0	1000	0	0	65.0516		R667	0	1000	0	0	6.31513
	SI	663	_m_	R668	3sala_m_ + akg_m_ --> 3snpyr_m_ + glu-L_m_	R668	0	1000	0	0	420.812		R668	0	1000	0	0	78.0207		R668	0	1000	0	0	0		R668	0	1000	0	0	0		R668	0	1000	0	0	3.04344
	SI	664	_h_	R669	h2o_h_ + Lcystin_h_ --> nh4_h_ + pyr_h_ + thcys_h_	R669	0	1000	0	0	0		R669	0	1000	0	0	0		R669	0	1000	0	0	0		R669	0	1000	0	0	0		R669	0	1000	0	0	0
	SI	665	_m_	R670	glu-L_m_ + mercppyr_m_ --> akg_m_ + cys-L_m_	R670	0	0	0	0	0		R670	0	0	0	0	0		R670	0	0	0	0	0		R670	0	0	0	0	0		R670	0	0	0	0	0
	SI	666	_h_	R671	glu-L_h_ + mercppyr_h_ --> akg_h_ + cys-L_h_	R671	0	1000	0	0	0		R671	0	1000	0	0	0		R671	0	1000	0	0	0		R671	0	1000	0	0	0		R671	0	1000	0	0	0
	SI	667	_h_	R672	cys-L_h_ + o2_h_ --> 3sala_h_ + h_h_	R672	0	1000	159.16	0	524.541		R672	0	1000	82.8727	0	257.076		R672	0	1000	0	0	0		R672	0	1000	0	0	65.0516		R672	0	1000	0	0	6.31513
	SI	668	_h_	R673	acser_h_ + h2s_h_ --> ac_h_ + cys-L_h_ + h_h_	R673	0	1000	0	0	136.912		R673	0	1000	0	0	0		R673	0	1000	0	0	0		R673	0	1000	0	0	0		R673	0	1000	0	0	0
	SI	669	_h_	R674	acser_h_ + trdrd_h_ + tsul_h_ --> ac_h_ + cys-L_h_ + hso3_h_ + trdox_h_	R674	0	1000	0	0	45.764		R674	0	1000	0	0	0		R674	0	1000	0	0	0		R674	0	1000	0	0	0		R674	0	1000	0	0	0
	SI	670	_h_	R675	h2s_h_ + nh4_h_ + pyr_h_ --> cys-L_h_ + h2o_h_	R675	0	1000	159.221	0	524.627		R675	0	1000	82.932	0.05933	257.135		R675	0	1000	0.05763	0.05763	0.05763		R675	0	1000	0.00723	0.00723	65.0588		R675	0	1000	0.00077	0.00077	6.31667
	SI	671	_h_	R677	accoa_h_ + ser-L_h_ --> acser_h_ + coa_h_	R677	0	1000	0	0	136.912		R677	0	1000	0	0	0		R677	0	1000	0	0	0		R677	0	1000	0	0	0		R677	0	1000	0	0	0
	SI	672	_m_	R678	accoa_m_ + ser-L_m_ --> acser_m_ + coa_m_	R678	0	1000	0	0	44.6787		R678	0	1000	0	0	0		R678	0	1000	0	0	0		R678	0	1000	0	0	0		R678	0	1000	0	0	0
	SI	673	_c_	R679	citalald_c_ + h2o_c_ + o2_c_ --> citalppa_c_ + h_c_ + h2o2_c_	R679	0	1000	0	0	0		R679	0	1000	0	0	0		R679	0	1000	0	0	0		R679	0	1000	0	0	0		R679	0	1000	0	0	0
Balance de materia perfecto	SI (nuevo 3)	674	_c_	R680	cital_c_ + o2_c_ --> dmcital_c_ + for_c_ + h_c_	R680	0	1000	0	0	0		R680	0	1000	0	0	0		R680	0	1000	0	0	0		R680	0	1000	0	0	0		R680	0	1000	0	0	0
Balance de materia perfecto	SI (nuevo 3)	675	_c_	R681	cital_c_ + nadh_c_ + o2_c_ --> citalo_c_ + h2o_c_ + nad_c_	R681	0	1000	0	0	0		R681	0	1000	0	0	0		R681	0	1000	0	0	0		R681	0	1000	0	0	0		R681	0	1000	0	0	0
	SI	676	_c_	R682	cital_c_ + h2o_c_ + o2_c_ --> citalald_c_ + dma_c_ + h2o2_c_	R682	0	1000	0	0	0		R682	0	1000	0	0	0		R682	0	1000	0	0	0		R682	0	1000	0	0	0		R682	0	1000	0	0	0
	SI	677	_c_	R683	ddmcital_c_ + h2o_c_ + o2_c_ --> citalald_c_ + h2o2_c_ + nh4_c_	R683	0	1000	0	0	0		R683	0	1000	0	0	0		R683	0	1000	0	0	0		R683	0	1000	0	0	0		R683	0	1000	0	0	0
Balance de materia perfecto	SI (nuevo 3)	678	_c_	R684	dmcital_c_ + o2_c_ --> ddmcital_c_ + for_c_ + h_c_	R684	0	1000	0	0	0		R684	0	1000	0	0	0		R684	0	1000	0	0	0		R684	0	1000	0	0	0		R684	0	1000	0	0	0
	SI	679	_c_	R685	dmcital_c_ + h2o_c_ + o2_c_ --> citalald_c_ + h2o2_c_ + mma_c_	R685	0	1000	0	0	0		R685	0	1000	0	0	0		R685	0	1000	0	0	0		R685	0	1000	0	0	0		R685	0	1000	0	0	0
	SI	680	_e_	R686	h2o_e_ + lido_e_ --> 26dmani_e_ + degly_e_ + h_e_	R686	0	1000	0	0	0		R686	0	1000	0	0	0		R686	0	1000	0	0	0		R686	0	1000	0	0	0		R686	0	1000	0	0	0
Balance de materia perfecto	SI (nuevo 3)	681	_c_	R687	lido_c_ + 2 o2_c_ --> 2 for_c_ + 2 h_c_ + meglyxyl_c_	R687	0	1000	0	0	0		R687	0	1000	0	0	0		R687	0	1000	0	0	0		R687	0	1000	0	0	0		R687	0	1000	0	0	0
	SI	682	_c_	R688	h_c_ + lido_c_ + nadph_c_ + o2_c_ --> 3hlido_c_ + h2o_c_ + nadp_c_	R688	0	1000	0	0	0		R688	0	1000	0	0	0		R688	0	1000	0	0	0		R688	0	1000	0	0	0		R688	0	1000	0	0	0
	SI	683	_e_	R689	h2o_e_ + meglyxyl_e_ --> 26dmani_e_ + egly_e_ + h_e_	R689	0	1000	0	0	0		R689	0	1000	0	0	0		R689	0	1000	0	0	0		R689	0	1000	0	0	0		R689	0	1000	0	0	0
	SI	684	_c_	R690	56dh5flura_c_ + h2o_c_ --> aflburppa_c_ + h_c_	R690	0	1000	0	0	0		R690	0	1000	0	0	0		R690	0	1000	0	0	0		R690	0	1000	0	0	0		R690	0	1000	0	0	0
	SI	685	_c_	R691	5flura_c_ + h_c_ + nadph_c_ --> 56dh5flura_c_ + nadp_c_	R691	0	1000	0	0	0		R691	0	1000	0	0	0		R691	0	1000	0	0	0		R691	0	1000	0	0	0		R691	0	1000	0	0	0
	SI	686	_c_	R692	5flura_c_ + prpp_c_ --> 5flurimp_c_ + ppi_c_	R692	0	1000	0	0	0		R692	0	1000	0	0	0		R692	0	1000	0	0	0		R692	0	1000	0	0	0		R692	0	1000	0	0	0
	SI	687	_c_	R693	6mpur_c_ + prpp_c_ --> 6tins5mp_c_ + ppi_c_	R693	0	1000	0	0	0		R693	0	1000	0	0	0		R693	0	1000	0	0	0		R693	0	1000	0	0	0		R693	0	1000	0	0	0
	SI	688	_c_	R694	6tins5mp_c_ + h2o_c_ + nad_c_ --> 6txan5mp_c_ + h_c_ + nadh_c_	R694	0	1000	0	0	0		R694	0	1000	0	0	0		R694	0	1000	0	0	0		R694	0	1000	0	0	0		R694	0	1000	0	0	0
	SI	689	_c_	R695	6txan5mp_c_ + atp_c_ + gln-L_c_ + h2o_c_ --> 6tgsnmp_c_ + amp_c_ + glu-L_c_ + h_c_ + ppi_c_	R695	0	1000	0	0	0		R695	0	1000	0	0	0		R695	0	1000	0	0	0		R695	0	1000	0	0	0		R695	0	1000	0	0	0
	SI	690	_c_	R696	aflburppa_c_ + 2 h_c_ + h2o_c_ --> aflbala_c_ + co2_c_ + nh4_c_	R696	0	1000	0	0	0		R696	0	1000	0	0	0		R696	0	1000	0	0	0		R696	0	1000	0	0	0		R696	0	1000	0	0	0
	SI	691	_c_	R697	cytP450o_c_ + h_c_ + nadph_c_ --> cytP450r_c_ + nadp_c_	R697	-1000	1000	0	0	0		R697	-1000	1000	0	0	0		R697	-1000	1000	0	0	0		R697	-1000	1000	0	0	0		R697	-1000	1000	0	0	0
	SI	692	_c_	R698	cytP450r_c_ + o2_c_ + tega_c_ --> 5flura_c_ + cytP450o_c_ + h2o_c_ + sucald_c_	R698	0	1000	0	0	0		R698	0	1000	0	0	0		R698	0	1000	0	0	0		R698	0	1000	0	0	0		R698	0	1000	0	0	0
	SI	693	_c_	R699	prpp_c_ + tgua_c_ --> 6tgsnmp_c_ + ppi_c_	R699	0	1000	0	0	0		R699	0	1000	0	0	0		R699	0	1000	0	0	0		R699	0	1000	0	0	0		R699	0	1000	0	0	0
	SI	694	_h_	R700	3hdecACP_h_ --> h2o_h_ + tdec2eACP_h_	R700	-1000	1000	0	0	15.0468		R700	-1000	1000	0	0	0		R700	-1000	1000	0	0	0		R700	-1000	1000	0	0	0		R700	-1000	1000	0.0715	0.0715	0.0715
	SI	695	_h_	R701	3hddecACP_h_ --> h2o_h_ + tddec2eACP_h_	R701	-1000	1000	0	0	15.0468		R701	-1000	1000	0	0	0		R701	-1000	1000	0	0	0		R701	-1000	1000	0	0	0		R701	-1000	1000	0.0715	0.0715	0.0715
	SI	696	_h_	R702	3hmrsACP_h_ --> h2o_h_ + tmrs2eACP_h_	R702	-1000	1000	0	0	15.0468		R702	-1000	1000	0	0	0		R702	-1000	1000	0	0	0		R702	-1000	1000	0	0	0		R702	-1000	1000	0.0715	0.0715	0.0715
	SI	697	_h_	R703	3hpalmACP_h_ --> h2o_h_ + tpalm2eACP_h_	R703	-1000	1000	0	0	15.0468		R703	-1000	1000	0	0	0		R703	-1000	1000	0	0	0		R703	-1000	1000	0	0	0		R703	-1000	1000	0.0715	0.0715	0.0715
	SI	698	_h_	R704	3hoctaACP_h_ --> h2o_h_ + toctd2eACP_h_	R704	0	1000	0	0	17.7664		R704	0	1000	0	0	0		R704	0	1000	0	0	0		R704	0	1000	0	0	0		R704	0	1000	0.02952	0.02047	0.02952
	SI (Nuevo)	699	_h_	R705	3hcvac11eACP_h_ --> h2o_h_ + t3c11vaceACP_h_	R705	0	1000	0.91076	0	13.3659		R705	0	1000	0.88808	0.88808	0.88808		R705	0	1000	0.86267	0.86267	0.86267		R705	0	1000	0.10817	0.10817	0.10817		R705	0	1000	0.01705	0.01705	0.0261
	SI	700	_h_	R706	3hbutACP_h_ --> but2eACP_h_ + h2o_h_	R706	-1000	1000	0	0	15.0468		R706	-1000	1000	0	0	0		R706	-1000	1000	0	0	0		R706	-1000	1000	0	0	0		R706	-1000	1000	0.0715	0.0715	0.0715
	SI	701	_h_	R707	3hhexACP_h_ --> h2o_h_ + thex2eACP_h_	R707	-1000	1000	0	0	15.0468		R707	-1000	1000	0	0	0		R707	-1000	1000	0	0	0		R707	-1000	1000	0	0	0		R707	-1000	1000	0.0715	0.0715	0.0715
	SI	702	_h_	R708	3hoctACP_h_ --> h2o_h_ + toct2eACP_h_	R708	-1000	1000	0	0	15.0468		R708	-1000	1000	0	0	0		R708	-1000	1000	0	0	0		R708	-1000	1000	0	0	0		R708	-1000	1000	0.0715	0.0715	0.0715
	SI	703	_h_	R709	3odecACP_h_ + h_h_ + nadph_h_ --> 3hdecACP_h_ + nadp_h_	R709	-1000	1000	0	0	15.0468		R709	-1000	1000	0	0	0		R709	-1000	1000	0	0	0		R709	-1000	1000	0	0	0		R709	-1000	1000	0.0715	0.0715	0.0715
	SI	704	_h_	R710	3oddecACP_h_ + h_h_ + nadph_h_ --> 3hddecACP_h_ + nadp_h_	R710	-1000	1000	0	0	15.0468		R710	-1000	1000	0	0	0		R710	-1000	1000	0	0	0		R710	-1000	1000	0	0	0		R710	-1000	1000	0.0715	0.0715	0.0715
	SI	705	_h_	R711	3omrsACP_h_ + h_h_ + nadph_h_ --> 3hmrsACP_h_ + nadp_h_	R711	-1000	1000	0	0	15.0468		R711	-1000	1000	0	0	0		R711	-1000	1000	0	0	0		R711	-1000	1000	0	0	0		R711	-1000	1000	0.0715	0.0715	0.0715
	SI	706	_h_	R712	3opalmACP_h_ + h_h_ + nadph_h_ --> 3hpalmACP_h_ + nadp_h_	R712	-1000	1000	0	0	15.0468		R712	-1000	1000	0	0	0		R712	-1000	1000	0	0	0		R712	-1000	1000	0	0	0		R712	-1000	1000	0.0715	0.0715	0.0715
	SI	707	_h_	R713	3ooctdACP_h_ + h_h_ + nadph_h_ --> 3hoctaACP_h_ + nadp_h_	R713	0	1000	0	0	17.7664		R713	0	1000	0	0	0		R713	0	1000	0	0	0		R713	0	1000	0	0	0		R713	0	1000	0.02952	0.02047	0.02952
	SI (Nuevo)	708	_h_	R714	3ocvac11eACP_h_ + h_h_ + nadph_h_ --> 3hcvac11eACP_h_ + nadp_h_	R714	0	1000	0.91076	0	13.3659		R714	0	1000	0.88808	0.88808	0.88808		R714	0	1000	0.86267	0.86267	0.86267		R714	0	1000	0.10817	0.10817	0.10817		R714	0	1000	0.01705	0.01705	0.0261
	SI	709	_h_	R715	actACP_h_ + h_h_ + nadph_h_ --> 3hbutACP_h_ + nadp_h_	R715	-1000	1000	0	0	15.0468		R715	-1000	1000	0	0	0		R715	-1000	1000	0	0	0		R715	-1000	1000	0	0	0		R715	-1000	1000	0.0715	0.0715	0.0715
	SI	710	_h_	R716	3ohexACP_h_ + h_h_ + nadph_h_ --> 3hhexACP_h_ + nadp_h_	R716	-1000	1000	0	0	15.0468		R716	-1000	1000	0	0	0		R716	-1000	1000	0	0	0		R716	-1000	1000	0	0	0		R716	-1000	1000	0.0715	0.0715	0.0715
	SI	711	_h_	R717	3ooctACP_h_ + h_h_ + nadph_h_ --> 3hoctACP_h_ + nadp_h_	R717	-1000	1000	0	0	15.0468		R717	-1000	1000	0	0	0		R717	-1000	1000	0	0	0		R717	-1000	1000	0	0	0		R717	-1000	1000	0.0715	0.0715	0.0715
	SI	712	_h_	R718	h_h_ + malACP_h_ + ocACP_h_ --> 3odecACP_h_ + ACP_h_ + co2_h_	R718	0	1000	0	0	15.0468		R718	0	1000	0	0	0		R718	0	1000	0	0	0		R718	0	1000	0	0	0		R718	0	1000	0.0715	0.0715	0.0715
	SI	713	_h_	R719	dcaACP_h_ + h_h_ + malACP_h_ --> 3oddecACP_h_ + ACP_h_ + co2_h_	R719	0	1000	0	0	15.0468		R719	0	1000	0	0	0		R719	0	1000	0	0	0		R719	0	1000	0	0	0		R719	0	1000	0.0715	0.0715	0.0715
	SI	714	_h_	R720	ddcaACP_h_ + h_h_ + malACP_h_ --> 3omrsACP_h_ + ACP_h_ + co2_h_	R720	0	1000	0	0	15.0468		R720	0	1000	0	0	0		R720	0	1000	0	0	0		R720	0	1000	0	0	0		R720	0	1000	0.0715	0.0715	0.0715
	SI	715	_h_	R721	h_h_ + malACP_h_ + myrsACP_h_ --> 3opalmACP_h_ + ACP_h_ + co2_h_	R721	0	1000	0	0	15.0468		R721	0	1000	0	0	0		R721	0	1000	0	0	0		R721	0	1000	0	0	0		R721	0	1000	0.0715	0.0715	0.0715
	SI	716	_h_	R722	malACP_h_ + palmACP_h_ --> 3ooctdACP_h_ + ACP_h_ + co2_h_	R722	0	1000	0	0	17.7664		R722	0	1000	0	0	0		R722	0	1000	0	0	0		R722	0	1000	0	0	0		R722	0	1000	0.02952	0.02047	0.02952
	SI (Nuevo)	717	_h_	R723	hdeACP_h_ + malACP_h_ --> 3ocvac11eACP_h_ + ACP_h_ + co2_h_	R723	0	1000	0.91076	0	13.3659		R723	0	1000	0.88808	0.88808	0.88808		R723	0	1000	0.86267	0.86267	0.86267		R723	0	1000	0.10817	0.10817	0.10817		R723	0	1000	0.01705	0.01705	0.0261
	SI	718	_h_	R724	butACP_h_ + h_h_ + malACP_h_ --> 3ohexACP_h_ + ACP_h_ + co2_h_	R724	0	1000	0	0	15.0468		R724	0	1000	0	0	0		R724	0	1000	0	0	0		R724	0	1000	0	0	0		R724	0	1000	0.0715	0.0715	0.0715
	SI	719	_h_	R725	h_h_ + hexACP_h_ + malACP_h_ --> 3ooctACP_h_ + ACP_h_ + co2_h_	R725	0	1000	0	0	15.0468		R725	0	1000	0	0	0		R725	0	1000	0	0	0		R725	0	1000	0	0	0		R725	0	1000	0.0715	0.0715	0.0715
	SI	720	_h_	R726	accoa_h_ + cbtnCCP_h_ --> btnCCP_h_ + malcoa_h_	R726	-1000	1000	0	0	115.176		R726	-1000	1000	0.88808	0	0.88808		R726	-1000	1000	0	0	0.86267		R726	-1000	1000	0	0	0.10817		R726	-1000	1000	0	0	0.54709
	SI	721	_h_	R727	accoa_h_ + ACP_h_ --> acACP_h_ + coa_h_	R727	0	1000	0	0	15.0468		R727	0	1000	0	0	0		R727	0	1000	0	0	0		R727	0	1000	0	0	0		R727	0	1000	0.0715	0.0715	0.0715
S de H es -2	Si (nuevo 4)	722	_h_	R728	fdxox_h_ + o2_h_ + palmACP_h_ + 2 h_h_ --> fdxrd_h_ + 2 h2o_h_ + hdeACP_h_	R728	0	1000	0.93089	0.01912	13.385		R728	0	1000	0.9077	0.9077	0.9077		R728	0	1000	0.88173	0.88173	0.88173		R728	0	1000	0.11056	0.11056	0.11056		R728	0	1000	0.0173	0.0173	0.02636
S de H es -2	Si (nuevo 4)	723	_h_	R729	fdxox_h_ + o2_h_ + ocdcaACP_h_ + 2 h_h_ --> fdxrd_h_ + 2 h2o_h_ + octe9ACP_h_	R729	0	1000	1.7492	0	13.6372		R729	0	1000	1.70563	0	1.70563		R729	0	1000	1.65683	1.65683	1.65683		R729	0	1000	0.20776	0.20776	0.20776		R729	0	1000	0.02338	0.01432	0.02338
	SI	724	_h_	R730	atp_h_ + btnCCP_h_ + hco3_h_ --> adp_h_ + cbtnCCP_h_ + h_h_ + pi_h_	R730	0	1000	0	0	115.176		R730	0	1000	0.88808	0	0.88808		R730	0	1000	0	0	0.86267		R730	0	1000	0	0	0.10817		R730	0	1000	0	0	0.54709
	SI	725	_h_	R731	h_h_ + nadh_h_ + tdec2eACP_h_ --> dcaACP_h_ + nad_h_	R731	0	1000	0	0	15.0468		R731	0	1000	0	0	0		R731	0	1000	0	0	0		R731	0	1000	0	0	0		R731	0	1000	0.0715	0	0.0715
	SI	726	_h_	R732	h_h_ + nadph_h_ + tdec2eACP_h_ --> dcaACP_h_ + nadp_h_	R732	0	1000	0	0	15.0468		R732	0	1000	0	0	0		R732	0	1000	0	0	0		R732	0	1000	0	0	0		R732	0	1000	0	0	0.0715
	SI	727	_h_	R733	h_h_ + nadh_h_ + tddec2eACP_h_ --> ddcaACP_h_ + nad_h_	R733	0	1000	0	0	15.0468		R733	0	1000	0	0	0		R733	0	1000	0	0	0		R733	0	1000	0	0	0		R733	0	1000	0.0715	0	0.0715
	SI	728	_h_	R734	h_h_ + nadph_h_ + tddec2eACP_h_ --> ddcaACP_h_ + nadp_h_	R734	0	1000	0	0	15.0468		R734	0	1000	0	0	0		R734	0	1000	0	0	0		R734	0	1000	0	0	0		R734	0	1000	0	0	0.0715
	SI	729	_h_	R735	h_h_ + nadh_h_ + tmrs2eACP_h_ --> myrsACP_h_ + nad_h_	R735	0	1000	0	0	15.0468		R735	0	1000	0	0	0		R735	0	1000	0	0	0		R735	0	1000	0	0	0		R735	0	1000	0.0715	0	0.0715
	SI	730	_h_	R736	h_h_ + nadph_h_ + tmrs2eACP_h_ --> myrsACP_h_ + nadp_h_	R736	0	1000	0	0	15.0468		R736	0	1000	0	0	0		R736	0	1000	0	0	0		R736	0	1000	0	0	0		R736	0	1000	0	0	0.0715
	SI	731	_h_	R737	h_h_ + nadh_h_ + tpalm2eACP_h_ --> nad_h_ + palmACP_h_	R737	0	1000	0	0	15.0468		R737	0	1000	0	0	0		R737	0	1000	0	0	0		R737	0	1000	0	0	0		R737	0	1000	0.0715	0	0.0715
	SI	732	_h_	R738	h_h_ + nadph_h_ + tpalm2eACP_h_ --> nadp_h_ + palmACP_h_	R738	0	1000	0	0	15.0468		R738	0	1000	0	0	0		R738	0	1000	0	0	0		R738	0	1000	0	0	0		R738	0	1000	0	0	0.0715
	SI	733	_h_	R739	h_h_ + nadh_h_ + toctd2eACP_h_ --> nad_h_ + ocdcaACP_h_	R739	0	1000	0	0	17.7664		R739	0	1000	0	0	0		R739	0	1000	0	0	0		R739	0	1000	0	0	0		R739	0	1000	0.02952	0.02047	0.02952
	SI (Nuevo)	734	_h_	R740	h_h_ + nadh_h_ + t3c11vaceACP_h_ --> nad_h_ + octeACP_h_	R740	0	1000	0	0	13.3659		R740	0	1000	0.88808	0	0.88808		R740	0	1000	0.86267	0.86267	0.86267		R740	0	1000	0	0	0.10817		R740	0	1000	0.01705	0	0.0261
	SI (Nuevo)	735	_h_	R741	h_h_ + nadph_h_ + t3c11vaceACP_h_ --> nadp_h_ + octeACP_h_	R741	0	1000	0.91076	0	13.3659		R741	0	1000	0	0	0.88808		R741	0	1000	0	0	0		R741	0	1000	0.10817	0	0.10817		R741	0	1000	0	0	0.0261
	SI	736	_h_	R742	but2eACP_h_ + h_h_ + nadh_h_ --> butACP_h_ + nad_h_	R742	0	1000	0	0	15.0468		R742	0	1000	0	0	0		R742	0	1000	0	0	0		R742	0	1000	0	0	0		R742	0	1000	0.0715	0	0.0715
	SI	737	_h_	R743	but2eACP_h_ + h_h_ + nadph_h_ --> butACP_h_ + nadp_h_	R743	0	1000	0	0	15.0468		R743	0	1000	0	0	0		R743	0	1000	0	0	0		R743	0	1000	0	0	0		R743	0	1000	0	0	0.0715
	SI	738	_h_	R744	h_h_ + nadh_h_ + thex2eACP_h_ --> hexACP_h_ + nad_h_	R744	0	1000	0	0	15.0468		R744	0	1000	0	0	0		R744	0	1000	0	0	0		R744	0	1000	0	0	0		R744	0	1000	0.0715	0	0.0715
	SI	739	_h_	R745	h_h_ + nadph_h_ + thex2eACP_h_ --> hexACP_h_ + nadp_h_	R745	0	1000	0	0	15.0468		R745	0	1000	0	0	0		R745	0	1000	0	0	0		R745	0	1000	0	0	0		R745	0	1000	0	0	0.0715
	SI	740	_h_	R746	h_h_ + nadh_h_ + toct2eACP_h_ --> nad_h_ + ocACP_h_	R746	0	1000	0	0	15.0468		R746	0	1000	0	0	0		R746	0	1000	0	0	0		R746	0	1000	0	0	0		R746	0	1000	0.0715	0	0.0715
	SI	741	_h_	R747	h_h_ + nadph_h_ + toct2eACP_h_ --> nadp_h_ + ocACP_h_	R747	0	1000	0	0	15.0468		R747	0	1000	0	0	0		R747	0	1000	0	0	0		R747	0	1000	0	0	0		R747	0	1000	0	0	0.0715
	SI	742	_h_	R748	dcaACP_h_ + h2o_h_ --> ACP_h_ + dca_h_ + h_h_	R748	0	1000	0	0	0		R748	0	1000	0	0	0		R748	0	1000	0	0	0		R748	0	1000	0	0	0		R748	0	1000	0	0	0
	SI	743	_h_	R749	ddcaACP_h_ + h2o_h_ --> ACP_h_ + ddca_h_ + h_h_	R749	0	1000	0	0	0		R749	0	1000	0	0	0		R749	0	1000	0	0	0		R749	0	1000	0	0	0		R749	0	1000	0	0	0
	SI	744	_h_	R750	h2o_h_ + myrsACP_h_ --> ACP_h_ + h_h_ + ttdca_h_	R750	0	1000	0	0	110.821		R750	0	1000	0	0	0		R750	0	1000	0	0	0		R750	0	1000	0	0	0		R750	0	1000	0	0	0
	SI	745	_h_	R751	h2o_h_ + palmACP_h_ --> ACP_h_ + h_h_ + hdca_h_	R751	0	1000	0	0	110.821		R751	0	1000	0	0	0		R751	0	1000	0	0	0		R751	0	1000	0	0	0		R751	0	1000	0	0	0
	SI	746	_h_	R752	h2o_h_ + hdeACP_h_ --> ACP_h_ + hdcea_h_	R752	0	1000	0	0	110.821		R752	0	1000	0	0	0		R752	0	1000	0	0	0		R752	0	1000	0	0	0		R752	0	1000	0	0	0
	SI	747	_h_	R753	h2o_h_ + ocdcaACP_h_ --> ACP_h_ + ocdca_h_	R753	0	1000	0	0	110.821		R753	0	1000	0	0	0		R753	0	1000	0	0	0		R753	0	1000	0	0	0		R753	0	1000	0.00615	0.00615	0.00615
	SI	748	_h_	R754	h2o_h_ + octe9ACP_h_ --> ACP_h_ + h_h_ + ocdce9a_h_	R754	0	1000	0	0	110.821		R754	0	1000	0	0	0		R754	0	1000	0	0	0		R754	0	1000	0	0	0		R754	0	1000	0	0	0
	SI	749	_h_	R755	h2o_h_ + octeACP_h_ --> ACP_h_ + h_h_ + ocdcea_h_	R755	0	1000	0.81252	0	111.881		R755	0	1000	0.79229	0.79229	0.79229		R755	0	1000	0.76962	0.76962	0.76962		R755	0	1000	0.09651	0.09651	0.09651		R755	0	1000	0.01705	0.01705	0.01705
	SI	750	_h_	R756	h2o_h_ + ocACP_h_ --> ACP_h_ + h_h_ + octa_h_	R756	0	1000	0	0	0		R756	0	1000	0	0	0		R756	0	1000	0	0	0		R756	0	1000	0	0	0		R756	0	1000	0	0	0
	SI	751	_h_	R757	acACP_h_ + h_h_ + malACP_h_ --> ACP_h_ + actACP_h_ + co2_h_	R757	0	1000	0	0	15.0468		R757	0	1000	0	0	0		R757	0	1000	0	0	0		R757	0	1000	0	0	0		R757	0	1000	0.0715	0.0715	0.0715
	SI	752	_h_	R758	ACP_h_ + malcoa_h_ --> coa_h_ + malACP_h_	R758	-1000	1000	0.91076	0	115.176		R758	-1000	1000	0.88808	0.88808	0.88808		R758	-1000	1000	0.86267	0.86267	0.86267		R758	-1000	1000	0.10817	0.10817	0.10817		R758	-1000	1000	0.54708	0.54708	0.54709
	SI	753	_m_	R759	accoa_m_ + btcoa_m_ --> 3ohcoa_m_ + coa_m_	R759	0	1000	9.19898	0	22.1918		R759	0	1000	8.96987	8.96987	8.96987		R759	0	1000	8.71322	8.71322	8.71322		R759	0	1000	1.09259	1.09259	1.09259		R759	0	1000	0.0449	0.0449	0.0449
	SI	754	_m_	R760	accoa_m_ + hxcoa_m_ --> 3oocoa_m_ + coa_m_	R760	0	1000	9.19898	0	22.1918		R760	0	1000	8.96987	8.96987	8.96987		R760	0	1000	8.71322	8.71322	8.71322		R760	0	1000	1.09259	1.09259	1.09259		R760	0	1000	0.0449	0.0449	0.0449
	SI	755	_m_	R761	accoa_m_ + occoa_m_ --> 3odcoa_m_ + coa_m_	R761	0	1000	9.19898	0	22.1918		R761	0	1000	8.96987	8.96987	8.96987		R761	0	1000	8.71322	8.71322	8.71322		R761	0	1000	1.09259	1.09259	1.09259		R761	0	1000	0.0449	0.0449	0.0449
	SI	756	_m_	R762	accoa_m_ + dcacoa_m_ --> 3oddcoa_m_ + coa_m_	R762	0	1000	9.19898	0	22.1918		R762	0	1000	8.96987	8.96987	8.96987		R762	0	1000	8.71322	8.71322	8.71322		R762	0	1000	1.09259	1.09259	1.09259		R762	0	1000	0.0449	0.0449	0.0449
	SI	757	_m_	R763	accoa_m_ + ddcacoa_m_ --> 3otdcoa_m_ + coa_m_	R763	0	1000	9.19898	0	22.1918		R763	0	1000	8.96987	8.96987	8.96987		R763	0	1000	8.71322	8.71322	8.71322		R763	0	1000	1.09259	1.09259	1.09259		R763	0	1000	0.0449	0.0449	0.0449
	SI	758	_m_	R764	accoa_m_ + tdcoa_m_ --> 3ohdcoa_m_ + coa_m_	R764	0	1000	9.19898	0	22.1918		R764	0	1000	8.96987	8.96987	8.96987		R764	0	1000	8.71322	8.71322	8.71322		R764	0	1000	1.09259	1.09259	1.09259		R764	0	1000	0.0449	0.0449	0.0449
	SI	759	_m_	R765	h_m_ + hx2coa_m_ + nadph_m_ --> hxcoa_m_ + nadp_m_	R765	0	1000	9.19898	0	22.1918		R765	0	1000	8.96987	8.96987	8.96987		R765	0	1000	8.71322	8.71322	8.71322		R765	0	1000	1.09259	1.09259	1.09259		R765	0	1000	0.0449	0.0449	0.0449
	SI	760	_m_	R766	h_m_ + nadph_m_ + oc2coa_m_ --> nadp_m_ + occoa_m_	R766	0	1000	9.19898	0	22.1918		R766	0	1000	8.96987	8.96987	8.96987		R766	0	1000	8.71322	8.71322	8.71322		R766	0	1000	1.09259	1.09259	1.09259		R766	0	1000	0.0449	0.0449	0.0449
	SI	761	_m_	R767	dc2coa_m_ + h_m_ + nadph_m_ --> dcacoa_m_ + nadp_m_	R767	0	1000	9.19898	0	22.1918		R767	0	1000	8.96987	8.96987	8.96987		R767	0	1000	8.71322	8.71322	8.71322		R767	0	1000	1.09259	1.09259	1.09259		R767	0	1000	0.0449	0.0449	0.0449
	SI	762	_m_	R768	dd2coa_m_ + h_m_ + nadph_m_ --> ddcacoa_m_ + nadp_m_	R768	0	1000	9.19898	0	22.1918		R768	0	1000	8.96987	8.96987	8.96987		R768	0	1000	8.71322	8.71322	8.71322		R768	0	1000	1.09259	1.09259	1.09259		R768	0	1000	0.0449	0.0449	0.0449
	SI	763	_m_	R769	h_m_ + nadph_m_ + td2coa_m_ --> nadp_m_ + tdcoa_m_	R769	0	1000	9.19898	0	22.1918		R769	0	1000	8.96987	8.96987	8.96987		R769	0	1000	8.71322	8.71322	8.71322		R769	0	1000	1.09259	1.09259	1.09259		R769	0	1000	0.0449	0.0449	0.0449
	SI	764	_m_	R770	h_m_ + hdd2coa_m_ + nadph_m_ --> nadp_m_ + pmtcoa_m_	R770	0	1000	9.19898	0	22.1918		R770	0	1000	8.96987	8.96987	8.96987		R770	0	1000	8.71322	8.71322	8.71322		R770	0	1000	1.09259	1.09259	1.09259		R770	0	1000	0.0449	0.0449	0.0449
	SI	765	_m_	R771	3hhcoa_m_ --> h2o_m_ + hx2coa_m_	R771	-1000	1000	9.19898	0	22.1918		R771	-1000	1000	8.96987	8.96987	8.96987		R771	-1000	1000	8.71322	8.71322	8.71322		R771	-1000	1000	1.09259	1.09259	1.09259		R771	-1000	1000	0.0449	0.0449	0.0449
	SI	766	_m_	R772	3hocoa_m_ --> h2o_m_ + oc2coa_m_	R772	-1000	1000	9.19898	0	22.1918		R772	-1000	1000	8.96987	8.96987	8.96987		R772	-1000	1000	8.71322	8.71322	8.71322		R772	-1000	1000	1.09259	1.09259	1.09259		R772	-1000	1000	0.0449	0.0449	0.0449
	SI	767	_m_	R773	3hdcoa_m_ --> dc2coa_m_ + h2o_m_	R773	-1000	1000	9.19898	0	22.1918		R773	-1000	1000	8.96987	8.96987	8.96987		R773	-1000	1000	8.71322	8.71322	8.71322		R773	-1000	1000	1.09259	1.09259	1.09259		R773	-1000	1000	0.0449	0.0449	0.0449
	SI	768	_m_	R774	3hddcoa_m_ --> dd2coa_m_ + h2o_m_	R774	-1000	1000	9.19898	0	22.1918		R774	-1000	1000	8.96987	8.96987	8.96987		R774	-1000	1000	8.71322	8.71322	8.71322		R774	-1000	1000	1.09259	1.09259	1.09259		R774	-1000	1000	0.0449	0.0449	0.0449
	SI	769	_m_	R775	3htdcoa_m_ --> h2o_m_ + td2coa_m_	R775	-1000	1000	9.19898	0	22.1918		R775	-1000	1000	8.96987	8.96987	8.96987		R775	-1000	1000	8.71322	8.71322	8.71322		R775	-1000	1000	1.09259	1.09259	1.09259		R775	-1000	1000	0.0449	0.0449	0.0449
	SI	770	_m_	R776	3hhdcoa_m_ --> h2o_m_ + hdd2coa_m_	R776	-1000	1000	9.19898	0	22.1918		R776	-1000	1000	8.96987	8.96987	8.96987		R776	-1000	1000	8.71322	8.71322	8.71322		R776	-1000	1000	1.09259	1.09259	1.09259		R776	-1000	1000	0.0449	0.0449	0.0449
	SI	771	_m_	R777	3ohcoa_m_ + h_m_ + nadh_m_ --> 3hhcoa_m_ + nad_m_	R777	-1000	1000	9.19898	0	22.1918		R777	-1000	1000	8.96987	8.96987	8.96987		R777	-1000	1000	8.71322	8.71322	8.71322		R777	-1000	1000	1.09259	1.09259	1.09259		R777	-1000	1000	0.0449	0.0449	0.0449
	SI	772	_m_	R778	3oocoa_m_ + h_m_ + nadh_m_ --> 3hocoa_m_ + nad_m_	R778	-1000	1000	9.19898	0	22.1918		R778	-1000	1000	8.96987	8.96987	8.96987		R778	-1000	1000	8.71322	8.71322	8.71322		R778	-1000	1000	1.09259	1.09259	1.09259		R778	-1000	1000	0.0449	0.0449	0.0449
	SI	773	_m_	R779	3odcoa_m_ + h_m_ + nadh_m_ --> 3hdcoa_m_ + nad_m_	R779	-1000	1000	9.19898	0	22.1918		R779	-1000	1000	8.96987	8.96987	8.96987		R779	-1000	1000	8.71322	8.71322	8.71322		R779	-1000	1000	1.09259	1.09259	1.09259		R779	-1000	1000	0.0449	0.0449	0.0449
	SI	774	_m_	R780	3oddcoa_m_ + h_m_ + nadh_m_ --> 3hddcoa_m_ + nad_m_	R780	-1000	1000	9.19898	0	22.1918		R780	-1000	1000	8.96987	8.96987	8.96987		R780	-1000	1000	8.71322	8.71322	8.71322		R780	-1000	1000	1.09259	1.09259	1.09259		R780	-1000	1000	0.0449	0.0449	0.0449
	SI	775	_m_	R781	3otdcoa_m_ + h_m_ + nadh_m_ --> 3htdcoa_m_ + nad_m_	R781	-1000	1000	9.19898	0	22.1918		R781	-1000	1000	8.96987	8.96987	8.96987		R781	-1000	1000	8.71322	8.71322	8.71322		R781	-1000	1000	1.09259	1.09259	1.09259		R781	-1000	1000	0.0449	0.0449	0.0449
	SI	776	_m_	R782	3ohdcoa_m_ + h_m_ + nadh_m_ --> 3hhdcoa_m_ + nad_m_	R782	-1000	1000	9.19898	0	22.1918		R782	-1000	1000	8.96987	8.96987	8.96987		R782	-1000	1000	8.71322	8.71322	8.71322		R782	-1000	1000	1.09259	1.09259	1.09259		R782	-1000	1000	0.0449	0.0449	0.0449
	SI (Nuevo)	777	_h_	R783	ACP_h_ + atp_h_ + h_h_ + ocdce9a_h_ --> amp_h_ + octe9ACP_h_ + ppi_h_	R783	0	1000	0	0	111.798		R783	0	1000	0	0	1.70563		R783	0	1000	0	0	0		R783	0	1000	0	0	0		R783	0	1000	0	0	0
	SI	778	_h_	R784	ACP_h_ + atp_h_ + h_h_ + ttdca_h_ --> amp_h_ + myrsACP_h_ + ppi_h_	R784	0	1000	0	0	110.821		R784	0	1000	0	0	0		R784	0	1000	0	0	0		R784	0	1000	0	0	0		R784	0	1000	0	0	0
	SI (Nuevo)	779	_h_	R785	ACP_h_ + atp_h_ + hdca_h_ --> amp_h_ + palmACP_h_ + ppi_h_	R785	0	1000	2.88104	0	115.019		R785	0	1000	2.80929	2.80929	2.80929		R785	0	1000	2.72891	2.72891	2.72891		R785	0	1000	0.34219	0.34219	0.34219		R785	0	1000	0	0	0
	SI (Nuevo)	780	_h_	R786	ACP_h_ + atp_h_ + hdcea_h_ --> amp_h_ + hdeACP_h_ + ppi_h_	R786	0	1000	0	0	110.821		R786	0	1000	0	0	0		R786	0	1000	0	0	0		R786	0	1000	0	0	0		R786	0	1000	0	0	0
	SI	781	_h_	R787	ACP_h_ + atp_h_ + h_h_ + ocdcea_h_ --> amp_h_ + octeACP_h_ + ppi_h_	R787	0	1000	0	0	110.821		R787	0	1000	0	0	0		R787	0	1000	0	0	0		R787	0	1000	0	0	0		R787	0	1000	0	0	0
	SI (Nuevo)	782	_h_	R788	ACP_h_ + atp_h_ + ocdca_h_ --> amp_h_ + ocdcaACP_h_ + ppi_h_	R788	0	1000	1.7492	0	112.482		R788	0	1000	1.70563	0	1.70563		R788	0	1000	1.65683	1.65683	1.65683		R788	0	1000	0.20776	0.20776	0.20776		R788	0	1000	0	0	0
	SI	783	_x_	R789	aacoa_x_ + coa_x_ --> 2 accoa_x_	R789	-1000	1000	0	0	4.53102		R789	-1000	1000	0	0	0		R789	-1000	1000	0	0	0		R789	-1000	1000	0	0	0		R789	-1000	1000	0	0	0
	SI	784	_x_	R790	3ohcoa_x_ + coa_x_ --> accoa_x_ + btcoa_x_	R790	-1000	1000	0	0	4.53102		R790	-1000	1000	0	0	0		R790	-1000	1000	0	0	0		R790	-1000	1000	0	0	0		R790	-1000	1000	0	0	0
	SI	785	_x_	R791	3oocoa_x_ + coa_x_ --> accoa_x_ + hxcoa_x_	R791	-1000	1000	0	0	4.53102		R791	-1000	1000	0	0	0		R791	-1000	1000	0	0	0		R791	-1000	1000	0	0	0		R791	-1000	1000	0	0	0
	SI	786	_x_	R792	3odcoa_x_ + coa_x_ --> accoa_x_ + occoa_x_	R792	-1000	1000	0	0	4.53102		R792	-1000	1000	0	0	0		R792	-1000	1000	0	0	0		R792	-1000	1000	0	0	0		R792	-1000	1000	0	0	0
	SI	787	_x_	R793	3oddcoa_x_ + coa_x_ --> accoa_x_ + dcacoa_x_	R793	-1000	1000	0	0	4.53102		R793	-1000	1000	0	0	0		R793	-1000	1000	0	0	0		R793	-1000	1000	0	0	0		R793	-1000	1000	0	0	0
	SI	788	_x_	R794	3otdcoa_x_ + coa_x_ --> accoa_x_ + ddcacoa_x_	R794	-1000	1000	0	0	4.53102		R794	-1000	1000	0	0	0		R794	-1000	1000	0	0	0		R794	-1000	1000	0	0	0		R794	-1000	1000	0	0	0
	SI	789	_x_	R795	3ohdcoa_x_ + coa_x_ --> accoa_x_ + tdcoa_x_	R795	-1000	1000	0	0	4.53102		R795	-1000	1000	0	0	0		R795	-1000	1000	0	0	0		R795	-1000	1000	0	0	0		R795	-1000	1000	0	0	0
	SI	790	_x_	R796	dcacoa_x_ + fad_x_ --> dc2coa_x_ + fadh2_x_	R796	0	1000	0	0	4.53102		R796	0	1000	0	0	0		R796	0	1000	0	0	0		R796	0	1000	0	0	0		R796	0	1000	0	0	0
	SI	791	_x_	R797	ddcacoa_x_ + fad_x_ --> dd2coa_x_ + fadh2_x_	R797	0	1000	0	0	4.53102		R797	0	1000	0	0	0		R797	0	1000	0	0	0		R797	0	1000	0	0	0		R797	0	1000	0	0	0
	SI	792	_x_	R798	fad_x_ + tdcoa_x_ --> fadh2_x_ + td2coa_x_	R798	0	1000	0	0	4.53102		R798	0	1000	0	0	0		R798	0	1000	0	0	0		R798	0	1000	0	0	0		R798	0	1000	0	0	0
	SI	793	_x_	R799	fad_x_ + pmtcoa_x_ --> fadh2_x_ + hdd2coa_x_	R799	0	1000	0	0	4.53102		R799	0	1000	0	0	0		R799	0	1000	0	0	0		R799	0	1000	0	0	0		R799	0	1000	0	0	0
	SI	794	_x_	R800	btcoa_x_ + fad_x_ --> b2coa_x_ + fadh2_x_	R800	0	1000	0	0	4.53102		R800	0	1000	0	0	0		R800	0	1000	0	0	0		R800	0	1000	0	0	0		R800	0	1000	0	0	0
	SI	795	_x_	R801	fad_x_ + hxcoa_x_ --> fadh2_x_ + hx2coa_x_	R801	0	1000	0	0	4.53102		R801	0	1000	0	0	0		R801	0	1000	0	0	0		R801	0	1000	0	0	0		R801	0	1000	0	0	0
	SI	796	_x_	R802	fad_x_ + occoa_x_ --> fadh2_x_ + oc2coa_x_	R802	0	1000	0	0	4.53102		R802	0	1000	0	0	0		R802	0	1000	0	0	0		R802	0	1000	0	0	0		R802	0	1000	0	0	0
	SI (Nuevo)	797	_c_	R803	atp_c_ + ca_c_ + coa_c_ --> amp_c_ + cacoa_c_ + h_c_ + ppi_c_	R803	0	1000	0.34244	0.32532	37.2094		R803	0	1000	0.33391	0.33391	0.33391		R803	0	1000	0.32436	0.32436	0.32436		R803	0	1000	0.04067	0.04067	0.04067		R803	0	1000	0.00433	0.00433	0.00433
	SI	798	_h_	R804	cytP450o_h_ + h_h_ + nadph_h_ --> cytP450r_h_ + nadp_h_	R804	-1000	1000	0	0	0		R804	-1000	1000	0	0	0		R804	-1000	1000	0	0	0		R804	-1000	1000	0	0	0		R804	-1000	1000	0	0	0
	SI	799	_x_	R805	b2coa_x_ + h2o_x_ --> 3hbcoa_x_	R805	-1000	1000	0	0	4.53102		R805	-1000	1000	0	0	0		R805	-1000	1000	0	0	0		R805	-1000	1000	0	0	0		R805	-1000	1000	0	0	0
	SI	800	_x_	R806	h2o_x_ + hx2coa_x_ --> 3hhcoa_x_	R806	-1000	1000	0	0	4.53102		R806	-1000	1000	0	0	0		R806	-1000	1000	0	0	0		R806	-1000	1000	0	0	0		R806	-1000	1000	0	0	0
	SI	801	_x_	R807	h2o_x_ + oc2coa_x_ --> 3hocoa_x_	R807	-1000	1000	0	0	4.53102		R807	-1000	1000	0	0	0		R807	-1000	1000	0	0	0		R807	-1000	1000	0	0	0		R807	-1000	1000	0	0	0
	SI	802	_x_	R808	dc2coa_x_ + h2o_x_ --> 3hdcoa_x_	R808	-1000	1000	0	0	4.53102		R808	-1000	1000	0	0	0		R808	-1000	1000	0	0	0		R808	-1000	1000	0	0	0		R808	-1000	1000	0	0	0
	SI	803	_x_	R809	dd2coa_x_ + h2o_x_ --> 3hddcoa_x_	R809	-1000	1000	0	0	4.53102		R809	-1000	1000	0	0	0		R809	-1000	1000	0	0	0		R809	-1000	1000	0	0	0		R809	-1000	1000	0	0	0
	SI	804	_x_	R810	h2o_x_ + td2coa_x_ --> 3htdcoa_x_	R810	-1000	1000	0	0	4.53102		R810	-1000	1000	0	0	0		R810	-1000	1000	0	0	0		R810	-1000	1000	0	0	0		R810	-1000	1000	0	0	0
	SI	805	_x_	R811	h2o_x_ + hdd2coa_x_ --> 3hhdcoa_x_	R811	-1000	1000	0	0	4.53102		R811	-1000	1000	0	0	0		R811	-1000	1000	0	0	0		R811	-1000	1000	0	0	0		R811	-1000	1000	0	0	0
	SI	806	_c_	R812	atp_c_ + coa_c_ + h_c_ + hdca_c_ --> amp_c_ + pmtcoa_c_ + ppi_c_	R812	0	1000	0	0	35.1483		R812	0	1000	0	0	0		R812	0	1000	0	0	0		R812	0	1000	0	0	0		R812	0	1000	0	0	0
Balance de materia perfecto	SI (nuevo 3)	807	_h_	R813	cytP450r_h_ + ddca_h_ + o2_h_ --> cytP450o_h_ + h2o_h_ + whddca_h_	R813	0	1000	0	0	0		R813	0	1000	0	0	0		R813	0	1000	0	0	0		R813	0	1000	0	0	0		R813	0	1000	0	0	0
Balance de materia perfecto	SI (nuevo 3)	808	_h_	R814	cytP450r_h_ + o2_h_ + ttdca_h_ --> cytP450o_h_ + h2o_h_ + whttdca_h_	R814	0	1000	0	0	0		R814	0	1000	0	0	0		R814	0	1000	0	0	0		R814	0	1000	0	0	0		R814	0	1000	0	0	0
Balance de materia perfecto	SI (nuevo 3)	809	_h_	R815	cytP450r_h_ + hdca_h_ + o2_h_ --> cytP450o_h_ + h2o_h_ + whhdca_h_	R815	0	1000	0	0	0		R815	0	1000	0	0	0		R815	0	1000	0	0	0		R815	0	1000	0	0	0		R815	0	1000	0	0	0
Balance de materia perfecto	SI (nuevo 3)	810	_h_	R816	cytP450r_h_ + o2_h_ + ocdce9a_h_ --> cytP450o_h_ + h2o_h_ + whodce9a_h_	R816	0	1000	0	0	0		R816	0	1000	0	0	0		R816	0	1000	0	0	0		R816	0	1000	0	0	0		R816	0	1000	0	0	0
Balance de materia perfecto	SI (nuevo 3)	811	_h_	R817	cytP450r_h_ + lnlc_h_ + o2_h_ --> cytP450o_h_ + h2o_h_ + whlnlc_h_	R817	0	1000	0	0	0		R817	0	1000	0	0	0		R817	0	1000	0	0	0		R817	0	1000	0	0	0		R817	0	1000	0	0	0
	SI	812	_x_	R818	3hbcoa_x_ + nad_x_ --> aacoa_x_ + h_x_ + nadh_x_	R818	-1000	1000	0	0	4.53102		R818	-1000	1000	0	0	0		R818	-1000	1000	0	0	0		R818	-1000	1000	0	0	0		R818	-1000	1000	0	0	0
	SI	813	_x_	R819	3hhcoa_x_ + nad_x_ --> 3ohcoa_x_ + h_x_ + nadh_x_	R819	-1000	1000	0	0	4.53102		R819	-1000	1000	0	0	0		R819	-1000	1000	0	0	0		R819	-1000	1000	0	0	0		R819	-1000	1000	0	0	0
	SI	814	_x_	R820	3hocoa_x_ + nad_x_ --> 3oocoa_x_ + h_x_ + nadh_x_	R820	-1000	1000	0	0	4.53102		R820	-1000	1000	0	0	0		R820	-1000	1000	0	0	0		R820	-1000	1000	0	0	0		R820	-1000	1000	0	0	0
	SI	815	_x_	R821	3hdcoa_x_ + nad_x_ --> 3odcoa_x_ + h_x_ + nadh_x_	R821	-1000	1000	0	0	4.53102		R821	-1000	1000	0	0	0		R821	-1000	1000	0	0	0		R821	-1000	1000	0	0	0		R821	-1000	1000	0	0	0
	SI	816	_x_	R822	3hddcoa_x_ + nad_x_ --> 3oddcoa_x_ + h_x_ + nadh_x_	R822	-1000	1000	0	0	4.53102		R822	-1000	1000	0	0	0		R822	-1000	1000	0	0	0		R822	-1000	1000	0	0	0		R822	-1000	1000	0	0	0
	SI	817	_x_	R823	3htdcoa_x_ + nad_x_ --> 3otdcoa_x_ + h_x_ + nadh_x_	R823	-1000	1000	0	0	4.53102		R823	-1000	1000	0	0	0		R823	-1000	1000	0	0	0		R823	-1000	1000	0	0	0		R823	-1000	1000	0	0	0
	SI	818	_x_	R824	3hhdcoa_x_ + nad_x_ --> 3ohdcoa_x_ + h_x_ + nadh_x_	R824	-1000	1000	0	0	4.53102		R824	-1000	1000	0	0	0		R824	-1000	1000	0	0	0		R824	-1000	1000	0	0	0		R824	-1000	1000	0	0	0
	SI (Nuevo)	819	_c_	R825	atp_c_ + coa_c_ + lnlc_c_ --> amp_c_ + lnlccoa_c_ + ppi_c_	R825	0	1000	0	0	36.8841		R825	0	1000	0	0	0		R825	0	1000	0	0	0		R825	0	1000	0	0	0		R825	0	1000	0	0	0
	SI (Nuevo)	820	_c_	R826	atp_c_ + coa_c_ + lnlnca_c_ --> amp_c_ + lnlncacoa_c_ + ppi_c_	R826	0	1000	0	0	36.8841		R826	0	1000	0	0	0		R826	0	1000	0	0	0		R826	0	1000	0	0	0		R826	0	1000	0	0	0
	SI (Nuevo)	821	_c_	R827	atp_c_ + coa_c_ + lnlncg_c_ --> amp_c_ + lnlncgcoa_c_ + ppi_c_	R827	0	1000	0	0	36.8841		R827	0	1000	0	0	0		R827	0	1000	0	0	0		R827	0	1000	0	0	0		R827	0	1000	0	0	0
	SI (Nuevo)	822	_c_	R828	atp_c_ + coa_c_ + pa_c_ --> amp_c_ + pacoa_c_ + ppi_c_	R828	0	1000	0.34171	0.32462	37.2087		R828	0	1000	0.3332	0.3332	0.3332		R828	0	1000	0.32366	0.32366	0.32366		R828	0	1000	0.04059	0.04059	0.04059		R828	0	1000	0.00432	0.00432	0.00432
	SI	823	_c_	R829	10fthf_c_ + atp_c_ + glu-L_c_ --> 10fthfglu-L_c_ + adp_c_ + h_c_ + pi_c_	R829	0	1000	0	0	0		R829	0	1000	0	0	0		R829	0	1000	0	0	0		R829	0	1000	0	0	0		R829	0	1000	0	0	0
	SI	824	_m_	R830	10fthf_m_ + atp_m_ + glu-L_m_ --> 10fthfglu-L_m_ + adp_m_ + h_m_ + pi_m_	R830	0	1000	0	0	0		R830	0	1000	0	0	0		R830	0	1000	0	0	0		R830	0	1000	0	0	0		R830	0	1000	0	0	0
	SI	825	_c_	R831	4adcho_c_ --> 4abz_c_ + h_c_ + pyr_c_	R831	0	1000	0	0	0		R831	0	1000	0	0	0		R831	0	1000	0	0	0		R831	0	1000	0	0	0		R831	0	1000	0	0	0
	SI	826	_c_	R832	chor_c_ + gln-L_c_ --> 4adcho_c_ + glu-L_c_	R832	0	1000	0	0	0		R832	0	1000	0	0	0		R832	0	1000	0	0	0		R832	0	1000	0	0	0		R832	0	1000	0	0	0
	SI	827	_c_	R833	ahdt_c_ + 3 h2o_c_ --> dhnpt_c_ + 3 h_c_ + 3 pi_c_	R833	0	1000	0	0	0		R833	0	1000	0	0	0		R833	0	1000	0	0	0		R833	0	1000	0	0	0		R833	0	1000	0	0	0
	SI	828	_c_	R834	fol_c_ + h_c_ + nadh_c_ --> dhf_c_ + nad_c_	R834	0	1000	0	0	0		R834	0	1000	0	0	0		R834	0	1000	0	0	0		R834	0	1000	0	0	0		R834	0	1000	0	0	0
	SI	829	_c_	R835	atp_c_ + dhpt_c_ + glu-L_c_ --> adp_c_ + dhf_c_ + h_c_ + pi_c_	R835	0	1000	0	0	0		R835	0	1000	0	0	0		R835	0	1000	0	0	0		R835	0	1000	0	0	0		R835	0	1000	0	0	0
	SI	830	_c_	R836	dhnpt_c_ --> 2ahhmp_c_ + gcald_c_	R836	-1000	1000	0	0	0		R836	-1000	1000	0	0	0		R836	-1000	1000	0	0	0		R836	-1000	1000	0	0	0		R836	-1000	1000	0	0	0
	SI	831	_c_	R837	2ahhmp_c_ + 4abz_c_ --> dhpt_c_ + h2o_c_	R837	0	1000	0	0	0		R837	0	1000	0	0	0		R837	0	1000	0	0	0		R837	0	1000	0	0	0		R837	0	1000	0	0	0
	SI	832	_c_	R838	dhpmp_c_ + h2o_c_ --> dhnpt_c_ + h_c_ + pi_c_	R838	0	1000	0	0	0		R838	0	1000	0	0	0		R838	0	1000	0	0	0		R838	0	1000	0	0	0		R838	0	1000	0	0	0
	SI	833	_c_	R839	ahdt_c_ + h2o_c_ --> dhpmp_c_ + ppi_c_	R839	0	1000	0	0	0		R839	0	1000	0	0	0		R839	0	1000	0	0	0		R839	0	1000	0	0	0		R839	0	1000	0	0	0
	SI	834	_c_	R840	2ahhmd_c_ + 4abz_c_ --> dhpt_c_ + ppi_c_	R840	0	1000	0	0	0		R840	0	1000	0	0	0		R840	0	1000	0	0	0		R840	0	1000	0	0	0		R840	0	1000	0	0	0
	SI	835	_c_	R841	gtp_c_ + h2o_c_ --> ahdt_c_ + for_c_ + h_c_	R841	0	1000	0	0	0		R841	0	1000	0	0	0		R841	0	1000	0	0	0		R841	0	1000	0	0	0		R841	0	1000	0	0	0
	SI	836	_c_	R842	2ahhmp_c_ + atp_c_ --> 2ahhmd_c_ + amp_c_	R842	0	1000	0	0	0		R842	0	1000	0	0	0		R842	0	1000	0	0	0		R842	0	1000	0	0	0		R842	0	1000	0	0	0
S de H2O es -1	SI (nuevo 3)	837	_c_	R843	h2o_c_ + thfglu_c_ --> glu-L_c_ + thf_c_	R843	0	1000	0	0	64.2496		R843	0	1000	0	0	0		R843	0	1000	0	0	0		R843	0	1000	0	0	0		R843	0	1000	0	0	0
	SI	838	_c_	R844	atp_c_ + glu-L_c_ + thf_c_ --> adp_c_ + h_c_ + pi_c_ + thfglu_c_	R844	0	1000	0	0	64.2496		R844	0	1000	0	0	0		R844	0	1000	0	0	0		R844	0	1000	0	0	0		R844	0	1000	0	0	0
	SI	839	_c_	R845	fol_c_ + 2 h_c_ + 2 nadh_c_ --> 2 nad_c_ + thf_c_	R845	0	1000	0	0	0		R845	0	1000	0	0	0		R845	0	1000	0	0	0		R845	0	1000	0	0	0		R845	0	1000	0	0	0
	SI	840	_c_	R846	fol_c_ + 2 h_c_ + 2 nadph_c_ --> 2 nadp_c_ + thf_c_	R846	0	1000	0	0	0		R846	0	1000	0	0	0		R846	0	1000	0	0	0		R846	0	1000	0	0	0		R846	0	1000	0	0	0
	SI	841	_h_	R847	atp_h_ + fru-B_h_ --> adp_h_ + f1p_h_	R847	0	1000	0	0	110.821		R847	0	1000	0	0	0		R847	0	1000	0	0	0		R847	0	1000	0	0	0		R847	0	1000	0	0	0
	SI	842	_h_	R848	glc-A_h_ --> fru-B_h_	R848	-1000	1000	8.24727	7.8349	202.726		R848	-1000	1000	8.04186	8.04186	8.04186		R848	-1000	1000	7.81176	7.81176	7.81176		R848	-1000	1000	0.97955	0.97955	0.97955		R848	-1000	1000	0.10436	0.10436	0.10436
	SI	843	_c_	R849	atp_c_ + man_c_ --> adp_c_ + man6p_c_	R849	0	1000	0	0	59.1606		R849	0	1000	0	0	0		R849	0	1000	0	0	0		R849	0	1000	0	0	0		R849	0	1000	0	0	0
	SI	844	_h_	R850	atp_h_ + man_h_ --> adp_h_ + man6p_h_	R850	0	1000	0	0	110.821		R850	0	1000	0	0	0		R850	0	1000	0	0	0		R850	0	1000	0	0	0		R850	0	1000	0	0	0
	SI (Nuevo)	845	_c_	R851	fdp-B_c_ + h2o_c_ --> f6p-B_c_ + h_c_ + pi_c_	R851	0	1000	193.149	0	434.501		R851	0	1000	207.601	23.8323	207.601		R851	0	1000	157.874	157.874	187.355		R851	0	1000	19.2222	19.2222	22.9189		R851	0	1000	54.0256	45.7378	54.0299
	SI (Nuevo)	846	_h_	R852	fdp-B_h_ + h2o_h_ --> f6p-B_h_ + h_h_ + pi_h_	R852	0	1000	0	0	314.538		R852	0	1000	0	0	153.419		R852	0	1000	0	0	0		R852	0	1000	0	0	0		R852	0	1000	0	0	7.89391
	SI	847	_h_	R853	f2p_h_ + h2o_h_ --> fru-B_h_ + h_h_ + pi_h_	R853	0	1000	0	0	0		R853	0	1000	0	0	0		R853	0	1000	0	0	0		R853	0	1000	0	0	0		R853	0	1000	0	0	0
	SI (Nuevo)	848	_c_	R854	f26bp_c_ + h2o_c_ --> f6p-B_c_ + h_c_ + pi_c_	R854	0	1000	0	0	64.2496		R854	0	1000	0	0	0		R854	0	1000	0	0	0		R854	0	1000	0	0	0		R854	0	1000	0	0	0
	SI	849	_h_	R855	f1p_h_ --> dhap_h_ + glyald_h_	R855	-1000	1000	0	0	0		R855	-1000	1000	0	0	0		R855	-1000	1000	0	0	0		R855	-1000	1000	0	0	0		R855	-1000	1000	0	0	0
	SI	850	_c_	R856	gtp_c_ + man1p_c_ --> gdpmann_c_ + ppi_c_	R856	0	1000	0	0	64.2496		R856	0	1000	0	0	0		R856	0	1000	0	0	0		R856	0	1000	0	0	0		R856	0	1000	0	0	0
	SI	851	_h_	R857	man_h_ --> fru-B_h_	R857	-1000	1000	-8.24727	-118.656	-7.8349		R857	-1000	1000	-8.04186	-8.04186	-8.04186		R857	-1000	1000	-7.81176	-7.81176	-7.81176		R857	-1000	1000	-0.97955	-0.97955	-0.97955		R857	-1000	1000	-0.10436	-0.10436	-0.10436
	SI	852	_c_	R858	man6p_c_ --> f6p-B_c_	R858	-1000	1000	0	-64.2496	59.1606		R858	-1000	1000	0	0	0		R858	-1000	1000	0	0	0		R858	-1000	1000	0	0	0		R858	-1000	1000	0	0	0
	SI	853	_c_	R859	man6p_c_ --> man1p_c_	R859	-1000	1000	0	0	64.2496		R859	-1000	1000	0	0	0		R859	-1000	1000	0	0	0		R859	-1000	1000	0	0	0		R859	-1000	1000	0	0	0
	SI	854	_c_	R860	atp_c_ + f6p-B_c_ --> adp_c_ + f26bp_c_	R860	0	1000	0	0	64.2496		R860	0	1000	0	0	0		R860	0	1000	0	0	0		R860	0	1000	0	0	0		R860	0	1000	0	0	0
	SI	855	_h_	R861	nadp_h_ + sbt-D_h_ --> glc-A_h_ + h_h_ + nadph_h_	R861	-1000	1000	0	0	0		R861	-1000	1000	0	0	0		R861	-1000	1000	0	0	0		R861	-1000	1000	0	0	0		R861	-1000	1000	0	0	0
	SI	856	_c_	R862	1Dgali_c_ + sucr_c_ --> inost_c_ + raffin_c_	R862	0	1000	0	0	0		R862	0	1000	0	0	0		R862	0	1000	0	0	0		R862	0	1000	0	0	0		R862	0	1000	0	0	0
	SI	857	_h_	R863	epm_h_ + h2o_h_ --> gal_h_ + man_h_	R863	0	1000	0	0	0		R863	0	1000	0	0	0		R863	0	1000	0	0	0		R863	0	1000	0	0	0		R863	0	1000	0	0	0
	SI	858	_c_	R864	atp_c_ + gal_c_ --> adp_c_ + gal1p_c_	R864	0	1000	0	0	64.2496		R864	0	1000	0	0	0		R864	0	1000	0	0	0		R864	0	1000	0	0	0		R864	0	1000	0	0	0
	SI	859	_h_	R865	atp_h_ + gal_h_ --> adp_h_ + gal1p_h_	R865	0	1000	0	0	194.891		R865	0	1000	0	0	0		R865	0	1000	0	0	0		R865	0	1000	0	0	0		R865	0	1000	0	0	0
	SI	860	_n_	R866	gal_n_ + h2o_n_ + o2_n_ --> galctn-D_n_ + h_n_ + h2o2_n_	R866	0	1000	0	0	0		R866	0	1000	0	0	0		R866	0	1000	0	0	0		R866	0	1000	0	0	0		R866	0	1000	0	0	0
	SI	861	_h_	R867	ggl_h_ + h2o_h_ --> gal_h_ + glyc_h_	R867	0	1000	0	0	0		R867	0	1000	0	0	0		R867	0	1000	0	0	0		R867	0	1000	0	0	0		R867	0	1000	0	0	0
	SI	862	_h_	R868	1Dgali_h_ + raffin_h_ --> inost_h_ + stc_h_	R868	0	1000	0	0	0		R868	0	1000	0	0	0		R868	0	1000	0	0	0		R868	0	1000	0	0	0		R868	0	1000	0	0	0
	SI	863	_c_	R869	inost_c_ + udpgal_c_ --> 1Dgali_c_ + udp_c_	R869	0	1000	0	0	0		R869	0	1000	0	0	0		R869	0	1000	0	0	0		R869	0	1000	0	0	0		R869	0	1000	0	0	0
	SI	864	_h_	R870	h2o_h_ + lcts_h_ --> gal_h_ + glc-A_h_	R870	0	1000	0	0	65.3953		R870	0	1000	0	0	0		R870	0	1000	0	0	0		R870	0	1000	0	0	0		R870	0	1000	0	0	0
	SI	865	_h_	R871	h2o_h_ + melib_h_ --> gal_h_ + glc-A_h_	R871	0	1000	0	0	0		R871	0	1000	0	0	0		R871	0	1000	0	0	0		R871	0	1000	0	0	0		R871	0	1000	0	0	0
Balance de materia perfecto	SI (nuevo 3)	866	_h_	R872	h2o_h_ + melib_h_ --> gal_h_ + glc-B_h_	R872	0	1000	0	0	0		R872	0	1000	0	0	0		R872	0	1000	0	0	0		R872	0	1000	0	0	0		R872	0	1000	0	0	0
	SI	867	_h_	R873	h2o_h_ + melt_h_ --> gal_h_ + sbt-D_h_	R873	0	1000	0	0	0		R873	0	1000	0	0	0		R873	0	1000	0	0	0		R873	0	1000	0	0	0		R873	0	1000	0	0	0
	SI	868	_h_	R874	h2o_h_ + mnt_h_ --> gal_h_ + melib_h_	R874	0	1000	0	0	0		R874	0	1000	0	0	0		R874	0	1000	0	0	0		R874	0	1000	0	0	0		R874	0	1000	0	0	0
	SI	869	_h_	R875	1Dgali_h_ + h2o_h_ --> gal_h_ + inost_h_	R875	0	1000	0	0	0		R875	0	1000	0	0	0		R875	0	1000	0	0	0		R875	0	1000	0	0	0		R875	0	1000	0	0	0
	SI	870	_h_	R876	h2o_h_ + raffin_h_ --> fru-B_h_ + melib_h_	R876	0	1000	0	0	0		R876	0	1000	0	0	0		R876	0	1000	0	0	0		R876	0	1000	0	0	0		R876	0	1000	0	0	0
	SI	871	_h_	R877	h2o_h_ + raffin_h_ --> gal_h_ + sucr_h_	R877	0	1000	0	0	0		R877	0	1000	0	0	0		R877	0	1000	0	0	0		R877	0	1000	0	0	0		R877	0	1000	0	0	0
	SI	872	_h_	R878	h2o_h_ + stc_h_ --> fru-B_h_ + mnt_h_	R878	0	1000	0	0	0		R878	0	1000	0	0	0		R878	0	1000	0	0	0		R878	0	1000	0	0	0		R878	0	1000	0	0	0
	SI	873	_h_	R879	h2o_h_ + sucr_h_ --> fru-B_h_ + glc-A_h_	R879	0	1000	0	0	0		R879	0	1000	0	0	0		R879	0	1000	0	0	0		R879	0	1000	0	0	0		R879	0	1000	0	0	0
	SI (Nuevo)	874	_h_	R880	h2o_h_ + sucr_h_ --> fru-B_h_ + glc-B_h_	R880	0	1000	0	0	0		R880	0	1000	0	0	0		R880	0	1000	0	0	0		R880	0	1000	0	0	0		R880	0	1000	0	0	0
	SI	875	_h_	R881	h2o_h_ + stc_h_ --> gal_h_ + raffin_h_	R881	0	1000	0	0	0		R881	0	1000	0	0	0		R881	0	1000	0	0	0		R881	0	1000	0	0	0		R881	0	1000	0	0	0
	SI	876	_c_	R882	udpg_c_ --> udpgal_c_	R882	-1000	1000	32.3341	-46.0385	56.6557		R882	-1000	1000	31.5288	18.6922	31.5288		R882	-1000	1000	30.6267	18.1573	30.6267		R882	-1000	1000	3.84041	2.27683	3.84041		R882	-1000	1000	0.24257	0.24257	0.40916
	SI	877	_c_	R883	glu-L_c_ + h_c_ --> 4abut_c_ + co2_c_	R883	0	1000	100.789	0	587.942		R883	0	1000	202.551	118.26	202.551		R883	0	1000	66.4438	66.4438	66.4438		R883	0	1000	0	0	8.73145		R883	0	1000	0	0	0
	SI	878	_h_	R884	glu-L_h_ + h_h_ --> 4abut_h_ + co2_h_	R884	0	1000	0	0	370.446		R884	0	1000	0	0	84.2906		R884	0	1000	0	0	0		R884	0	1000	8.59053	0	8.73145		R884	0	1000	0	0	0
	SI	879	_c_	R885	atp_c_ + glu-L_c_ + nh4_c_ --> adp_c_ + gln-L_c_ + h_c_ + pi_c_	R885	0	1000	0	0	73.8346		R885	0	1000	0	0	0		R885	0	1000	0	0	0		R885	0	1000	1.25327	1.25327	1.25327		R885	0	1000	0.13352	0	0.13352
	SI	880	_h_	R886	gln-L_h_ + h2o_h_ --> glu-L_h_ + nh4_h_	R886	0	1000	0	0	194.891		R886	0	1000	0	0	0		R886	0	1000	0	0	0		R886	0	1000	0	0	0		R886	0	1000	0	0	0
	SI	881	_c_	R887	gthox_c_ + h_c_ + nadh_c_ --> 2 gthrd_c_ + nad_c_	R887	0	1000	0	0	34.0278		R887	0	1000	0	0	0.47132		R887	0	1000	0.45784	0.45784	0.45784		R887	0	1000	0	0	0.05741		R887	0	1000	0.00612	0	0.00612
	SI	882	_c_	R888	gthox_c_ + h_c_ + nadph_c_ --> 2 gthrd_c_ + nadp_c_	R888	0	1000	0.48336	0	34.0278		R888	0	1000	0.47132	0	0.47132		R888	0	1000	0	0	0		R888	0	1000	0.05741	0	0.05741		R888	0	1000	0	0	0.00612
	SI	883	_h_	R889	gthox_h_ + h_h_ + nadph_h_ --> 2 gthrd_h_ + nadp_h_	R889	0	1000	255.84	0	521.161		R889	0	1000	0	0	503.616		R889	0	1000	0	0	0		R889	0	1000	0.44051	0	147.121		R889	0	1000	0	0	15.7878
	SI	884	_m_	R890	gthox_m_ + h_m_ + nadph_m_ --> 2 gthrd_m_ + nadp_m_	R890	0	1000	0	0	0		R890	0	1000	0	0	0		R890	0	1000	0	0	0		R890	0	1000	0	0	0		R890	0	1000	0	0	0
	SI	885	_h_	R891	gthox_h_ + h_h_ + nadh_h_ --> 2 gthrd_h_ + nad_h_	R891	0	1000	0	0	521.161		R891	0	1000	268.458	0	503.616		R891	0	1000	503.513	503.513	503.513		R891	0	1000	0	0	185.141		R891	0	1000	0.04693	0	198.684
	SI	886	_m_	R892	gthox_m_ + h_m_ + nadh_m_ --> 2 gthrd_m_ + nad_m_	R892	0	1000	0	0	0		R892	0	1000	0	0	0		R892	0	1000	0	0	0		R892	0	1000	0	0	0		R892	0	1000	0	0	0
	SI	887	_h_	R894	akg_h_ + 2 fdxrd_h_ + gln-L_h_ + 2 h_h_ --> 2 fdxox_h_ + 2 glu-L_h_	R894	0	1000	0	0	194.891		R894	0	1000	0	0	0		R894	0	1000	0	0	0		R894	0	1000	0	0	0		R894	0	1000	0	0	0
	SI	888	_h_	R896	gln-L_h_ + h2o_h_ + prpp_h_ --> glu-L_h_ + ppi_h_ + pram_h_	R896	0	1000	0	0	0		R896	0	1000	0	0	0		R896	0	1000	0	0	0		R896	0	1000	0	0	0		R896	0	1000	0	0	0
	SI	889	_m_	R897	glu-L_m_ + h2o_m_ + nad_m_ --> akg_m_ + h_m_ + nadh_m_ + nh4_m_	R897	0	0	0	0	0		R897	0	0	0	0	0		R897	0	0	0	0	0		R897	0	0	0	0	0		R897	0	0	0	0	0
	SI	890	_h_	R898	atp_h_ + cys-L_h_ + glu-L_h_ --> adp_h_ + glucys_h_ + h_h_ + pi_h_	R898	0	1000	0	0	77.158		R898	0	1000	0	0	0		R898	0	1000	0	0	0		R898	0	1000	0	0	0		R898	0	1000	0	0	0
	SI	891	_h_	R899	atp_h_ + glucys_h_ + gly_h_ --> adp_h_ + gthrd_h_ + h_h_ + pi_h_	R899	0	1000	0	0	77.158		R899	0	1000	0	0	0		R899	0	1000	0	0	0		R899	0	1000	0	0	0		R899	0	1000	0	0	0
	SI	892	_h_	R900	atp_h_ + glu-L_h_ + nh4_h_ --> adp_h_ + gln-L_h_ + h_h_ + pi_h_	R900	0	1000	10.5518	0	204.916		R900	0	1000	10.289	10.289	10.289		R900	0	1000	9.99462	9.99462	9.99462		R900	0	1000	0	0	0		R900	0	1000	0	0	0.13352
	SI	893	_m_	R901	atp_m_ + glu-L_m_ + nh4_m_ --> adp_m_ + gln-L_m_ + h_m_ + pi_m_	R901	0	1000	0	0	54.8957		R901	0	1000	0	0	0		R901	0	1000	0	0	0		R901	0	1000	0	0	0		R901	0	1000	0	0	0
	SI	894	_h_	R902	akg_h_ + gln-L_h_ + h_h_ + nadh_h_ --> 2 glu-L_h_ + nad_h_	R902	0	1000	0	0	194.891		R902	0	1000	0	0	0		R902	0	1000	0	0	0		R902	0	1000	0	0	0		R902	0	1000	0	0	0
	SI	895	_h_	R903	glu-L_h_ + h2o_h_ + nad_h_ --> akg_h_ + h_h_ + nadh_h_ + nh4_h_	R903	0	0	0	0	0		R903	0	0	0	0	0		R903	0	0	0	0	0		R903	0	0	0	0	0		R903	0	0	0	0	0
	SI	896	_h_	R904	glu-L_h_ + h2o_h_ + nadp_h_ --> akg_h_ + h_h_ + nadph_h_ + nh4_h_	R904	0	0	0	0	0		R904	0	0	0	0	0		R904	0	0	0	0	0		R904	0	0	0	0	0		R904	0	0	0	0	0
	SI	897	_c_	R905	amp_c_ + gthox_c_ + hso3_c_ --> aps_c_ + 2 gthrd_c_	R905	-1000	1000	-0.48336	-34.0278	0		R905	-1000	1000	-0.47132	-0.47132	-0.47132		R905	-1000	1000	-0.45784	-0.45784	-0.45784		R905	-1000	1000	-0.05741	-0.05741	-0.05741		R905	-1000	1000	-0.00612	-0.00612	-0.00612
	SI	898	_h_	R906	amp_h_ + gthox_h_ + hso3_h_ --> aps_h_ + 2 gthrd_h_	R906	-1000	1000	0	0	0		R906	-1000	1000	0	0	0		R906	-1000	1000	0	0	0		R906	-1000	1000	0	0	0		R906	-1000	1000	0	0	0
	SI	899	_m_	R907	amp_m_ + gthox_m_ + hso3_m_ --> aps_m_ + 2 gthrd_m_	R907	-1000	1000	0	0	0		R907	-1000	1000	0	0	0		R907	-1000	1000	0	0	0		R907	-1000	1000	0	0	0		R907	-1000	1000	0	0	0
	SI	900	_c_	R908	2 gthrd_c_ + h2o2_c_ --> gthox_c_ + 2 h2o_c_	R908	0	0	0	0	0		R908	0	0	0	0	0		R908	0	0	0	0	0		R908	0	0	0	0	0		R908	0	0	0	0	0
	SI	901	_h_	R909	gthox_h_ + protdt_h_ --> 2 gthrd_h_ + protds_h_	R909	-1000	1000	63.1053	-21.525	500		R909	-1000	1000	50.4928	-3.61649	124.922		R909	-1000	1000	-3.51302	-3.51302	-3.51302		R909	-1000	1000	-0.44051	-0.44051	80.874		R909	-1000	1000	-0.04693	-0.04693	7.84698
	SI (Nuevo)	902	_c_	R910	12dgr16018111Z_c_ + pmtcoa_c_ --> coa_c_ + tag16018111Z160_c_	R910	0	1000	0	0	40.1782		R910	0	1000	0	0	2.8418		R910	0	1000	0	0	2.48465		R910	0	1000	0	0	0.31156		R910	0	1000	0.00042	0	0.00042
	SI (Nuevo)	903	_c_	R911	12dgr16018111Z_c_ + ocdccoa_c_ --> coa_c_ + tag16018111Z180_c_	R911	0	1000	0.03228	0.03067	36.9147		R911	0	1000	0.03148	0.03148	0.03148		R911	0	1000	0.03058	0.03058	0.03058		R911	0	1000	0.00383	0.00383	0.00383		R911	0	1000	0.00041	0.00041	0.00041
	SI (Nuevo)	904	_c_	R912	12dgr16018111Z_c_ + ocdcecoa_c_ --> coa_c_ + tag16018111Z18111Z_c_	R912	0	1000	0	0	37.148		R912	0	1000	0	0	0.03155		R912	0	1000	0	0	0.03065		R912	0	1000	0	0	0.00384		R912	0	1000	0	0	0.00041
	SI (Nuevo)	905	_c_	R913	12dgr16018111Z_c_ + ocdce9coa_c_ --> coa_c_ + tag16018111Z1819Z_c_	R913	0	1000	0	0	38.7376		R913	0	1000	0	0	1.93403		R913	0	1000	0.03065	0	0.22186		R913	0	1000	0.02782	0	0.02782		R913	0	1000	0	0	0.00041
	SI (Nuevo)	906	_c_	R914	12dgr16018111Z_c_ + pacoa_c_ --> coa_c_ + tag16018111Z1835Z9Z12Z_c_	R914	0	1000	0.03251	0.03089	36.9149		R914	0	1000	0.0317	0.0317	0.0317		R914	0	1000	0.0308	0.0308	0.0308		R914	0	1000	0.00386	0.00386	0.00386		R914	0	1000	0.00041	0.00041	0.00041
	SI (Nuevo)	907	_c_	R915	12dgr16018111Z_c_ + cacoa_c_ --> coa_c_ + tag16018111Z1845Z9Z12Z15Z_c_	R915	0	1000	0.03259	0.03096	36.915		R915	0	1000	0.03178	0.03178	0.03178		R915	0	1000	0.03087	0.03087	0.03087		R915	0	1000	0.00387	0.00387	0.00387		R915	0	1000	0.00041	0.00041	0.00041
	SI (Nuevo)	908	_c_	R916	12dgr1601819Z_c_ + pmtcoa_c_ --> coa_c_ + tag1601819Z160_c_	R916	0	1000	0	0	40.1782		R916	0	1000	0	0	2.8418		R916	0	1000	0	0	2.48465		R916	0	1000	0	0	0.31156		R916	0	1000	0.00042	0	0.00042
	SI (Nuevo)	909	_c_	R917	12dgr1601819Z_c_ + ocdccoa_c_ --> coa_c_ + tag1601819Z180_c_	R917	0	1000	0.29686	0.03067	37.1661		R917	0	1000	0.03148	0.03148	0.28947		R917	0	1000	0.03058	0.03058	0.28119		R917	0	1000	0.03526	0.00383	0.03526		R917	0	1000	0.00041	0.00041	0.00041
	SI (Nuevo)	910	_c_	R918	12dgr1601819Z_c_ + ocdcecoa_c_ --> coa_c_ + tag1601819Z18111Z_c_	R918	0	1000	0.03236	0	37.2354		R918	0	1000	0.03155	0	0.03155		R918	0	1000	0.02783	0	0.03065		R918	0	1000	0	0	0.00384		R918	0	1000	0.00041	0	0.00041
	SI (Nuevo)	911	_c_	R919	12dgr1601819Z_c_ + ocdce9coa_c_ --> coa_c_ + tag1601819Z1819Z_c_	R919	0	1000	0.03236	0	38.8238		R919	0	1000	0.03155	0	2.05048		R919	0	1000	0.03065	0	0.33498		R919	0	1000	0.00384	0	0.042		R919	0	1000	0.00041	0	0.00041
	SI (Nuevo)	912	_c_	R920	12dgr1601819Z_c_ + pacoa_c_ --> coa_c_ + tag1601819Z1835Z9Z12Z_c_	R920	0	1000	0.03251	0.03089	36.9149		R920	0	1000	0.0317	0.0317	0.0317		R920	0	1000	0.0308	0.0308	0.0308		R920	0	1000	0.00386	0.00386	0.00386		R920	0	1000	0.00041	0.00041	0.00041
	SI (Nuevo)	913	_c_	R921	12dgr1601819Z_c_ + cacoa_c_ --> coa_c_ + tag1601819Z1845Z9Z12Z15Z_c_	R921	0	1000	0.03259	0.03096	36.915		R921	0	1000	0.03178	0.03178	0.03178		R921	0	1000	0.03087	0.03087	0.03087		R921	0	1000	0.00387	0.00387	0.00387		R921	0	1000	0.00041	0.00041	0.00041
	SI (Nuevo)	914	_c_	R922	12dgr1801819Z_c_ + pmtcoa_c_ --> coa_c_ + tag1801819Z160_c_	R922	0	1000	0	0	40.194		R922	0	1000	0	0	2.84074		R922	0	1000	0	0	2.48465		R922	0	1000	0	0	0.31156		R922	0	1000	0	0	0.00041
	SI (Nuevo)	915	_c_	R923	12dgr1801819Z_c_ + ocdccoa_c_ --> coa_c_ + tag1801819Z180_c_	R923	0	1000	0.03127	0.0297	36.9138		R923	0	1000	0.03049	0.03049	0.03049		R923	0	1000	0.02961	0.02961	0.02961		R923	0	1000	0.00371	0.00371	0.00371		R923	0	1000	0.0004	0.0004	0.0004
	SI (Nuevo)	916	_c_	R924	12dgr1801819Z_c_ + ocdcecoa_c_ --> coa_c_ + tag1801819Z18111Z_c_	R924	0	1000	0	0	36.9138		R924	0	1000	0	0	0.03056		R924	0	1000	0	0	0.02968		R924	0	1000	0.00372	0	0.00372		R924	0	1000	0.0004	0	0.0004
	SI (Nuevo)	917	_c_	R925	12dgr1801819Z_c_ + ocdce9coa_c_ --> coa_c_ + tag1801819Z1819Z_c_	R925	0	1000	0	0	38.3593		R925	0	1000	0	0	1.73619		R925	0	1000	0.02968	0	0.02968		R925	0	1000	0.00372	0	0.00372		R925	0	1000	0.0004	0	0.0004
	SI (Nuevo)	918	_c_	R926	12dgr1801819Z_c_ + pacoa_c_ --> coa_c_ + tag1801819Z1835Z9Z12Z_c_	R926	0	1000	0.03148	0.02991	36.914		R926	0	1000	0.0307	0.0307	0.0307		R926	0	1000	0.02982	0.02982	0.02982		R926	0	1000	0.00374	0.00374	0.00374		R926	0	1000	0.0004	0.0004	0.0004
	SI (Nuevo)	919	_c_	R927	12dgr1801819Z_c_ + cacoa_c_ --> coa_c_ + tag1801819Z1845Z9Z12Z15Z_c_	R927	0	1000	0.03155	0.02997	36.914		R927	0	1000	0.03077	0.03077	0.03077		R927	0	1000	0.02989	0.02989	0.02989		R927	0	1000	0.00375	0.00375	0.00375		R927	0	1000	0.0004	0.0004	0.0004
	SI (Nuevo)	920	_c_	R928	12dgr18111Z18111Z_c_ + pmtcoa_c_ --> coa_c_ + tag18111Z18111Z160_c_	R928	0	1000	0	0	40.1861		R928	0	1000	0	0	2.84081		R928	0	1000	0.03065	0	2.48465		R928	0	1000	0	0	0.31156		R928	0	1000	0.00041	0	0.00041
	SI (Nuevo)	921	_c_	R929	12dgr18111Z18111Z_c_ + ocdccoa_c_ --> coa_c_ + tag18111Z18111Z180_c_	R929	0	1000	0.03134	0.02977	36.9138		R929	0	1000	0.03056	0.03056	0.03056		R929	0	1000	0.02968	0.02968	0.02968		R929	0	1000	0.00372	0.00372	0.00372		R929	0	1000	0.0004	0.0004	0.0004
	SI (Nuevo)	922	_c_	R930	12dgr18111Z18111Z_c_ + ocdcecoa_c_ --> coa_c_ + tag18111Z18111Z18111Z_c_	R930	0	1000	0.03141	0	36.9139		R930	0	1000	0	0	0.03063		R930	0	1000	0	0	0.02975		R930	0	1000	0.00373	0	0.00373		R930	0	1000	0.0004	0	0.0004
	SI (Nuevo)	923	_c_	R931	12dgr18111Z18111Z_c_ + ocdce9coa_c_ --> coa_c_ + tag18111Z18111Z1819Z_c_	R931	0	1000	0	0	38.3807		R931	0	1000	0	0	1.73626		R931	0	1000	0.02975	0	0.02975		R931	0	1000	0.00373	0	0.00373		R931	0	1000	0.0004	0	0.0004
	SI (Nuevo)	924	_c_	R932	12dgr18111Z18111Z_c_ + pacoa_c_ --> coa_c_ + tag18111Z18111Z1835Z9Z12Z_c_	R932	0	1000	0.03155	0.02997	36.914		R932	0	1000	0.03077	0.03077	0.03077		R932	0	1000	0.02989	0.02989	0.02989		R932	0	1000	0.00375	0.00375	0.00375		R932	0	1000	0.0004	0.0004	0.0004
	SI (Nuevo)	925	_c_	R933	12dgr18111Z18111Z_c_ + cacoa_c_ --> coa_c_ + tag18111Z18111Z1845Z9Z12Z15Z_c_	R933	0	1000	0.03162	0.03004	36.9141		R933	0	1000	0.03084	0.03084	0.03084		R933	0	1000	0.02995	0.02995	0.02995		R933	0	1000	0.00376	0.00376	0.00376		R933	0	1000	0.0004	0.0004	0.0004
	SI (Nuevo)	926	_c_	R934	12dgr18111Z1819Z_c_ + pmtcoa_c_ --> coa_c_ + tag18111Z1819Z160_c_	R934	0	1000	0	0	40.1941		R934	0	1000	0	0	2.84081		R934	0	1000	0.03065	0	2.48465		R934	0	1000	0	0	0.31156		R934	0	1000	0.00041	0	0.00041
	SI (Nuevo)	927	_c_	R935	12dgr18111Z1819Z_c_ + ocdccoa_c_ --> coa_c_ + tag18111Z1819Z180_c_	R935	0	1000	0.03134	0.02977	36.9417		R935	0	1000	0.03056	0.03056	0.03056		R935	0	1000	0.02968	0.02968	0.02968		R935	0	1000	0.00372	0.00372	0.00372		R935	0	1000	0.0004	0.0004	0.0004
	SI (Nuevo)	928	_c_	R936	12dgr18111Z1819Z_c_ + ocdcecoa_c_ --> coa_c_ + tag18111Z1819Z18111Z_c_	R936	0	1000	0	0	36.9139		R936	0	1000	0	0	0.03063		R936	0	1000	0.02975	0	0.02975		R936	0	1000	0	0	0.00373		R936	0	1000	0.0004	0	0.0004
	SI (Nuevo)	929	_c_	R937	12dgr18111Z1819Z_c_ + ocdce9coa_c_ --> coa_c_ + tag18111Z1819Z1819Z_c_	R937	0	1000	0	0	38.3594		R937	0	1000	0.03063	0	1.73626		R937	0	1000	0	0	0.02975		R937	0	1000	0.00373	0	0.00373		R937	0	1000	0.0004	0	0.0004
	SI (Nuevo)	930	_c_	R938	12dgr18111Z1819Z_c_ + pacoa_c_ --> coa_c_ + tag18111Z1819Z1835Z9Z12Z_c_	R938	0	1000	0.03155	0.02997	36.914		R938	0	1000	0.03077	0.03077	0.03077		R938	0	1000	0.02989	0.02989	0.02989		R938	0	1000	0.00375	0.00375	0.00375		R938	0	1000	0.0004	0.0004	0.0004
	SI (Nuevo)	931	_c_	R939	12dgr18111Z1819Z_c_ + cacoa_c_ --> coa_c_ + tag18111Z1819Z1845Z9Z12Z15Z_c_	R939	0	1000	0.03162	0.03004	36.9141		R939	0	1000	0.03084	0.03084	0.03084		R939	0	1000	0.02995	0.02995	0.02995		R939	0	1000	0.00376	0.00376	0.00376		R939	0	1000	0.0004	0.0004	0.0004
	SI (Nuevo)	932	_c_	R940	12dgr1819Z18111Z_c_ + pmtcoa_c_ --> coa_c_ + tag1819Z18111Z160_c_	R940	0	1000	0	0	40.1861		R940	0	1000	0	0	3.0333		R940	0	1000	0	0	2.48465		R940	0	1000	0.00384	0	0.31156		R940	0	1000	0.00041	0	0.00041
	SI (Nuevo)	933	_c_	R941	12dgr1819Z18111Z_c_ + ocdccoa_c_ --> coa_c_ + tag1819Z18111Z180_c_	R941	0	1000	0.03134	0.02977	36.9138		R941	0	1000	0.03056	0.03056	0.03056		R941	0	1000	0.02968	0.02968	0.02968		R941	0	1000	0.00372	0.00372	0.00372		R941	0	1000	0.0004	0.0004	0.0004
	SI (Nuevo)	934	_c_	R942	12dgr1819Z18111Z_c_ + ocdcecoa_c_ --> coa_c_ + tag1819Z18111Z18111Z_c_	R942	0	1000	0.03141	0	36.9139		R942	0	1000	0	0	0.03063		R942	0	1000	0.02975	0	0.02975		R942	0	1000	0	0	0.00373		R942	0	1000	0.0004	0	0.0004
	SI (Nuevo)	935	_c_	R943	12dgr1819Z18111Z_c_ + ocdce9coa_c_ --> coa_c_ + tag1819Z18111Z1819Z_c_	R943	0	1000	0	0	38.3594		R943	0	1000	0.03063	0	1.73626		R943	0	1000	0.02975	0	0.02975		R943	0	1000	0.00373	0	0.00373		R943	0	1000	0.0004	0	0.0004
	SI (Nuevo)	936	_c_	R944	12dgr1819Z18111Z_c_ + pacoa_c_ --> coa_c_ + tag1819Z18111Z1835Z9Z12Z_c_	R944	0	1000	0.03155	0.02997	36.914		R944	0	1000	0.03077	0.03077	0.03077		R944	0	1000	0.02989	0.02989	0.02989		R944	0	1000	0.00375	0.00375	0.00375		R944	0	1000	0.0004	0.0004	0.0004
	SI (Nuevo)	937	_c_	R945	12dgr1819Z18111Z_c_ + cacoa_c_ --> coa_c_ + tag1819Z18111Z1845Z9Z12Z15Z_c_	R945	0	1000	0.03162	0.03004	36.9141		R945	0	1000	0.03084	0.03084	0.03084		R945	0	1000	0.02995	0.02995	0.02995		R945	0	1000	0.00376	0.00376	0.00376		R945	0	1000	0.0004	0.0004	0.0004
	SI (Nuevo)	938	_c_	R946	12dgr1819Z1819Z_c_ + pmtcoa_c_ --> coa_c_ + tag1819Z1819Z160_c_	R946	0	1000	0	0	40.1941		R946	0	1000	0	0	3.11684		R946	0	1000	0	0	2.48465		R946	0	1000	0	0	0.31156		R946	0	1000	0.00041	0	0.00041
	SI (Nuevo)	939	_c_	R947	12dgr1819Z1819Z_c_ + ocdccoa_c_ --> coa_c_ + tag1819Z1819Z180_c_	R947	0	1000	0.03134	0.02977	37.1279		R947	0	1000	0.03056	0.03056	0.28855		R947	0	1000	0.02968	0.02968	0.02968		R947	0	1000	0.00372	0.00372	0.00372		R947	0	1000	0.0004	0.0004	0.0004
	SI (Nuevo)	940	_c_	R948	12dgr1819Z1819Z_c_ + ocdcecoa_c_ --> coa_c_ + tag1819Z1819Z18111Z_c_	R948	0	1000	0.03141	0	37.1593		R948	0	1000	0.03063	0	0.03063		R948	0	1000	0	0	0.02975		R948	0	1000	0.00373	0	0.00373		R948	0	1000	0	0	0.0004
	SI (Nuevo)	941	_c_	R949	12dgr1819Z1819Z_c_ + ocdce9coa_c_ --> coa_c_ + tag1819Z1819Z1819Z_c_	R949	0	1000	0.03141	0	38.3594		R949	0	1000	0	0	1.73626		R949	0	1000	0	0	0.02975		R949	0	1000	0	0	0.00373		R949	0	1000	0	0	0.0004
	SI (Nuevo)	942	_c_	R950	12dgr1819Z1819Z_c_ + pacoa_c_ --> coa_c_ + tag1819Z1819Z1835Z9Z12Z_c_	R950	0	1000	0.03155	0.02997	36.914		R950	0	1000	0.03077	0.03077	0.03077		R950	0	1000	0.02989	0.02989	0.02989		R950	0	1000	0.00375	0.00375	0.00375		R950	0	1000	0.0004	0.0004	0.0004
	SI (Nuevo)	943	_c_	R951	12dgr1819Z1819Z_c_ + cacoa_c_ --> coa_c_ + tag1819Z1819Z1845Z9Z12Z15Z_c_	R951	0	1000	0.03162	0.03004	36.9141		R951	0	1000	0.03084	0.03084	0.03084		R951	0	1000	0.02995	0.02995	0.02995		R951	0	1000	0.00376	0.00376	0.00376		R951	0	1000	0.0004	0.0004	0.0004
	SI (Nuevo)	944	_c_	R952	12dgr16018111Z_c_ + amet_c_ --> 5mta_c_ + dghs16018111Z_c_ + h_c_	R952	0	1000	0.00193	0.00184	0.00193		R952	0	1000	0.00188	0.00188	0.00188		R952	0	1000	0.00183	0.00183	0.00183		R952	0	1000	0.00023	0.00023	0.00023		R952	0	1000	2e-05	2e-05	2e-05
	SI (Nuevo)	945	_c_	R953	12dgr1601819Z_c_ + amet_c_ --> 5mta_c_ + dghs1601819Z_c_ + h_c_	R953	0	1000	0.18041	0.17139	0.18041		R953	0	1000	0.17592	0.17592	0.17592		R953	0	1000	0.17088	0.17088	0.17088		R953	0	1000	0.02143	0.02143	0.02143		R953	0	1000	0.00228	0.00228	0.00228
	SI (Nuevo)	946	_c_	R954	12dgr18111Z18111Z_c_ + amet_c_ --> 5mta_c_ + dghs18111Z18111Z_c_ + h_c_	R954	0	1000	0.00187	0.00177	0.00187		R954	0	1000	0.00182	0.00182	0.00182		R954	0	1000	0.00177	0.00177	0.00177		R954	0	1000	0.00022	0.00022	0.00022		R954	0	1000	2e-05	2e-05	2e-05
	SI (Nuevo)	947	_c_	R955	12dgr18111Z1819Z_c_ + amet_c_ --> 5mta_c_ + dghs18111Z1819Z_c_ + h_c_	R955	0	1000	0.02383	0.02264	0.02383		R955	0	1000	0.02324	0.02324	0.02324		R955	0	1000	0.02257	0.02257	0.02257		R955	0	1000	0.00283	0.00283	0.00283		R955	0	1000	0.0003	0.0003	0.0003
	SI (Nuevo)	948	_c_	R956	12dgr1819Z18111Z_c_ + amet_c_ --> 5mta_c_ + dghs1819Z18111Z_c_ + h_c_	R956	0	1000	0.01219	0.01158	0.01219		R956	0	1000	0.01188	0.01188	0.01188		R956	0	1000	0.01154	0.01154	0.01154		R956	0	1000	0.00145	0.00145	0.00145		R956	0	1000	0.00015	0.00015	0.00015
	SI (Nuevo)	949	_c_	R957	12dgr1819Z1819Z_c_ + amet_c_ --> 5mta_c_ + dghs1819Z1819Z_c_ + h_c_	R957	0	1000	0.12421	0.118	0.12421		R957	0	1000	0.12111	0.12111	0.12111		R957	0	1000	0.11765	0.11765	0.11765		R957	0	1000	0.01475	0.01475	0.01475		R957	0	1000	0.00157	0.00157	0.00157
	SI (Nuevo)	950	_h_	R958	1hdecg3p_h_ + octe9ACP_h_ --> ACP_h_ + pa1601819Z_h_	R958	0	1000	0	0	0		R958	0	1000	0	0	0		R958	0	1000	0	0	0		R958	0	1000	0	0	0		R958	0	1000	0	0	0
	SI (Nuevo)	951	_h_	R959	1hdecg3p_h_ + palmACP_h_ --> ACP_h_ + pa160_h_	R959	0	1000	0.06142	0.05835	0.06142		R959	0	1000	0.05989	0.05989	0.05989		R959	0	1000	0.05818	0.05818	0.05818		R959	0	1000	0.00729	0.00729	0.00729		R959	0	1000	0.00078	0.00078	0.00078
	SI (Nuevo)	952	_h_	R960	1odecg3p_h_ + octe9ACP_h_ --> ACP_h_ + pa1801819Z_h_	R960	0	1000	0	0	0		R960	0	1000	0	0	0		R960	0	1000	0	0	0		R960	0	1000	0	0	0		R960	0	1000	0	0	0
	SI (Nuevo)	953	_h_	R961	1odec11eg3p_h_ + palmACP_h_ --> ACP_h_ + pa18111Z160_h_	R961	0	1000	0.09824	0	1.82431		R961	0	1000	0.0958	0.0958	0.0958		R961	0	1000	0.09305	0.09305	0.09305		R961	0	1000	0.01167	0.01167	0.01167		R961	0	1000	0	0	0.00905
	SI (Nuevo)	954	_h_	R962	1odec11eg3p_h_ + octe9ACP_h_ --> ACP_h_ + pa18111Z1819Z_h_	R962	0	1000	0	0	0		R962	0	1000	0	0	0		R962	0	1000	0	0	0		R962	0	1000	0	0	0		R962	0	1000	0	0	0
	SI (Nuevo)	955	_h_	R963	1odec9eg3p_h_ + palmACP_h_ --> ACP_h_ + pa1819Z160_h_	R963	0	1000	1.72908	0	1.82719		R963	0	1000	1.68601	1.68601	1.68601		R963	0	1000	1.63777	1.63777	1.63777		R963	0	1000	0.20537	0.20537	0.20537		R963	0	1000	0.02312	0.01407	0.02312
	SI (Nuevo)	956	_h_	R964	1odec9eg3p_h_ + hdeACP_h_ --> ACP_h_ + pa1819Z1619Z_h_	R964	0	1000	0.02012	0.01912	0.02012		R964	0	1000	0.01962	0.01962	0.01962		R964	0	1000	0.01906	0.01906	0.01906		R964	0	1000	0.00239	0.00239	0.00239		R964	0	1000	0.00025	0.00025	0.00025
	SI (Nuevo)	957	_h_	R965	1odec9eg3p_h_ + octeACP_h_ --> ACP_h_ + pa1819Z18111Z_h_	R965	0	1000	0	0	0		R965	0	1000	0	0	0		R965	0	1000	0	0	0		R965	0	1000	0	0	0		R965	0	1000	0	0	0
	SI (Nuevo)	958	_h_	R966	1odec9eg3p_h_ + octe9ACP_h_ --> ACP_h_ + pa1819Z1819Z_h_	R966	0	1000	0	0	0		R966	0	1000	0	0	0		R966	0	1000	0	0	0		R966	0	1000	0	0	0		R966	0	1000	0	0	0
	SI (Nuevo)	959	_c_	R967	1hdecg3p_c_ + ocdcecoa_c_ --> coa_c_ + pa16018111Z_c_	R967	0	1000	0.26015	0	38.081		R967	0	1000	0.48114	0	0.6055		R967	0	1000	0.30963	0.18698	0.58818		R967	0	1000	0.055	0.02345	0.07375		R967	0	1000	0.0025	0.0025	0.0053
	SI (Nuevo)	960	_c_	R968	1hdecg3p_c_ + ocdce9coa_c_ --> coa_c_ + pa1601819Z_c_	R968	0	1000	0.79838	0	40.2994		R968	0	1000	0.45833	0	3.36974		R968	0	1000	0.35603	0.35603	1.61649		R968	0	1000	0.0798	0.04464	0.2027		R968	0	1000	0.00556	0.00476	0.00756
	SI (Nuevo)	961	_c_	R969	1odecg3p_c_ + ocdce9coa_c_ --> coa_c_ + pa1801819Z_c_	R969	0	1000	0	0	39.426		R969	0	1000	0.48639	0	2.68993		R969	0	1000	0.28036	0	0.95613		R969	0	1000	0	0	0.11989		R969	0	1000	0.00335	0.00335	0.00615
	SI (Nuevo)	962	_c_	R970	1odec11eg3p_c_ + pmtcoa_c_ --> coa_c_ + pa18111Z160_c_	R970	0	1000	0	0	40.435		R970	0	1000	0	0	3.11684		R970	0	1000	0	0	2.48465		R970	0	1000	0	0	0.31156		R970	0	1000	0.00061	0.00061	0.0035
	SI (Nuevo)	963	_c_	R971	1odec11eg3p_c_ + ocdcecoa_c_ --> coa_c_ + pa18111Z18111Z_c_	R971	0	1000	0.19156	0	37.731		R971	0	1000	0.21834	0.18678	0.40295		R971	0	1000	0.18144	0.18144	0.39142		R971	0	1000	0.03033	0.02275	0.04908		R971	0	1000	0.00323	0.00242	0.00523
	SI (Nuevo)	964	_c_	R972	1odec11eg3p_c_ + ocdce9coa_c_ --> coa_c_ + pa18111Z1819Z_c_	R972	0	1000	0.29476	0	39.5657		R972	0	1000	0.28742	0.28742	2.71935		R972	0	1000	0.27919	0.27919	0.98472		R972	0	1000	0.03501	0.03501	0.12348		R972	0	1000	0.00373	0.00373	0.00654
	SI (Nuevo)	965	_c_	R973	1odec9eg3p_c_ + pmtcoa_c_ --> coa_c_ + pa1819Z160_c_	R973	0	1000	0.60573	0	40.4002		R973	0	1000	0.55909	0.52754	3.64438		R973	0	1000	2.93579	0.51244	2.99709		R973	0	1000	0.08371	0.06426	0.37582		R973	0	1000	0.00049	8e-05	0.00297
	SI (Nuevo)	966	_c_	R974	1odec9eg3p_c_ + ocdcecoa_c_ --> coa_c_ + pa1819Z18111Z_c_	R974	0	1000	0.23423	0	38.0263		R974	0	1000	0.03063	0	0.6055		R974	0	1000	0.19121	0	0.40119		R974	0	1000	0	0	0.05031		R974	0	1000	0.00255	0.00255	0.00536
	SI (Nuevo)	967	_c_	R975	1odec9eg3p_c_ + ocdce9coa_c_ --> coa_c_ + pa1819Z1819Z_c_	R975	0	1000	0.32129	0	39.2723		R975	0	1000	0.31329	0	2.43194		R975	0	1000	0.33408	0	0.70552		R975	0	1000	0.03816	0	0.08847		R975	0	1000	0.00407	0.00407	0.00687
	SI	968	_c_	R976	glyald_c_ + h_c_ + nadh_c_ --> glyc_c_ + nad_c_	R976	0	1000	84.4386	0	245.128		R976	0	1000	0	0	0.29593		R976	0	1000	0.28747	0.28747	0.28747		R976	0	1000	0	0	0.03605		R976	0	1000	0	0	3.9508
	SI	969	_c_	R977	glyald_c_ + h_c_ + nadph_c_ --> glyc_c_ + nadp_c_	R977	0	1000	0	0	245.128		R977	0	1000	0.29593	0	0.29593		R977	0	1000	0	0	0		R977	0	1000	0.03605	0	0.03605		R977	0	1000	0.00384	0	3.17941
	SI (Nuevo)	970	_c_	R978	asqdca1819Z160_c_ + 2 nadh_c_ + o2_c_ --> asqdca1829Z12Z160_c_ + 2 h2o_c_ + 2 nad_c_	R978	0	1000	0.05969	0.05671	0.05969		R978	0	1000	0.05821	0.05821	0.05821		R978	0	1000	0.05654	0.05654	0.05654		R978	0	1000	0.00709	0.00709	0.00709		R978	0	1000	0.00076	0.00076	0.00076
	SI (Nuevo)	971	_c_	R979	asqdca1829Z12Z160_c_ + 2 nadh_c_ + o2_c_ --> asqdca1839Z12Z15Z160_c_ + 2 h2o_c_ + 2 nad_c_	R979	0	1000	0.02987	0.02838	0.02987		R979	0	1000	0.02913	0.02913	0.02913		R979	0	1000	0.0283	0.0283	0.0283		R979	0	1000	0.00355	0.00355	0.00355		R979	0	1000	0.00038	0.00038	0.00038
	SI (Nuevo)	972	_c_	R980	asqdpa1819Z160_c_ + 2 nadh_c_ + o2_c_ --> asqdpa1829Z12Z160_c_ + 2 h2o_c_ + 2 nad_c_	R980	0	1000	0.05958	0.0566	0.05958		R980	0	1000	0.0581	0.0581	0.0581		R980	0	1000	0.05644	0.05644	0.05644		R980	0	1000	0.00708	0.00708	0.00708		R980	0	1000	0.00075	0.00075	0.00075
	SI (Nuevo)	973	_c_	R981	asqdpa1829Z12Z160_c_ + 2 nadh_c_ + o2_c_ --> asqdpa1839Z12Z15Z160_c_ + 2 h2o_c_ + 2 nad_c_	R981	0	1000	0.02982	0.02833	0.02982		R981	0	1000	0.02908	0.02908	0.02908		R981	0	1000	0.02824	0.02824	0.02824		R981	0	1000	0.00354	0.00354	0.00354		R981	0	1000	0.00038	0.00038	0.00038
	SI (Nuevo)	974	_c_	R982	12dgr16018111Z_c_ + h2o_c_ --> h_c_ + mag160_c_ + ocdcea_c_	R982	0	1000	0	0	16.6868		R982	0	1000	0	0	0		R982	0	1000	0	0	0		R982	0	1000	0	0	0		R982	0	1000	0	0	0
	SI (Nuevo)	975	_c_	R983	12dgr1601819Z_c_ + h2o_c_ --> h_c_ + mag160_c_ + ocdce9a_c_	R983	0	1000	0	0	16.6868		R983	0	1000	0	0	0		R983	0	1000	0	0	0		R983	0	1000	0	0	0		R983	0	1000	0	0	0
	SI (Nuevo)	976	_c_	R984	12dgr1801819Z_c_ + h2o_c_ --> h_c_ + mag180_c_ + ocdce9a_c_	R984	0	1000	0	0	24.3505		R984	0	1000	0	0	0		R984	0	1000	0	0	0		R984	0	1000	0	0	0		R984	0	1000	0	0	0
	SI (Nuevo)	977	_c_	R985	12dgr18111Z18111Z_c_ + h2o_c_ --> h_c_ + mag18111Z_c_ + ocdcea_c_	R985	0	1000	0	0	23.4322		R985	0	1000	0	0	0		R985	0	1000	0	0	0		R985	0	1000	0	0	0		R985	0	1000	0	0	0
	SI (Nuevo)	978	_c_	R986	12dgr18111Z1819Z_c_ + h2o_c_ --> h_c_ + mag18111Z_c_ + ocdce9a_c_	R986	0	1000	0	0	24.3505		R986	0	1000	0	0	0		R986	0	1000	0	0	0		R986	0	1000	0	0	0		R986	0	1000	0	0	0
	SI (Nuevo)	979	_c_	R987	12dgr1819Z18111Z_c_ + h2o_c_ --> h_c_ + mag1819Z_c_ + ocdcea_c_	R987	0	1000	0	0	23.4322		R987	0	1000	0	0	0		R987	0	1000	0	0	0		R987	0	1000	0	0	0		R987	0	1000	0	0	0
	SI (Nuevo)	980	_c_	R988	12dgr1819Z1819Z_c_ + h2o_c_ --> h_c_ + mag1819Z_c_ + ocdce9a_c_	R988	0	1000	0	0	24.3505		R988	0	1000	0	0	0		R988	0	1000	0	0	0		R988	0	1000	0	0	0		R988	0	1000	0	0	0
	SI	981	_c_	R989	12dgr16018111Z_c_ + atp_c_ --> adp_c_ + pa16018111Z_c_	R989	0	1000	0	0	64.2496		R989	0	1000	0	0	0		R989	0	1000	0	0	0		R989	0	1000	0	0	0		R989	0	1000	0	0	0
	SI	982	_c_	R990	12dgr1601819Z_c_ + atp_c_ --> adp_c_ + pa1601819Z_c_	R990	0	1000	0	0	64.2496		R990	0	1000	0	0	0		R990	0	1000	0	0	0		R990	0	1000	0	0	0		R990	0	1000	0	0	0
	SI	983	_h_	R991	12dgr1601819Z_h_ + atp_h_ --> adp_h_ + pa1601819Z_h_	R991	0	1000	0	0	194.891		R991	0	1000	0	0	0		R991	0	1000	0	0	0		R991	0	1000	0	0	0		R991	0	1000	0	0	0
	SI	984	_h_	R992	12dgr160_h_ + atp_h_ --> adp_h_ + pa160_h_	R992	0	1000	0	0	194.891		R992	0	1000	0	0	0		R992	0	1000	0	0	0		R992	0	1000	0	0	0		R992	0	1000	0	0	0
	SI	985	_c_	R993	12dgr1801819Z_c_ + atp_c_ --> adp_c_ + pa1801819Z_c_	R993	0	1000	0	0	64.2496		R993	0	1000	0	0	0		R993	0	1000	0	0	0		R993	0	1000	0	0	0		R993	0	1000	0	0	0
	SI	986	_h_	R994	12dgr1801819Z_h_ + atp_h_ --> adp_h_ + pa1801819Z_h_	R994	0	1000	0	0	194.891		R994	0	1000	0	0	0		R994	0	1000	0	0	0		R994	0	1000	0	0	0		R994	0	1000	0	0	0
	SI	987	_c_	R995	12dgr18111Z18111Z_c_ + atp_c_ --> adp_c_ + pa18111Z18111Z_c_	R995	0	1000	0	0	64.2496		R995	0	1000	0	0	0		R995	0	1000	0	0	0		R995	0	1000	0	0	0		R995	0	1000	0	0	0
	SI	988	_h_	R996	12dgr18111Z160_h_ + atp_h_ --> adp_h_ + pa18111Z160_h_	R996	0	1000	0	0	194.891		R996	0	1000	0	0	0		R996	0	1000	0	0	0		R996	0	1000	0	0	0		R996	0	1000	0	0	0
	SI	989	_c_	R997	12dgr18111Z1819Z_c_ + atp_c_ --> adp_c_ + pa18111Z1819Z_c_	R997	0	1000	0	0	64.2496		R997	0	1000	0	0	0		R997	0	1000	0	0	0		R997	0	1000	0	0	0		R997	0	1000	0	0	0
	SI	990	_h_	R998	12dgr18111Z1819Z_h_ + atp_h_ --> adp_h_ + pa18111Z1819Z_h_	R998	0	1000	0	0	194.891		R998	0	1000	0	0	0		R998	0	1000	0	0	0		R998	0	1000	0	0	0		R998	0	1000	0	0	0
	SI	991	_h_	R999	12dgr1819Z160_h_ + atp_h_ --> adp_h_ + pa1819Z160_h_	R999	0	1000	0	0	194.891		R999	0	1000	0	0	0		R999	0	1000	0	0	0		R999	0	1000	0	0	0		R999	0	1000	0	0	0
	SI	992	_h_	R1000	12dgr1819Z1619Z_h_ + atp_h_ --> adp_h_ + pa1819Z1619Z_h_	R1000	0	1000	0	0	194.891		R1000	0	1000	0	0	0		R1000	0	1000	0	0	0		R1000	0	1000	0	0	0		R1000	0	1000	0	0	0
	SI	993	_c_	R1001	12dgr1819Z18111Z_c_ + atp_c_ --> adp_c_ + pa1819Z18111Z_c_	R1001	0	1000	0	0	64.2496		R1001	0	1000	0	0	0		R1001	0	1000	0	0	0		R1001	0	1000	0	0	0		R1001	0	1000	0	0	0
	SI	994	_h_	R1002	12dgr1819Z18111Z_h_ + atp_h_ --> adp_h_ + pa1819Z18111Z_h_	R1002	0	1000	0	0	194.891		R1002	0	1000	0	0	0		R1002	0	1000	0	0	0		R1002	0	1000	0	0	0		R1002	0	1000	0	0	0
	SI	995	_c_	R1003	12dgr1819Z1819Z_c_ + atp_c_ --> adp_c_ + pa1819Z1819Z_c_	R1003	0	1000	0	0	64.2496		R1003	0	1000	0	0	0		R1003	0	1000	0	0	0		R1003	0	1000	0	0	0		R1003	0	1000	0	0	0
	SI	996	_h_	R1004	12dgr1819Z1819Z_h_ + atp_h_ --> adp_h_ + pa1819Z1819Z_h_	R1004	0	1000	0	0	194.891		R1004	0	1000	0	0	0		R1004	0	1000	0	0	0		R1004	0	1000	0	0	0		R1004	0	1000	0	0	0
Balance de materia perfecto	SI (nuevo 3)	997	_h_	R1005	dgdg1819Z1627Z10Z_h_ + fdxox_h_ + 2 h_h_ + 4 nadph_h_ + 2 o2_h_ --> dgdg1819Z1634Z7Z10Z_h_ + fdxrd_h_ + 4 h2o_h_ + 4 nadp_h_	R1005	0	1000	0.00504	0.00479	0.92421		R1005	0	1000	0.00492	0.00492	0.03619		R1005	0	1000	0.00478	0.00478	0.03515		R1005	0	1000	0.0006	0.0006	0.00441		R1005	0	1000	6e-05	6e-05	0.00047
Balance de materia perfecto	SI (nuevo 3)	998	_h_	R1006	dgdg1829Z12Z1627Z10Z_h_ + fdxox_h_ + 2 h_h_ + 4 nadph_h_ + 2 o2_h_ --> dgdg1829Z12Z1634Z7Z10Z_h_ + fdxrd_h_ + 4 h2o_h_ + 4 nadp_h_	R1006	0	1000	0.03207	0	0.91917		R1006	0	1000	0.02467	0	0.03127		R1006	0	1000	0.02397	0	0.03038		R1006	0	1000	0.00381	0	0.00381		R1006	0	1000	0.00032	0	0.00041
Balance de materia perfecto	SI (nuevo 3)	999	_h_	R1007	dgdg1839Z12Z15Z1627Z10Z_h_ + fdxox_h_ + 2 h_h_ + 4 nadph_h_ + 2 o2_h_ --> dgdg1839Z12Z15Z1634Z7Z10Z_h_ + fdxrd_h_ + 4 h2o_h_ + 4 nadp_h_	R1007	0	1000	0	0	0.82093		R1007	0	1000	0	0	0.0247		R1007	0	1000	0	0	0.024		R1007	0	1000	0	0	0.00301		R1007	0	1000	0	0	0.00032
Balance de materia perfecto	SI (nuevo 3)	1000	_h_	R1008	dgdg1839Z12Z15Z1634Z7Z10Z_h_ + fdxox_h_ + 2 h_h_ + 4 nadph_h_ + 2 o2_h_ --> dgdg1839Z12Z15Z1644Z7Z10Z13Z_h_ + fdxrd_h_ + 4 h2o_h_ + 4 nadp_h_	R1008	0	1000	0.00677	0	0.72101		R1008	0	1000	0	0	0.0066		R1008	0	1000	0	0	0.00641		R1008	0	1000	0.0008	0	0.0008		R1008	0	1000	0	0	9e-05
Balance de materia perfecto	SI (nuevo 3)	1001	_h_	R1009	dgdg1819Z160_h_ + fdxox_h_ + 2 h_h_ + 4 nadph_h_ + 2 o2_h_ --> dgdg1819Z1617Z_h_ + fdxrd_h_ + 4 h2o_h_ + 4 nadp_h_	R1009	0	1000	0.02767	0.02629	1.12335		R1009	0	1000	0.11653	0.02698	0.11653		R1009	0	1000	0.02621	0.02621	0.1132		R1009	0	1000	0.01419	0.00329	0.01419		R1009	0	1000	0.00151	0.00035	0.00151
Balance de materia perfecto	SI (nuevo 3)	1002	_h_	R1010	dgdg1829Z12Z160_h_ + fdxox_h_ + 2 h_h_ + 4 nadph_h_ + 2 o2_h_ --> dgdg1829Z12Z1617Z_h_ + fdxrd_h_ + 4 h2o_h_ + 4 nadp_h_	R1010	0	1000	0.09183	0	1.09569		R1010	0	1000	0	0	0.08955		R1010	0	1000	0.08699	0	0.08699		R1010	0	1000	0	0	0.01091		R1010	0	1000	0	0	0.00116
	SI	1003	_h_	R1011	dgdg1819Z160_h_ + h2o_h_ --> gal_h_ + mgdg1819Z160_h_	R1011	0	1000	0	0	65.3953		R1011	0	1000	0	0	0		R1011	0	1000	0	0	0		R1011	0	1000	0	0	0		R1011	0	1000	0	0	0
	SI	1004	_h_	R1012	dgdg1819Z1617Z_h_ + h2o_h_ --> gal_h_ + mgdg1819Z1617Z_h_	R1012	0	1000	0	0	1.00391		R1012	0	1000	0	0	0		R1012	0	1000	0	0	0		R1012	0	1000	0	0	0		R1012	0	1000	0	0	0
	SI	1005	_h_	R1013	dgdg1819Z1619Z_h_ + h2o_h_ --> gal_h_ + mgdg1819Z1619Z_h_	R1013	0	1000	0	0	65.3953		R1013	0	1000	0	0	0		R1013	0	1000	0	0	0		R1013	0	1000	0	0	0		R1013	0	1000	0	0	0
	SI	1006	_h_	R1014	dgdg1819Z1627Z10Z_h_ + h2o_h_ --> gal_h_ + mgdg1819Z1627Z10Z_h_	R1014	0	1000	0	0	0.99887		R1014	0	1000	0	0	0		R1014	0	1000	0	0	0		R1014	0	1000	0	0	0		R1014	0	1000	0	0	0
	SI	1007	_h_	R1015	dgdg1819Z1637Z10Z13Z_h_ + h2o_h_ --> gal_h_ + mgdg1819Z1637Z10Z13Z_h_	R1015	0	1000	0	0	0.88712		R1015	0	1000	0	0	0		R1015	0	1000	0	0	0		R1015	0	1000	0	0	0		R1015	0	1000	0	0	0
	SI	1008	_h_	R1016	dgdg1829Z12Z160_h_ + h2o_h_ --> gal_h_ + mgdg1829Z12Z160_h_	R1016	0	1000	0	0	1.01398		R1016	0	1000	0	0	0		R1016	0	1000	0	0	0		R1016	0	1000	0	0	0		R1016	0	1000	0	0	0
	SI	1009	_h_	R1017	dgdg1829Z12Z1617Z_h_ + h2o_h_ --> gal_h_ + mgdg1829Z12Z1617Z_h_	R1017	0	1000	0	0	1.00391		R1017	0	1000	0	0	0		R1017	0	1000	0	0	0		R1017	0	1000	0	0	0		R1017	0	1000	0	0	0
	SI	1010	_h_	R1018	dgdg1829Z12Z1619Z_h_ + h2o_h_ --> gal_h_ + mgdg1829Z12Z1619Z_h_	R1018	0	1000	0	0	0.00505		R1018	0	1000	0	0	0		R1018	0	1000	0	0	0		R1018	0	1000	0	0	0		R1018	0	1000	0	0	0
	SI	1011	_h_	R1019	dgdg1829Z12Z1627Z10Z_h_ + h2o_h_ --> gal_h_ + mgdg1829Z12Z1627Z10Z_h_	R1019	0	1000	0	0	0.99887		R1019	0	1000	0	0	0		R1019	0	1000	0	0	0		R1019	0	1000	0	0	0		R1019	0	1000	0	0	0
	SI	1012	_h_	R1020	dgdg1829Z12Z1634Z7Z10Z_h_ + h2o_h_ --> gal_h_ + mgdg1829Z12Z1634Z7Z10Z_h_	R1020	0	1000	0	0	0.88712		R1020	0	1000	0	0	0		R1020	0	1000	0	0	0		R1020	0	1000	0	0	0		R1020	0	1000	0	0	0
	SI	1013	_h_	R1021	dgdg1829Z12Z1637Z10Z13Z_h_ + h2o_h_ --> gal_h_ + mgdg1829Z12Z1637Z10Z13Z_h_	R1021	0	1000	0	0	0.88712		R1021	0	1000	0	0	0		R1021	0	1000	0	0	0		R1021	0	1000	0	0	0		R1021	0	1000	0	0	0
	SI	1014	_h_	R1022	dgdg1839Z12Z15Z160_h_ + h2o_h_ --> gal_h_ + mgdg1839Z12Z15Z160_h_	R1022	0	1000	0	0	0.00505		R1022	0	1000	0	0	0		R1022	0	1000	0	0	0		R1022	0	1000	0	0	0		R1022	0	1000	0	0	0
	SI	1015	_h_	R1023	dgdg1839Z12Z15Z1627Z10Z_h_ + h2o_h_ --> gal_h_ + mgdg1839Z12Z15Z1627Z10Z_h_	R1023	0	1000	0	0	0.88712		R1023	0	1000	0	0	0		R1023	0	1000	0	0	0		R1023	0	1000	0	0	0		R1023	0	1000	0	0	0
	SI	1016	_h_	R1024	dgdg1839Z12Z15Z1634Z7Z10Z_h_ + h2o_h_ --> gal_h_ + mgdg1839Z12Z15Z1634Z7Z10Z_h_	R1024	0	1000	0	0	0.79561		R1024	0	1000	0	0	0		R1024	0	1000	0	0	0		R1024	0	1000	0	0	0		R1024	0	1000	0	0	0
	SI	1017	_h_	R1025	dgdg1839Z12Z15Z1637Z10Z13Z_h_ + h2o_h_ --> gal_h_ + mgdg1839Z12Z15Z1637Z10Z13Z_h_	R1025	0	1000	0	0	0.79561		R1025	0	1000	0	0	0		R1025	0	1000	0	0	0		R1025	0	1000	0	0	0		R1025	0	1000	0	0	0
	SI	1018	_h_	R1026	dgdg1839Z12Z15Z1644Z7Z10Z13Z_h_ + h2o_h_ --> gal_h_ + mgdg1839Z12Z15Z1644Z7Z10Z13Z_h_	R1026	0	1000	0	0	0.71424		R1026	0	1000	0	0	0		R1026	0	1000	0	0	0		R1026	0	1000	0	0	0		R1026	0	1000	0	0	0
	SI	1019	_h_	R1027	mgdg1819Z160_h_ + udpgal_h_ --> dgdg1819Z160_h_ + udp_h_	R1027	0	1000	0.30692	0.29158	65.6869		R1027	0	1000	0.29928	0.29928	0.29928		R1027	0	1000	0.29071	0.29071	0.29071		R1027	0	1000	0.03645	0.03645	0.03645		R1027	0	1000	0.00388	0.00388	0.00388
	SI	1020	_h_	R1028	mgdg1819Z1619Z_h_ + udpgal_h_ --> dgdg1819Z1619Z_h_ + udp_h_	R1028	0	1000	0.01507	0.01432	65.4096		R1028	0	1000	0.0147	0.0147	0.0147		R1028	0	1000	0.01428	0.01428	0.01428		R1028	0	1000	0.00179	0.00179	0.00179		R1028	0	1000	0.00019	0.00019	0.00019
Balance de materia perfecto	SI (nuevo 3)	1021	_h_	R1029	dgdg1819Z1627Z10Z_h_ + fdxox_h_ + 2 h_h_ + 4 nadph_h_ + 2 o2_h_ --> dgdg1819Z1637Z10Z13Z_h_ + fdxrd_h_ + 4 h2o_h_ + 4 nadp_h_	R1029	0	1000	0.00504	0.00479	0.92421		R1029	0	1000	0.01148	0.00492	0.03619		R1029	0	1000	0.00478	0.00478	0.03515		R1029	0	1000	0.0006	0.0006	0.00441		R1029	0	1000	6e-05	6e-05	0.00047
Balance de materia perfecto	SI (nuevo 3)	1022	_h_	R1030	dgdg1829Z12Z1627Z10Z_h_ + fdxox_h_ + 2 h_h_ + 4 nadph_h_ + 2 o2_h_ --> dgdg1829Z12Z1637Z10Z13Z_h_ + fdxrd_h_ + 4 h2o_h_ + 4 nadp_h_	R1030	0	1000	0.00674	0	0.91917		R1030	0	1000	0	0	0.03127		R1030	0	1000	0.00638	0	0.03038		R1030	0	1000	0.0008	0	0.00381		R1030	0	1000	9e-05	0	0.00041
Balance de materia perfecto	SI (nuevo 3)	1023	_h_	R1031	dgdg1829Z12Z160_h_ + fdxox_h_ + 2 h_h_ + 4 nadph_h_ + 2 o2_h_ --> dgdg1839Z12Z15Z160_h_ + fdxrd_h_ + 4 h2o_h_ + 4 nadp_h_	R1031	0	1000	0.06036	0.05734	0.06541		R1031	0	1000	0.05886	0.05886	0.05886		R1031	0	1000	0.05717	0.05717	0.05717		R1031	0	1000	0.00717	0.00717	0.00717		R1031	0	1000	0.00076	0.00076	0.00076
Balance de materia perfecto	SI (nuevo 3)	1024	_h_	R1032	dgdg1829Z12Z1627Z10Z_h_ + fdxox_h_ + 2 h_h_ + 4 nadph_h_ + 2 o2_h_ --> dgdg1839Z12Z15Z1627Z10Z_h_ + fdxrd_h_ + 4 h2o_h_ + 4 nadp_h_	R1032	0	1000	0.03204	0.0128	0.94446		R1032	0	1000	0.03784	0.01314	0.05594		R1032	0	1000	0.03676	0.01276	0.05434		R1032	0	1000	0.00381	0.0016	0.00681		R1032	0	1000	0.00049	0.00017	0.00073
Balance de materia perfecto	SI (nuevo 3)	1025	_h_	R1033	dgdg1829Z12Z1634Z7Z10Z_h_ + fdxox_h_ + 2 h_h_ + 4 nadph_h_ + 2 o2_h_ --> dgdg1839Z12Z15Z1634Z7Z10Z_h_ + fdxrd_h_ + 4 h2o_h_ + 4 nadp_h_	R1033	0	1000	0.02533	0	0.82093		R1033	0	1000	0.0181	0	0.0247		R1033	0	1000	0.01759	0	0.024		R1033	0	1000	0.00301	0	0.00301		R1033	0	1000	0.00023	0	0.00032
Balance de materia perfecto	SI (nuevo 3)	1026	_h_	R1034	dgdg1829Z12Z1637Z10Z13Z_h_ + fdxox_h_ + 2 h_h_ + 4 nadph_h_ + 2 o2_h_ --> dgdg1839Z12Z15Z1637Z10Z13Z_h_ + fdxrd_h_ + 4 h2o_h_ + 4 nadp_h_	R1034	0	1000	0	0	0.82093		R1034	0	1000	0	0	0.0247		R1034	0	1000	0	0	0.024		R1034	0	1000	0	0	0.00301		R1034	0	1000	0	0	0.00032
Balance de materia perfecto	SI (nuevo 3)	1027	_h_	R1035	dgdg1839Z12Z15Z1627Z10Z_h_ + fdxox_h_ + 2 h_h_ + 4 nadph_h_ + 2 o2_h_ --> dgdg1839Z12Z15Z1637Z10Z13Z_h_ + fdxrd_h_ + 4 h2o_h_ + 4 nadp_h_	R1035	0	1000	0.01857	0	0.82093		R1035	0	1000	0.0247	0	0.0247		R1035	0	1000	0.024	0	0.024		R1035	0	1000	0.00221	0	0.00301		R1035	0	1000	0.00032	0	0.00032
Balance de materia perfecto	SI (nuevo 3)	1028	_h_	R1036	dgdg1839Z12Z15Z1637Z10Z13Z_h_ + fdxox_h_ + 2 h_h_ + 4 nadph_h_ + 2 o2_h_ --> dgdg1839Z12Z15Z1644Z7Z10Z13Z_h_ + fdxrd_h_ + 4 h2o_h_ + 4 nadp_h_	R1036	0	1000	0	0	0.72101		R1036	0	1000	0.0066	0	0.0066		R1036	0	1000	0.00641	0	0.00641		R1036	0	1000	0	0	0.0008		R1036	0	1000	9e-05	0	9e-05
Balance de materia perfecto	SI (nuevo 3)	1029	_h_	R1037	dgdg1819Z1617Z_h_ + fdxox_h_ + 2 h_h_ + 4 nadph_h_ + 2 o2_h_ --> dgdg1819Z1627Z10Z_h_ + fdxrd_h_ + 4 h2o_h_ + 4 nadp_h_	R1037	0	1000	0.02014	0.01914	1.10324		R1037	0	1000	0.02621	0.01964	0.10183		R1037	0	1000	0.01908	0.01908	0.09892		R1037	0	1000	0.00239	0.00239	0.0124		R1037	0	1000	0.00025	0.00025	0.00132
Balance de materia perfecto	SI (nuevo 3)	1030	_h_	R1038	dgdg1819Z160_h_ + fdxox_h_ + 2 h_h_ + 4 nadph_h_ + 2 o2_h_ --> dgdg1829Z12Z160_h_ + fdxrd_h_ + 4 h2o_h_ + 4 nadp_h_	R1038	0	1000	0.23585	0.13681	1.24969		R1038	0	1000	0.14043	0.14043	0.22997		R1038	0	1000	0.22339	0.13641	0.22339		R1038	0	1000	0.0171	0.0171	0.02801		R1038	0	1000	0.00182	0.00182	0.00298
Balance de materia perfecto	SI (nuevo 3)	1031	_h_	R1039	dgdg1819Z1617Z_h_ + fdxox_h_ + 2 h_h_ + 4 nadph_h_ + 2 o2_h_ --> dgdg1829Z12Z1617Z_h_ + fdxrd_h_ + 4 h2o_h_ + 4 nadp_h_	R1039	0	1000	0	0	1.09569		R1039	0	1000	0.08298	0	0.08955		R1039	0	1000	0	0	0.08699		R1039	0	1000	0.01091	0	0.01091		R1039	0	1000	0.00116	0	0.00116
Balance de materia perfecto	SI (nuevo 3)	1032	_h_	R1040	dgdg1819Z1619Z_h_ + fdxox_h_ + 2 h_h_ + 4 nadph_h_ + 2 o2_h_ --> dgdg1829Z12Z1619Z_h_ + fdxrd_h_ + 4 h2o_h_ + 4 nadp_h_	R1040	0	1000	0.00755	0.00717	0.01259		R1040	0	1000	0.00736	0.00736	0.00736		R1040	0	1000	0.00715	0.00715	0.00715		R1040	0	1000	0.0009	0.0009	0.0009		R1040	0	1000	0.0001	0.0001	0.0001
Balance de materia perfecto	SI (nuevo 3)	1033	_h_	R1041	dgdg1819Z1627Z10Z_h_ + fdxox_h_ + 2 h_h_ + 4 nadph_h_ + 2 o2_h_ --> dgdg1829Z12Z1627Z10Z_h_ + fdxrd_h_ + 4 h2o_h_ + 4 nadp_h_	R1041	0	1000	0	0	1.08311		R1041	0	1000	0	0	0.08219		R1041	0	1000	0	0	0.07984		R1041	0	1000	0	0	0.01001		R1041	0	1000	0	0	0.00107
Balance de materia perfecto	SI (nuevo 3)	1034	_h_	R1042	dgdg1829Z12Z1617Z_h_ + fdxox_h_ + 2 h_h_ + 4 nadph_h_ + 2 o2_h_ --> dgdg1829Z12Z1627Z10Z_h_ + fdxrd_h_ + 4 h2o_h_ + 4 nadp_h_	R1042	0	1000	0.08429	0	1.08311		R1042	0	1000	0.07562	0	0.08219		R1042	0	1000	0.07984	0	0.07984		R1042	0	1000	0.01001	0	0.01001		R1042	0	1000	0.00107	0	0.00107
Balance de materia perfecto	SI (nuevo 3)	1035	_h_	R1043	dgdg1819Z1634Z7Z10Z_h_ + fdxox_h_ + 2 h_h_ + 4 nadph_h_ + 2 o2_h_ --> dgdg1829Z12Z1634Z7Z10Z_h_ + fdxrd_h_ + 4 h2o_h_ + 4 nadp_h_	R1043	0	1000	0	0	0.91917		R1043	0	1000	0	0	0.03127		R1043	0	1000	0	0	0.03038		R1043	0	1000	0	0	0.00381		R1043	0	1000	0	0	0.00041
Balance de materia perfecto	SI (nuevo 3)	1036	_h_	R1044	dgdg1819Z1637Z10Z13Z_h_ + fdxox_h_ + 2 h_h_ + 4 nadph_h_ + 2 o2_h_ --> dgdg1829Z12Z1637Z10Z13Z_h_ + fdxrd_h_ + 4 h2o_h_ + 4 nadp_h_	R1044	0	1000	0	0	0.91917		R1044	0	1000	0.00657	0	0.03127		R1044	0	1000	0	0	0.03038		R1044	0	1000	0	0	0.00381		R1044	0	1000	0	0	0.00041
	SI (Nuevo)	1037	_c_	R1045	dgts1601829Z12Z_c_ + 2 nadh_c_ + o2_c_ --> dgts1601835Z9Z12Z_c_ + 2 h2o_c_ + 2 nad_c_	R1045	0	1000	0.15057	0.14304	0.15057		R1045	0	1000	0.14682	0.14682	0.14682		R1045	0	1000	0.14262	0.14262	0.14262		R1045	0	1000	0.01788	0.01788	0.01788		R1045	0	1000	0.00191	0.00191	0.00191
	SI (Nuevo)	1038	_c_	R1046	dgts18111Z1829Z12Z_c_ + 2 nadh_c_ + o2_c_ --> dgts18111Z1835Z9Z12Z_c_ + 2 h2o_c_ + 2 nad_c_	R1046	0	1000	0.01691	0.01606	0.01691		R1046	0	1000	0.01649	0.01649	0.01649		R1046	0	1000	0.01602	0.01602	0.01602		R1046	0	1000	0.00201	0.00201	0.00201		R1046	0	1000	0.00021	0.00021	0.00021
	SI (Nuevo)	1039	_c_	R1047	dgts1819Z1829Z12Z_c_ + 2 nadh_c_ + o2_c_ --> dgts1819Z1835Z9Z12Z_c_ + 2 h2o_c_ + 2 nad_c_	R1047	0	1000	0.01691	0.01606	0.09683		R1047	0	1000	0.01649	0.01649	0.09442		R1047	0	1000	0.01602	0.01602	0.09172		R1047	0	1000	0.00201	0.00201	0.0115		R1047	0	1000	0.00123	0.00021	0.00123
	SI (Nuevo)	1040	_c_	R1048	dgts1829Z12Z1829Z12Z_c_ + 2 nadh_c_ + o2_c_ --> dgts1829Z12Z1835Z9Z12Z_c_ + 2 h2o_c_ + 2 nad_c_	R1048	0	1000	0.07992	0	0.07992		R1048	0	1000	0.07793	0	0.07793		R1048	0	1000	0.0757	0	0.0757		R1048	0	1000	0.00949	0	0.00949		R1048	0	1000	0	0	0.00101
	SI (Nuevo)	1041	_c_	R1049	dgts1601819Z_c_ + 2 nadh_c_ + o2_c_ --> dgts1601829Z12Z_c_ + 2 h2o_c_ + 2 nad_c_	R1049	0	1000	0.17848	0.16955	0.17848		R1049	0	1000	0.17403	0.17403	0.17403		R1049	0	1000	0.16905	0.16905	0.16905		R1049	0	1000	0.0212	0.0212	0.0212		R1049	0	1000	0.00226	0.00226	0.00226
	SI (Nuevo)	1042	_c_	R1050	dgts1601835Z9Z12Z_c_ + 2 nadh_c_ + o2_c_ --> dgts1601845Z9Z12Z15Z_c_ + 2 h2o_c_ + 2 nad_c_	R1050	0	1000	0.05262	0.04999	0.05262		R1050	0	1000	0.05131	0.05131	0.05131		R1050	0	1000	0.04984	0.04984	0.04984		R1050	0	1000	0.00625	0.00625	0.00625		R1050	0	1000	0.00067	0.00067	0.00067
	SI (Nuevo)	1043	_c_	R1051	dgts18111Z1819Z_c_ + 2 nadh_c_ + o2_c_ --> dgts18111Z1829Z12Z_c_ + 2 h2o_c_ + 2 nad_c_	R1051	0	1000	0.02196	0.02087	0.02196		R1051	0	1000	0.02142	0.02142	0.02142		R1051	0	1000	0.0208	0.0208	0.0208		R1051	0	1000	0.00261	0.00261	0.00261		R1051	0	1000	0.00028	0.00028	0.00028
	SI (Nuevo)	1044	_c_	R1052	dgts18111Z1835Z9Z12Z_c_ + 2 nadh_c_ + o2_c_ --> dgts18111Z1845Z9Z12Z15Z_c_ + 2 h2o_c_ + 2 nad_c_	R1052	0	1000	0.00677	0.00644	0.00677		R1052	0	1000	0.00661	0.00661	0.00661		R1052	0	1000	0.00642	0.00642	0.00642		R1052	0	1000	0.0008	0.0008	0.0008		R1052	0	1000	9e-05	9e-05	9e-05
	SI (Nuevo)	1045	_c_	R1053	dgts1819Z1819Z_c_ + 2 nadh_c_ + o2_c_ --> dgts1819Z1829Z12Z_c_ + 2 h2o_c_ + 2 nad_c_	R1053	0	1000	0.02196	0.02087	0.11202		R1053	0	1000	0.02142	0.02142	0.10923		R1053	0	1000	0.0208	0.0208	0.10611		R1053	0	1000	0.00261	0.00261	0.01331		R1053	0	1000	0.00129	0.00028	0.00142
	SI (Nuevo)	1046	_c_	R1054	dgts1819Z1835Z9Z12Z_c_ + 2 nadh_c_ + o2_c_ --> dgts1819Z1845Z9Z12Z15Z_c_ + 2 h2o_c_ + 2 nad_c_	R1054	0	1000	0.00677	0.00644	0.01888		R1054	0	1000	0.00661	0.00661	0.01841		R1054	0	1000	0.00642	0.00642	0.01788		R1054	0	1000	0.0008	0.0008	0.00224		R1054	0	1000	9e-05	9e-05	0.00024
	SI (Nuevo)	1047	_c_	R1055	dgts1819Z18111Z_c_ + 2 nadh_c_ + o2_c_ --> dgts1829Z12Z18111Z_c_ + 2 h2o_c_ + 2 nad_c_	R1055	0	1000	0.01032	0.0098	0.01032		R1055	0	1000	0.01006	0.01006	0.01006		R1055	0	1000	0.00977	0.00977	0.00977		R1055	0	1000	0.00123	0.00123	0.00123		R1055	0	1000	0.00013	0.00013	0.00013
	SI (Nuevo)	1048	_c_	R1056	dgts1819Z1819Z_c_ + 2 nadh_c_ + o2_c_ --> dgts1829Z12Z1819Z_c_ + 2 h2o_c_ + 2 nad_c_	R1056	0	1000	0.10038	0.0098	0.10038		R1056	0	1000	0.09788	0.01006	0.09788		R1056	0	1000	0.09508	0.00977	0.09508		R1056	0	1000	0.01192	0.00123	0.01192		R1056	0	1000	0.00026	0.00013	0.00127
	SI (Nuevo)	1049	_c_	R1057	dgts1829Z12Z1819Z_c_ + 2 nadh_c_ + o2_c_ --> dgts1829Z12Z1829Z12Z_c_ + 2 h2o_c_ + 2 nad_c_	R1057	0	1000	0.09006	0	0.09006		R1057	0	1000	0.08782	0	0.08782		R1057	0	1000	0.0853	0	0.0853		R1057	0	1000	0.0107	0	0.0107		R1057	0	1000	0.00013	0	0.00114
	SI (Nuevo)	1050	_c_	R1058	dgts1819Z1829Z12Z_c_ + 2 nadh_c_ + o2_c_ --> dgts1829Z12Z1829Z12Z_c_ + 2 h2o_c_ + 2 nad_c_	R1058	0	1000	0	0	0.09006		R1058	0	1000	0	0	0.08782		R1058	0	1000	0	0	0.0853		R1058	0	1000	0	0	0.0107		R1058	0	1000	0	0	0.00114
	SI (Nuevo)	1051	_c_	R1059	dgts1819Z1835Z9Z12Z_c_ + 2 nadh_c_ + o2_c_ --> dgts1829Z12Z1835Z9Z12Z_c_ + 2 h2o_c_ + 2 nad_c_	R1059	0	1000	0	0	0.07992		R1059	0	1000	0	0	0.07793		R1059	0	1000	0	0	0.0757		R1059	0	1000	0	0	0.00949		R1059	0	1000	0.00101	0	0.00101
	SI (Nuevo)	1052	_c_	R1060	dgts1819Z1845Z9Z12Z15Z_c_ + 2 nadh_c_ + o2_c_ --> dgts1829Z12Z1845Z9Z12Z15Z_c_ + 2 h2o_c_ + 2 nad_c_	R1060	0	1000	0	0	0.0121		R1060	0	1000	0	0	0.0118		R1060	0	1000	0	0	0.01146		R1060	0	1000	0	0	0.00144		R1060	0	1000	0	0	0.00015
	SI (Nuevo)	1053	_c_	R1061	dgts1829Z12Z1835Z9Z12Z_c_ + 2 nadh_c_ + o2_c_ --> dgts1829Z12Z1845Z9Z12Z15Z_c_ + 2 h2o_c_ + 2 nad_c_	R1061	0	1000	0.00189	0	0.0121		R1061	0	1000	0.00184	0	0.0118		R1061	0	1000	0.00179	0	0.01146		R1061	0	1000	0.00022	0	0.00144		R1061	0	1000	2e-05	0	0.00015
	SI (Nuevo)	1054	_c_	R1062	dgts1829Z12Z18111Z_c_ + 2 nadh_c_ + o2_c_ --> dgts1839Z12Z15Z18111Z_c_ + 2 h2o_c_ + 2 nad_c_	R1062	0	1000	0.00845	0.00802	0.00845		R1062	0	1000	0.00824	0.00824	0.00824		R1062	0	1000	0.008	0.008	0.008		R1062	0	1000	0.001	0.001	0.001		R1062	0	1000	0.00011	0.00011	0.00011
	SI (Nuevo)	1055	_c_	R1063	dgts1829Z12Z1819Z_c_ + 2 nadh_c_ + o2_c_ --> dgts1839Z12Z15Z1819Z_c_ + 2 h2o_c_ + 2 nad_c_	R1063	0	1000	0.00845	0.00802	0.00845		R1063	0	1000	0.00824	0.00824	0.00824		R1063	0	1000	0.008	0.008	0.008		R1063	0	1000	0.001	0.001	0.001		R1063	0	1000	0.00011	0.00011	0.00011
	SI (Nuevo)	1056	_c_	R1064	dgts1829Z12Z1835Z9Z12Z_c_ + 2 nadh_c_ + o2_c_ --> dgts1839Z12Z15Z1835Z9Z12Z_c_ + 2 h2o_c_ + 2 nad_c_	R1064	0	1000	0.03739	0.02581	0.03739		R1064	0	1000	0.03646	0.02649	0.03646		R1064	0	1000	0.03541	0.02574	0.03541		R1064	0	1000	0.00444	0.00323	0.00444		R1064	0	1000	0.00047	0.00034	0.00047
	SI (Nuevo)	1057	_c_	R1065	dgts1829Z12Z1845Z9Z12Z15Z_c_ + 2 nadh_c_ + o2_c_ --> dgts1839Z12Z15Z1845Z9Z12Z15Z_c_ + 2 h2o_c_ + 2 nad_c_	R1065	0	1000	0	0	0.01022		R1065	0	1000	0	0	0.00996		R1065	0	1000	0	0	0.00968		R1065	0	1000	0	0	0.00121		R1065	0	1000	0	0	0.00013
	SI (Nuevo)	1058	_c_	R1066	dgts1839Z12Z15Z1835Z9Z12Z_c_ + 2 nadh_c_ + o2_c_ --> dgts1839Z12Z15Z1845Z9Z12Z15Z_c_ + 2 h2o_c_ + 2 nad_c_	R1066	0	1000	0.01022	0	0.01022		R1066	0	1000	0.00996	0	0.00996		R1066	0	1000	0.00968	0	0.00968		R1066	0	1000	0.00121	0	0.00121		R1066	0	1000	0.00013	0	0.00013
	SI (Nuevo)	1059	_c_	R1067	atp_c_ + coa_c_ + ocdca_c_ --> amp_c_ + ocdccoa_c_ + ppi_c_	R1067	0	1000	0.48576	0.46147	37.3455		R1067	0	1000	0.47366	0.47366	0.47366		R1067	0	1000	0.46011	0.46011	0.46011		R1067	0	1000	0.05769	0.05769	0.05769		R1067	0	1000	0.00615	0.00615	0.00615
	SI (Nuevo)	1060	_c_	R1068	atp_c_ + coa_c_ + ocdce9a_c_ --> amp_c_ + ocdce9coa_c_ + ppi_c_	R1068	0	1000	0	0	36.8841		R1068	0	1000	0	0	0		R1068	0	1000	0	0	0		R1068	0	1000	0	0	0		R1068	0	1000	0	0	0
	SI (Nuevo)	1061	_c_	R1069	atp_c_ + coa_c_ + ocdcea_c_ --> amp_c_ + ocdcecoa_c_ + ppi_c_	R1069	0	1000	0.81252	0.7719	38.1073		R1069	0	1000	0.79229	0.79229	0.79229		R1069	0	1000	0.76962	0.76962	0.76962		R1069	0	1000	0.09651	0.09651	0.09651		R1069	0	1000	0.01705	0.01705	0.01705
	SI (Nuevo)	1062	_c_	R1070	glyc3p_c_ + pmtcoa_c_ --> 1hdecg3p_c_ + coa_c_	R1070	0	1000	0.83787	0	17.9573		R1070	0	1000	0.75586	0	1.32714		R1070	0	1000	0.54302	0.54302	1.28917		R1070	0	1000	0.12349	0.06809	0.16165		R1070	0	1000	0.00725	0.00725	0.00725
	SI (Nuevo)	1063	_h_	R1071	glyc3p_h_ + palmACP_h_ --> 1hdecg3p_h_ + ACP_h_	R1071	0	1000	0.06142	0.05835	0.06142		R1071	0	1000	0.05989	0.05989	0.05989		R1071	0	1000	0.05818	0.05818	0.05818		R1071	0	1000	0.00729	0.00729	0.00729		R1071	0	1000	0.00078	0.00078	0.00078
	SI (Nuevo)	1064	_c_	R1072	glyc3p_c_ + ocdccoa_c_ --> 1odecg3p_c_ + coa_c_	R1072	0	1000	0	0	16.5085		R1072	0	1000	0.25799	0	0.25799		R1072	0	1000	0.25061	0	0.25061		R1072	0	1000	0	0	0.03142		R1072	0	1000	0.00335	0.00335	0.00335
	SI (Nuevo)	1065	_h_	R1073	glyc3p_h_ + ocdcaACP_h_ --> 1odecg3p_h_ + ACP_h_	R1073	0	1000	0	0	0		R1073	0	1000	0	0	0		R1073	0	1000	0	0	0		R1073	0	1000	0	0	0		R1073	0	1000	0	0	0
	SI (Nuevo)	1066	_c_	R1074	glyc3p_c_ + ocdcecoa_c_ --> 1odec11eg3p_c_ + coa_c_	R1074	0	1000	0	0	16.7118		R1074	0	1000	0	0	0		R1074	0	1000	0	0	0		R1074	0	1000	0	0	0		R1074	0	1000	0.00676	0.00676	0.00676
	SI (Nuevo)	1067	_c_	R1075	glyc3p_c_ + ocdce9coa_c_ --> 1odec9eg3p_c_ + coa_c_	R1075	0	1000	1.06418	0	17.0048		R1075	0	1000	0.84083	0.52754	1.85467		R1075	0	1000	1.00799	0.51244	1.00799		R1075	0	1000	0.10242	0.06426	0.1264		R1075	0	1000	0.0067	0.0067	0.0067
	SI (Nuevo)	1068	_h_	R1076	glyc3p_h_ + octe9ACP_h_ --> 1odec9eg3p_h_ + ACP_h_	R1076	0	1000	1.7492	0.01912	1.84731		R1076	0	1000	1.70563	1.70563	1.70563		R1076	0	1000	1.65683	1.65683	1.65683		R1076	0	1000	0.20776	0.20776	0.20776		R1076	0	1000	0.02338	0.01432	0.02338
	SI (Nuevo)	1069	_h_	R1077	glyc3p_h_ + octeACP_h_ --> 1odec11eg3p_h_ + ACP_h_	R1077	0	1000	0.09824	0	1.82431		R1077	0	1000	0.0958	0.0958	0.0958		R1077	0	1000	0.09305	0.09305	0.09305		R1077	0	1000	0.01167	0.01167	0.01167		R1077	0	1000	0	0	0.00905
	SI	1070	_c_	R1078	glyc-R_c_ + 2 h_c_ + nadh_c_ --> glyald_c_ + h2o_c_ + nad_c_	R1078	-1000	1000	84.4386	0	245.128		R1078	-1000	1000	0.29593	0.29593	0.29593		R1078	-1000	1000	0.28747	0.28747	0.28747		R1078	-1000	1000	0.03605	0.03605	0.03605		R1078	-1000	1000	0.00384	0.00384	3.9508
	SI	1071	_c_	R1079	atp_c_ + glyc_c_ --> adp_c_ + glyc3p_c_	R1079	0	1000	0	0	18.0013		R1079	0	1000	0	0	0		R1079	0	1000	0	0	0		R1079	0	1000	0	0	0		R1079	0	1000	0	0	0.02407
	SI (Nuevo)	1072	_c_	R1080	h2o_c_ + mag160_c_ --> glyc_c_ + h_c_ + hdca_c_	R1080	0	1000	0	0	16.6868		R1080	0	1000	0	0	0		R1080	0	1000	0	0	0		R1080	0	1000	0	0	0		R1080	0	1000	0	0	0
	SI (Nuevo)	1073	_c_	R1081	h2o_c_ + mag180_c_ --> glyc_c_ + h_c_ + ocdca_c_	R1081	0	1000	0	0	15.4848		R1081	0	1000	0	0	0		R1081	0	1000	0	0	0		R1081	0	1000	0	0	0		R1081	0	1000	0	0	0
	SI (Nuevo)	1074	_c_	R1082	h2o_c_ + mag18111Z_c_ --> glyc_c_ + h_c_ + ocdcea_c_	R1082	0	1000	0	0	15.5194		R1082	0	1000	0	0	0		R1082	0	1000	0	0	0		R1082	0	1000	0	0	0		R1082	0	1000	0	0	0
	SI (Nuevo)	1075	_c_	R1083	h2o_c_ + mag1819Z_c_ --> glyc_c_ + h_c_ + ocdce9a_c_	R1083	0	1000	0	0	15.4848		R1083	0	1000	0	0	0		R1083	0	1000	0	0	0		R1083	0	1000	0	0	0		R1083	0	1000	0	0	0
Balance de materia perfecto	SI (nuevo 3)	1076	_h_	R1084	fdxox_h_ + 2 h_h_ + mgdg1819Z1637Z10Z13Z_h_ + 4 nadph_h_ + 2 o2_h_ --> fdxrd_h_ + 4 h2o_h_ + mgdg1819Z1644Z7Z10Z13Z_h_ + 4 nadp_h_	R1084	0	1000	0.08144	0	0.79598		R1084	0	1000	0	0	0.77615		R1084	0	1000	0.07714	0	0.75395		R1084	0	1000	0	0	0.09454		R1084	0	1000	0	0	0.01007
Balance de materia perfecto	SI (nuevo 3)	1077	_h_	R1085	fdxox_h_ + 2 h_h_ + mgdg1829Z12Z1627Z10Z_h_ + 4 nadph_h_ + 2 o2_h_ --> fdxrd_h_ + 4 h2o_h_ + mgdg1829Z12Z1634Z7Z10Z_h_ + 4 nadp_h_	R1085	0	1000	0.09159	0	0.88757		R1085	0	1000	0.0099	0.0099	0.86547		R1085	0	1000	0.00962	0.00962	0.8407		R1085	0	1000	0.02055	0.00121	0.10542		R1085	0	1000	0.01123	0.00013	0.01123
Balance de materia perfecto	SI (nuevo 3)	1078	_h_	R1086	fdxox_h_ + 2 h_h_ + mgdg1829Z12Z1637Z10Z13Z_h_ + 4 nadph_h_ + 2 o2_h_ --> fdxrd_h_ + 4 h2o_h_ + mgdg1829Z12Z1644Z7Z10Z13Z_h_ + 4 nadp_h_	R1086	0	1000	0	0	0.79598		R1086	0	1000	0.77615	0	0.77615		R1086	0	1000	0	0	0.75395		R1086	0	1000	0	0	0.09454		R1086	0	1000	0	0	0.01007
Balance de materia perfecto	SI (nuevo 3)	1079	_h_	R1087	fdxox_h_ + 2 h_h_ + mgdg1839Z12Z15Z1627Z10Z_h_ + 4 nadph_h_ + 2 o2_h_ --> fdxrd_h_ + 4 h2o_h_ + mgdg1839Z12Z15Z1634Z7Z10Z_h_ + 4 nadp_h_	R1087	0	1000	0	0	0.79598		R1087	0	1000	0.07941	0	0.77615		R1087	0	1000	0.07714	0	0.75395		R1087	0	1000	0	0	0.09454		R1087	0	1000	0	0	0.01007
Balance de materia perfecto	SI (nuevo 3)	1080	_h_	R1088	fdxox_h_ + 2 h_h_ + mgdg1839Z12Z15Z1634Z7Z10Z_h_ + 4 nadph_h_ + 2 o2_h_ --> fdxrd_h_ + 4 h2o_h_ + mgdg1839Z12Z15Z1644Z7Z10Z13Z_h_ + 4 nadp_h_	R1088	0	1000	0	0	0.71454		R1088	0	1000	0	0	0.69674		R1088	0	1000	0	0	0.67681		R1088	0	1000	0	0	0.08487		R1088	0	1000	0.00904	0	0.00904
Balance de materia perfecto	SI (nuevo 3)	1081	_h_	R1089	fdxox_h_ + 2 h_h_ + mgdg1819Z160_h_ + 4 nadph_h_ + 2 o2_h_ --> fdxrd_h_ + 4 h2o_h_ + mgdg1819Z1617Z_h_ + 4 nadp_h_	R1089	0	1000	1.00449	0	1.00449		R1089	0	1000	0.97947	0	0.97947		R1089	0	1000	0.95145	0	0.95145		R1089	0	1000	0.11931	0	0.11931		R1089	0	1000	0.01271	0	0.01271
Balance de materia perfecto	SI (nuevo 3)	1082	_h_	R1090	fdxox_h_ + 2 h_h_ + mgdg1829Z12Z160_h_ + 4 nadph_h_ + 2 o2_h_ --> fdxrd_h_ + 4 h2o_h_ + mgdg1829Z12Z1617Z_h_ + 4 nadp_h_	R1090	0	1000	0	0	1.00449		R1090	0	1000	0	0	0.97947		R1090	0	1000	0	0	0.95145		R1090	0	1000	0	0	0.11931		R1090	0	1000	0	0	0.01271
	SI	1083	_h_	R1091	12dgr1819Z160_h_ + udpgal_h_ --> mgdg1819Z160_h_ + udp_h_	R1091	0	1000	1.3215	1.25542	1.3215		R1091	0	1000	1.28859	1.28859	1.28859		R1091	0	1000	1.25172	1.25172	1.25172		R1091	0	1000	0.15696	0.15696	0.15696		R1091	0	1000	0.01672	0.01672	0.01672
	SI	1084	_h_	R1092	12dgr1819Z1619Z_h_ + udpgal_h_ --> mgdg1819Z1619Z_h_ + udp_h_	R1092	0	1000	0.02012	0.01912	0.02012		R1092	0	1000	0.01962	0.01962	0.01962		R1092	0	1000	0.01906	0.01906	0.01906		R1092	0	1000	0.00239	0.00239	0.00239		R1092	0	1000	0.00025	0.00025	0.00025
Balance de materia perfecto	SI (nuevo 3)	1085	_h_	R1093	fdxox_h_ + 2 h_h_ + mgdg1819Z1627Z10Z_h_ + 4 nadph_h_ + 2 o2_h_ --> fdxrd_h_ + 4 h2o_h_ + mgdg1819Z1637Z10Z13Z_h_ + 4 nadp_h_	R1093	0	1000	0.09159	0	0.88757		R1093	0	1000	0	0	0.86547		R1093	0	1000	0.07714	0	0.8407		R1093	0	1000	0.00121	0	0.10542		R1093	0	1000	0	0	0.01123
Balance de materia perfecto	SI (nuevo 3)	1086	_h_	R1094	fdxox_h_ + 2 h_h_ + mgdg1829Z12Z1627Z10Z_h_ + 4 nadph_h_ + 2 o2_h_ --> fdxrd_h_ + 4 h2o_h_ + mgdg1829Z12Z1637Z10Z13Z_h_ + 4 nadp_h_	R1094	0	1000	0	0	0.88757		R1094	0	1000	0.78605	0	0.86547		R1094	0	1000	0.00962	0	0.8407		R1094	0	1000	0	0	0.10542		R1094	0	1000	0.00013	0	0.01123
Balance de materia perfecto	SI (nuevo 3)	1087	_h_	R1095	fdxox_h_ + 2 h_h_ + mgdg1829Z12Z1634Z7Z10Z_h_ + 4 nadph_h_ + 2 o2_h_ --> fdxrd_h_ + 4 h2o_h_ + mgdg1829Z12Z1644Z7Z10Z13Z_h_ + 4 nadp_h_	R1095	0	1000	0	0	0.79598		R1095	0	1000	0	0	0.77615		R1095	0	1000	0	0	0.75395		R1095	0	1000	0.00967	0	0.09454		R1095	0	1000	0.00103	0	0.01007
Balance de materia perfecto	SI (nuevo 3)	1088	_h_	R1096	fdxox_h_ + 2 h_h_ + mgdg1829Z12Z160_h_ + 4 nadph_h_ + 2 o2_h_ --> fdxrd_h_ + 4 h2o_h_ + mgdg1839Z12Z15Z160_h_ + 4 nadp_h_	R1096	0	1000	0.00505	0	0.00505		R1096	0	1000	0.00492	0.00492	0.00492		R1096	0	1000	0.00478	0.00478	0.00478		R1096	0	1000	0.0006	0.0006	0.0006		R1096	0	1000	6e-05	6e-05	6e-05
Balance de materia perfecto	SI (nuevo 3)	1089	_h_	R1097	fdxox_h_ + 2 h_h_ + mgdg1829Z12Z1627Z10Z_h_ + 4 nadph_h_ + 2 o2_h_ --> fdxrd_h_ + 4 h2o_h_ + mgdg1839Z12Z15Z1627Z10Z_h_ + 4 nadp_h_	R1097	0	1000	0.80613	0	0.88757		R1097	0	1000	0.16872	0.0099	0.86547		R1097	0	1000	0.8407	0.00962	0.8407		R1097	0	1000	0.09575	0.00121	0.10542		R1097	0	1000	0.00116	0.00013	0.01123
Balance de materia perfecto	SI (nuevo 3)	1090	_h_	R1098	fdxox_h_ + 2 h_h_ + mgdg1829Z12Z1634Z7Z10Z_h_ + 4 nadph_h_ + 2 o2_h_ --> fdxrd_h_ + 4 h2o_h_ + mgdg1839Z12Z15Z1634Z7Z10Z_h_ + 4 nadp_h_	R1098	0	1000	0.08144	0	0.79598		R1098	0	1000	0	0	0.77615		R1098	0	1000	0	0	0.75395		R1098	0	1000	0.00967	0	0.09454		R1098	0	1000	0.01007	0	0.01007
Balance de materia perfecto	SI (nuevo 3)	1091	_h_	R1099	fdxox_h_ + 2 h_h_ + mgdg1829Z12Z1637Z10Z13Z_h_ + 4 nadph_h_ + 2 o2_h_ --> fdxrd_h_ + 4 h2o_h_ + mgdg1839Z12Z15Z1637Z10Z13Z_h_ + 4 nadp_h_	R1099	0	1000	0	0	0.79598		R1099	0	1000	0	0	0.77615		R1099	0	1000	0	0	0.75395		R1099	0	1000	0	0	0.09454		R1099	0	1000	0	0	0.01007
Balance de materia perfecto	SI (nuevo 3)	1092	_h_	R1100	fdxox_h_ + 2 h_h_ + mgdg1839Z12Z15Z1627Z10Z_h_ + 4 nadph_h_ + 2 o2_h_ --> fdxrd_h_ + 4 h2o_h_ + mgdg1839Z12Z15Z1637Z10Z13Z_h_ + 4 nadp_h_	R1100	0	1000	0.79598	0	0.79598		R1100	0	1000	0.07941	0	0.77615		R1100	0	1000	0.75395	0	0.75395		R1100	0	1000	0.09454	0	0.09454		R1100	0	1000	0.00103	0	0.01007
Balance de materia perfecto	SI (nuevo 3)	1093	_h_	R1101	fdxox_h_ + 2 h_h_ + mgdg1829Z12Z1644Z7Z10Z13Z_h_ + 4 nadph_h_ + 2 o2_h_ --> fdxrd_h_ + 4 h2o_h_ + mgdg1839Z12Z15Z1644Z7Z10Z13Z_h_ + 4 nadp_h_	R1101	0	1000	0	0	0.71454		R1101	0	1000	0.69674	0	0.69674		R1101	0	1000	0	0	0.67681		R1101	0	1000	0	0	0.08487		R1101	0	1000	0	0	0.00904
Balance de materia perfecto	SI (nuevo 3)	1094	_h_	R1102	fdxox_h_ + 2 h_h_ + mgdg1839Z12Z15Z1637Z10Z13Z_h_ + 4 nadph_h_ + 2 o2_h_ --> fdxrd_h_ + 4 h2o_h_ + mgdg1839Z12Z15Z1644Z7Z10Z13Z_h_ + 4 nadp_h_	R1102	0	1000	0.71454	0	0.71454		R1102	0	1000	0	0	0.69674		R1102	0	1000	0.67681	0	0.67681		R1102	0	1000	0.08487	0	0.08487		R1102	0	1000	0	0	0.00904
Balance de materia perfecto	SI (nuevo 3)	1095	_h_	R1103	fdxox_h_ + 2 h_h_ + mgdg1819Z1617Z_h_ + 4 nadph_h_ + 2 o2_h_ --> fdxrd_h_ + 4 h2o_h_ + mgdg1819Z1627Z10Z_h_ + 4 nadp_h_	R1103	0	1000	0.99944	0	0.99944		R1103	0	1000	0	0	0.97455		R1103	0	1000	0.94667	0	0.94667		R1103	0	1000	0.00121	0	0.11871		R1103	0	1000	0	0	0.01265
Balance de materia perfecto	SI (nuevo 3)	1096	_h_	R1104	fdxox_h_ + 2 h_h_ + mgdg1819Z160_h_ + 4 nadph_h_ + 2 o2_h_ --> fdxrd_h_ + 4 h2o_h_ + mgdg1829Z12Z160_h_ + 4 nadp_h_	R1104	0	1000	0.01008	0	1.01458		R1104	0	1000	0.00983	0.00983	0.98931		R1104	0	1000	0.00955	0.00955	0.961		R1104	0	1000	0.0012	0.0012	0.1205		R1104	0	1000	0.00013	0.00013	0.01284
Balance de materia perfecto	SI (nuevo 3)	1097	_h_	R1105	fdxox_h_ + 2 h_h_ + mgdg1819Z1617Z_h_ + 4 nadph_h_ + 2 o2_h_ --> fdxrd_h_ + 4 h2o_h_ + mgdg1829Z12Z1617Z_h_ + 4 nadp_h_	R1105	0	1000	0.00505	0	1.00449		R1105	0	1000	0.97947	0	0.97947		R1105	0	1000	0.00478	0	0.95145		R1105	0	1000	0.1181	0	0.11931		R1105	0	1000	0.01271	0	0.01271
Balance de materia perfecto	SI (nuevo 3)	1098	_h_	R1106	fdxox_h_ + 2 h_h_ + mgdg1819Z1619Z_h_ + 4 nadph_h_ + 2 o2_h_ --> fdxrd_h_ + 4 h2o_h_ + mgdg1829Z12Z1619Z_h_ + 4 nadp_h_	R1106	0	1000	0.00505	0	0.00505		R1106	0	1000	0.00492	0.00492	0.00492		R1106	0	1000	0.00478	0.00478	0.00478		R1106	0	1000	0.0006	0.0006	0.0006		R1106	0	1000	6e-05	6e-05	6e-05
Balance de materia perfecto	SI (nuevo 3)	1099	_h_	R1107	fdxox_h_ + 2 h_h_ + mgdg1819Z1627Z10Z_h_ + 4 nadph_h_ + 2 o2_h_ --> fdxrd_h_ + 4 h2o_h_ + mgdg1829Z12Z1627Z10Z_h_ + 4 nadp_h_	R1107	0	1000	0.90785	0	0.99944		R1107	0	1000	0	0	0.97455		R1107	0	1000	0.86953	0	0.94667		R1107	0	1000	0	0	0.11871		R1107	0	1000	0	0	0.01265
Balance de materia perfecto	SI (nuevo 3)	1100	_h_	R1108	fdxox_h_ + 2 h_h_ + mgdg1829Z12Z1617Z_h_ + 4 nadph_h_ + 2 o2_h_ --> fdxrd_h_ + 4 h2o_h_ + mgdg1829Z12Z1627Z10Z_h_ + 4 nadp_h_	R1108	0	1000	0	0	0.99944		R1108	0	1000	0.97455	0	0.97455		R1108	0	1000	0	0	0.94667		R1108	0	1000	0.1175	0	0.11871		R1108	0	1000	0.01265	0	0.01265
Balance de materia perfecto	SI (nuevo 3)	1101	_h_	R1109	fdxox_h_ + 2 h_h_ + mgdg1819Z1637Z10Z13Z_h_ + 4 nadph_h_ + 2 o2_h_ --> fdxrd_h_ + 4 h2o_h_ + mgdg1829Z12Z1637Z10Z13Z_h_ + 4 nadp_h_	R1109	0	1000	0.01015	0	0.88757		R1109	0	1000	0	0	0.86547		R1109	0	1000	0	0	0.8407		R1109	0	1000	0.00121	0	0.10542		R1109	0	1000	0	0	0.01123
Balance de materia perfecto	SI (nuevo 3)	1102	_h_	R1110	fdxox_h_ + 2 h_h_ + mgdg1819Z1644Z7Z10Z13Z_h_ + 4 nadph_h_ + 2 o2_h_ --> fdxrd_h_ + 4 h2o_h_ + mgdg1829Z12Z1644Z7Z10Z13Z_h_ + 4 nadp_h_	R1110	0	1000	0.08144	0	0.79598		R1110	0	1000	0	0	0.77615		R1110	0	1000	0.07714	0	0.75395		R1110	0	1000	0	0	0.09454		R1110	0	1000	0	0	0.01007
	SI	1103	_c_	R1111	h2o_c_ + pa16018111Z_c_ --> 12dgr16018111Z_c_ + h_c_ + pi_c_	R1111	0	1000	0.19741	0	64.7757		R1111	0	1000	0.38933	0	0.38933		R1111	0	1000	0.18698	0.18698	0.37819		R1111	0	1000	0.04742	0.02345	0.04742		R1111	0	1000	0.0025	0.0025	0.0025
	SI	1104	_c_	R1112	h2o_c_ + pa1601819Z_c_ --> 12dgr1601819Z_c_ + h_c_ + pi_c_	R1112	0	1000	0.64046	0	65.3891		R1112	0	1000	0.36652	0	0.9378		R1112	0	1000	0.35603	0.35603	0.91097		R1112	0	1000	0.07607	0.04464	0.11423		R1112	0	1000	0.00476	0.00476	0.00476
	SI	1105	_h_	R1113	h2o_h_ + pa1601819Z_h_ --> 12dgr1601819Z_h_ + h_h_ + pi_h_	R1113	0	1000	0	0	194.891		R1113	0	1000	0	0	0		R1113	0	1000	0	0	0		R1113	0	1000	0	0	0		R1113	0	1000	0	0	0
	SI	1106	_h_	R1114	h2o_h_ + pa160_h_ --> 12dgr160_h_ + h_h_ + pi_h_	R1114	0	1000	0.06142	0.05835	194.95		R1114	0	1000	0.05989	0.05989	0.05989		R1114	0	1000	0.05818	0.05818	0.05818		R1114	0	1000	0.00729	0.00729	0.00729		R1114	0	1000	0.00078	0.00078	0.00078
	SI	1107	_c_	R1115	h2o_c_ + pa1801819Z_c_ --> 12dgr1801819Z_c_ + h_c_ + pi_c_	R1115	0	1000	0	0	64.501		R1115	0	1000	0.25799	0	0.25799		R1115	0	1000	0.25061	0	0.25061		R1115	0	1000	0	0	0.03142		R1115	0	1000	0.00335	0.00335	0.00335
	SI	1108	_h_	R1116	h2o_h_ + pa1801819Z_h_ --> 12dgr1801819Z_h_ + h_h_ + pi_h_	R1116	0	1000	0	0	194.891		R1116	0	1000	0	0	0		R1116	0	1000	0	0	0		R1116	0	1000	0	0	0		R1116	0	1000	0	0	0
	SI	1109	_c_	R1117	h2o_c_ + pa18111Z18111Z_c_ --> 12dgr18111Z18111Z_c_ + h_c_ + pi_c_	R1117	0	1000	0.19156	0	64.4316		R1117	0	1000	0.18678	0.18678	0.18678		R1117	0	1000	0.18144	0.18144	0.18144		R1117	0	1000	0.02275	0.02275	0.02275		R1117	0	1000	0.00242	0.00242	0.00242
	SI	1110	_h_	R1118	h2o_h_ + pa18111Z160_h_ --> 12dgr18111Z160_h_ + h_h_ + pi_h_	R1118	0	1000	0.07161	0.06803	194.959		R1118	0	1000	0.06982	0.06982	0.06982		R1118	0	1000	0.06783	0.06783	0.06783		R1118	0	1000	0.0085	0.0085	0.0085		R1118	0	1000	0.00091	0.00091	0.00091
	SI	1111	_c_	R1119	h2o_c_ + pa18111Z1819Z_c_ --> 12dgr18111Z1819Z_c_ + h_c_ + pi_c_	R1119	0	1000	0.29476	0	64.5297		R1119	0	1000	0.28742	0.28742	0.28742		R1119	0	1000	0.27919	0.27919	0.27919		R1119	0	1000	0.03501	0.03501	0.03501		R1119	0	1000	0.00373	0.00373	0.00373
	SI	1112	_h_	R1120	h2o_h_ + pa18111Z1819Z_h_ --> 12dgr18111Z1819Z_h_ + h_h_ + pi_h_	R1120	0	1000	0	0	194.891		R1120	0	1000	0	0	0		R1120	0	1000	0	0	0		R1120	0	1000	0	0	0		R1120	0	1000	0	0	0
	SI	1113	_h_	R1121	h2o_h_ + pa1819Z160_h_ --> 12dgr1819Z160_h_ + h_h_ + pi_h_	R1121	0	1000	1.55014	1.47264	196.364		R1121	0	1000	1.51154	1.51154	1.51154		R1121	0	1000	1.46829	1.46829	1.46829		R1121	0	1000	0.18411	0.18411	0.18411		R1121	0	1000	0.01962	0.01962	0.01962
	SI	1114	_h_	R1122	h2o_h_ + pa1819Z1619Z_h_ --> 12dgr1819Z1619Z_h_ + h_h_ + pi_h_	R1122	0	1000	0.02012	0.01912	194.911		R1122	0	1000	0.01962	0.01962	0.01962		R1122	0	1000	0.01906	0.01906	0.01906		R1122	0	1000	0.00239	0.00239	0.00239		R1122	0	1000	0.00025	0.00025	0.00025
	SI	1115	_c_	R1123	h2o_c_ + pa1819Z18111Z_c_ --> 12dgr1819Z18111Z_c_ + h_c_ + pi_c_	R1123	0	1000	0.20187	0	64.6804		R1123	0	1000	0	0	0.38933		R1123	0	1000	0.19121	0	0.19121		R1123	0	1000	0	0	0.02398		R1123	0	1000	0.00255	0.00255	0.00255
	SI	1116	_h_	R1124	h2o_h_ + pa1819Z18111Z_h_ --> 12dgr1819Z18111Z_h_ + h_h_ + pi_h_	R1124	0	1000	0	0	194.891		R1124	0	1000	0	0	0		R1124	0	1000	0	0	0		R1124	0	1000	0	0	0		R1124	0	1000	0	0	0
	SI	1117	_c_	R1125	h2o_c_ + pa1819Z1819Z_c_ --> 12dgr1819Z1819Z_c_ + h_c_ + pi_c_	R1125	0	1000	0.32129	0	65.1599		R1125	0	1000	0.31329	0	0.9378		R1125	0	1000	0.30433	0	0.30433		R1125	0	1000	0.03816	0	0.03816		R1125	0	1000	0.00407	0.00407	0.00407
	SI	1118	_h_	R1126	h2o_h_ + pa1819Z1819Z_h_ --> 12dgr1819Z1819Z_h_ + h_h_ + pi_h_	R1126	0	1000	0	0	194.891		R1126	0	1000	0	0	0		R1126	0	1000	0	0	0		R1126	0	1000	0	0	0		R1126	0	1000	0	0	0
fedxrd -1 y fedxox 1	Si (nuevo 4)	1119	_c_	R1127	fdxrd_c_ + 2 h_c_ + o2_c_ + pe1801829Z12Z_c_ --> fdxox_c_ + 2 h2o_c_ + pe1801835Z9Z12Z_c_	R1127	0	1000	0.07533	0	0.84799		R1127	0	1000	0.74056	0.07345	0.74056		R1127	0	1000	0.39571	0.07135	0.71937		R1127	0	1000	0.0902	0.00895	0.0902		R1127	0	1000	0.00095	0.00095	0.00961
fedxrd -1 y fedxox 1	Si (nuevo 4)	1120	_c_	R1128	fdxrd_c_ + 2 h_c_ + o2_c_ + pe18111Z1829Z12Z_c_ --> fdxox_c_ + 2 h2o_c_ + pe18111Z1835Z9Z12Z_c_	R1128	0	1000	0.76539	0	0.848		R1128	0	1000	0.07922	0.07922	0.74632		R1128	0	1000	0.07695	0.07695	0.72497		R1128	0	1000	0.00965	0.00965	0.09091		R1128	0	1000	0.00969	0.00103	0.00969
fedxrd -1 y fedxox 1	Si (nuevo 4)	1121	_c_	R1129	fdxrd_c_ + 2 h_c_ + o2_c_ + pe1819Z1829Z12Z_c_ --> fdxox_c_ + 2 h2o_c_ + pe1819Z1835Z9Z12Z_c_	R1129	0	1000	0.0074	0	0.84791		R1129	0	1000	0.00721	0.00721	0.67432		R1129	0	1000	0.33067	0.00701	0.65503		R1129	0	1000	0.00088	0.00088	0.08214		R1129	0	1000	9e-05	9e-05	0.00875
fedxrd -1 y fedxox 1	Si (nuevo 4)	1122	_c_	R1130	fdxrd_c_ + 2 h_c_ + o2_c_ + pe1801819Z_c_ --> fdxox_c_ + 2 h2o_c_ + pe1801829Z12Z_c_	R1130	0	1000	0.07533	0	0.84799		R1130	0	1000	0.74056	0.07345	0.74056		R1130	0	1000	0.39571	0.07135	0.71937		R1130	0	1000	0.0902	0.00895	0.0902		R1130	0	1000	0.00095	0.00095	0.00961
fedxrd -1 y fedxox 1	Si (nuevo 4)	1123	_c_	R1131	fdxrd_c_ + 2 h_c_ + o2_c_ + pe1801835Z9Z12Z_c_ --> fdxox_c_ + 2 h2o_c_ + pe1801845Z9Z12Z15Z_c_	R1131	0	1000	0.01641	0	0.36214		R1131	0	1000	0.34991	0.016	0.34991		R1131	0	1000	0.3399	0.01554	0.3399		R1131	0	1000	0.04262	0.00195	0.04262		R1131	0	1000	0.00021	0.00021	0.00454
fedxrd -1 y fedxox 1	Si (nuevo 4)	1124	_c_	R1132	fdxrd_c_ + 2 h_c_ + o2_c_ + pe18111Z1819Z_c_ --> fdxox_c_ + 2 h2o_c_ + pe18111Z1829Z12Z_c_	R1132	0	1000	0.76539	0	0.848		R1132	0	1000	0.07922	0.07922	0.74632		R1132	0	1000	0.07695	0.07695	0.72497		R1132	0	1000	0.00965	0.00965	0.09091		R1132	0	1000	0.00969	0.00103	0.00969
fedxrd -1 y fedxox 1	Si (nuevo 4)	1125	_c_	R1133	fdxrd_c_ + 2 h_c_ + o2_c_ + pe18111Z1835Z9Z12Z_c_ --> fdxox_c_ + 2 h2o_c_ + pe18111Z1845Z9Z12Z15Z_c_	R1133	0	1000	0.34564	0	0.36214		R1133	0	1000	0.00311	0.00311	0.33703		R1133	0	1000	0.00303	0.00303	0.32738		R1133	0	1000	0.00038	0.00038	0.04105		R1133	0	1000	0.00437	4e-05	0.00437
fedxrd -1 y fedxox 1	Si (nuevo 4)	1126	_c_	R1134	fdxrd_c_ + 2 h_c_ + o2_c_ + pe1819Z1819Z_c_ --> fdxox_c_ + 2 h2o_c_ + pe1819Z1829Z12Z_c_	R1134	0	1000	0.0074	0	0.84791		R1134	0	1000	0.00721	0.00721	0.67432		R1134	0	1000	0.33067	0.00701	0.65503		R1134	0	1000	0.00088	0.00088	0.08214		R1134	0	1000	9e-05	9e-05	0.00875
fedxrd -1 y fedxox 1	Si (nuevo 4)	1127	_c_	R1135	fdxrd_c_ + 2 h_c_ + o2_c_ + pe1819Z1835Z9Z12Z_c_ --> fdxox_c_ + 2 h2o_c_ + pe1819Z1845Z9Z12Z15Z_c_	R1135	0	1000	0.0001	0	0.36213		R1135	0	1000	9e-05	9e-05	0.33401		R1135	0	1000	9e-05	9e-05	0.32445		R1135	0	1000	1e-05	1e-05	0.04068		R1135	0	1000	0	0	0.00433
fedxrd -1 y fedxox 1	Si (nuevo 4)	1128	_c_	R1136	fdxrd_c_ + 2 h_c_ + o2_c_ + pe1819Z1835Z9Z12Z_c_ --> fdxox_c_ + 2 h2o_c_ + pe1829Z12Z1835Z9Z12Z_c_	R1136	0	1000	0.00494	0.00469	0.84968		R1136	0	1000	0.00481	0.00481	0.00481		R1136	0	1000	0.00468	0.00468	0.00468		R1136	0	1000	0.00059	0.00059	0.00059		R1136	0	1000	6e-05	6e-05	6e-05
	SI (Nuevo)	1129	_c_	R1137	12dgr16018111Z_c_ + pa18111Z160_c_ --> 1odec11eg3p_c_ + tag16018111Z160_c_	R1137	0	1000	0.35594	0	40.1782		R1137	0	1000	0.31552	0	2.8418		R1137	0	1000	0.46063	0	2.76049		R1137	0	1000	0	0	0.34615		R1137	0	1000	0	0	0.00042
	SI (Nuevo)	1130	_c_	R1138	12dgr16018111Z_c_ + pa1819Z160_c_ --> 1odec9eg3p_c_ + tag16018111Z160_c_	R1138	0	1000	0	0	40.1782		R1138	0	1000	0	0	2.8418		R1138	0	1000	0	0	2.48465		R1138	0	1000	0.00396	0	0.31156		R1138	0	1000	0	0	0.00042
	SI (Nuevo)	1131	_c_	R1139	12dgr16018111Z_c_ + pa16018111Z_c_ --> 1hdecg3p_c_ + tag16018111Z18111Z_c_	R1139	0	1000	0	0	37.148		R1139	0	1000	0	0	0.03155		R1139	0	1000	0.03065	0	0.03065		R1139	0	1000	0	0	0.00384		R1139	0	1000	0	0	0.00041
	SI (Nuevo)	1132	_c_	R1140	12dgr16018111Z_c_ + pa18111Z18111Z_c_ --> 1odec11eg3p_c_ + tag16018111Z18111Z_c_	R1140	0	1000	0	0	37.1791		R1140	0	1000	0.03155	0	0.03155		R1140	0	1000	0	0	0.03065		R1140	0	1000	0.00384	0	0.00384		R1140	0	1000	0.00041	0	0.00041
	SI (Nuevo)	1133	_c_	R1141	12dgr16018111Z_c_ + pa1819Z18111Z_c_ --> 1odec9eg3p_c_ + tag16018111Z18111Z_c_	R1141	0	1000	0.03236	0	37.148		R1141	0	1000	0	0	0.03155		R1141	0	1000	0	0	0.03065		R1141	0	1000	0	0	0.00384		R1141	0	1000	0	0	0.00041
	SI (Nuevo)	1134	_c_	R1142	12dgr16018111Z_c_ + pa1601819Z_c_ --> 1hdecg3p_c_ + tag16018111Z1819Z_c_	R1142	0	1000	0.03236	0	38.7376		R1142	0	1000	0	0	1.93403		R1142	0	1000	0	0	0.22186		R1142	0	1000	0	0	0.02782		R1142	0	1000	0.00041	0	0.00041
	SI (Nuevo)	1135	_c_	R1143	12dgr16018111Z_c_ + pa1801819Z_c_ --> 1odecg3p_c_ + tag16018111Z1819Z_c_	R1143	0	1000	0	0	38.7376		R1143	0	1000	0.2284	0	1.93403		R1143	0	1000	0	0	0.22186		R1143	0	1000	0	0	0.02782		R1143	0	1000	0	0	0.00041
	SI (Nuevo)	1136	_c_	R1144	12dgr16018111Z_c_ + pa18111Z1819Z_c_ --> 1odec11eg3p_c_ + tag16018111Z1819Z_c_	R1144	0	1000	0	0	38.7376		R1144	0	1000	0	0	1.93403		R1144	0	1000	0	0	0.22186		R1144	0	1000	0	0	0.02782		R1144	0	1000	0	0	0.00041
	SI (Nuevo)	1137	_c_	R1145	12dgr16018111Z_c_ + pa1819Z1819Z_c_ --> 1odec9eg3p_c_ + tag16018111Z1819Z_c_	R1145	0	1000	0	0	38.7376		R1145	0	1000	0	0	1.93403		R1145	0	1000	0	0	0.22186		R1145	0	1000	0	0	0.02782		R1145	0	1000	0	0	0.00041
	SI (Nuevo)	1138	_c_	R1146	12dgr1601819Z_c_ + pa18111Z160_c_ --> 1odec11eg3p_c_ + tag1601819Z160_c_	R1146	0	1000	0.03337	0	40.1782		R1146	0	1000	0.03254	0	2.8418		R1146	0	1000	0	0	2.76049		R1146	0	1000	0	0	0.34615		R1146	0	1000	0	0	0.00042
	SI (Nuevo)	1139	_c_	R1147	12dgr1601819Z_c_ + pa1819Z160_c_ --> 1odec9eg3p_c_ + tag1601819Z160_c_	R1147	0	1000	0	0	40.1782		R1147	0	1000	0	0	2.8418		R1147	0	1000	2.33146	0	2.48465		R1147	0	1000	0.00396	0	0.31156		R1147	0	1000	0	0	0.00042
	SI (Nuevo)	1140	_c_	R1148	12dgr1601819Z_c_ + pa16018111Z_c_ --> 1hdecg3p_c_ + tag1601819Z18111Z_c_	R1148	0	1000	0	0	37.2354		R1148	0	1000	0	0	0.03155		R1148	0	1000	0.00282	0	0.03065		R1148	0	1000	0.00384	0	0.00384		R1148	0	1000	0	0	0.00041
	SI (Nuevo)	1141	_c_	R1149	12dgr1601819Z_c_ + pa18111Z18111Z_c_ --> 1odec11eg3p_c_ + tag1601819Z18111Z_c_	R1149	0	1000	0	0	37.2354		R1149	0	1000	0	0	0.03155		R1149	0	1000	0	0	0.03065		R1149	0	1000	0	0	0.00384		R1149	0	1000	0	0	0.00041
	SI (Nuevo)	1142	_c_	R1150	12dgr1601819Z_c_ + pa1819Z18111Z_c_ --> 1odec9eg3p_c_ + tag1601819Z18111Z_c_	R1150	0	1000	0	0	37.2354		R1150	0	1000	0	0	0.03155		R1150	0	1000	0	0	0.03065		R1150	0	1000	0	0	0.00384		R1150	0	1000	0	0	0.00041
	SI (Nuevo)	1143	_c_	R1151	12dgr1601819Z_c_ + pa1601819Z_c_ --> 1hdecg3p_c_ + tag1601819Z1819Z_c_	R1151	0	1000	0	0	38.8238		R1151	0	1000	0	0	2.05048		R1151	0	1000	0	0	0.33498		R1151	0	1000	0	0	0.042		R1151	0	1000	0	0	0.00041
	SI (Nuevo)	1144	_c_	R1152	12dgr1601819Z_c_ + pa1801819Z_c_ --> 1odecg3p_c_ + tag1601819Z1819Z_c_	R1152	0	1000	0	0	38.8238		R1152	0	1000	0	0	2.05048		R1152	0	1000	0	0	0.33498		R1152	0	1000	0	0	0.042		R1152	0	1000	0	0	0.00041
	SI (Nuevo)	1145	_c_	R1153	12dgr1601819Z_c_ + pa18111Z1819Z_c_ --> 1odec11eg3p_c_ + tag1601819Z1819Z_c_	R1153	0	1000	0	0	38.8238		R1153	0	1000	0	0	2.05048		R1153	0	1000	0	0	0.33498		R1153	0	1000	0	0	0.042		R1153	0	1000	0	0	0.00041
	SI (Nuevo)	1146	_c_	R1154	12dgr1601819Z_c_ + pa1819Z1819Z_c_ --> 1odec9eg3p_c_ + tag1601819Z1819Z_c_	R1154	0	1000	0	0	38.9661		R1154	0	1000	0	0	2.05048		R1154	0	1000	0	0	0.33498		R1154	0	1000	0	0	0.042		R1154	0	1000	0	0	0.00041
	SI (Nuevo)	1147	_c_	R1155	12dgr1801819Z_c_ + pa18111Z160_c_ --> 1odec11eg3p_c_ + tag1801819Z160_c_	R1155	0	1000	0.03228	0	40.194		R1155	0	1000	0.03148	0	2.84074		R1155	0	1000	0	0	2.75946		R1155	0	1000	0.05776	0	0.34602		R1155	0	1000	0	0	0.00041
	SI (Nuevo)	1148	_c_	R1156	12dgr1801819Z_c_ + pa1819Z160_c_ --> 1odec9eg3p_c_ + tag1801819Z160_c_	R1156	0	1000	0	0	40.194		R1156	0	1000	0	0	2.84074		R1156	0	1000	0.03058	0	2.48465		R1156	0	1000	0	0	0.31156		R1156	0	1000	0.00041	0	0.00041
	SI (Nuevo)	1149	_c_	R1157	12dgr1801819Z_c_ + pa16018111Z_c_ --> 1hdecg3p_c_ + tag1801819Z18111Z_c_	R1157	0	1000	0.03134	0	36.9138		R1157	0	1000	0.03056	0	0.03056		R1157	0	1000	0.02968	0	0.02968		R1157	0	1000	0	0	0.00372		R1157	0	1000	0	0	0.0004
	SI (Nuevo)	1150	_c_	R1158	12dgr1801819Z_c_ + pa18111Z18111Z_c_ --> 1odec11eg3p_c_ + tag1801819Z18111Z_c_	R1158	0	1000	0	0	36.9138		R1158	0	1000	0	0	0.03056		R1158	0	1000	0	0	0.02968		R1158	0	1000	0	0	0.00372		R1158	0	1000	0	0	0.0004
	SI (Nuevo)	1151	_c_	R1159	12dgr1801819Z_c_ + pa1819Z18111Z_c_ --> 1odec9eg3p_c_ + tag1801819Z18111Z_c_	R1159	0	1000	0	0	36.9138		R1159	0	1000	0	0	0.03056		R1159	0	1000	0	0	0.02968		R1159	0	1000	0	0	0.00372		R1159	0	1000	0	0	0.0004
	SI (Nuevo)	1152	_c_	R1160	12dgr1801819Z_c_ + pa1601819Z_c_ --> 1hdecg3p_c_ + tag1801819Z1819Z_c_	R1160	0	1000	0.03134	0	38.3593		R1160	0	1000	0.03056	0	1.73619		R1160	0	1000	0	0	0.02968		R1160	0	1000	0	0	0.00372		R1160	0	1000	0	0	0.0004
	SI (Nuevo)	1153	_c_	R1161	12dgr1801819Z_c_ + pa1801819Z_c_ --> 1odecg3p_c_ + tag1801819Z1819Z_c_	R1161	0	1000	0	0	38.3593		R1161	0	1000	0	0	1.73619		R1161	0	1000	0	0	0.02968		R1161	0	1000	0	0	0.00372		R1161	0	1000	0	0	0.0004
	SI (Nuevo)	1154	_c_	R1162	12dgr1801819Z_c_ + pa18111Z1819Z_c_ --> 1odec11eg3p_c_ + tag1801819Z1819Z_c_	R1162	0	1000	0	0	38.3593		R1162	0	1000	0	0	1.73619		R1162	0	1000	0	0	0.02968		R1162	0	1000	0	0	0.00372		R1162	0	1000	0	0	0.0004
	SI (Nuevo)	1155	_c_	R1163	12dgr1801819Z_c_ + pa1819Z1819Z_c_ --> 1odec9eg3p_c_ + tag1801819Z1819Z_c_	R1163	0	1000	0	0	38.3593		R1163	0	1000	0	0	1.73619		R1163	0	1000	0	0	0.02968		R1163	0	1000	0	0	0.00372		R1163	0	1000	0	0	0.0004
	SI (Nuevo)	1156	_c_	R1164	12dgr18111Z18111Z_c_ + pa18111Z160_c_ --> 1odec11eg3p_c_ + tag18111Z18111Z160_c_	R1164	0	1000	0.03236	0	40.1861		R1164	0	1000	0.03155	0	2.84081		R1164	0	1000	0	0	2.75953		R1164	0	1000	0	0	0.34603		R1164	0	1000	0	0	0.00041
	SI (Nuevo)	1157	_c_	R1165	12dgr18111Z18111Z_c_ + pa1819Z160_c_ --> 1odec9eg3p_c_ + tag18111Z18111Z160_c_	R1165	0	1000	0	0	40.1861		R1165	0	1000	0	0	2.84081		R1165	0	1000	0	0	2.48465		R1165	0	1000	0.00384	0	0.31156		R1165	0	1000	0	0	0.00041
	SI (Nuevo)	1158	_c_	R1166	12dgr18111Z18111Z_c_ + pa16018111Z_c_ --> 1hdecg3p_c_ + tag18111Z18111Z18111Z_c_	R1166	0	1000	0	0	36.9139		R1166	0	1000	0	0	0.03063		R1166	0	1000	0.02975	0	0.02975		R1166	0	1000	0	0	0.00373		R1166	0	1000	0	0	0.0004
	SI (Nuevo)	1159	_c_	R1167	12dgr18111Z18111Z_c_ + pa18111Z18111Z_c_ --> 1odec11eg3p_c_ + tag18111Z18111Z18111Z_c_	R1167	0	1000	0	0	36.9139		R1167	0	1000	0	0	0.03063		R1167	0	1000	0	0	0.02975		R1167	0	1000	0	0	0.00373		R1167	0	1000	0	0	0.0004
	SI (Nuevo)	1160	_c_	R1168	12dgr18111Z18111Z_c_ + pa1819Z18111Z_c_ --> 1odec9eg3p_c_ + tag18111Z18111Z18111Z_c_	R1168	0	1000	0	0	36.9139		R1168	0	1000	0.03063	0	0.03063		R1168	0	1000	0	0	0.02975		R1168	0	1000	0	0	0.00373		R1168	0	1000	0	0	0.0004
	SI (Nuevo)	1161	_c_	R1169	12dgr18111Z18111Z_c_ + pa1601819Z_c_ --> 1hdecg3p_c_ + tag18111Z18111Z1819Z_c_	R1169	0	1000	0.03141	0	38.3807		R1169	0	1000	0.03063	0	1.73626		R1169	0	1000	0	0	0.02975		R1169	0	1000	0	0	0.00373		R1169	0	1000	0	0	0.0004
	SI (Nuevo)	1162	_c_	R1170	12dgr18111Z18111Z_c_ + pa1801819Z_c_ --> 1odecg3p_c_ + tag18111Z18111Z1819Z_c_	R1170	0	1000	0	0	38.3807		R1170	0	1000	0	0	1.73626		R1170	0	1000	0	0	0.02975		R1170	0	1000	0	0	0.00373		R1170	0	1000	0	0	0.0004
	SI (Nuevo)	1163	_c_	R1171	12dgr18111Z18111Z_c_ + pa18111Z1819Z_c_ --> 1odec11eg3p_c_ + tag18111Z18111Z1819Z_c_	R1171	0	1000	0	0	38.3807		R1171	0	1000	0	0	1.73626		R1171	0	1000	0	0	0.02975		R1171	0	1000	0	0	0.00373		R1171	0	1000	0	0	0.0004
	SI (Nuevo)	1164	_c_	R1172	12dgr18111Z18111Z_c_ + pa1819Z1819Z_c_ --> 1odec9eg3p_c_ + tag18111Z18111Z1819Z_c_	R1172	0	1000	0	0	38.3807		R1172	0	1000	0	0	1.73626		R1172	0	1000	0	0	0.02975		R1172	0	1000	0	0	0.00373		R1172	0	1000	0	0	0.0004
	SI (Nuevo)	1165	_c_	R1173	12dgr18111Z1819Z_c_ + pa18111Z160_c_ --> 1odec11eg3p_c_ + tag18111Z1819Z160_c_	R1173	0	1000	0	0	40.1941		R1173	0	1000	0.03155	0	2.84081		R1173	0	1000	0	0	2.75953		R1173	0	1000	0	0	0.34603		R1173	0	1000	0	0	0.00041
	SI (Nuevo)	1166	_c_	R1174	12dgr18111Z1819Z_c_ + pa1819Z160_c_ --> 1odec9eg3p_c_ + tag18111Z1819Z160_c_	R1174	0	1000	0.03236	0	40.1941		R1174	0	1000	0	0	2.84081		R1174	0	1000	0	0	2.48465		R1174	0	1000	0.00384	0	0.31156		R1174	0	1000	0	0	0.00041
	SI (Nuevo)	1167	_c_	R1175	12dgr18111Z1819Z_c_ + pa16018111Z_c_ --> 1hdecg3p_c_ + tag18111Z1819Z18111Z_c_	R1175	0	1000	0.03141	0	36.9139		R1175	0	1000	0.03063	0	0.03063		R1175	0	1000	0	0	0.02975		R1175	0	1000	0	0	0.00373		R1175	0	1000	0	0	0.0004
	SI (Nuevo)	1168	_c_	R1176	12dgr18111Z1819Z_c_ + pa18111Z18111Z_c_ --> 1odec11eg3p_c_ + tag18111Z1819Z18111Z_c_	R1176	0	1000	0	0	36.9139		R1176	0	1000	0	0	0.03063		R1176	0	1000	0	0	0.02975		R1176	0	1000	0.00373	0	0.00373		R1176	0	1000	0	0	0.0004
	SI (Nuevo)	1169	_c_	R1177	12dgr18111Z1819Z_c_ + pa1819Z18111Z_c_ --> 1odec9eg3p_c_ + tag18111Z1819Z18111Z_c_	R1177	0	1000	0	0	36.9139		R1177	0	1000	0	0	0.03063		R1177	0	1000	0	0	0.02975		R1177	0	1000	0	0	0.00373		R1177	0	1000	0	0	0.0004
	SI (Nuevo)	1170	_c_	R1178	12dgr18111Z1819Z_c_ + pa1601819Z_c_ --> 1hdecg3p_c_ + tag18111Z1819Z1819Z_c_	R1178	0	1000	0.03141	0	38.3594		R1178	0	1000	0	0	1.73626		R1178	0	1000	0	0	0.02975		R1178	0	1000	0	0	0.00373		R1178	0	1000	0	0	0.0004
	SI (Nuevo)	1171	_c_	R1179	12dgr18111Z1819Z_c_ + pa1801819Z_c_ --> 1odecg3p_c_ + tag18111Z1819Z1819Z_c_	R1179	0	1000	0	0	38.3594		R1179	0	1000	0	0	1.73626		R1179	0	1000	0.02975	0	0.02975		R1179	0	1000	0	0	0.00373		R1179	0	1000	0	0	0.0004
	SI (Nuevo)	1172	_c_	R1180	12dgr18111Z1819Z_c_ + pa18111Z1819Z_c_ --> 1odec11eg3p_c_ + tag18111Z1819Z1819Z_c_	R1180	0	1000	0	0	38.3594		R1180	0	1000	0	0	1.73626		R1180	0	1000	0	0	0.02975		R1180	0	1000	0	0	0.00373		R1180	0	1000	0	0	0.0004
	SI (Nuevo)	1173	_c_	R1181	12dgr18111Z1819Z_c_ + pa1819Z1819Z_c_ --> 1odec9eg3p_c_ + tag18111Z1819Z1819Z_c_	R1181	0	1000	0	0	38.3594		R1181	0	1000	0	0	1.73626		R1181	0	1000	0	0	0.02975		R1181	0	1000	0	0	0.00373		R1181	0	1000	0	0	0.0004
	SI (Nuevo)	1174	_c_	R1182	12dgr1819Z18111Z_c_ + pa18111Z160_c_ --> 1odec11eg3p_c_ + tag1819Z18111Z160_c_	R1182	0	1000	0.03236	0	40.1861		R1182	0	1000	0	0	3.0333		R1182	0	1000	0	0	2.75953		R1182	0	1000	0	0	0.34603		R1182	0	1000	0	0	0.00041
	SI (Nuevo)	1175	_c_	R1183	12dgr1819Z18111Z_c_ + pa1819Z160_c_ --> 1odec9eg3p_c_ + tag1819Z18111Z160_c_	R1183	0	1000	0	0	40.1861		R1183	0	1000	0.03155	0	3.0333		R1183	0	1000	0.03065	0	2.48465		R1183	0	1000	0	0	0.31156		R1183	0	1000	0	0	0.00041
	SI (Nuevo)	1176	_c_	R1184	12dgr1819Z18111Z_c_ + pa16018111Z_c_ --> 1hdecg3p_c_ + tag1819Z18111Z18111Z_c_	R1184	0	1000	0	0	36.9139		R1184	0	1000	0.03063	0	0.03063		R1184	0	1000	0	0	0.02975		R1184	0	1000	0.00373	0	0.00373		R1184	0	1000	0	0	0.0004
	SI (Nuevo)	1177	_c_	R1185	12dgr1819Z18111Z_c_ + pa18111Z18111Z_c_ --> 1odec11eg3p_c_ + tag1819Z18111Z18111Z_c_	R1185	0	1000	0	0	36.9139		R1185	0	1000	0	0	0.03063		R1185	0	1000	0	0	0.02975		R1185	0	1000	0	0	0.00373		R1185	0	1000	0	0	0.0004
	SI (Nuevo)	1178	_c_	R1186	12dgr1819Z18111Z_c_ + pa1819Z18111Z_c_ --> 1odec9eg3p_c_ + tag1819Z18111Z18111Z_c_	R1186	0	1000	0	0	36.9139		R1186	0	1000	0	0	0.03063		R1186	0	1000	0	0	0.02975		R1186	0	1000	0	0	0.00373		R1186	0	1000	0	0	0.0004
	SI (Nuevo)	1179	_c_	R1187	12dgr1819Z18111Z_c_ + pa1601819Z_c_ --> 1hdecg3p_c_ + tag1819Z18111Z1819Z_c_	R1187	0	1000	0.03141	0	38.3594		R1187	0	1000	0	0	1.73626		R1187	0	1000	0	0	0.02975		R1187	0	1000	0	0	0.00373		R1187	0	1000	0	0	0.0004
	SI (Nuevo)	1180	_c_	R1188	12dgr1819Z18111Z_c_ + pa1801819Z_c_ --> 1odecg3p_c_ + tag1819Z18111Z1819Z_c_	R1188	0	1000	0	0	38.3594		R1188	0	1000	0	0	1.73626		R1188	0	1000	0	0	0.02975		R1188	0	1000	0	0	0.00373		R1188	0	1000	0	0	0.0004
	SI (Nuevo)	1181	_c_	R1189	12dgr1819Z18111Z_c_ + pa18111Z1819Z_c_ --> 1odec11eg3p_c_ + tag1819Z18111Z1819Z_c_	R1189	0	1000	0	0	38.3594		R1189	0	1000	0	0	1.73626		R1189	0	1000	0	0	0.02975		R1189	0	1000	0	0	0.00373		R1189	0	1000	0	0	0.0004
	SI (Nuevo)	1182	_c_	R1190	12dgr1819Z18111Z_c_ + pa1819Z1819Z_c_ --> 1odec9eg3p_c_ + tag1819Z18111Z1819Z_c_	R1190	0	1000	0	0	38.3594		R1190	0	1000	0	0	1.73626		R1190	0	1000	0	0	0.02975		R1190	0	1000	0	0	0.00373		R1190	0	1000	0	0	0.0004
	SI (Nuevo)	1183	_c_	R1191	12dgr1819Z1819Z_c_ + pa18111Z160_c_ --> 1odec11eg3p_c_ + tag1819Z1819Z160_c_	R1191	0	1000	0	0	40.1941		R1191	0	1000	0.03155	0	3.20733		R1191	0	1000	0	0	2.75953		R1191	0	1000	0	0	0.34603		R1191	0	1000	0	0	0.00041
	SI (Nuevo)	1184	_c_	R1192	12dgr1819Z1819Z_c_ + pa1819Z160_c_ --> 1odec9eg3p_c_ + tag1819Z1819Z160_c_	R1192	0	1000	0.03236	0	40.1941		R1192	0	1000	0	0	3.11684		R1192	0	1000	0.03065	0	2.48465		R1192	0	1000	0.00384	0	0.31156		R1192	0	1000	0	0	0.00041
	SI (Nuevo)	1185	_c_	R1193	12dgr1819Z1819Z_c_ + pa16018111Z_c_ --> 1hdecg3p_c_ + tag1819Z1819Z18111Z_c_	R1193	0	1000	0	0	37.1593		R1193	0	1000	0	0	0.03063		R1193	0	1000	0.02975	0	0.02975		R1193	0	1000	0	0	0.00373		R1193	0	1000	0	0	0.0004
	SI (Nuevo)	1186	_c_	R1194	12dgr1819Z1819Z_c_ + pa18111Z18111Z_c_ --> 1odec11eg3p_c_ + tag1819Z1819Z18111Z_c_	R1194	0	1000	0	0	37.1593		R1194	0	1000	0	0	0.03063		R1194	0	1000	0	0	0.02975		R1194	0	1000	0	0	0.00373		R1194	0	1000	0.0004	0	0.0004
	SI (Nuevo)	1187	_c_	R1195	12dgr1819Z1819Z_c_ + pa1819Z18111Z_c_ --> 1odec9eg3p_c_ + tag1819Z1819Z18111Z_c_	R1195	0	1000	0	0	37.1593		R1195	0	1000	0	0	0.03063		R1195	0	1000	0	0	0.02975		R1195	0	1000	0	0	0.00373		R1195	0	1000	0	0	0.0004
	SI (Nuevo)	1188	_c_	R1196	12dgr1819Z1819Z_c_ + pa1601819Z_c_ --> 1hdecg3p_c_ + tag1819Z1819Z1819Z_c_	R1196	0	1000	0	0	38.3594		R1196	0	1000	0.03063	0	1.73626		R1196	0	1000	0	0	0.02975		R1196	0	1000	0.00373	0	0.00373		R1196	0	1000	0.0004	0	0.0004
	SI (Nuevo)	1189	_c_	R1197	12dgr1819Z1819Z_c_ + pa1801819Z_c_ --> 1odecg3p_c_ + tag1819Z1819Z1819Z_c_	R1197	0	1000	0	0	38.3594		R1197	0	1000	0	0	1.73626		R1197	0	1000	0	0	0.02975		R1197	0	1000	0	0	0.00373		R1197	0	1000	0	0	0.0004
	SI (Nuevo)	1190	_c_	R1198	12dgr1819Z1819Z_c_ + pa18111Z1819Z_c_ --> 1odec11eg3p_c_ + tag1819Z1819Z1819Z_c_	R1198	0	1000	0	0	38.3594		R1198	0	1000	0	0	1.73626		R1198	0	1000	0	0	0.02975		R1198	0	1000	0	0	0.00373		R1198	0	1000	0	0	0.0004
	SI (Nuevo)	1191	_c_	R1199	12dgr1819Z1819Z_c_ + pa1819Z1819Z_c_ --> 1odec9eg3p_c_ + tag1819Z1819Z1819Z_c_	R1199	0	1000	0	0	38.3594		R1199	0	1000	0	0	1.73626		R1199	0	1000	0.02975	0	0.02975		R1199	0	1000	0	0	0.00373		R1199	0	1000	0	0	0.0004
	SI (Nuevo)	1192	_c_	R1200	cacoa_c_ + sqdg18111Z160_c_ --> asqdca18111Z160_c_ + coa_c_	R1200	0	1000	0.02976	0.02827	0.02976		R1200	0	1000	0.02902	0.02902	0.02902		R1200	0	1000	0.02819	0.02819	0.02819		R1200	0	1000	0.00354	0.00354	0.00354		R1200	0	1000	0.00038	0.00038	0.00038
	SI (Nuevo)	1193	_c_	R1201	cacoa_c_ + sqdg1819Z160_c_ --> asqdca1819Z160_c_ + coa_c_	R1201	0	1000	0.08946	0.08498	0.08946		R1201	0	1000	0.08723	0.08723	0.08723		R1201	0	1000	0.08473	0.08473	0.08473		R1201	0	1000	0.01062	0.01062	0.01062		R1201	0	1000	0.00113	0.00113	0.00113
	SI (Nuevo)	1194	_c_	R1202	pacoa_c_ + sqdg18111Z160_c_ --> asqdpa18111Z160_c_ + coa_c_	R1202	0	1000	0.02971	0.02822	0.02971		R1202	0	1000	0.02897	0.02897	0.02897		R1202	0	1000	0.02814	0.02814	0.02814		R1202	0	1000	0.00353	0.00353	0.00353		R1202	0	1000	0.00038	0.00038	0.00038
	SI (Nuevo)	1195	_c_	R1203	pacoa_c_ + sqdg1819Z160_c_ --> asqdpa1819Z160_c_ + coa_c_	R1203	0	1000	0.08929	0.08482	0.08929		R1203	0	1000	0.08706	0.08706	0.08706		R1203	0	1000	0.08457	0.08457	0.08457		R1203	0	1000	0.01061	0.01061	0.01061		R1203	0	1000	0.00113	0.00113	0.00113
	SI	1196	_h_	R1204	12dgr160_h_ + udpsq_h_ --> sqdg160_h_ + udp_h_	R1204	0	1000	0.06142	0.05835	0.06142		R1204	0	1000	0.05989	0.05989	0.05989		R1204	0	1000	0.05818	0.05818	0.05818		R1204	0	1000	0.00729	0.00729	0.00729		R1204	0	1000	0.00078	0.00078	0.00078
	SI	1197	_h_	R1205	12dgr18111Z160_h_ + udpsq_h_ --> sqdg18111Z160_h_ + udp_h_	R1205	0	1000	0.07161	0.06803	0.07161		R1205	0	1000	0.06982	0.06982	0.06982		R1205	0	1000	0.06783	0.06783	0.06783		R1205	0	1000	0.0085	0.0085	0.0085		R1205	0	1000	0.00091	0.00091	0.00091
	SI	1198	_h_	R1206	12dgr1819Z160_h_ + udpsq_h_ --> sqdg1819Z160_h_ + udp_h_	R1206	0	1000	0.22865	0.21721	0.22865		R1206	0	1000	0.22295	0.22295	0.22295		R1206	0	1000	0.21657	0.21657	0.21657		R1206	0	1000	0.02716	0.02716	0.02716		R1206	0	1000	0.00289	0.00289	0.00289
Balance de materia perfecto	SI (nuevo 3)	1199	_h_	R1207	fdxox_h_ + 2 h_h_ + 4 nadph_h_ + 2 o2_h_ + sqdg1829Z12Z160_h_ --> fdxrd_h_ + 4 h2o_h_ + 4 nadp_h_ + sqdg1839Z12Z15Z160_h_	R1207	0	1000	0.01951	0.01854	0.01951		R1207	0	1000	0.01903	0.01903	0.01903		R1207	0	1000	0.01848	0.01848	0.01848		R1207	0	1000	0.00232	0.00232	0.00232		R1207	0	1000	0.00025	0.00025	0.00025
Balance de materia perfecto	SI (nuevo 3)	1200	_h_	R1208	fdxox_h_ + 2 h_h_ + 4 nadph_h_ + 2 o2_h_ + sqdg1819Z160_h_ --> fdxrd_h_ + 4 h2o_h_ + 4 nadp_h_ + sqdg1829Z12Z160_h_	R1208	0	1000	0.03776	0.03588	0.03776		R1208	0	1000	0.03682	0.03682	0.03682		R1208	0	1000	0.03577	0.03577	0.03577		R1208	0	1000	0.00449	0.00449	0.00449		R1208	0	1000	0.00048	0.00048	0.00048
	SI (Nuevo)	1201	_c_	R1209	h2o_c_ + tag16018111Z160_c_ --> 12dgr16018111Z_c_ + h_c_ + hdca_c_	R1209	0	1000	0.32257	0	40.1465		R1209	0	1000	0.28298	0	2.80926		R1209	0	1000	0.42903	0	2.72888		R1209	0	1000	0	0	0.34219		R1209	0	1000	0	0	0
	SI (Nuevo)	1202	_c_	R1210	h2o_c_ + tag16018111Z180_c_ --> 12dgr16018111Z_c_ + h_c_ + ocdca_c_	R1210	0	1000	0	0	36.8841		R1210	0	1000	0	0	0		R1210	0	1000	0	0	0		R1210	0	1000	0	0	0		R1210	0	1000	0	0	0
	SI (Nuevo)	1203	_c_	R1211	h2o_c_ + tag16018111Z18111Z_c_ --> 12dgr16018111Z_c_ + h_c_ + ocdcea_c_	R1211	0	1000	0	0	36.8841		R1211	0	1000	0	0	0		R1211	0	1000	0	0	0		R1211	0	1000	0	0	0		R1211	0	1000	0	0	0
	SI (Nuevo)	1204	_c_	R1212	h2o_c_ + tag16018111Z1819Z_c_ --> 12dgr16018111Z_c_ + h_c_ + ocdce9a_c_	R1212	0	1000	0	0	38.3296		R1212	0	1000	0	0	1.70563		R1212	0	1000	0	0	0		R1212	0	1000	0	0	0		R1212	0	1000	0	0	0
	SI (Nuevo)	1205	_c_	R1213	h2o_c_ + tag16018111Z1835Z9Z12Z_c_ --> 12dgr16018111Z_c_ + h_c_ + pa_c_	R1213	0	1000	0	0	36.8841		R1213	0	1000	0	0	0		R1213	0	1000	0	0	0		R1213	0	1000	0	0	0		R1213	0	1000	0	0	0
	SI (Nuevo)	1206	_c_	R1214	h2o_c_ + tag16018111Z1845Z9Z12Z15Z_c_ --> 12dgr16018111Z_c_ + ca_c_	R1214	0	1000	0	0	36.8841		R1214	0	1000	0	0	0		R1214	0	1000	0	0	0		R1214	0	1000	0	0	0		R1214	0	1000	0	0	0
	SI (Nuevo)	1207	_c_	R1215	h2o_c_ + tag1601819Z160_c_ --> 12dgr1601819Z_c_ + h_c_ + hdca_c_	R1215	0	1000	0	0	40.1465		R1215	0	1000	0	0	2.80926		R1215	0	1000	2.29986	0	2.72888		R1215	0	1000	0	0	0.34219		R1215	0	1000	0	0	0
	SI (Nuevo)	1208	_c_	R1216	h2o_c_ + tag1601819Z180_c_ --> 12dgr1601819Z_c_ + h_c_ + ocdca_c_	R1216	0	1000	0	0	36.8841		R1216	0	1000	0	0	0		R1216	0	1000	0	0	0		R1216	0	1000	0	0	0		R1216	0	1000	0	0	0
	SI (Nuevo)	1209	_c_	R1217	h2o_c_ + tag1601819Z18111Z_c_ --> 12dgr1601819Z_c_ + h_c_ + ocdcea_c_	R1217	0	1000	0	0	36.8841		R1217	0	1000	0	0	0		R1217	0	1000	0	0	0		R1217	0	1000	0	0	0		R1217	0	1000	0	0	0
	SI (Nuevo)	1210	_c_	R1218	h2o_c_ + tag1601819Z1819Z_c_ --> 12dgr1601819Z_c_ + h_c_ + ocdce9a_c_	R1218	0	1000	0	0	38.3296		R1218	0	1000	0	0	1.70563		R1218	0	1000	0	0	0		R1218	0	1000	0	0	0		R1218	0	1000	0	0	0
	SI (Nuevo)	1211	_c_	R1219	h2o_c_ + tag1601819Z1835Z9Z12Z_c_ --> 12dgr1601819Z_c_ + h_c_ + pa_c_	R1219	0	1000	0	0	36.8841		R1219	0	1000	0	0	0		R1219	0	1000	0	0	0		R1219	0	1000	0	0	0		R1219	0	1000	0	0	0
	SI (Nuevo)	1212	_c_	R1220	h2o_c_ + tag1601819Z1845Z9Z12Z15Z_c_ --> 12dgr1601819Z_c_ + ca_c_	R1220	0	1000	0	0	36.8841		R1220	0	1000	0	0	0		R1220	0	1000	0	0	0		R1220	0	1000	0	0	0		R1220	0	1000	0	0	0
	SI (Nuevo)	1213	_c_	R1221	h2o_c_ + tag1801819Z160_c_ --> 12dgr1801819Z_c_ + h_c_ + hdca_c_	R1221	0	1000	0	0	40.1465		R1221	0	1000	0	0	2.80926		R1221	0	1000	0	0	2.72888		R1221	0	1000	0.05393	0	0.34219		R1221	0	1000	0	0	0
	SI (Nuevo)	1214	_c_	R1222	h2o_c_ + tag1801819Z180_c_ --> 12dgr1801819Z_c_ + h_c_ + ocdca_c_	R1222	0	1000	0	0	36.8841		R1222	0	1000	0	0	0		R1222	0	1000	0	0	0		R1222	0	1000	0	0	0		R1222	0	1000	0	0	0
	SI (Nuevo)	1215	_c_	R1223	h2o_c_ + tag1801819Z18111Z_c_ --> 12dgr1801819Z_c_ + h_c_ + ocdcea_c_	R1223	0	1000	0	0	36.8841		R1223	0	1000	0	0	0		R1223	0	1000	0	0	0		R1223	0	1000	0	0	0		R1223	0	1000	0	0	0
	SI (Nuevo)	1216	_c_	R1224	h2o_c_ + tag1801819Z1819Z_c_ --> 12dgr1801819Z_c_ + h_c_ + ocdce9a_c_	R1224	0	1000	0	0	38.3296		R1224	0	1000	0	0	1.70563		R1224	0	1000	0	0	0		R1224	0	1000	0	0	0		R1224	0	1000	0	0	0
	SI (Nuevo)	1217	_c_	R1225	h2o_c_ + tag1801819Z1835Z9Z12Z_c_ --> 12dgr1801819Z_c_ + h_c_ + pa_c_	R1225	0	1000	0	0	36.8841		R1225	0	1000	0	0	0		R1225	0	1000	0	0	0		R1225	0	1000	0	0	0		R1225	0	1000	0	0	0
	SI (Nuevo)	1218	_c_	R1226	h2o_c_ + tag1801819Z1845Z9Z12Z15Z_c_ --> 12dgr1801819Z_c_ + ca_c_	R1226	0	1000	0	0	36.8841		R1226	0	1000	0	0	0		R1226	0	1000	0	0	0		R1226	0	1000	0	0	0		R1226	0	1000	0	0	0
	SI (Nuevo)	1219	_c_	R1227	h2o_c_ + tag18111Z18111Z160_c_ --> 12dgr18111Z18111Z_c_ + h_c_ + hdca_c_	R1227	0	1000	0	0	40.1465		R1227	0	1000	0	0	2.80926		R1227	0	1000	0	0	2.72888		R1227	0	1000	0	0	0.34219		R1227	0	1000	0	0	0
	SI (Nuevo)	1220	_c_	R1228	h2o_c_ + tag18111Z18111Z180_c_ --> 12dgr18111Z18111Z_c_ + h_c_ + ocdca_c_	R1228	0	1000	0	0	36.8841		R1228	0	1000	0	0	0		R1228	0	1000	0	0	0		R1228	0	1000	0	0	0		R1228	0	1000	0	0	0
	SI (Nuevo)	1221	_c_	R1229	h2o_c_ + tag18111Z18111Z18111Z_c_ --> 12dgr18111Z18111Z_c_ + h_c_ + ocdcea_c_	R1229	0	1000	0	0	36.8841		R1229	0	1000	0	0	0		R1229	0	1000	0	0	0		R1229	0	1000	0	0	0		R1229	0	1000	0	0	0
	SI (Nuevo)	1222	_c_	R1230	h2o_c_ + tag18111Z18111Z1819Z_c_ --> 12dgr18111Z18111Z_c_ + h_c_ + ocdce9a_c_	R1230	0	1000	0	0	38.3296		R1230	0	1000	0	0	1.70563		R1230	0	1000	0	0	0		R1230	0	1000	0	0	0		R1230	0	1000	0	0	0
	SI (Nuevo)	1223	_c_	R1231	h2o_c_ + tag18111Z18111Z1835Z9Z12Z_c_ --> 12dgr18111Z18111Z_c_ + h_c_ + pa_c_	R1231	0	1000	0	0	36.8841		R1231	0	1000	0	0	0		R1231	0	1000	0	0	0		R1231	0	1000	0	0	0		R1231	0	1000	0	0	0
	SI (Nuevo)	1224	_c_	R1232	h2o_c_ + tag18111Z18111Z1845Z9Z12Z15Z_c_ --> 12dgr18111Z18111Z_c_ + ca_c_	R1232	0	1000	0	0	36.8841		R1232	0	1000	0	0	0		R1232	0	1000	0	0	0		R1232	0	1000	0	0	0		R1232	0	1000	0	0	0
	SI (Nuevo)	1225	_c_	R1233	h2o_c_ + tag18111Z1819Z160_c_ --> 12dgr18111Z1819Z_c_ + h_c_ + hdca_c_	R1233	0	1000	0	0	40.1465		R1233	0	1000	0	0	2.80926		R1233	0	1000	0	0	2.72888		R1233	0	1000	0	0	0.34219		R1233	0	1000	0	0	0
	SI (Nuevo)	1226	_c_	R1234	h2o_c_ + tag18111Z1819Z180_c_ --> 12dgr18111Z1819Z_c_ + h_c_ + ocdca_c_	R1234	0	1000	0	0	36.8841		R1234	0	1000	0	0	0		R1234	0	1000	0	0	0		R1234	0	1000	0	0	0		R1234	0	1000	0	0	0
	SI (Nuevo)	1227	_c_	R1235	h2o_c_ + tag18111Z1819Z18111Z_c_ --> 12dgr18111Z1819Z_c_ + h_c_ + ocdcea_c_	R1235	0	1000	0	0	36.8841		R1235	0	1000	0	0	0		R1235	0	1000	0	0	0		R1235	0	1000	0	0	0		R1235	0	1000	0	0	0
	SI (Nuevo)	1228	_c_	R1236	h2o_c_ + tag18111Z1819Z1819Z_c_ --> 12dgr18111Z1819Z_c_ + h_c_ + ocdce9a_c_	R1236	0	1000	0	0	38.3296		R1236	0	1000	0	0	1.70563		R1236	0	1000	0	0	0		R1236	0	1000	0	0	0		R1236	0	1000	0	0	0
	SI (Nuevo)	1229	_c_	R1237	h2o_c_ + tag18111Z1819Z1835Z9Z12Z_c_ --> 12dgr18111Z1819Z_c_ + h_c_ + pa_c_	R1237	0	1000	0	0	36.8841		R1237	0	1000	0	0	0		R1237	0	1000	0	0	0		R1237	0	1000	0	0	0		R1237	0	1000	0	0	0
	SI (Nuevo)	1230	_c_	R1238	h2o_c_ + tag18111Z1819Z1845Z9Z12Z15Z_c_ --> 12dgr18111Z1819Z_c_ + ca_c_	R1238	0	1000	0	0	36.8841		R1238	0	1000	0	0	0		R1238	0	1000	0	0	0		R1238	0	1000	0	0	0		R1238	0	1000	0	0	0
	SI (Nuevo)	1231	_c_	R1239	h2o_c_ + tag1819Z18111Z160_c_ --> 12dgr1819Z18111Z_c_ + h_c_ + hdca_c_	R1239	0	1000	0	0	40.1465		R1239	0	1000	0	0	2.80926		R1239	0	1000	0	0	2.72888		R1239	0	1000	0	0	0.34219		R1239	0	1000	0	0	0
	SI (Nuevo)	1232	_c_	R1240	h2o_c_ + tag1819Z18111Z180_c_ --> 12dgr1819Z18111Z_c_ + h_c_ + ocdca_c_	R1240	0	1000	0	0	36.8841		R1240	0	1000	0	0	0		R1240	0	1000	0	0	0		R1240	0	1000	0	0	0		R1240	0	1000	0	0	0
	SI (Nuevo)	1233	_c_	R1241	h2o_c_ + tag1819Z18111Z18111Z_c_ --> 12dgr1819Z18111Z_c_ + h_c_ + ocdcea_c_	R1241	0	1000	0	0	36.8841		R1241	0	1000	0	0	0		R1241	0	1000	0	0	0		R1241	0	1000	0	0	0		R1241	0	1000	0	0	0
	SI (Nuevo)	1234	_c_	R1242	h2o_c_ + tag1819Z18111Z1819Z_c_ --> 12dgr1819Z18111Z_c_ + h_c_ + ocdce9a_c_	R1242	0	1000	0	0	38.3296		R1242	0	1000	0	0	1.70563		R1242	0	1000	0	0	0		R1242	0	1000	0	0	0		R1242	0	1000	0	0	0
	SI (Nuevo)	1235	_c_	R1243	h2o_c_ + tag1819Z18111Z1835Z9Z12Z_c_ --> 12dgr1819Z18111Z_c_ + h_c_ + pa_c_	R1243	0	1000	0	0	36.8841		R1243	0	1000	0	0	0		R1243	0	1000	0	0	0		R1243	0	1000	0	0	0		R1243	0	1000	0	0	0
	SI (Nuevo)	1236	_c_	R1244	h2o_c_ + tag1819Z18111Z1845Z9Z12Z15Z_c_ --> 12dgr1819Z18111Z_c_ + ca_c_	R1244	0	1000	0	0	36.8841		R1244	0	1000	0	0	0		R1244	0	1000	0	0	0		R1244	0	1000	0	0	0		R1244	0	1000	0	0	0
	SI (Nuevo)	1237	_c_	R1245	h2o_c_ + tag1819Z1819Z160_c_ --> 12dgr1819Z1819Z_c_ + h_c_ + hdca_c_	R1245	0	1000	0	0	40.1465		R1245	0	1000	0	0	2.80926		R1245	0	1000	0	0	2.72888		R1245	0	1000	0	0	0.34219		R1245	0	1000	0	0	0
	SI (Nuevo)	1238	_c_	R1246	h2o_c_ + tag1819Z1819Z180_c_ --> 12dgr1819Z1819Z_c_ + h_c_ + ocdca_c_	R1246	0	1000	0	0	36.8841		R1246	0	1000	0	0	0		R1246	0	1000	0	0	0		R1246	0	1000	0	0	0		R1246	0	1000	0	0	0
	SI (Nuevo)	1239	_c_	R1247	h2o_c_ + tag1819Z1819Z18111Z_c_ --> 12dgr1819Z1819Z_c_ + h_c_ + ocdcea_c_	R1247	0	1000	0	0	36.8841		R1247	0	1000	0	0	0		R1247	0	1000	0	0	0		R1247	0	1000	0	0	0		R1247	0	1000	0	0	0
	SI (Nuevo)	1240	_c_	R1248	h2o_c_ + tag1819Z1819Z1819Z_c_ --> 12dgr1819Z1819Z_c_ + h_c_ + ocdce9a_c_	R1248	0	1000	0	0	38.3296		R1248	0	1000	0	0	1.70563		R1248	0	1000	0	0	0		R1248	0	1000	0	0	0		R1248	0	1000	0	0	0
	SI (Nuevo)	1241	_c_	R1249	h2o_c_ + tag1819Z1819Z1835Z9Z12Z_c_ --> 12dgr1819Z1819Z_c_ + h_c_ + pa_c_	R1249	0	1000	0	0	36.8841		R1249	0	1000	0	0	0		R1249	0	1000	0	0	0		R1249	0	1000	0	0	0		R1249	0	1000	0	0	0
	SI (Nuevo)	1242	_c_	R1250	h2o_c_ + tag1819Z1819Z1845Z9Z12Z15Z_c_ --> 12dgr1819Z1819Z_c_ + ca_c_	R1250	0	1000	0	0	36.8841		R1250	0	1000	0	0	0		R1250	0	1000	0	0	0		R1250	0	1000	0	0	0		R1250	0	1000	0	0	0
	SI (Nuevo)	1243	_c_	R1251	3 amet_c_ + dghs16018111Z_c_ --> 3 ahcys_c_ + dgts16018111Z_c_ + 3 h_c_	R1251	0	1000	0.00193	0.00184	0.00193		R1251	0	1000	0.00188	0.00188	0.00188		R1251	0	1000	0.00183	0.00183	0.00183		R1251	0	1000	0.00023	0.00023	0.00023		R1251	0	1000	2e-05	2e-05	2e-05
	SI (Nuevo)	1244	_c_	R1252	3 amet_c_ + dghs1601819Z_c_ --> 3 ahcys_c_ + dgts1601819Z_c_ + 3 h_c_	R1252	0	1000	0.18041	0.17139	0.18041		R1252	0	1000	0.17592	0.17592	0.17592		R1252	0	1000	0.17088	0.17088	0.17088		R1252	0	1000	0.02143	0.02143	0.02143		R1252	0	1000	0.00228	0.00228	0.00228
	SI (Nuevo)	1245	_c_	R1253	3 amet_c_ + dghs18111Z18111Z_c_ --> 3 ahcys_c_ + dgts18111Z18111Z_c_ + 3 h_c_	R1253	0	1000	0.00187	0.00177	0.00187		R1253	0	1000	0.00182	0.00182	0.00182		R1253	0	1000	0.00177	0.00177	0.00177		R1253	0	1000	0.00022	0.00022	0.00022		R1253	0	1000	2e-05	2e-05	2e-05
	SI (Nuevo)	1246	_c_	R1254	3 amet_c_ + dghs18111Z1819Z_c_ --> 3 ahcys_c_ + dgts18111Z1819Z_c_ + 3 h_c_	R1254	0	1000	0.02383	0.02264	0.02383		R1254	0	1000	0.02324	0.02324	0.02324		R1254	0	1000	0.02257	0.02257	0.02257		R1254	0	1000	0.00283	0.00283	0.00283		R1254	0	1000	0.0003	0.0003	0.0003
	SI (Nuevo)	1247	_c_	R1255	3 amet_c_ + dghs1819Z18111Z_c_ --> 3 ahcys_c_ + dgts1819Z18111Z_c_ + 3 h_c_	R1255	0	1000	0.01219	0.01158	0.01219		R1255	0	1000	0.01188	0.01188	0.01188		R1255	0	1000	0.01154	0.01154	0.01154		R1255	0	1000	0.00145	0.00145	0.00145		R1255	0	1000	0.00015	0.00015	0.00015
	SI (Nuevo)	1248	_c_	R1256	3 amet_c_ + dghs1819Z1819Z_c_ --> 3 ahcys_c_ + dgts1819Z1819Z_c_ + 3 h_c_	R1256	0	1000	0.12421	0.118	0.12421		R1256	0	1000	0.12111	0.12111	0.12111		R1256	0	1000	0.11765	0.11765	0.11765		R1256	0	1000	0.01475	0.01475	0.01475		R1256	0	1000	0.00157	0.00157	0.00157
	SI	1249	_h_	R1257	hso3_h_ + udpg_h_ --> h2o_h_ + udpsq_h_	R1257	0	1000	0.36167	0.34359	0.36167		R1257	0	1000	0.35266	0.35266	0.35266		R1257	0	1000	0.34257	0.34257	0.34257		R1257	0	1000	0.04296	0.04296	0.04296		R1257	0	1000	0.00458	0.00458	0.00458
	SI (Nuevo)	1250	_c_	R1258	1agpe180_c_ + ocdce9coa_c_ --> coa_c_ + pe1801819Z_c_	R1258	0	1000	0	0	38.9795		R1258	0	1000	0.66711	0	2.37274		R1258	0	1000	0.32436	0	0.64802		R1258	0	1000	0.08126	0	0.08126		R1258	0	1000	0	0	0.00866
	SI (Nuevo)	1251	_c_	R1259	1agpe180_c_ + lnlccoa_c_ --> coa_c_ + pe1801829Z12Z_c_	R1259	0	1000	0	0	36.8841		R1259	0	1000	0	0	0		R1259	0	1000	0	0	0		R1259	0	1000	0	0	0		R1259	0	1000	0	0	0
	SI (Nuevo)	1252	_c_	R1260	1agpe180_c_ + pacoa_c_ --> coa_c_ + pe1801835Z9Z12Z_c_	R1260	0	1000	0	0	36.8841		R1260	0	1000	0	0	0		R1260	0	1000	0	0	0		R1260	0	1000	0	0	0		R1260	0	1000	0	0	0
	SI (Nuevo)	1253	_c_	R1261	1agpe180_c_ + cacoa_c_ --> coa_c_ + pe1801845Z9Z12Z15Z_c_	R1261	0	1000	0	0	36.8841		R1261	0	1000	0	0	0		R1261	0	1000	0	0	0		R1261	0	1000	0	0	0		R1261	0	1000	0	0	0
	SI (Nuevo)	1254	_c_	R1262	1agpe18111Z_c_ + ocdce9coa_c_ --> coa_c_ + pe18111Z1819Z_c_	R1262	0	1000	0.68415	0	38.9795		R1262	0	1000	0	0	2.37274		R1262	0	1000	0	0	0.64802		R1262	0	1000	0	0	0.08126		R1262	0	1000	0.00866	0	0.00866
	SI (Nuevo)	1255	_c_	R1263	1agpe18111Z_c_ + lnlccoa_c_ --> coa_c_ + pe18111Z1829Z12Z_c_	R1263	0	1000	0	0	36.8841		R1263	0	1000	0	0	0		R1263	0	1000	0	0	0		R1263	0	1000	0	0	0		R1263	0	1000	0	0	0
	SI (Nuevo)	1256	_c_	R1264	1agpe18111Z_c_ + pacoa_c_ --> coa_c_ + pe18111Z1835Z9Z12Z_c_	R1264	0	1000	0	0	36.8841		R1264	0	1000	0	0	0		R1264	0	1000	0	0	0		R1264	0	1000	0	0	0		R1264	0	1000	0	0	0
	SI (Nuevo)	1257	_c_	R1265	1agpe18111Z_c_ + cacoa_c_ --> coa_c_ + pe18111Z1845Z9Z12Z15Z_c_	R1265	0	1000	0	0	36.8841		R1265	0	1000	0	0	0		R1265	0	1000	0	0	0		R1265	0	1000	0	0	0		R1265	0	1000	0	0	0
	SI (Nuevo)	1258	_c_	R1266	1agpe1819Z_c_ + ocdce9coa_c_ --> coa_c_ + pe1819Z1819Z_c_	R1266	0	1000	0	0	38.9795		R1266	0	1000	0	0	2.37274		R1266	0	1000	0.32366	0	0.64802		R1266	0	1000	0	0	0.08126		R1266	0	1000	0	0	0.00866
	SI (Nuevo)	1259	_c_	R1267	1agpe1819Z_c_ + lnlccoa_c_ --> coa_c_ + pe1819Z1829Z12Z_c_	R1267	0	1000	0	0	36.8841		R1267	0	1000	0	0	0		R1267	0	1000	0	0	0		R1267	0	1000	0	0	0		R1267	0	1000	0	0	0
	SI (Nuevo)	1260	_c_	R1268	1agpe1819Z_c_ + pacoa_c_ --> coa_c_ + pe1819Z1835Z9Z12Z_c_	R1268	0	1000	0	0	36.8841		R1268	0	1000	0	0	0		R1268	0	1000	0	0	0		R1268	0	1000	0	0	0		R1268	0	1000	0	0	0
	SI (Nuevo)	1261	_c_	R1269	1agpe1819Z_c_ + cacoa_c_ --> coa_c_ + pe1819Z1845Z9Z12Z15Z_c_	R1269	0	1000	0	0	36.8841		R1269	0	1000	0	0	0		R1269	0	1000	0	0	0		R1269	0	1000	0	0	0		R1269	0	1000	0	0	0
	SI (Nuevo)	1262	_c_	R1270	1agpe1829Z12Z_c_ + pacoa_c_ --> coa_c_ + pe1829Z12Z1835Z9Z12Z_c_	R1270	0	1000	0	0	36.8841		R1270	0	1000	0	0	0		R1270	0	1000	0	0	0		R1270	0	1000	0	0	0		R1270	0	1000	0	0	0
	SI (Nuevo)	1263	_c_	R1271	cdp12dgr18111Z160_c_ + inost_c_ --> cmp_c_ + pail18111Z160_c_	R1271	0	1000	0.04821	0.0458	4.11952		R1271	0	1000	0.04701	0.04701	0.04701		R1271	0	1000	0.04566	0.04566	0.04566		R1271	0	1000	0.00573	0.00573	0.00573		R1271	0	1000	0.00061	0.00061	0.00061
	SI (Nuevo)	1264	_c_	R1272	cdp12dgr1819Z160_c_ + inost_c_ --> cmp_c_ + pail1819Z160_c_	R1272	0	1000	0.00649	0.00617	4.65261		R1272	0	1000	0.00633	0.00633	0.00633		R1272	0	1000	0.00615	0.00615	0.00615		R1272	0	1000	0.00077	0.00077	0.00077		R1272	0	1000	8e-05	8e-05	8e-05
	SI	1265	_c_	R1273	ctp_c_ + pa18111Z160_c_ --> cdp12dgr18111Z160_c_ + ppi_c_	R1273	0	1000	0.04821	0.0458	16.1082		R1273	0	1000	0.04701	0.04701	0.04701		R1273	0	1000	0.04566	0.04566	0.04566		R1273	0	1000	0.00573	0.00573	0.00573		R1273	0	1000	0.00061	0.00061	0.00061
	SI	1266	_h_	R1274	ctp_h_ + pa18111Z160_h_ --> cdp12dgr18111Z160_h_ + ppi_h_	R1274	0	1000	0.02664	0.0253	30.6077		R1274	0	1000	0.02597	0.02597	0.02597		R1274	0	1000	0.02523	0.02523	0.02523		R1274	0	1000	0.00316	0.00316	0.00316		R1274	0	1000	0.00362	0.00362	0.00815
	SI	1267	_c_	R1275	ctp_c_ + pa1819Z160_c_ --> cdp12dgr1819Z160_c_ + ppi_c_	R1275	0	1000	0.54101	0.00617	17.3069		R1275	0	1000	0.52754	0.52754	0.52754		R1275	0	1000	0.51244	0.51244	0.51244		R1275	0	1000	0.06426	0.06426	0.06426		R1275	0	1000	8e-05	8e-05	8e-05
	SI	1268	_h_	R1276	ctp_h_ + pa1819Z160_h_ --> cdp12dgr1819Z160_h_ + ppi_h_	R1276	0	1000	0.17893	0.16998	30.0993		R1276	0	1000	0.17447	0.17447	0.17447		R1276	0	1000	0.16948	0.16948	0.16948		R1276	0	1000	0.02125	0.02125	0.02125		R1276	0	1000	0.00679	0.00226	0.00679
	SI	1269	_c_	R1277	atp_c_ + etha_c_ --> adp_c_ + ethamp_c_	R1277	0	1000	0.16396	0.15576	64.4054		R1277	0	1000	0.15988	0.15988	0.15988		R1277	0	1000	0.1553	0.1553	0.1553		R1277	0	1000	0.01947	0.01947	0.01947		R1277	0	1000	0.00207	0.00207	0.00207
	SI	1270	_c_	R1278	12dgr1801819Z_c_ + cdpea_c_ --> cmp_c_ + h_c_ + pe1801819Z_c_	R1278	0	1000	0.07533	0.07156	21.4881		R1278	0	1000	0.07345	0.07345	0.07345		R1278	0	1000	0.07135	0.07135	0.07135		R1278	0	1000	0.00895	0.00895	0.00895		R1278	0	1000	0.00095	0.00095	0.00095
	SI	1271	_c_	R1279	12dgr18111Z1819Z_c_ + cdpea_c_ --> cmp_c_ + h_c_ + pe18111Z1819Z_c_	R1279	0	1000	0.08124	0.07718	21.4937		R1279	0	1000	0.07922	0.07922	0.07922		R1279	0	1000	0.07695	0.07695	0.07695		R1279	0	1000	0.00965	0.00965	0.00965		R1279	0	1000	0.00103	0.00103	0.00103
	SI	1272	_c_	R1280	12dgr1819Z1819Z_c_ + cdpea_c_ --> cmp_c_ + h_c_ + pe1819Z1819Z_c_	R1280	0	1000	0.0074	0.00703	21.4236		R1280	0	1000	0.00721	0.00721	0.00721		R1280	0	1000	0.00701	0.00701	0.00701		R1280	0	1000	0.00088	0.00088	0.00088		R1280	0	1000	9e-05	9e-05	9e-05
	SI	1273	_h_	R1281	dhap_h_ + h_h_ + nadh_h_ --> glyc3p_h_ + nad_h_	R1281	0	1000	0	0	1000		R1281	0	0	0	0	0		R1281	0	0	0	0	0		R1281	0	0	0	0	0		R1281	0	0	0	0	0
	SI	1274	_h_	R1282	dhap_h_ + h_h_ + nadph_h_ --> glyc3p_h_ + nadp_h_	R1282	0	1000	2.11443	0	1000		R1282	0	1000	2.06176	2.06176	526.048		R1282	0	1000	2.00277	2.00277	2.00277		R1282	0	1000	0.25114	0.25114	149.244		R1282	0	1000	0.02676	0.02676	17.3473
	SI	1275	_h_	R1283	dhap_h_ + h2o2_h_ --> glyc3p_h_ + o2_h_	R1283	-1000	0	0	-999.833	0		R1283	-1000	0	0	-523.986	0		R1283	-1000	0	0	0	0		R1283	-1000	0	0	-148.993	0		R1283	-1000	0	0	-17.3205	0
	SI	1276	_c_	R1284	g3pe_c_ + h2o_c_ --> etha_c_ + glyc3p_c_	R1284	0	1000	0	0	10.6363		R1284	0	1000	0	0	0		R1284	0	1000	0	0	0		R1284	0	1000	0	0	0		R1284	0	1000	0	0	0
	SI (Nuevo)	1277	_c_	R1285	1agpe180_c_ + h2o_c_ --> g3pe_c_ + h_c_ + ocdca_c_	R1285	0	1000	0	0	10.6129		R1285	0	1000	0	0	0		R1285	0	1000	0	0	0		R1285	0	1000	0	0	0		R1285	0	1000	0	0	0
	SI	1278	_c_	R1286	1agpe18111Z_c_ + h2o_c_ --> g3pe_c_ + h_c_ + ocdcea_c_	R1286	0	1000	0	0	10.6363		R1286	0	1000	0	0	0		R1286	0	1000	0	0	0		R1286	0	1000	0	0	0		R1286	0	1000	0	0	0
	SI (Nuevo)	1279	_c_	R1287	1agpe1819Z_c_ + h2o_c_ --> g3pe_c_ + h_c_ + ocdce9a_c_	R1287	0	1000	0	0	10.6129		R1287	0	1000	0	0	0		R1287	0	1000	0	0	0		R1287	0	1000	0	0	0		R1287	0	1000	0	0	0
	SI (Nuevo)	1280	_c_	R1288	1agpe1829Z12Z_c_ + h2o_c_ --> g3pe_c_ + h_c_ + lnlc_c_	R1288	0	1000	0	0	0.84476		R1288	0	1000	0	0	0		R1288	0	1000	0	0	0		R1288	0	1000	0	0	0		R1288	0	1000	0	0	0
	SI	1281	_c_	R1289	ctp_c_ + ethamp_c_ --> cdpea_c_ + ppi_c_	R1289	0	1000	0.16396	0.15576	21.5723		R1289	0	1000	0.15988	0.15988	0.15988		R1289	0	1000	0.1553	0.1553	0.1553		R1289	0	1000	0.01947	0.01947	0.01947		R1289	0	1000	0.00207	0.00207	0.00207
Balance de materia perfecto	SI (nuevo 3)	1282	_h_	R1290	fdxox_h_ + 2 h_h_ + 4 nadph_h_ + 2 o2_h_ + pg18111Z160_h_ --> fdxrd_h_ + 4 h2o_h_ + 4 nadp_h_ + pg18111Z1613E_h_	R1290	0	1000	0.01129	0.01072	0.01128		R1290	0	1000	0.01101	0.01101	0.01101		R1290	0	1000	0.01069	0.01069	0.01069		R1290	0	1000	0.00134	0.00134	0.00134		R1290	0	1000	0.00014	0.00014	0.00014
Balance de materia perfecto	SI (nuevo 3)	1283	_h_	R1291	fdxox_h_ + 2 h_h_ + 4 nadph_h_ + 2 o2_h_ + pg1819Z160_h_ --> fdxrd_h_ + 4 h2o_h_ + 4 nadp_h_ + pg1819Z1613E_h_	R1291	0	1000	0.01129	0.01072	0.01128		R1291	0	1000	0.01101	0.01101	0.01101		R1291	0	1000	0.01069	0.01069	0.01069		R1291	0	1000	0.00134	0.00134	0.00134		R1291	0	1000	0.00014	0.00014	0.00014
Balance de materia perfecto	SI (nuevo 3)	1284	_h_	R1292	fdxox_h_ + 2 h_h_ + 4 nadph_h_ + 2 o2_h_ + pg1829Z12Z160_h_ --> fdxrd_h_ + 4 h2o_h_ + 4 nadp_h_ + pg1829Z12Z1613E_h_	R1292	0	1000	0.08436	0.08014	0.08436		R1292	0	1000	0.08226	0.08226	0.08226		R1292	0	1000	0.07991	0.07991	0.07991		R1292	0	1000	0.01002	0.01002	0.01002		R1292	0	1000	0.00107	0.00107	0.00107
Balance de materia perfecto	SI (nuevo 3)	1285	_h_	R1293	fdxox_h_ + 2 h_h_ + 4 nadph_h_ + 2 o2_h_ + pg1839Z12Z15Z160_h_ --> fdxrd_h_ + 4 h2o_h_ + 4 nadp_h_ + pg1839Z12Z15Z1613E_h_	R1293	0	1000	0.03095	0.0294	0.03095		R1293	0	1000	0.03018	0.03018	0.03018		R1293	0	1000	0.02931	0.02931	0.02931		R1293	0	1000	0.00368	0.00368	0.00368		R1293	0	1000	0.00039	0.00039	0.00039
	SI	1286	_c_	R1294	h2o_c_ + pgp18111Z160_c_ --> h_c_ + pg18111Z160_c_ + pi_c_	R1294	0	1000	0	0	0		R1294	0	1000	0	0	0		R1294	0	1000	0	0	0		R1294	0	1000	0	0	0		R1294	0	1000	0	0	0
	SI	1287	_h_	R1295	h2o_h_ + pgp18111Z160_h_ --> h_h_ + pg18111Z160_h_ + pi_h_	R1295	0	1000	0.02664	0.0253	0.02664		R1295	0	1000	0.02597	0.02597	0.02597		R1295	0	1000	0.02523	0.02523	0.02523		R1295	0	1000	0.00316	0.00316	0.00316		R1295	0	1000	0.00034	0.00034	0.00034
	SI	1288	_c_	R1296	h2o_c_ + pgp1819Z160_c_ --> h_c_ + pg1819Z160_c_ + pi_c_	R1296	0	1000	0	0	0		R1296	0	1000	0	0	0		R1296	0	1000	0	0	0		R1296	0	1000	0	0	0		R1296	0	1000	0	0	0
	SI	1289	_h_	R1297	h2o_h_ + pgp1819Z160_h_ --> h_h_ + pg1819Z160_h_ + pi_h_	R1297	0	1000	0.17893	0.16998	0.17893		R1297	0	1000	0.17447	0.17447	0.17447		R1297	0	1000	0.16948	0.16948	0.16948		R1297	0	1000	0.02125	0.02125	0.02125		R1297	0	1000	0.00226	0.00226	0.00226
	SI	1290	_c_	R1298	cdp12dgr18111Z160_c_ + glyc3p_c_ --> cmp_c_ + pgp18111Z160_c_	R1298	0	1000	0	0	0		R1298	0	1000	0	0	0		R1298	0	1000	0	0	0		R1298	0	1000	0	0	0		R1298	0	1000	0	0	0
	SI	1291	_h_	R1299	cdp12dgr18111Z160_h_ + glyc3p_h_ --> cmp_h_ + pgp18111Z160_h_	R1299	0	1000	0.02664	0.0253	0.02664		R1299	0	1000	0.02597	0.02597	0.02597		R1299	0	1000	0.02523	0.02523	0.02523		R1299	0	1000	0.00316	0.00316	0.00316		R1299	0	1000	0.00034	0.00034	0.00034
	SI	1292	_c_	R1300	cdp12dgr1819Z160_c_ + glyc3p_c_ --> cmp_c_ + pgp1819Z160_c_	R1300	0	1000	0	0	0		R1300	0	1000	0	0	0		R1300	0	1000	0	0	0		R1300	0	1000	0	0	0		R1300	0	1000	0	0	0
	SI	1293	_h_	R1301	cdp12dgr1819Z160_h_ + glyc3p_h_ --> cmp_h_ + pgp1819Z160_h_	R1301	0	1000	0.17893	0.16998	0.17893		R1301	0	1000	0.17447	0.17447	0.17447		R1301	0	1000	0.16948	0.16948	0.16948		R1301	0	1000	0.02125	0.02125	0.02125		R1301	0	1000	0.00226	0.00226	0.00226
Balance de materia perfecto	SI (nuevo 3)	1294	_h_	R1302	fdxox_h_ + 2 h_h_ + 4 nadph_h_ + 2 o2_h_ + pg1829Z12Z160_h_ --> fdxrd_h_ + 4 h2o_h_ + 4 nadp_h_ + pg1839Z12Z15Z160_h_	R1302	0	1000	0.04947	0.04699	0.04947		R1302	0	1000	0.04823	0.04823	0.04823		R1302	0	1000	0.04685	0.04685	0.04685		R1302	0	1000	0.00588	0.00588	0.00588		R1302	0	1000	0.00063	0.00063	0.00063
Balance de materia perfecto	SI (nuevo 3)	1295	_h_	R1303	fdxox_h_ + 2 h_h_ + 4 nadph_h_ + 2 o2_h_ + pg1819Z160_h_ --> fdxrd_h_ + 4 h2o_h_ + 4 nadp_h_ + pg1829Z12Z160_h_	R1303	0	1000	0.1523	0.14468	0.1523		R1303	0	1000	0.1485	0.1485	0.1485		R1303	0	1000	0.14425	0.14425	0.14425		R1303	0	1000	0.01809	0.01809	0.01809		R1303	0	1000	0.00193	0.00193	0.00193
	SI (Nuevo)	1296	_c_	R1304	h2o_c_ + pe1801819Z_c_ --> 1agpe180_c_ + h_c_ + ocdce9a_c_	R1304	0	1000	0	0	38.3296		R1304	0	1000	0	0	1.70563		R1304	0	1000	0	0	0		R1304	0	1000	0	0	0		R1304	0	1000	0	0	0
	SI (Nuevo)	1297	_c_	R1305	h2o_c_ + pe1801829Z12Z_c_ --> 1agpe180_c_ + h_c_ + lnlc_c_	R1305	0	1000	0	0	36.8841		R1305	0	1000	0	0	0		R1305	0	1000	0	0	0		R1305	0	1000	0	0	0		R1305	0	1000	0	0	0
	SI (Nuevo)	1298	_c_	R1306	h2o_c_ + pe1801835Z9Z12Z_c_ --> 1agpe180_c_ + h_c_ + pa_c_	R1306	0	1000	0	0	37.2087		R1306	0	1000	0.3332	0	0.3332		R1306	0	1000	0	0	0.32366		R1306	0	1000	0.04059	0	0.04059		R1306	0	1000	0	0	0.00432
	SI (Nuevo)	1299	_c_	R1307	h2o_c_ + pe1801845Z9Z12Z15Z_c_ --> 1agpe180_c_ + ca_c_	R1307	0	1000	0	0	37.2094		R1307	0	1000	0.33391	0	0.33391		R1307	0	1000	0.32436	0	0.32436		R1307	0	1000	0.04067	0	0.04067		R1307	0	1000	0	0	0.00433
	SI (Nuevo)	1300	_c_	R1308	h2o_c_ + pe18111Z1819Z_c_ --> 1agpe18111Z_c_ + h_c_ + ocdce9a_c_	R1308	0	1000	0	0	38.3296		R1308	0	1000	0	0	1.70563		R1308	0	1000	0	0	0		R1308	0	1000	0	0	0		R1308	0	1000	0	0	0
	SI (Nuevo)	1301	_c_	R1309	h2o_c_ + pe18111Z1829Z12Z_c_ --> 1agpe18111Z_c_ + h_c_ + lnlc_c_	R1309	0	1000	0	0	36.8841		R1309	0	1000	0	0	0		R1309	0	1000	0	0	0		R1309	0	1000	0	0	0		R1309	0	1000	0	0	0
	SI (Nuevo)	1302	_c_	R1310	h2o_c_ + pe18111Z1835Z9Z12Z_c_ --> 1agpe18111Z_c_ + h_c_ + pa_c_	R1310	0	1000	0.34171	0	37.2087		R1310	0	1000	0	0	0.3332		R1310	0	1000	0	0	0.32366		R1310	0	1000	0	0	0.04059		R1310	0	1000	0.00432	0	0.00432
	SI (Nuevo)	1303	_c_	R1311	h2o_c_ + pe18111Z1845Z9Z12Z15Z_c_ --> 1agpe18111Z_c_ + ca_c_	R1311	0	1000	0.34244	0	37.2094		R1311	0	1000	0	0	0.33391		R1311	0	1000	0	0	0.32436		R1311	0	1000	0	0	0.04067		R1311	0	1000	0.00433	0	0.00433
	SI (Nuevo)	1304	_c_	R1312	h2o_c_ + pe1819Z1819Z_c_ --> 1agpe1819Z_c_ + h_c_ + ocdce9a_c_	R1312	0	1000	0	0	38.3296		R1312	0	1000	0	0	1.70563		R1312	0	1000	0	0	0		R1312	0	1000	0	0	0		R1312	0	1000	0	0	0
	SI (Nuevo)	1305	_c_	R1313	h2o_c_ + pe1819Z1829Z12Z_c_ --> 1agpe1819Z_c_ + h_c_ + lnlc_c_	R1313	0	1000	0	0	36.8841		R1313	0	1000	0	0	0		R1313	0	1000	0	0	0		R1313	0	1000	0	0	0		R1313	0	1000	0	0	0
	SI (Nuevo)	1306	_c_	R1314	h2o_c_ + pe1819Z1835Z9Z12Z_c_ --> 1agpe1819Z_c_ + h_c_ + pa_c_	R1314	0	1000	0	0	37.2087		R1314	0	1000	0	0	0.3332		R1314	0	1000	0.32366	0	0.32366		R1314	0	1000	0	0	0.04059		R1314	0	1000	0	0	0.00432
	SI (Nuevo)	1307	_c_	R1315	h2o_c_ + pe1819Z1845Z9Z12Z15Z_c_ --> 1agpe1819Z_c_ + ca_c_	R1315	0	1000	0	0	37.2094		R1315	0	1000	0	0	0.33391		R1315	0	1000	0	0	0.32436		R1315	0	1000	0	0	0.04067		R1315	0	1000	0	0	0.00433
	SI (Nuevo)	1308	_c_	R1316	h2o_c_ + pe1829Z12Z1835Z9Z12Z_c_ --> 1agpe1829Z12Z_c_ + h_c_ + pa_c_	R1316	0	1000	0	0	36.8841		R1316	0	1000	0	0	0		R1316	0	1000	0	0	0		R1316	0	1000	0	0	0		R1316	0	1000	0	0	0
	SI	1309	_c_	R1317	h_c_ + h2o_c_ + pe1801819Z_c_ --> etha_c_ + pa1801819Z_c_	R1317	0	1000	0	0	21.4166		R1317	0	1000	0	0	0		R1317	0	1000	0	0	0		R1317	0	1000	0	0	0		R1317	0	1000	0	0	0
	SI	1310	_c_	R1318	h_c_ + h2o_c_ + pe1801829Z12Z_c_ --> etha_c_ + pa1801829Z12Z_c_	R1318	0	1000	0	0	0		R1318	0	1000	0	0	0		R1318	0	1000	0	0	0		R1318	0	1000	0	0	0		R1318	0	1000	0	0	0
	SI	1311	_c_	R1319	h_c_ + h2o_c_ + pe1801835Z9Z12Z_c_ --> etha_c_ + pa1801835Z9Z12Z_c_	R1319	0	1000	0	0	0		R1319	0	1000	0	0	0		R1319	0	1000	0	0	0		R1319	0	1000	0	0	0		R1319	0	1000	0	0	0
	SI	1312	_c_	R1320	h_c_ + h2o_c_ + pe1801845Z9Z12Z15Z_c_ --> etha_c_ + pa1801845Z9Z12Z15Z_c_	R1320	0	1000	0	0	0		R1320	0	1000	0	0	0		R1320	0	1000	0	0	0		R1320	0	1000	0	0	0		R1320	0	1000	0	0	0
	SI	1313	_c_	R1321	h_c_ + h2o_c_ + pe18111Z1819Z_c_ --> etha_c_ + pa18111Z1819Z_c_	R1321	0	1000	0	0	21.4166		R1321	0	1000	0	0	0		R1321	0	1000	0	0	0		R1321	0	1000	0	0	0		R1321	0	1000	0	0	0
	SI	1314	_c_	R1322	h_c_ + h2o_c_ + pe18111Z1829Z12Z_c_ --> etha_c_ + pa18111Z1829Z12Z_c_	R1322	0	1000	0	0	0		R1322	0	1000	0	0	0		R1322	0	1000	0	0	0		R1322	0	1000	0	0	0		R1322	0	1000	0	0	0
	SI	1315	_c_	R1323	h_c_ + h2o_c_ + pe18111Z1835Z9Z12Z_c_ --> etha_c_ + pa18111Z1835Z9Z12Z_c_	R1323	0	1000	0	0	0		R1323	0	1000	0	0	0		R1323	0	1000	0	0	0		R1323	0	1000	0	0	0		R1323	0	1000	0	0	0
	SI	1316	_c_	R1324	h_c_ + h2o_c_ + pe18111Z1845Z9Z12Z15Z_c_ --> etha_c_ + pa18111Z1845Z9Z12Z15Z_c_	R1324	0	1000	0	0	0		R1324	0	1000	0	0	0		R1324	0	1000	0	0	0		R1324	0	1000	0	0	0		R1324	0	1000	0	0	0
	SI	1317	_c_	R1325	h_c_ + h2o_c_ + pe1819Z1819Z_c_ --> etha_c_ + pa1819Z1819Z_c_	R1325	0	1000	0	0	21.4166		R1325	0	1000	0	0	0		R1325	0	1000	0	0	0		R1325	0	1000	0	0	0		R1325	0	1000	0	0	0
	SI	1318	_c_	R1326	h_c_ + h2o_c_ + pe1819Z1829Z12Z_c_ --> etha_c_ + pa1819Z1829Z12Z_c_	R1326	0	1000	0	0	0		R1326	0	1000	0	0	0		R1326	0	1000	0	0	0		R1326	0	1000	0	0	0		R1326	0	1000	0	0	0
	SI	1319	_c_	R1327	h_c_ + h2o_c_ + pe1819Z1835Z9Z12Z_c_ --> etha_c_ + pa1819Z1835Z9Z12Z_c_	R1327	0	1000	0	0	0		R1327	0	1000	0	0	0		R1327	0	1000	0	0	0		R1327	0	1000	0	0	0		R1327	0	1000	0	0	0
	SI	1320	_c_	R1328	h_c_ + h2o_c_ + pe1819Z1845Z9Z12Z15Z_c_ --> etha_c_ + pa1819Z1845Z9Z12Z15Z_c_	R1328	0	1000	0	0	0		R1328	0	1000	0	0	0		R1328	0	1000	0	0	0		R1328	0	1000	0	0	0		R1328	0	1000	0	0	0
	SI	1321	_c_	R1329	h_c_ + h2o_c_ + pe1829Z12Z1835Z9Z12Z_c_ --> etha_c_ + pa1829Z12Z1835Z9Z12Z_c_	R1329	0	1000	0	0	0		R1329	0	1000	0	0	0		R1329	0	1000	0	0	0		R1329	0	1000	0	0	0		R1329	0	1000	0	0	0
S de H es -1	Si (nuevo 4)	1322	_c_	R1330	h_c_ + ser-L_c_ --> co2_c_ + etha_c_	R1330	0	1000	0.16396	0.15576	136.055		R1330	0	1000	0.15988	0.15988	0.15988		R1330	0	1000	0.1553	0.1553	0.1553		R1330	0	1000	0.01947	0.01947	0.01947		R1330	0	1000	0.00207	0.00207	0.00207
	SI	1323	_x_	R1331	aact_x_ + h2o_x_ + o2_x_ --> h2o2_x_ + mthgxl_x_ + nh4_x_	R1331	0	1000	0	0	0		R1331	0	1000	0	0	0		R1331	0	1000	0	0	0		R1331	0	1000	0	0	0		R1331	0	1000	0	0	0
	SI	1324	_x_	R1332	2aobut_x_ + h_x_ --> aact_x_ + co2_x_	R1332	0	1000	0	0	0		R1332	0	1000	0	0	0		R1332	0	1000	0	0	0		R1332	0	1000	0	0	0		R1332	0	1000	0	0	0
	SI	1325	_m_	R1333	dhlpro_m_ + nad_m_ --> h_m_ + lpro_m_ + nadh_m_	R1333	0	1000	86.9375	0	1000		R1333	0	1000	0	0	0		R1333	0	1000	0	0	0		R1333	0	1000	0	0	0		R1333	0	1000	0	0	0
S de H es 2	Si (nuevo 4)	1326	_m_	R1334	fdxox_m_ + glyclt_m_ --> fdxrd_m_ + glx_m_ + 2 h_m_	R1334	0	1000	654.404	0	1000		R1334	0	1000	590.907	525.426	931.686		R1334	0	1000	10.1242	10.1242	10.1242		R1334	0	1000	11.0245	11.0245	49.1546		R1334	0	1000	0	0	8.66027
	SI	1327	_m_	R1335	gly_m_ + h2o_m_ + mlthf_m_ --> ser-L_m_ + thf_m_	R1335	-1000	1000	85.1197	-40.0016	293.715		R1335	-1000	1000	-1.77248	-1.77248	-1.77248		R1335	-1000	1000	-1.72177	-1.72177	-1.72177		R1335	-1000	1000	-0.2159	-0.2159	-0.2159		R1335	-1000	1000	-0.023	-0.023	-0.023
	SI	1328	_x_	R1336	accoa_x_ + gly_x_ --> 2aobut_x_ + coa_x_	R1336	-1000	1000	0	0	0		R1336	-1000	1000	0	0	0		R1336	-1000	1000	0	0	0		R1336	-1000	1000	0	0	0		R1336	-1000	1000	0	0	0
	SI	1329	_m_	R1337	h_m_ + hpyr_m_ + nadh_m_ --> glyc-R_m_ + nad_m_	R1337	0	1000	0	0	0		R1337	0	1000	0	0	0		R1337	0	1000	0	0	0		R1337	0	1000	0	0	0		R1337	0	1000	0	0	0
	SI	1330	_c_	R1338	glyc-R_c_ + nadp_c_ --> h_c_ + hpyr_c_ + nadph_c_	R1338	-1000	0	-84.4386	-245.128	0		R1338	-1000	0	-0.29593	-0.29593	0		R1338	-1000	0	0	0	0		R1338	-1000	0	-0.03605	-0.03605	0		R1338	-1000	0	0	-3.17941	0
	SI	1331	_m_	R1339	gly_m_ + h_m_ + lpro_m_ --> alpro_m_ + co2_m_	R1339	0	1000	86.9375	0	1000		R1339	0	1000	0	0	0		R1339	0	1000	0	0	0		R1339	0	1000	0	0	0		R1339	0	1000	0	0	0
	SI	1332	_h_	R1340	atp_h_ + glyc-R_h_ --> 3pg_h_ + adp_h_	R1340	0	1000	0	0	0		R1340	0	1000	0	0	0		R1340	0	1000	0	0	0		R1340	0	1000	0	0	0		R1340	0	1000	0	0	0
	SI	1333	_m_	R1341	glu-L_m_ + glx_m_ --> akg_m_ + gly_m_	R1341	0	0	0	0	0		R1341	0	0	0	0	0		R1341	0	0	0	0	0		R1341	0	0	0	0	0		R1341	0	0	0	0	0
	SI	1334	_h_	R1344	atp_h_ + hom-L_h_ --> adp_h_ + phom_h_	R1344	0	1000	0	0	128.264		R1344	0	1000	0	0	0		R1344	0	1000	0	0	0		R1344	0	1000	0	0	0		R1344	0	1000	0.02618	0.02618	0.14071
	SI	1335	_h_	R1345	2pglyc_h_ + h2o_h_ --> glyclt_h_ + h_h_ + pi_h_	R1345	0	1000	0	0	38.8001		R1345	0	1000	0	0	0		R1345	0	1000	0	0	0		R1345	0	1000	0	0	0		R1345	0	1000	0	0	0
	SI	1336	_h_	R1346	3pg_h_ + nad_h_ --> 3php_h_ + h_h_ + nadh_h_	R1346	0	1000	0	0	62.897		R1346	0	1000	2.7326	2.7326	2.7326		R1346	0	1000	2.65441	2.65441	2.65441		R1346	0	1000	0.33285	0.33285	0.33285		R1346	0	1000	0.03546	0.03546	3.98242
	SI	1337	_h_	R1347	3php_h_ + glu-L_h_ --> akg_h_ + pser-L_h_	R1347	0	1000	0	0	62.897		R1347	0	1000	2.7326	2.7326	2.7326		R1347	0	1000	2.65441	2.65441	2.65441		R1347	0	1000	0.33285	0.33285	0.33285		R1347	0	1000	0.03546	0.03546	3.98242
	SI	1338	_h_	R1348	h2o_h_ + pser-L_h_ --> h_h_ + pi_h_ + ser-L_h_	R1348	0	1000	0	0	62.897		R1348	0	1000	2.7326	2.7326	2.7326		R1348	0	1000	2.65441	2.65441	2.65441		R1348	0	1000	0.33285	0.33285	0.33285		R1348	0	1000	0.03546	0.03546	3.98242
	SI	1339	_m_	R1350	glx_m_ + ser-L_m_ --> gly_m_ + hpyr_m_	R1350	-1000	1000	0	0	0		R1350	-1000	1000	0	0	0		R1350	-1000	1000	0	0	0		R1350	-1000	1000	0	0	0		R1350	-1000	1000	0	0	0
	SI	1340	_c_	R1351	pyr_c_ + ser-L_c_ --> ala-L_c_ + hpyr_c_	R1351	-1000	1000	84.4386	0	245.128		R1351	-1000	1000	0.29593	0.29593	0.29593		R1351	-1000	1000	0.28747	0.28747	0.28747		R1351	-1000	1000	0.03605	0.03605	0.03605		R1351	-1000	1000	0.00384	0.00384	3.9508
	SI	1341	_h_	R1352	thr-L_h_ --> acald_h_ + gly_h_	R1352	-1000	1000	-130.321	-284.597	86.6206		R1352	-1000	1000	-61.6562	-61.6562	-61.6562		R1352	-1000	1000	-32.9852	-32.9852	-32.9852		R1352	-1000	1000	-0.3505	-0.3505	-0.3505		R1352	-1000	1000	0	0	0
	SI	1342	_h_	R1353	ser-L_h_ --> nh4_h_ + pyr_h_	R1353	0	0	0	0	0		R1353	0	0	0	0	0		R1353	0	0	0	0	0		R1353	0	0	0	0	0		R1353	0	0	0	0	0
	SI	1343	_h_	R1354	h2o_h_ + phom_h_ --> h_h_ + pi_h_ + thr-L_h_	R1354	0	1000	0	0	128.264		R1354	0	1000	0	0	0		R1354	0	1000	0	0	0		R1354	0	1000	0	0	0		R1354	0	1000	0.02618	0.02618	0.14071
	SI	1344	_h_	R1357	4pasp_h_ + nadph_h_ --> aspsa_h_ + nadp_h_ + pi_h_	R1357	0	1000	0.45634	0.43352	128.698		R1357	0	1000	0.44497	0.44497	0.44497		R1357	0	1000	0.43224	0.43224	0.43224		R1357	0	1000	0.0542	0.0542	0.0542		R1357	0	1000	0.14649	0.14649	0.14649
	SI	1345	_h_	R1358	asp-L_h_ + atp_h_ + h_h_ --> 4pasp_h_ + adp_h_	R1358	0	1000	0.45634	0.43352	128.698		R1358	0	1000	0.44497	0.44497	0.44497		R1358	0	1000	0.43224	0.43224	0.43224		R1358	0	1000	0.0542	0.0542	0.0542		R1358	0	1000	0.14649	0.14649	0.14649
	SI	1346	_h_	R1359	aspsa_h_ + h_h_ + nadph_h_ --> hom-L_h_ + nadp_h_	R1359	0	1000	0	0	128.264		R1359	0	1000	0	0	0		R1359	0	1000	0	0	0		R1359	0	1000	0	0	0		R1359	0	1000	0	0	0.14071
	SI	1347	_c_	R1360	glc-A_c_ --> glc-B_c_	R1360	-1000	1000	0	-77.6002	94.785		R1360	-1000	1000	0	0	0		R1360	-1000	1000	0	0	0		R1360	-1000	1000	0	0	0		R1360	-1000	1000	0	0	0
	SI	1348	_c_	R1361	13dpg_c_ + h2o_c_ --> 3pg_c_ + 2 h_c_ + pi_c_	R1361	0	1000	0	0	64.2496		R1361	0	1000	0	0	0		R1361	0	1000	0	0	0		R1361	0	1000	0	0	0		R1361	0	1000	0	0	0
	SI	1349	_h_	R1362	13dpg_h_ + h2o_h_ --> 3pg_h_ + 2 h_h_ + pi_h_	R1362	0	1000	0	0	194.891		R1362	0	1000	0	0	0		R1362	0	1000	0	0	0		R1362	0	1000	0	0	0		R1362	0	1000	0	0	0
	SI	1350	_x_	R1363	etoh_x_ + pqqox_x_ --> acald_x_ + pqqrd_x_	R1363	0	1000	0	0	504.966		R1363	0	1000	0	0	240.836		R1363	0	1000	0	0	0		R1363	0	1000	0	0	0		R1363	0	1000	0	0	2.91559
	SI	1351	_c_	R1364	2pg_c_ --> h2o_c_ + pep_c_	R1364	-1000	1000	815.563	622.503	1000		R1364	-1000	1000	746.472	746.472	746.472		R1364	-1000	1000	768.032	768.032	768.032		R1364	-1000	1000	98.8495	98.8495	98.8495		R1364	-1000	1000	122.323	115.846	127.733
	SI	1352	_f_	R1365	2pg_f_ --> h2o_f_ + pep_f_	R1365	-1000	1000	0	0	0		R1365	-1000	1000	0	0	0		R1365	-1000	1000	0	0	0		R1365	-1000	1000	0	0	0		R1365	-1000	1000	0	0	0
	SI	1353	_m_	R1366	2pg_m_ --> h2o_m_ + pep_m_	R1366	-1000	1000	-963.611	-1000	-855.579		R1366	-1000	1000	-964.517	-964.517	-964.517		R1366	-1000	1000	-965.533	-965.533	-965.533		R1366	-1000	1000	-123.257	-123.257	-123.257		R1366	-1000	1000	-99.0981	-104.508	-92.6217
	SI	1354	_f_	R1367	fdp-B_f_ --> dhap_f_ + g3p_f_	R1367	-1000	1000	0	0	0		R1367	-1000	1000	0	0	0		R1367	-1000	1000	0	0	0		R1367	-1000	1000	0	0	0		R1367	-1000	1000	0	0	0
	SI	1355	_h_	R1368	fdp-B_h_ --> dhap_h_ + g3p_h_	R1368	-1000	1000	67.7433	-159.386	310.797		R1368	-1000	1000	66.056	-87.3633	66.056		R1368	-1000	1000	64.166	64.166	64.166		R1368	-1000	1000	7.82925	7.82925	7.82925		R1368	-1000	1000	0.78335	-7.11056	0.78335
	SI	1356	_m_	R1369	fdp-B_m_ --> dhap_m_ + g3p_m_	R1369	-1000	1000	0	0	0		R1369	-1000	1000	0	0	0		R1369	-1000	1000	0	0	0		R1369	-1000	1000	0	0	0		R1369	-1000	1000	0	0	0
	SI	1357	_c_	R1370	g6p-A_c_ --> g6p-B_c_	R1370	-1000	1000	0	-77.6002	217.627		R1370	-1000	1000	0.05334	0	54.245		R1370	-1000	1000	0.05181	0	9.77523		R1370	-1000	1000	0.0065	0	0.15314		R1370	-1000	1000	0.00069	0	0.00069
	SI	1358	_h_	R1371	g6p-A_h_ --> g6p-B_h_	R1371	-1000	1000	0	-194.891	108.64		R1371	-1000	1000	0	0	0		R1371	-1000	1000	0	0	0		R1371	-1000	1000	0	0	0		R1371	-1000	1000	0	0	0
	SI	1359	_f_	R1372	g3p_f_ + nad_f_ + pi_f_ --> 13dpg_f_ + nadh_f_	R1372	-1000	1000	0	0	0		R1372	-1000	1000	0	0	0		R1372	-1000	1000	0	0	0		R1372	-1000	1000	0	0	0		R1372	-1000	1000	0	0	0
	SI	1360	_h_	R1373	g3p_h_ + nad_h_ + pi_h_ --> 13dpg_h_ + nadh_h_	R1373	0	0	0	0	0		R1373	0	0	0	0	0		R1373	0	0	0	0	0		R1373	0	0	0	0	0		R1373	0	0	0	0	0
	SI	1361	_c_	R1374	13dpg_c_ + nadh_c_ --> g3p_c_ + nad_c_ + pi_c_	R1374	0	1000	0	0	75.6357		R1374	0	1000	0	0	0		R1374	0	1000	0	0	0		R1374	0	1000	0	0	0		R1374	0	1000	0	0	15.7878
	SI	1362	_m_	R1375	g3p_m_ + nad_m_ + pi_m_ --> 13dpg_m_ + nadh_m_	R1375	-1000	1000	0	-342.865	0		R1375	-1000	1000	0	0	0		R1375	-1000	1000	0	0	0		R1375	-1000	1000	0	0	0		R1375	-1000	1000	-0.26942	-0.26942	-0.26942
	SI	1363	_c_	R1376	atp_c_ + glc-A_c_ --> adp_c_ + g6p-A_c_	R1376	0	1000	0	0	64.2496		R1376	0	1000	0	0	0		R1376	0	1000	0	0	0		R1376	0	1000	0	0	0		R1376	0	1000	0	0	0
	SI	1364	_h_	R1377	atp_h_ + glc-A_h_ --> adp_h_ + g6p-A_h_	R1377	0	1000	0	0	194.891		R1377	0	1000	0	0	0		R1377	0	1000	0	0	0		R1377	0	1000	0	0	0		R1377	0	1000	0	0	0
	SI	1365	_c_	R1378	atp_c_ + glc-B_c_ --> adp_c_ + g6p-B_c_	R1378	0	1000	0	0	64.2496		R1378	0	1000	0	0	0		R1378	0	1000	0	0	0		R1378	0	1000	0	0	0		R1378	0	1000	0	0	0
	SI	1366	_h_	R1379	atp_h_ + glc-B_h_ --> adp_h_ + g6p-B_h_	R1379	0	1000	0	0	194.891		R1379	0	1000	0	0	0		R1379	0	1000	0	0	0		R1379	0	1000	0	0	0		R1379	0	1000	0	0	0
	SI	1367	_h_	R1380	atp_h_ + f6p-B_h_ --> adp_h_ + fdp-B_h_	R1380	0	1000	0	0	246.441		R1380	0	1000	0	0	0		R1380	0	1000	0	0	0		R1380	0	1000	0	0	0		R1380	0	1000	0	0	0
	SI	1368	_c_	R1381	g1p_c_ --> g6p-A_c_	R1381	-1000	1000	-32.6958	-225.952	33.1887		R1381	-1000	1000	-31.8815	-31.8815	-31.8815		R1381	-1000	1000	-30.9693	-30.9693	-30.9693		R1381	-1000	1000	-3.88337	-3.88337	-3.88337		R1381	-1000	1000	-0.41374	-0.41374	-0.41374
	SI	1369	_c_	R1382	g6p-A_c_ --> f6p-B_c_	R1382	-1000	1000	-193.149	-404.933	48.5287		R1382	-1000	1000	-177.252	-177.252	-23.8323		R1382	-1000	1000	-157.874	-157.874	-157.874		R1382	-1000	1000	-19.2222	-19.2222	-19.2222		R1382	-1000	1000	-53.6317	-53.6317	-45.7378
	SI	1370	_h_	R1383	g6p-A_h_ --> f6p-B_h_	R1383	-1000	1000	14.1823	-259.226	309.914		R1383	-1000	1000	36.0029	-117.416	36.0029		R1383	-1000	1000	63.5846	63.5846	63.5846		R1383	-1000	1000	8.47142	8.47142	8.47142		R1383	-1000	1000	52.502	44.608	52.502
	SI	1371	_c_	R1384	g6p-B_c_ --> f6p-B_c_	R1384	0	0	0	0	0		R1384	0	0	0	0	0		R1384	0	0	0	0	0		R1384	0	0	0	0	0		R1384	0	0	0	0	0
	SI	1372	_h_	R1385	g6p-B_h_ --> f6p-B_h_	R1385	0	0	0	0	0		R1385	0	0	0	0	0		R1385	0	0	0	0	0		R1385	0	0	0	0	0		R1385	0	0	0	0	0
	SI	1373	_c_	R1386	3pg_c_ --> 2pg_c_	R1386	-1000	1000	-148.048	-270.752	46.6527		R1386	-1000	1000	-218.046	-218.046	-218.046		R1386	-1000	1000	-197.501	-197.501	-197.501		R1386	-1000	1000	-24.408	-24.408	-24.408		R1386	-1000	1000	23.2247	23.2247	23.2247
	SI	1374	_f_	R1387	3pg_f_ --> 2pg_f_	R1387	-1000	1000	0	0	0		R1387	-1000	1000	0	0	0		R1387	-1000	1000	0	0	0		R1387	-1000	1000	0	0	0		R1387	-1000	1000	0	0	0
	SI	1375	_m_	R1388	3pg_m_ --> 2pg_m_	R1388	-1000	1000	0	0	0		R1388	-1000	1000	0	0	0		R1388	-1000	1000	0	0	0		R1388	-1000	1000	0	0	0		R1388	-1000	1000	0	0	0
	SI	1376	_h_	R1389	g1p_h_ --> g6p-A_h_	R1389	-1000	1000	-56.5303	-248.595	141.188		R1389	-1000	1000	-55.1224	-55.1224	-55.1224		R1389	-1000	1000	-53.5452	-53.5452	-53.5452		R1389	-1000	1000	-6.71426	-6.71426	-6.71426		R1389	-1000	1000	-0.71534	-0.71534	-0.71534
	SI	1377	_x_	R1390	2 h_x_ + pqqox_x_ --> pqqrd_x_	R1390	-1000	1000	-211.428	-556.311	0		R1390	-1000	1000	-216.577	-341.735	-177.567		R1390	-1000	1000	-276.949	-276.949	-276.949		R1390	-1000	1000	-67.3169	-75.1596	-8.2185		R1390	-1000	1000	-5.81134	-5.83118	0
	SI	1378	_h_	R1391	h_h_ + pyr_h_ + thmpp_h_ --> 2ahethmpp_h_ + co2_h_	R1391	0	1000	134.702	0.78034	424.252		R1391	0	1000	65.928	65.928	65.928		R1391	0	1000	37.1347	37.1347	37.1347		R1391	0	1000	0.87082	0.87082	0.87082		R1391	0	1000	0.05544	0.05544	0.05544
	SI	1379	_m_	R1392	h_m_ + pyr_m_ + thmpp_m_ --> 2ahethmpp_m_ + co2_m_	R1392	0	1000	0	0	207.597		R1392	0	1000	0	0	0		R1392	0	1000	0	0	0		R1392	0	1000	0	0	0		R1392	0	1000	0	0	0
	SI	1380	_h_	R1393	2ahethmpp_h_ + lpam_h_ --> adhlam_h_ + thmpp_h_	R1393	0	1000	0	0	414.678		R1393	0	1000	0	0	0		R1393	0	1000	0	0	0		R1393	0	1000	0	0	0		R1393	0	1000	0	0	0
	SI	1381	_m_	R1394	2ahethmpp_m_ + lpam_m_ --> adhlam_m_ + thmpp_m_	R1394	0	1000	0	0	207.183		R1394	0	1000	0	0	0		R1394	0	1000	0	0	0		R1394	0	1000	0	0	0		R1394	0	1000	0	0	0
	SI	1382	_h_	R1395	adhlam_h_ + coa_h_ --> accoa_h_ + dhlam_h_	R1395	-1000	1000	0	0	414.678		R1395	-1000	1000	0	0	0		R1395	-1000	1000	0	0	0		R1395	-1000	1000	0	0	0		R1395	-1000	1000	0	0	0
	SI	1383	_m_	R1396	adhlam_m_ + coa_m_ --> accoa_m_ + dhlam_m_	R1396	-1000	1000	0	0	207.183		R1396	-1000	1000	0	0	0		R1396	-1000	1000	0	0	0		R1396	-1000	1000	0	0	0		R1396	-1000	1000	0	0	0
	SI	1384	_h_	R1397	dhlam_h_ + nad_h_ --> h_h_ + lpam_h_ + nadh_h_	R1397	-1000	1000	0	0	414.678		R1397	-1000	1000	0	0	0		R1397	-1000	1000	0	0	0		R1397	-1000	1000	0	0	0		R1397	-1000	1000	0	0	0
	SI	1385	_f_	R1398	13dpg_f_ + adp_f_ --> 3pg_f_ + atp_f_ + h_f_	R1398	-1000	1000	0	0	0		R1398	-1000	1000	0	0	0		R1398	-1000	1000	0	0	0		R1398	-1000	1000	0	0	0		R1398	-1000	1000	0	0	0
	SI	1386	_h_	R1399	13dpg_h_ + adp_h_ --> 3pg_h_ + atp_h_ + h_h_	R1399	-1000	1000	-148.048	-348.98	0		R1399	-1000	1000	-215.313	-215.313	-215.313		R1399	-1000	1000	-194.847	-194.847	-194.847		R1399	-1000	1000	-24.0751	-24.0751	-24.0751		R1399	-1000	1000	-131.659	-131.659	-115.871
	SI	1387	_c_	R1400	3pg_c_ + atp_c_ + h_c_ --> 13dpg_c_ + adp_c_	R1400	-1000	1000	0	0	75.6357		R1400	-1000	1000	0	0	0		R1400	-1000	1000	0	0	0		R1400	-1000	1000	0	0	0		R1400	-1000	1000	0	0	15.7878
	SI	1388	_m_	R1401	13dpg_m_ + adp_m_ --> 3pg_m_ + atp_m_ + h_m_	R1401	-1000	1000	0	-342.865	0		R1401	-1000	1000	0	0	0		R1401	-1000	1000	0	0	0		R1401	-1000	1000	0	0	0		R1401	-1000	1000	-0.26942	-0.26942	-0.26942
	SI	1389	_c_	R1402	adp_c_ + pep_c_ --> atp_c_ + pyr_c_	R1402	0	1000	815.563	617.946	1000		R1402	0	1000	746.472	742.401	876.288		R1402	0	1000	768.032	764.077	768.032		R1402	0	1000	98.1368	98.1368	134.31		R1402	0	1000	122.247	115.77	129.738
	SI	1390	_f_	R1403	adp_f_ + pep_f_ --> atp_f_ + pyr_f_	R1403	0	1000	0	0	0		R1403	0	1000	0	0	0		R1403	0	1000	0	0	0		R1403	0	1000	0	0	0		R1403	0	1000	0	0	0
	SI	1391	_m_	R1404	adp_m_ + pep_m_ --> atp_m_ + pyr_m_	R1404	0	1000	0	0	233.848		R1404	0	1000	0	0	0		R1404	0	1000	0	0	0		R1404	0	1000	0	0	0		R1404	0	1000	0	0	4.28144
	SI	1392	_h_	R1405	dhap_h_ --> g3p_h_	R1405	-1000	1000	-45.2874	-166.303	142.158		R1405	-1000	1000	-115.112	-115.112	-115.112		R1405	-1000	1000	-97.5126	-97.5126	-97.5126		R1405	-1000	1000	-11.87	-11.87	-11.87		R1405	-1000	1000	-52.8992	-52.8992	-48.9522
	SI	1393	_h_	R1406	2ahethmpp_h_ --> acald_h_ + thmpp_h_	R1406	0	1000	130.321	0	420.09		R1406	0	1000	61.6562	61.6562	61.6562		R1406	0	1000	32.9852	32.9852	32.9852		R1406	0	1000	0.3505	0.3505	0.3505		R1406	0	1000	0	0	0
	SI	1394	_m_	R1407	2ahethmpp_m_ --> acald_m_ + thmpp_m_	R1407	0	1000	0	0	137.262		R1407	0	1000	0	0	0		R1407	0	1000	0	0	0		R1407	0	1000	0	0	0		R1407	0	1000	0	0	0
	SI	1395	_m_	R1408	dhlam_m_ + nad_m_ --> h_m_ + lpam_m_ + nadh_m_	R1408	-1000	1000	0	0	1000		R1408	-1000	1000	96.0144	96.0144	96.0144		R1408	-1000	1000	52.133	52.133	52.133		R1408	-1000	1000	9.37061	2.77331	9.37061		R1408	-1000	1000	0	0	0
	SI	1396	_c_	R1409	atp_c_ + cit_c_ + coa_c_ --> accoa_c_ + adp_c_ + oaa_c_ + pi_c_	R1409	0	1000	0	0	84.158		R1409	0	1000	0	0	0		R1409	0	1000	0	0	0		R1409	0	1000	0	0	0		R1409	0	1000	110.569	94.7808	115.198
	SI	1397	_c_	R1410	h2o_c_ + Lfmkynr_c_ --> for_c_ + h_c_ + Lkynr_c_	R1410	0	1000	0	0	0		R1410	0	1000	0	0	0		R1410	0	1000	0	0	0		R1410	0	1000	0	0	0		R1410	0	1000	0	0	0
	SI	1398	_x_	R1411	frmd_x_ + h2o_x_ --> for_x_ + nh4_x_	R1411	0	1000	0	0	0		R1411	0	1000	0	0	0		R1411	0	1000	0	0	0		R1411	0	1000	0	0	0		R1411	0	1000	0	0	0
	SI	1399	_c_	R1412	10fthf_c_ + h2o_c_ --> for_c_ + h_c_ + thf_c_	R1412	0	1000	0	0	64.2496		R1412	0	1000	0	0	0		R1412	0	1000	0	0	0		R1412	0	1000	0	0	0		R1412	0	1000	0	0	0
	SI	1400	_c_	R1413	atp_c_ + for_c_ + thf_c_ --> 10fthf_c_ + adp_c_ + pi_c_	R1413	0	1000	8.5135	8.08783	85.6881		R1413	0	1000	8.30146	8.30146	8.30146		R1413	0	1000	8.06394	8.06394	8.06394		R1413	0	1000	1.01117	1.01117	1.01117		R1413	0	1000	0.10773	0.10773	0.10773
	SI	1401	_c_	R1414	atp_c_ + glyc-R_c_ --> 3pg_c_ + adp_c_	R1414	0	1000	0	0	232.712		R1414	0	1000	0	0	0		R1414	0	1000	0	0	0		R1414	0	1000	0	0	0		R1414	0	1000	0	0	0
	SI	1402	_c_	R1415	glx_c_ + h_c_ + nadh_c_ --> glyclt_c_ + nad_c_	R1415	0	1000	0	0	746.902		R1415	0	1000	0	0	153.419		R1415	0	1000	0	0	0		R1415	0	1000	0	0	0		R1415	0	1000	0	0	7.6185
	SI	1403	_c_	R1416	h_c_ + hpyr_c_ + nadh_c_ --> glyc-R_c_ + nad_c_	R1416	0	1000	0	0	245.128		R1416	0	1000	0	0	0.29593		R1416	0	1000	0.28747	0.28747	0.28747		R1416	0	1000	0	0	0.03605		R1416	0	1000	0.00384	0	3.9508
	SI	1404	_x_	R1417	glyclt_x_ + o2_x_ --> glx_x_ + h2o2_x_	R1417	0	1000	422.855	0	1000		R1417	0	1000	433.154	433.154	732.234		R1417	0	1000	553.898	553.898	553.898		R1417	0	1000	134.634	16.437	150.319		R1417	0	1000	11.6227	0	11.6623
	SI	1405	_m_	R1418	glyc-R_m_ + nad_m_ --> 2h3oppan_m_ + h_m_ + nadh_m_	R1418	-1000	1000	0	0	427.982		R1418	-1000	1000	0	0	0		R1418	-1000	1000	0	0	0		R1418	-1000	1000	0	0	0		R1418	-1000	1000	0	0	0
	SI	1406	_m_	R1419	icit_m_ --> glx_m_ + succ_m_	R1419	0	1000	586.525	247.993	976		R1419	0	1000	335.805	335.805	341.334		R1419	0	1000	347.254	347.254	347.254		R1419	0	1000	40.3276	40.2572	46.925		R1419	0	1000	0	0	1.97348
	SI	1407	_x_	R1420	10fthf_x_ + h_x_ --> h2o_x_ + methf_x_	R1420	0	1000	0	0	77.6002		R1420	0	1000	0	0	0		R1420	0	1000	0	0	0		R1420	0	1000	0	0	0		R1420	0	1000	0	0	0
	SI	1408	_m_	R1421	h_m_ + oxa_m_ --> co2_m_ + for_m_	R1421	0	1000	0	0	0		R1421	0	1000	0	0	0		R1421	0	1000	0	0	0		R1421	0	1000	0	0	0		R1421	0	1000	0	0	0
	SI	1409	_x_	R1422	2pglyc_x_ + h2o_x_ --> glyclt_x_ + h_x_ + pi_x_	R1422	0	1000	0	0	30.9597		R1422	0	1000	0	0	0		R1422	0	1000	0	0	0		R1422	0	1000	0	0	0		R1422	0	1000	0	0	0
	SI	1410	_h_	R1423	o2_h_ + rb15bp_h_ --> 2pglyc_h_ + 3pg_h_ + 2 h_h_	R1423	0	1000	0	0	38.8001		R1423	0	1000	0	0	0		R1423	0	1000	0	0	0		R1423	0	1000	0	0	0		R1423	0	1000	0	0	0
	SI	1411	_c_	R1424	ac_c_ + atp_c_ + coa_c_ + h_c_ --> accoa_c_ + amp_c_ + ppi_c_	R1424	0	1000	0	0	40.3731		R1424	0	1000	0	0	0		R1424	0	1000	0	0	0		R1424	0	1000	0	0	0		R1424	0	1000	0	0	0
	SI	1412	_h_	R1425	accoa_h_ + glx_h_ + h2o_h_ --> coa_h_ + h_h_ + mal-L_h_	R1425	0	1000	0	0	514.47		R1425	0	1000	0	0	203.13		R1425	0	1000	0	0	0		R1425	0	1000	0	0	0		R1425	0	1000	0	0	0
	SI	1413	_m_	R1426	accoa_m_ + glx_m_ + h2o_m_ --> coa_m_ + h_m_ + mal-L_m_	R1426	0	1000	242.803	0	502.029		R1426	0	1000	203.782	66.133	269.263		R1426	0	1000	309.524	309.524	309.524		R1426	0	1000	39.3821	7.18964	45.9794		R1426	0	1000	0	0	0
	SI	1414	_x_	R1427	accoa_x_ + glx_x_ + h2o_x_ --> coa_x_ + h_x_ + mal-L_x_	R1427	0	1000	34.5158	0	529.613		R1427	0	1000	65.4809	0	203.13		R1427	0	1000	0	0	0		R1427	0	1000	0	0	38.1301		R1427	0	1000	0	0	0
Balance de materia perfecto	SI (nuevo 3)	1415	_c_	R1428	15_LPAREN_c_ + gdpmann_c_ --> 14_LPAREN_c_ + gdp_c_	R1428	0	1000	0	0	0		R1428	0	1000	0	0	0		R1428	0	1000	0	0	0		R1428	0	1000	0	0	0		R1428	0	1000	0	0	0
Balance de materia perfecto	SI (nuevo 3)	1416	_c_	R1429	10_LPAREN_c_ + h2o_c_ --> 15_LPAREN_c_ + man_c_	R1429	0	1000	0	0	0		R1429	0	1000	0	0	0		R1429	0	1000	0	0	0		R1429	0	1000	0	0	0		R1429	0	1000	0	0	0
	SI	1417	_c_	R1430	atp_c_ + prpp_c_ --> ppi_c_ + prbatp_c_	R1430	0	1000	0.03042	0.0289	7.49792		R1430	0	1000	0.02966	0.02966	0.02966		R1430	0	1000	0.02882	0.02882	0.02882		R1430	0	1000	0.00361	0.00361	0.00361		R1430	0	1000	0.00038	0.00038	0.00038
	SI	1418	_c_	R1431	h2o_c_ + im4act_c_ + nad_c_ --> 2 h_c_ + im4ac_c_ + nadh_c_	R1431	0	1000	0	0	0		R1431	0	1000	0	0	0		R1431	0	1000	0	0	0		R1431	0	1000	0	0	0		R1431	0	1000	0	0	0
	SI	1419	_c_	R1432	h2o_c_ + hista_c_ + o2_c_ --> h2o2_c_ + im4act_c_ + nh4_c_	R1432	0	1000	0	0	0		R1432	0	1000	0	0	0		R1432	0	1000	0	0	0		R1432	0	1000	0	0	0		R1432	0	1000	0	0	0
	SI	1420	_c_	R1433	akg_c_ + hisp_c_ --> glu-L_c_ + imacp_c_	R1433	-1000	1000	-0.03042	-7.49792	-0.0289		R1433	-1000	1000	-0.02966	-0.02966	-0.02966		R1433	-1000	1000	-0.02882	-0.02882	-0.02882		R1433	-1000	1000	-0.00361	-0.00361	-0.00361		R1433	-1000	1000	-0.00038	-0.00038	-0.00038
	SI	1421	_h_	R1434	akg_h_ + hisp_h_ --> glu-L_h_ + imacp_h_	R1434	-1000	1000	0	0	0		R1434	-1000	1000	0	0	0		R1434	-1000	1000	0	0	0		R1434	-1000	1000	0	0	0		R1434	-1000	1000	0	0	0
	SI	1422	_c_	R1435	h_c_ + his-L_c_ --> co2_c_ + hista_c_	R1435	0	1000	0	0	0		R1435	0	1000	0	0	0		R1435	0	1000	0	0	0		R1435	0	1000	0	0	0		R1435	0	1000	0	0	0
	SI	1423	_c_	R1436	h2o_c_ + histd_c_ + 2 nad_c_ --> 3 h_c_ + his-L_c_ + 2 nadh_c_	R1436	0	1000	0.03042	0.0289	7.49792		R1436	0	1000	0.02966	0.02966	0.02966		R1436	0	1000	0.02882	0.02882	0.02882		R1436	0	1000	0.00361	0.00361	0.00361		R1436	0	1000	0.00038	0.00038	0.00038
	SI	1424	_h_	R1437	h2o_h_ + histd_h_ + 2 nad_h_ --> 3 h_h_ + his-L_h_ + 2 nadh_h_	R1437	0	1000	0	0	0		R1437	0	1000	0	0	0		R1437	0	1000	0	0	0		R1437	0	1000	0	0	0		R1437	0	1000	0	0	0
	SI	1425	_c_	R1439	h2o_c_ + hisp_c_ --> h_c_ + histd_c_ + pi_c_	R1439	0	1000	0.03042	0.0289	7.49792		R1439	0	1000	0.02966	0.02966	0.02966		R1439	0	1000	0.02882	0.02882	0.02882		R1439	0	1000	0.00361	0.00361	0.00361		R1439	0	1000	0.00038	0.00038	0.00038
	SI	1426	_h_	R1440	h2o_h_ + hisp_h_ --> h_h_ + histd_h_ + pi_h_	R1440	0	1000	0	0	0		R1440	0	1000	0	0	0		R1440	0	1000	0	0	0		R1440	0	1000	0	0	0		R1440	0	1000	0	0	0
	SI	1427	_c_	R1441	eig3p_c_ --> h2o_c_ + imacp_c_	R1441	0	1000	0.03042	0.0289	7.49792		R1441	0	1000	0.02966	0.02966	0.02966		R1441	0	1000	0.02882	0.02882	0.02882		R1441	0	1000	0.00361	0.00361	0.00361		R1441	0	1000	0.00038	0.00038	0.00038
	SI	1428	_h_	R1442	eig3p_h_ --> h2o_h_ + imacp_h_	R1442	0	1000	0	0	0		R1442	0	1000	0	0	0		R1442	0	1000	0	0	0		R1442	0	1000	0	0	0		R1442	0	1000	0	0	0
	SI	1429	_c_	R1443	gln-L_c_ + prlp_c_ --> aicar_c_ + eig3p_c_ + glu-L_c_ + h_c_	R1443	0	1000	0.03042	0.0289	7.49792		R1443	0	1000	0.02966	0.02966	0.02966		R1443	0	1000	0.02882	0.02882	0.02882		R1443	0	1000	0.00361	0.00361	0.00361		R1443	0	1000	0.00038	0.00038	0.00038
	SI	1430	_h_	R1444	gln-L_h_ + prlp_h_ --> aicar_h_ + eig3p_h_ + glu-L_h_ + h_h_	R1444	0	1000	0	0	0		R1444	0	1000	0	0	0		R1444	0	1000	0	0	0		R1444	0	1000	0	0	0		R1444	0	1000	0	0	0
	SI	1431	_c_	R1445	h2o_c_ + prbamp_c_ --> prfp_c_	R1445	0	1000	0.03042	0.0289	7.49792		R1445	0	1000	0.02966	0.02966	0.02966		R1445	0	1000	0.02882	0.02882	0.02882		R1445	0	1000	0.00361	0.00361	0.00361		R1445	0	1000	0.00038	0.00038	0.00038
	SI	1432	_h_	R1446	h2o_h_ + prbamp_h_ --> prfp_h_	R1446	0	1000	0	0	0		R1446	0	1000	0	0	0		R1446	0	1000	0	0	0		R1446	0	1000	0	0	0		R1446	0	1000	0	0	0
	SI	1433	_c_	R1447	h2o_c_ + prbatp_c_ --> ppi_c_ + prbamp_c_	R1447	0	1000	0.03042	0.0289	7.49792		R1447	0	1000	0.02966	0.02966	0.02966		R1447	0	1000	0.02882	0.02882	0.02882		R1447	0	1000	0.00361	0.00361	0.00361		R1447	0	1000	0.00038	0.00038	0.00038
	SI	1434	_h_	R1448	h2o_h_ + prbatp_h_ --> ppi_h_ + prbamp_h_	R1448	0	1000	0	0	0		R1448	0	1000	0	0	0		R1448	0	1000	0	0	0		R1448	0	1000	0	0	0		R1448	0	1000	0	0	0
	SI	1435	_c_	R1449	prfp_c_ --> prlp_c_	R1449	0	1000	0.03042	0.0289	7.49792		R1449	0	1000	0.02966	0.02966	0.02966		R1449	0	1000	0.02882	0.02882	0.02882		R1449	0	1000	0.00361	0.00361	0.00361		R1449	0	1000	0.00038	0.00038	0.00038
	SI	1436	_h_	R1450	prfp_h_ --> prlp_h_	R1450	0	1000	0	0	0		R1450	0	1000	0	0	0		R1450	0	1000	0	0	0		R1450	0	1000	0	0	0		R1450	0	1000	0	0	0
	SI	1437	_c_	R1451	atp_c_ + mi134p_c_ --> adp_c_ + mi1346p_c_	R1451	0	1000	0	0	0		R1451	0	1000	0	0	0		R1451	0	1000	0	0	0		R1451	0	1000	0	0	0		R1451	0	1000	0	0	0
	SI	1438	_c_	R1452	atp_c_ + mi1456p_c_ --> adp_c_ + mi13456p_c_	R1452	0	1000	0	0	0		R1452	0	1000	0	0	0		R1452	0	1000	0	0	0		R1452	0	1000	0	0	0		R1452	0	1000	0	0	0
	SI	1439	_n_	R1453	atp_n_ + mi1456p_n_ --> adp_n_ + mi13456p_n_	R1453	0	1000	0	0	0		R1453	0	1000	0	0	0		R1453	0	1000	0	0	0		R1453	0	1000	0	0	0		R1453	0	1000	0	0	0
	SI	1440	_c_	R1454	atp_c_ + mi145p_c_ --> adp_c_ + mi1456p_c_	R1454	0	1000	0	0	0		R1454	0	1000	0	0	0		R1454	0	1000	0	0	0		R1454	0	1000	0	0	0		R1454	0	1000	0	0	0
	SI	1441	_n_	R1455	atp_n_ + mi145p_n_ --> adp_n_ + mi1456p_n_	R1455	0	1000	0	0	0		R1455	0	1000	0	0	0		R1455	0	1000	0	0	0		R1455	0	1000	0	0	0		R1455	0	1000	0	0	0
	SI	1442	_c_	R1456	h2o_c_ + mi34p_c_ --> h_c_ + mi3p-D_c_ + pi_c_	R1456	0	1000	0	0	4.34127		R1456	0	1000	0	0	0		R1456	0	1000	0	0	0		R1456	0	1000	0	0	0		R1456	0	1000	0	0	0
	SI	1443	_n_	R1457	h2o_n_ + mi34p_n_ --> h_n_ + mi3p-D_n_ + pi_n_	R1457	0	1000	0	0	0		R1457	0	1000	0	0	0		R1457	0	1000	0	0	0		R1457	0	1000	0	0	0		R1457	0	1000	0	0	0
	SI	1444	_c_	R1458	atp_c_ + mi13456p_c_ --> adp_c_ + minohp_c_	R1458	0	1000	0	0	0		R1458	0	1000	0	0	0		R1458	0	1000	0	0	0		R1458	0	1000	0	0	0		R1458	0	1000	0	0	0
	SI	1445	_c_	R1459	atp_c_ + mi3456p_c_ --> adp_c_ + mi13456p_c_	R1459	0	1000	0	0	0		R1459	0	1000	0	0	0		R1459	0	1000	0	0	0		R1459	0	1000	0	0	0		R1459	0	1000	0	0	0
	SI	1446	_c_	R1460	atp_c_ + mi1346p_c_ --> adp_c_ + mi13456p_c_	R1460	0	1000	0	0	0		R1460	0	1000	0	0	0		R1460	0	1000	0	0	0		R1460	0	1000	0	0	0		R1460	0	1000	0	0	0
	SI	1447	_c_	R1461	h2o_c_ + mi1345p_c_ --> h_c_ + mi134p_c_ + pi_c_	R1461	0	1000	0	0	64.2496		R1461	0	1000	0	0	0		R1461	0	1000	0	0	0		R1461	0	1000	0	0	0		R1461	0	1000	0	0	0
	SI	1448	_n_	R1462	h2o_n_ + mi1345p_n_ --> h_n_ + mi134p_n_ + pi_n_	R1462	0	1000	0	0	0		R1462	0	1000	0	0	0		R1462	0	1000	0	0	0		R1462	0	1000	0	0	0		R1462	0	1000	0	0	0
	SI	1449	_c_	R1463	atp_c_ + mi134p_c_ --> adp_c_ + mi1345p_c_	R1463	0	1000	0	0	64.2496		R1463	0	1000	0	0	0		R1463	0	1000	0	0	0		R1463	0	1000	0	0	0		R1463	0	1000	0	0	0
	SI	1450	_c_	R1464	h2o_c_ + mi134p_c_ --> h_c_ + mi34p_c_ + pi_c_	R1464	0	1000	0	0	4.34127		R1464	0	1000	0	0	0		R1464	0	1000	0	0	0		R1464	0	1000	0	0	0		R1464	0	1000	0	0	0
	SI	1451	_c_	R1465	h2o_c_ + mi1p-D_c_ --> h_c_ + inost_c_ + pi_c_	R1465	0	1000	0	0	0		R1465	0	1000	0	0	0		R1465	0	1000	0	0	0		R1465	0	1000	0	0	0		R1465	0	1000	0	0	0
	SI	1452	_c_	R1466	h2o_c_ + mi3p-D_c_ --> h_c_ + inost_c_ + pi_c_	R1466	0	1000	0.0547	0.05196	33.9102		R1466	0	1000	0.05334	0.05334	0.05334		R1466	0	1000	0.05181	0.05181	0.05181		R1466	0	1000	0.0065	0.0065	0.0065		R1466	0	1000	0.00069	0.00069	0.00069
	SI	1453	_c_	R1467	g6p-A_c_ --> mi3p-D_c_	R1467	0	1000	0.0547	0	33.9102		R1467	0	1000	0	0	0.05334		R1467	0	1000	0	0	0.05181		R1467	0	1000	0	0	0.0065		R1467	0	1000	0	0	0.00069
	SI (Nuevo)	1454	_c_	R1468	g6p-B_c_ --> mi3p-D_c_	R1468	0	1000	0	0	33.9102		R1468	0	1000	0.05334	0	0.05334		R1468	0	1000	0.05181	0	0.05181		R1468	0	1000	0.0065	0	0.0065		R1468	0	1000	0.00069	0	0.00069
	SI	1455	_c_	R1469	h2o_c_ + mi4p-D_c_ --> h_c_ + inost_c_ + pi_c_	R1469	0	1000	0	0	4.64644		R1469	0	1000	0	0	0		R1469	0	1000	0	0	0		R1469	0	1000	0	0	0		R1469	0	1000	0	0	0
	SI	1456	_c_	R1470	h2o_c_ + mi14p_c_ --> h_c_ + mi4p-D_c_ + pi_c_	R1470	0	1000	0	0	4.64644		R1470	0	1000	0	0	0		R1470	0	1000	0	0	0		R1470	0	1000	0	0	0		R1470	0	1000	0	0	0
	SI	1457	_c_	R1471	h2o_c_ + minohp_c_ --> h_c_ + mi12356p_c_ + pi_c_	R1471	0	1000	0	0	0		R1471	0	1000	0	0	0		R1471	0	1000	0	0	0		R1471	0	1000	0	0	0		R1471	0	1000	0	0	0
	SI	1458	_c_	R1472	inost_c_ + o2_c_ --> glcur_c_ + h_c_ + h2o_c_	R1472	0	1000	0	0	33.8583		R1472	0	1000	0	0	0		R1472	0	1000	0	0	0		R1472	0	1000	0	0	0		R1472	0	1000	0	0	0
	SI	1459	_c_	R1473	h2o_c_ + mi1345p_c_ --> h_c_ + mi145p_c_ + pi_c_	R1473	0	1000	0	0	64.2496		R1473	0	1000	0	0	0		R1473	0	1000	0	0	0		R1473	0	1000	0	0	0		R1473	0	1000	0	0	0
	SI	1460	_c_	R1474	h2o_c_ + mi145p_c_ --> h_c_ + mi14p_c_ + pi_c_	R1474	0	1000	0	0	4.64644		R1474	0	1000	0	0	0		R1474	0	1000	0	0	0		R1474	0	1000	0	0	0		R1474	0	1000	0	0	0
	SI	1461	_n_	R1475	h2o_n_ + mi145p_n_ --> h_n_ + mi14p_n_ + pi_n_	R1475	0	1000	0	0	0		R1475	0	1000	0	0	0		R1475	0	1000	0	0	0		R1475	0	1000	0	0	0		R1475	0	1000	0	0	0
	SI	1462	_m_	R1476	coa_m_ + msa_m_ + nad_m_ --> accoa_m_ + co2_m_ + nadh_m_	R1476	0	1000	0	0	184.559		R1476	0	1000	0	0	0		R1476	0	1000	0	0	0		R1476	0	1000	0	0	0		R1476	0	1000	0	0	0
	SI	1463	_c_	R1477	13Shocdcy1829Z11Ea_c_ + nad_c_ --> 13oocdcy1829Z11Ea_c_ + h_c_ + nadh_c_	R1477	0	1000	0	0	0		R1477	0	1000	0	0	0		R1477	0	1000	0	0	0		R1477	0	1000	0	0	0		R1477	0	1000	0	0	0
desbalanceado solo los H	NO	1464	_c_	R1478	13Shpocdcy1829Z11Ea_c_ --> 13Shocdcy1829Z11Ea_c_ + h2o_c_	R1478	0	1000	0	0	0		R1478	0	1000	0	0	0		R1478	0	1000	0	0	0		R1478	0	1000	0	0	0		R1478	0	1000	0	0	0
	SI	1465	_c_	R1479	lnlc_c_ + o2_c_ --> 13Shpocdcy1829Z11Ea_c_	R1479	0	1000	0	0	0		R1479	0	1000	0	0	0		R1479	0	1000	0	0	0		R1479	0	1000	0	0	0		R1479	0	1000	0	0	0
S de H es -1	SI (nuevo 3)	1466	_c_	R1480	h_c_ + lnlc_c_ + nadh_c_ + o2_c_ --> 2 h2o_c_ + lnlncg_c_ + nad_c_	R1480	0	1000	0	0	0		R1480	0	1000	0	0	0		R1480	0	1000	0	0	0		R1480	0	1000	0	0	0		R1480	0	1000	0	0	0
	SI	1467	_c_	R1481	glu-L_c_ + h_c_ + h2o_c_ + thdp_c_ --> 26dap-LL_c_ + akg_c_	R1481	-1000	1000	0.45634	0.43352	0.45634		R1481	-1000	1000	0.44497	0.44497	0.44497		R1481	-1000	1000	0.43224	0.43224	0.43224		R1481	-1000	1000	0.0542	0.0542	0.0542		R1481	-1000	1000	0.00577	0.00577	0.00577
	SI	1468	_c_	R1482	26dap-M_c_ + h_c_ --> co2_c_ + lys-L_c_	R1482	0	1000	0.45634	0.43352	0.45634		R1482	0	1000	0.44497	0.44497	0.44497		R1482	0	1000	0.43224	0.43224	0.43224		R1482	0	1000	0.0542	0.0542	0.0542		R1482	0	1000	0.00577	0.00577	0.00577
	SI	1469	_c_	R1483	26dap-LL_c_ --> 26dap-M_c_	R1483	-1000	1000	0.45634	0.43352	0.45634		R1483	-1000	1000	0.44497	0.44497	0.44497		R1483	-1000	1000	0.43224	0.43224	0.43224		R1483	-1000	1000	0.0542	0.0542	0.0542		R1483	-1000	1000	0.00577	0.00577	0.00577
	SI	1470	_c_	R1484	aspsa_c_ + pyr_c_ --> 23dhdp_c_ + h_c_ + 2 h2o_c_	R1484	0	1000	0.45634	0.43352	0.45634		R1484	0	1000	0.44497	0.44497	0.44497		R1484	0	1000	0.43224	0.43224	0.43224		R1484	0	1000	0.0542	0.0542	0.0542		R1484	0	1000	0.00577	0.00577	0.00577
	SI	1471	_c_	R1485	23dhdp_c_ + h_c_ + nadph_c_ --> nadp_c_ + thdp_c_	R1485	0	1000	0.45634	0.43352	0.45634		R1485	0	1000	0.44497	0.44497	0.44497		R1485	0	1000	0.43224	0.43224	0.43224		R1485	0	1000	0.0542	0.0542	0.0542		R1485	0	1000	0.00577	0.00577	0.00577
S de H es 1	si (nuevo 4)	1472	_c_	R1487	co_c_ + fad_c_ + h2o_c_ --> co2_c_ + fadh2_c_ + h_c_	R1487	0	1000	0	0	7.53339		R1487	0	1000	0	0	0		R1487	0	1000	0	0	0		R1487	0	1000	0	0	0		R1487	0	1000	0	0	0
	SI	1473	_c_	R1488	h2o_c_ + mma_c_ + o2_c_ --> fald_c_ + h2o2_c_ + nh4_c_	R1488	-1000	1000	0	0	0		R1488	-1000	1000	0	0	0		R1488	-1000	1000	0	0	0		R1488	-1000	1000	0	0	0		R1488	-1000	1000	0	0	0
	SI	1474	_c_	R1489	12dmpo_c_ + o2_c_ --> 2kmb_c_ + for_c_ + h_c_	R1489	0	1000	0.34443	0.32721	13.3735		R1489	0	1000	0.33586	0.33586	0.33586		R1489	0	1000	0.32625	0.32625	0.32625		R1489	0	1000	0.04091	0.04091	0.04091		R1489	0	1000	0.00436	0.00436	0.00436
	SI	1475	_c_	R1490	12dmpo_c_ + o2_c_ --> 3mtpa_c_ + co_c_ + for_c_	R1490	0	1000	0	0	0		R1490	0	1000	0	0	0		R1490	0	1000	0	0	0		R1490	0	1000	0	0	0		R1490	0	1000	0	0	0
	SI	1476	_c_	R1491	amet_c_ --> 1acpc_c_ + 5mta_c_ + h_c_	R1491	0	1000	0	0	13.0463		R1491	0	1000	0	0	0		R1491	0	1000	0	0	0		R1491	0	1000	0	0	0		R1491	0	1000	0	0	0
	SI	1477	_c_	R1492	dkmpp_c_ --> 2h3kmtp_c_ + h_c_	R1492	0	1000	0.34443	0	13.3735		R1492	0	1000	0.33586	0	0.33586		R1492	0	1000	0.32625	0.32625	0.32625		R1492	0	1000	0.04091	0.04091	0.04091		R1492	0	1000	0.00436	0	0.00436
	SI	1478	_c_	R1493	2h3kmtp_c_ + h2o_c_ --> 12dmpo_c_ + h_c_ + pi_c_	R1493	0	1000	0.34443	0	13.3735		R1493	0	1000	0.33586	0	0.33586		R1493	0	1000	0.32625	0.32625	0.32625		R1493	0	1000	0.04091	0.04091	0.04091		R1493	0	1000	0.00436	0	0.00436
	SI	1479	_c_	R1494	ahcys_c_ + h2o_c_ --> adn_c_ + hcys-L_c_	R1494	-1000	1000	-0.34443	-13.3735	22.8628		R1494	-1000	1000	-0.33586	-0.33586	-0.33586		R1494	-1000	1000	-0.32625	-0.32625	-0.32625		R1494	-1000	1000	-0.04091	-0.04091	-0.04091		R1494	-1000	1000	-0.00436	-0.00436	0
	SI	1480	_m_	R1495	ahcys_m_ + h2o_m_ --> adn_m_ + hcys-L_m_	R1495	-1000	1000	2.0466	0	121.047		R1495	-1000	1000	1.99563	1.99563	1.99563		R1495	-1000	1000	1.93853	1.93853	1.93853		R1495	-1000	1000	0.24308	0.24308	0.24308		R1495	-1000	1000	0.0259	0.02154	0.0259
	SI	1481	_h_	R1497	achms_h_ + h2s_h_ --> ac_h_ + h_h_ + hcys-L_h_	R1497	0	1000	0	0	102.698		R1497	0	1000	0	0	0		R1497	0	1000	0	0	0		R1497	0	1000	0	0	0		R1497	0	1000	0	0	0.00077
	SI	1482	_h_	R1498	achms_h_ + cys-L_h_ --> ac_h_ + cyst-L_h_	R1498	0	1000	0	0	128.264		R1498	0	1000	0	0	0		R1498	0	1000	0	0	0		R1498	0	1000	0	0	0		R1498	0	1000	0.11454	0	0.11454
	SI	1483	_h_	R1499	cyst-L_h_ + h2o_h_ --> hcys-L_h_ + nh4_h_ + pyr_h_	R1499	0	1000	0	0	292.794		R1499	0	1000	0	0	0		R1499	0	1000	0	0	0		R1499	0	1000	0	0	0		R1499	0	1000	0	0	0.00077
S de h es 1	Si (nuevo 4)	1484	_h_	R1500	cys-L_h_ + phom_h_ --> cyst-L_h_ + h_h_ + pi_h_	R1500	0	1000	0	0	128.264		R1500	0	1000	0	0	0		R1500	0	1000	0	0	0		R1500	0	1000	0	0	0		R1500	0	1000	0	0	0.11454
	SI	1485	_n_	R1501	amet_n_ + dnac_n_ --> ahcys_n_ + dna5mtc_n_ + h_n_	R1501	0	1000	0	0	0		R1501	0	1000	0	0	0		R1501	0	1000	0	0	0		R1501	0	1000	0	0	0		R1501	0	1000	0	0	0
	SI	1486	_c_	R1502	5mta_c_ + h_c_ + pi_c_ --> 5mdr1p_c_ + ade_c_	R1502	0	1000	0.34443	0	13.3735		R1502	0	1000	0.33586	0.33586	0.33586		R1502	0	1000	0.32625	0.32625	0.32625		R1502	0	1000	0.04091	0.04091	0.04091		R1502	0	1000	0.00436	0.00436	0.00436
	SI	1487	_c_	R1503	5mtr_c_ + atp_c_ --> 5mdr1p_c_ + adp_c_	R1503	0	1000	0	0	11.1163		R1503	0	1000	0	0	0		R1503	0	1000	0	0	0		R1503	0	1000	0	0	0		R1503	0	1000	0	0	0
	SI	1488	_c_	R1504	5mdr1p_c_ --> 5mdru1p_c_	R1504	0	1000	0.34443	0.32721	13.3735		R1504	0	1000	0.33586	0.33586	0.33586		R1504	0	1000	0.32625	0.32625	0.32625		R1504	0	1000	0.04091	0.04091	0.04091		R1504	0	1000	0.00436	0.00436	0.00436
	SI	1489	_c_	R1505	atp_c_ + h2o_c_ + met-L_c_ --> amet_c_ + pi_c_ + ppi_c_	R1505	0	1000	0	0	23.19		R1505	0	1000	0	0	0		R1505	0	1000	0	0	0		R1505	0	1000	0	0	0		R1505	0	1000	0	0	0.00436
	SI	1490	_m_	R1506	atp_m_ + h2o_m_ + met-L_m_ --> amet_m_ + pi_m_ + ppi_m_	R1506	0	1000	2.0466	0	121.047		R1506	0	1000	1.99563	1.99563	1.99563		R1506	0	1000	1.93853	1.93853	1.93853		R1506	0	1000	0.24308	0.24308	0.24308		R1506	0	1000	0.0259	0.02154	0.0259
	SI	1491	_c_	R1507	10fthf_c_ + mettrna_c_ --> fmettrna_c_ + h_c_ + thf_c_	R1507	0	1000	0	0	0		R1507	0	1000	0	0	0		R1507	0	1000	0	0	0		R1507	0	1000	0	0	0		R1507	0	1000	0	0	0
	SI	1492	_c_	R1509	2kmb_c_ + glu-L_c_ --> akg_c_ + met-L_c_	R1509	0	1000	0.34443	0.32721	13.3735		R1509	0	1000	0.33586	0.33586	0.33586		R1509	0	1000	0.32625	0.32625	0.32625		R1509	0	1000	0.04091	0.04091	0.04091		R1509	0	1000	0.00436	0.00436	0.00436
	SI	1493	_m_	R1510	hcys-L_m_ + mhpglu_m_ --> hpglu_m_ + met-L_m_	R1510	0	1000	0	0	0		R1510	0	1000	0	0	0		R1510	0	1000	0	0	0		R1510	0	1000	0	0	0		R1510	0	1000	0	0	0
	SI	1494	_c_	R1511	amet_c_ + h_c_ --> ametam_c_ + co2_c_	R1511	0	1000	0	0	0		R1511	0	1000	0	0	0		R1511	0	1000	0	0	0		R1511	0	1000	0	0	0		R1511	0	1000	0	0	0
	SI	1495	_c_	R1512	ametam_c_ + ptrc_c_ --> 5mta_c_ + h_c_ + spmd_c_	R1512	0	1000	0	0	0		R1512	0	1000	0	0	0		R1512	0	1000	0	0	0		R1512	0	1000	0	0	0		R1512	0	1000	0	0	0
	SI	1496	_m_	R1513	ametam_m_ + ptrc_m_ --> 5mta_m_ + h_m_ + spmd_m_	R1513	0	1000	0	0	0		R1513	0	1000	0	0	0		R1513	0	1000	0	0	0		R1513	0	1000	0	0	0		R1513	0	1000	0	0	0
	SI	1497	_c_	R1514	5mta_c_ + h2o_c_ --> 5mtr_c_ + ade_c_	R1514	0	1000	0	0	11.1163		R1514	0	1000	0	0	0		R1514	0	1000	0	0	0		R1514	0	1000	0	0	0		R1514	0	1000	0	0	0
	SI	1498	_c_	R1515	doldpglcnacglcnac_c_ + gdpmann_c_ --> doldpglcnacglcnacman_c_ + gdp_c_	R1515	0	1000	0	0	0		R1515	0	1000	0	0	0		R1515	0	1000	0	0	0		R1515	0	1000	0	0	0		R1515	0	1000	0	0	0
S de H es 2	Si (nuevo 4)	1499	_c_	R1516	21_LPAREN_c_ + Asn-X-Ser-FSLASH-Thr_c_ --> 13_LPAREN_c_ + doldp_c_ + 2 h_h_	R1516	0	1000	0	0	0		R1516	0	1000	0	0	0		R1516	0	1000	0	0	0		R1516	0	1000	0	0	0		R1516	0	1000	0	0	0
	SI	1500	_c_	R1517	doldp_c_ + h2o_c_ --> dolp_c_ + h_c_ + pi_c_	R1517	0	1000	0	0	0		R1517	0	1000	0	0	0		R1517	0	1000	0	0	0		R1517	0	1000	0	0	0		R1517	0	1000	0	0	0
S de H es 1	SI (nuevo 3)	1501	_c_	R1518	18_LPAREN_c_ + dolpglc_c_ --> 19_LPAREN_c_ + dolp_c_ + h_c_	R1518	0	1000	0	0	0		R1518	0	1000	0	0	0		R1518	0	1000	0	0	0		R1518	0	1000	0	0	0		R1518	0	1000	0	0	0
S de H es 1	SI (nuevo 3)	1502	_c_	R1519	19_LPAREN_c_ + dolpglc_c_ --> 20_LPAREN_c_ + dolp_c_ + h_c_	R1519	0	1000	0	0	0		R1519	0	1000	0	0	0		R1519	0	1000	0	0	0		R1519	0	1000	0	0	0		R1519	0	1000	0	0	0
S de H es 1	SI (nuevo 3)	1503	_c_	R1520	20_LPAREN_c_ + dolpglc_c_ --> 21_LPAREN_c_ + dolp_c_ + h_c_	R1520	0	1000	0	0	0		R1520	0	1000	0	0	0		R1520	0	1000	0	0	0		R1520	0	1000	0	0	0		R1520	0	1000	0	0	0
	SI	1504	_c_	R1521	dolp_c_ + gdpmann_c_ --> dolmanp_c_ + gdp_c_	R1521	0	1000	0	0	0		R1521	0	1000	0	0	0		R1521	0	1000	0	0	0		R1521	0	1000	0	0	0		R1521	0	1000	0	0	0
Balance de materia perfecto	SI (nuevo 3)	1505	_c_	R1522	27_LPAREN_c_ + dolmanp_c_ --> 24_LPAREN_c_ + dolp_c_ + h_c_	R1522	0	1000	0	0	0		R1522	0	1000	0	0	0		R1522	0	1000	0	0	0		R1522	0	1000	0	0	0		R1522	0	1000	0	0	0
Balance de materia perfecto	SI (nuevo 3)	1506	_c_	R1523	23_LPAREN_c_ + dolmanp_c_ --> 22_LPAREN_c_ + dolp_c_ + h_c_	R1523	0	1000	0	0	0		R1523	0	1000	0	0	0		R1523	0	1000	0	0	0		R1523	0	1000	0	0	0		R1523	0	1000	0	0	0
Balance de materia perfecto	SI (nuevo 3)	1507	_c_	R1524	25_LPAREN_c_ + gdpmann_c_ --> 26_LPAREN_c_ + gdp_c_	R1524	0	1000	0	0	0		R1524	0	1000	0	0	0		R1524	0	1000	0	0	0		R1524	0	1000	0	0	0		R1524	0	1000	0	0	0
Balance de materia perfecto	SI (nuevo 3)	1508	_c_	R1525	26_LPAREN_c_ + gdpmann_c_ --> 27_LPAREN_c_ + gdp_c_	R1525	0	1000	0	0	0		R1525	0	1000	0	0	0		R1525	0	1000	0	0	0		R1525	0	1000	0	0	0		R1525	0	1000	0	0	0
Balance de materia perfecto	SI (nuevo 3)	1509	_c_	R1526	24_LPAREN_c_ + dolmanp_c_ --> 23_LPAREN_c_ + dolp_c_ + h_c_	R1526	0	1000	0	0	0		R1526	0	1000	0	0	0		R1526	0	1000	0	0	0		R1526	0	1000	0	0	0		R1526	0	1000	0	0	0
Balance de materia perfecto	SI (nuevo 3)	1510	_c_	R1527	22_LPAREN_c_ + dolmanp_c_ --> 18_LPAREN_c_ + dolp_c_ + h_c_	R1527	0	1000	0	0	0		R1527	0	1000	0	0	0		R1527	0	1000	0	0	0		R1527	0	1000	0	0	0		R1527	0	1000	0	0	0
	SI	1511	_c_	R1528	doldpglcnacglcnacman_c_ + gdpmann_c_ --> doldpglcnacglcnacmanman_c_ + gdp_c_	R1528	0	1000	0	0	0		R1528	0	1000	0	0	0		R1528	0	1000	0	0	0		R1528	0	1000	0	0	0		R1528	0	1000	0	0	0
Balance de materia perfecto	SI (nuevo 3)	1512	_c_	R1529	doldpglcnacglcnacmanman_c_ + gdpmann_c_ --> 25_LPAREN_c_ + gdp_c_	R1529	0	1000	0	0	0		R1529	0	1000	0	0	0		R1529	0	1000	0	0	0		R1529	0	1000	0	0	0		R1529	0	1000	0	0	0
	SI	1513	_c_	R1530	dolp_c_ + uacgam_c_ --> doldpglcnac_c_ + ump_c_	R1530	0	1000	0	0	0		R1530	0	1000	0	0	0		R1530	0	1000	0	0	0		R1530	0	1000	0	0	0		R1530	0	1000	0	0	0
	SI	1514	_c_	R1531	doldpglcnac_c_ + uacgam_c_ --> doldpglcnacglcnac_c_ + udp_c_	R1531	0	1000	0	0	0		R1531	0	1000	0	0	0		R1531	0	1000	0	0	0		R1531	0	1000	0	0	0		R1531	0	1000	0	0	0
Balance de materia perfecto	SI (nuevo 3)	1515	_c_	R1532	13_LPAREN_c_ + h2o_c_ --> 12_LPAREN_c_ + glc-A_c_	R1532	0	1000	0	0	0		R1532	0	1000	0	0	0		R1532	0	1000	0	0	0		R1532	0	1000	0	0	0		R1532	0	1000	0	0	0
Balance de materia perfecto	SI (nuevo 3)	1516	_c_	R1533	13_LPAREN_c_ + h2o_c_ --> 12_LPAREN_c_ + glc-B_c_	R1533	0	1000	0	0	0		R1533	0	1000	0	0	0		R1533	0	1000	0	0	0		R1533	0	1000	0	0	0		R1533	0	1000	0	0	0
Balance de materia perfecto	SI (nuevo 3)	1517	_c_	R1534	12_LPAREN_c_ + h2o_c_ --> 11_LPAREN_c_ + glc-A_c_	R1534	0	1000	0	0	0		R1534	0	1000	0	0	0		R1534	0	1000	0	0	0		R1534	0	1000	0	0	0		R1534	0	1000	0	0	0
Balance de materia perfecto	SI (nuevo 3)	1518	_c_	R1535	12_LPAREN_c_ + h2o_c_ --> 11_LPAREN_c_ + glc-B_c_	R1535	0	1000	0	0	0		R1535	0	1000	0	0	0		R1535	0	1000	0	0	0		R1535	0	1000	0	0	0		R1535	0	1000	0	0	0
Balance de materia perfecto	SI (nuevo 3)	1519	_c_	R1536	11_LPAREN_c_ + h2o_c_ --> 10_LPAREN_c_ + glc-A_c_	R1536	0	1000	0	0	0		R1536	0	1000	0	0	0		R1536	0	1000	0	0	0		R1536	0	1000	0	0	0		R1536	0	1000	0	0	0
Balance de materia perfecto	SI (nuevo 3)	1520	_c_	R1537	11_LPAREN_c_ + h2o_c_ --> 10_LPAREN_c_ + glc-B_c_	R1537	0	1000	0	0	0		R1537	0	1000	0	0	0		R1537	0	1000	0	0	0		R1537	0	1000	0	0	0		R1537	0	1000	0	0	0
Balance de materia perfecto	SI (nuevo 3)	1521	_c_	R1538	10_LPAREN_c_ + 4 h2o_c_ --> 16_LPAREN_c_ + 4 man_c_	R1538	0	1000	0	0	0		R1538	0	1000	0	0	0		R1538	0	1000	0	0	0		R1538	0	1000	0	0	0		R1538	0	1000	0	0	0
Balance de materia perfecto	SI (nuevo 3)	1522	_c_	R1539	16_LPAREN_c_ + 2 h2o_c_ --> 17_LPAREN_c_ + 2 man_c_	R1539	0	1000	0	0	0		R1539	0	1000	0	0	0		R1539	0	1000	0	0	0		R1539	0	1000	0	0	0		R1539	0	1000	0	0	0
	SI	1523	_c_	R1540	dolp_c_ + udpg_c_ --> dolpglc_c_ + udp_c_	R1540	0	1000	0	0	0		R1540	0	1000	0	0	0		R1540	0	1000	0	0	0		R1540	0	1000	0	0	0		R1540	0	1000	0	0	0
	SI	1524	_c_	R1541	atp_c_ + nad_c_ --> adp_c_ + nadp_c_	R1541	0	1000	0	0	0		R1541	0	1000	0	0	0		R1541	0	1000	0	0	0		R1541	0	1000	0	0	0		R1541	0	1000	0	0	0
	SI	1525	_c_	R1542	atp_c_ + nicrnt_c_ --> dnad_c_ + ppi_c_	R1542	-1000	1000	0	0	35.1483		R1542	-1000	1000	0	0	0		R1542	-1000	1000	0	0	0		R1542	-1000	1000	0	0	0		R1542	-1000	1000	0	0	0
	SI	1526	_n_	R1543	atp_n_ + nicrnt_n_ --> dnad_n_ + ppi_n_	R1543	-1000	1000	0	0	0		R1543	-1000	1000	0	0	0		R1543	-1000	1000	0	0	0		R1543	-1000	1000	0	0	0		R1543	-1000	1000	0	0	0
	SI	1527	_c_	R1544	atp_c_ + nmn_c_ --> nad_c_ + ppi_c_	R1544	-1000	1000	0	-35.1483	35.1483		R1544	-1000	1000	0	0	0		R1544	-1000	1000	0	0	0		R1544	-1000	1000	0	0	0		R1544	-1000	1000	0	0	0
	SI	1528	_n_	R1545	atp_n_ + nmn_n_ --> nad_n_ + ppi_n_	R1545	-1000	1000	0	0	0		R1545	-1000	1000	0	0	0		R1545	-1000	1000	0	0	0		R1545	-1000	1000	0	0	0		R1545	-1000	1000	0	0	0
	SI	1529	_c_	R1546	atp_c_ + dnad_c_ + gln-L_c_ + h2o_c_ --> amp_c_ + glu-L_c_ + nad_c_ + ppi_c_	R1546	0	1000	0	0	28.727		R1546	0	1000	0	0	0		R1546	0	1000	0	0	0		R1546	0	1000	0	0	0		R1546	0	1000	0	0	0
	SI	1530	_h_	R1547	atp_h_ + dnad_h_ + gln-L_h_ + h2o_h_ --> amp_h_ + glu-L_h_ + nad_h_ + ppi_h_	R1547	0	1000	0	0	0		R1547	0	1000	0	0	0		R1547	0	1000	0	0	0		R1547	0	1000	0	0	0		R1547	0	1000	0	0	0
	SI	1531	_c_	R1548	dnad_c_ + h2o_c_ --> amp_c_ + nicrnt_c_	R1548	0	1000	0	0	35.1483		R1548	0	1000	0	0	0		R1548	0	1000	0	0	0		R1548	0	1000	0	0	0		R1548	0	1000	0	0	0
	SI	1532	_c_	R1549	h_c_ + nad_c_ + pi_c_ --> h2o_c_ + nadp_c_	R1549	0	1000	0	0	0		R1549	0	1000	0	0	0		R1549	0	1000	0	0	0		R1549	0	1000	0	0	0		R1549	0	1000	0	0	0
	SI	1533	_c_	R1550	h2o_c_ + ncam_c_ --> nac_c_ + nh4_c_	R1550	0	1000	0	0	35.1483		R1550	0	1000	0	0	0		R1550	0	1000	0	0	0		R1550	0	1000	0	0	0		R1550	0	1000	0	0	0
	SI	1534	_c_	R1551	atp_c_ + dnad_c_ + nh4_c_ --> amp_c_ + nad_c_ + ppi_c_	R1551	0	1000	0	0	35.1483		R1551	0	1000	0	0	0		R1551	0	1000	0	0	0		R1551	0	1000	0	0	0		R1551	0	1000	0	0	0
	SI	1535	_c_	R1552	nmn_c_ + ppi_c_ --> h_c_ + ncam_c_ + prpp_c_	R1552	-1000	1000	0	-17.5742	35.1483		R1552	-1000	1000	0	0	0		R1552	-1000	1000	0	0	0		R1552	-1000	1000	0	0	0		R1552	-1000	1000	0	0	0
	SI	1536	_c_	R1553	h2o_c_ + nmn_c_ --> h_c_ + pi_c_ + rnam_c_	R1553	0	1000	0	0	64.2496		R1553	0	1000	0	0	0		R1553	0	1000	0	0	0		R1553	0	1000	0	0	0		R1553	0	1000	0	0	0
	SI	1537	_m_	R1554	nad_m_ + nadph_m_ --> nadh_m_ + nadp_m_	R1554	0	0	0	0	0		R1554	0	0	0	0	0		R1554	0	0	0	0	0		R1554	0	0	0	0	0		R1554	0	0	0	0	0
	SI	1538	_c_	R1555	h2o_c_ + nad_c_ --> amp_c_ + nmn_c_	R1555	0	1000	0	0	35.1483		R1555	0	1000	0	0	0		R1555	0	1000	0	0	0		R1555	0	1000	0	0	0		R1555	0	1000	0	0	0
	SI	1539	_c_	R1556	h2o_c_ + nicrnt_c_ --> h_c_ + nicrns_c_ + pi_c_	R1556	-1000	1000	0	0	64.2496		R1556	-1000	1000	0	0	0		R1556	-1000	1000	0	0	0		R1556	-1000	1000	0	0	0		R1556	-1000	1000	0	0	0
	SI	1540	_c_	R1557	atp_c_ + nicrns_c_ --> adp_c_ + nicrnt_c_	R1557	0	1000	0	0	64.2496		R1557	0	1000	0	0	0		R1557	0	1000	0	0	0		R1557	0	1000	0	0	0		R1557	0	1000	0	0	0
	SI	1541	_c_	R1558	ad_c_ + h2o_c_ --> ac_c_ + nh4_c_	R1558	0	1000	0	0	0		R1558	0	1000	0	0	0		R1558	0	1000	0	0	0		R1558	0	1000	0	0	0		R1558	0	1000	0	0	0
	SI	1542	_h_	R1559	2 atp_h_ + co2_h_ + h2o_h_ + nh4_h_ --> 2 adp_h_ + cbp_h_ + 2 h_h_ + pi_h_	R1559	0	1000	0	0	194.891		R1559	0	1000	0	0	0		R1559	0	1000	0	0	0		R1559	0	1000	0	0	0		R1559	0	1000	0	0	0
	SI	1543	_c_	R1560	frmd_c_ + h2o_c_ --> for_c_ + nh4_c_	R1560	0	1000	0	0	103.021		R1560	0	1000	0	0	0		R1560	0	1000	0	0	0		R1560	0	1000	0	0	0		R1560	0	1000	0	0	0
	SI	1544	_h_	R1561	akg_h_ + gln-L_h_ + h_h_ + nadph_h_ --> 2 glu-L_h_ + nadp_h_	R1561	0	1000	0	0	194.891		R1561	0	1000	0	0	0		R1561	0	1000	0	0	0		R1561	0	1000	0	0	0		R1561	0	1000	0	0	0
	SI	1545	_m_	R1562	co2_m_ + mlthf_m_ + nadh_m_ + nh4_m_ --> gly_m_ + nad_m_ + thf_m_	R1562	0	1000	0	0	1000		R1562	0	1000	0	0	0		R1562	0	1000	0	0	0		R1562	0	1000	0	0	0		R1562	0	1000	0	0	0
	SI	1546	_c_	R1563	h_c_ + nadh_c_ + no3_c_ --> h2o_c_ + nad_c_ + no2_c_	R1563	0	1000	81.5882	75.8723	156.828		R1563	0	1000	79.5561	79.5561	79.5561		R1563	0	1000	77.2799	77.2799	77.2799		R1563	0	1000	9.69046	9.69046	9.69046		R1563	0	1000	1.03243	1.03243	1.03243
	SI	1547	_h_	R1564	focytc_h_ + 2 h_h_ + no2_h_ --> ficytc_h_ + h2o_h_ + no_h_	R1564	0	1000	0	0	0		R1564	0	1000	0	0	0		R1564	0	1000	0	0	0		R1564	0	1000	0	0	0		R1564	0	1000	0	0	0
	SI	1548	_h_	R1565	6 fdxrd_h_ + 8 h_h_ + no2_h_ --> 6 fdxox_h_ + 2 h2o_h_ + nh4_h_	R1565	0	1000	81.5882	75.8723	156.828		R1565	0	1000	79.5561	79.5561	79.5561		R1565	0	1000	77.2799	77.2799	77.2799		R1565	0	1000	9.69046	9.69046	9.69046		R1565	0	1000	1.03243	1.03243	1.03243
	SI	1549	_c_	R1566	nadh_c_ + 2 no_c_ + 2 o2_c_ --> h_c_ + nad_c_ + 2 no3_c_	R1566	0	1000	0	0	17.5742		R1566	0	1000	0	0	0		R1566	0	1000	0	0	0		R1566	0	1000	0	0	0		R1566	0	1000	0	0	0
	SI	1550	_c_	R1567	nadph_c_ + 2 no_c_ + 2 o2_c_ --> h_c_ + nadp_c_ + 2 no3_c_	R1567	0	1000	0	0	17.5742		R1567	0	1000	0	0	0		R1567	0	1000	0	0	0		R1567	0	1000	0	0	0		R1567	0	1000	0	0	0
	SI	1551	_m_	R1568	atp_m_ + hco3_m_ + urea_m_ --> adp_m_ + allphn_m_ + h_m_ + pi_m_	R1568	0	1000	0	0	19.4728		R1568	0	1000	0	0	0		R1568	0	1000	0	0	0		R1568	0	1000	0	0	0		R1568	0	1000	0	0	0
	SI	1552	_c_	R1569	his-L_c_ --> nh4_c_ + urcan_c_	R1569	0	1000	0	0	7.46902		R1569	0	1000	0	0	0		R1569	0	1000	0	0	0		R1569	0	1000	0	0	0		R1569	0	1000	0	0	0
	SI	1553	_c_	R1570	4ogm_c_ + h2o_c_ --> akg_c_ + nh4_c_	R1570	0	1000	0	0	247.155		R1570	0	1000	0	0	0		R1570	0	1000	0	0	0		R1570	0	1000	0	0	0		R1570	0	1000	0	0	0
S de H es 1	SI (nuevo 3)	1554	_c_	R1571	4izp_c_ + 3 h2o_c_ + nad_c_ --> 4ogm_c_ + for_c_ + h_c_ + nadh_c_ + nh4_c_	R1571	0	1000	0	0	247.155		R1571	0	1000	0	0	0		R1571	0	1000	0	0	0		R1571	0	1000	0	0	0		R1571	0	1000	0	0	0
	SI	1555	_c_	R1572	h2o_c_ + urcan_c_ --> 4izp_c_	R1572	0	1000	0	0	7.46902		R1572	0	1000	0	0	0		R1572	0	1000	0	0	0		R1572	0	1000	0	0	0		R1572	0	1000	0	0	0
	SI (Nuevo)	1556	_g_	R1573	4hproara_g_ + udpgal_g_ --> 4hproaragal_g_ + h_g_ + udp_g_	R1573	0	1000	0	0	0		R1573	0	1000	0	0	0		R1573	0	1000	0	0	0		R1573	0	1000	0	0	0		R1573	0	1000	0	0	0
	SI (Nuevo)	1557	_g_	R1574	4hproaraara_g_ + udpgal_g_ --> 4hproaraaragal_g_ + h_g_ + udp_g_	R1574	0	1000	0	0	0		R1574	0	1000	0	0	0		R1574	0	1000	0	0	0		R1574	0	1000	0	0	0		R1574	0	1000	0	0	0
Balance de materia perfecto	SI (nuevo 3)	1558	_g_	R1575	7_LPAREN_g_ + udpgal_g_ --> 5_LPAREN_g_ + udp_g_	R1575	0	1000	0	0	0		R1575	0	1000	0	0	0		R1575	0	1000	0	0	0		R1575	0	1000	0	0	0		R1575	0	1000	0	0	0
Balance de materia perfecto	SI (nuevo 3)	1559	_g_	R1576	8_LPAREN_g_ + udpgal_g_ --> 9_LPAREN_g_ + udp_g_	R1576	0	1000	0	0	0		R1576	0	1000	0	0	0		R1576	0	1000	0	0	0		R1576	0	1000	0	0	0		R1576	0	1000	0	0	0
	SI (Nuevo)	1560	_g_	R1577	4hproaraaraara_g_ + udpgal_g_ --> 4hproaraaraaragal_g_ + h_g_ + udp_g_	R1577	0	1000	0	0	0		R1577	0	1000	0	0	0		R1577	0	1000	0	0	0		R1577	0	1000	0	0	0		R1577	0	1000	0	0	0
Balance de materia perfecto	SI (nuevo 3)	1561	_g_	R1578	8_LPAREN_g_ + udpgal_g_ --> 6_LPAREN_g_ + udp_g_	R1578	0	1000	0	0	0		R1578	0	1000	0	0	0		R1578	0	1000	0	0	0		R1578	0	1000	0	0	0		R1578	0	1000	0	0	0
Balance de materia perfecto	SI (nuevo 3)	1562	_g_	R1579	4hproaraaragal_g_ + udpgal_g_ --> 5_LPAREN_g_ + udp_g_	R1579	0	1000	0	0	0		R1579	0	1000	0	0	0		R1579	0	1000	0	0	0		R1579	0	1000	0	0	0		R1579	0	1000	0	0	0
Balance de materia perfecto	SI (nuevo 3)	1563	_g_	R1580	4hproaraaragalara_g_ + udpgal_g_ --> 4_LPAREN_g_ + udp_g_	R1580	0	1000	0	0	0		R1580	0	1000	0	0	0		R1580	0	1000	0	0	0		R1580	0	1000	0	0	0		R1580	0	1000	0	0	0
Balance de materia perfecto	SI (nuevo 3)	1564	_g_	R1581	4hproaraaragal_g_ + udpgal_g_ --> 2_LPAREN_g_ + udp_g_	R1581	0	1000	0	0	0		R1581	0	1000	0	0	0		R1581	0	1000	0	0	0		R1581	0	1000	0	0	0		R1581	0	1000	0	0	0
Balance de materia perfecto	SI (nuevo 3)	1565	_g_	R1582	4hproaraara_g_ + udpgal_g_ --> 7_LPAREN_g_ + udp_g_	R1582	0	1000	0	0	0		R1582	0	1000	0	0	0		R1582	0	1000	0	0	0		R1582	0	1000	0	0	0		R1582	0	1000	0	0	0
Balance de materia perfecto	SI (nuevo 3)	1566	_g_	R1583	4hproaraaraara_g_ + udpgal_g_ --> 1_LPAREN_g_ + udp_g_	R1583	0	1000	0	0	0		R1583	0	1000	0	0	0		R1583	0	1000	0	0	0		R1583	0	1000	0	0	0		R1583	0	1000	0	0	0
	SI (Nuevo)	1567	_g_	R1584	4hproaraaragalara_g_ + amet_g_ --> 4hproaraaragalmeara_g_ + ahcys_g_ + h_g_	R1584	0	1000	0	0	0		R1584	0	1000	0	0	0		R1584	0	1000	0	0	0		R1584	0	1000	0	0	0		R1584	0	1000	0	0	0
	SI (Nuevo)	1568	_g_	R1585	4hpro-LT_g_ + udpgal_g_ --> 4hprogal_g_ + h_g_ + udp_g_	R1585	0	1000	0	0	0		R1585	0	1000	0	0	0		R1585	0	1000	0	0	0		R1585	0	1000	0	0	0		R1585	0	1000	0	0	0
	SI (Nuevo)	1569	_g_	R1586	4hproara_g_ + udparab_g_ --> 4hproaraara_g_ + h_g_ + udp_g_	R1586	0	1000	0	0	0		R1586	0	1000	0	0	0		R1586	0	1000	0	0	0		R1586	0	1000	0	0	0		R1586	0	1000	0	0	0
Balance de materia perfecto	SI (nuevo 3)	1570	_g_	R1587	5_LPAREN_g_ + udparab_g_ --> 4_LPAREN_g_ + udp_g_	R1587	0	1000	0	0	0		R1587	0	1000	0	0	0		R1587	0	1000	0	0	0		R1587	0	1000	0	0	0		R1587	0	1000	0	0	0
Balance de materia perfecto	SI (nuevo 3)	1571	_g_	R1588	7_LPAREN_g_ + udparab_g_ --> 8_LPAREN_g_ + udp_g_	R1588	0	1000	0	0	0		R1588	0	1000	0	0	0		R1588	0	1000	0	0	0		R1588	0	1000	0	0	0		R1588	0	1000	0	0	0
	SI (Nuevo)	1572	_g_	R1589	4hproaraara_g_ + udparab_g_ --> 4hproaraaraara_g_ + h_g_ + udp_g_	R1589	0	1000	0	0	0		R1589	0	1000	0	0	0		R1589	0	1000	0	0	0		R1589	0	1000	0	0	0		R1589	0	1000	0	0	0
Balance de materia perfecto	SI (nuevo 3)	1573	_g_	R1590	5_LPAREN_g_ + udparab_g_ --> 6_LPAREN_g_ + udp_g_	R1590	0	1000	0	0	0		R1590	0	1000	0	0	0		R1590	0	1000	0	0	0		R1590	0	1000	0	0	0		R1590	0	1000	0	0	0
	SI (Nuevo)	1574	_g_	R1591	4hpro-LT_g_ + udparab_g_ --> 4hproara_g_ + h_g_ + udp_g_	R1591	0	1000	0	0	0		R1591	0	1000	0	0	0		R1591	0	1000	0	0	0		R1591	0	1000	0	0	0		R1591	0	1000	0	0	0
	SI (Nuevo)	1575	_g_	R1592	4hproaraaragal_g_ + udparab_g_ --> 4hproaraaragalara_g_ + h_g_ + udp_g_	R1592	0	1000	0	0	0		R1592	0	1000	0	0	0		R1592	0	1000	0	0	0		R1592	0	1000	0	0	0		R1592	0	1000	0	0	0
S de H es 1	SI (nuevo 3)	1576	_g_	R1593	2_LPAREN_g_ + amet_g_ --> 3_LPAREN_g_ + ahcys_g_ + h_g_	R1593	0	1000	0	0	0		R1593	0	1000	0	0	0		R1593	0	1000	0	0	0		R1593	0	1000	0	0	0		R1593	0	1000	0	0	0
	SI (Nuevo)	1577	_g_	R1594	4hproaraaragal_g_ + amet_g_ --> 4hproaraaramegal_g_ + ahcys_g_ + h_g_	R1594	0	1000	0	0	0		R1594	0	1000	0	0	0		R1594	0	1000	0	0	0		R1594	0	1000	0	0	0		R1594	0	1000	0	0	0
	SI	1578	_c_	R1595	akg_c_ + o2_c_ + pro-L_c_ --> 4hpro-LT_c_ + co2_c_ + succ_c_	R1595	0	1000	0	0	0		R1595	0	1000	0	0	0		R1595	0	1000	0	0	0		R1595	0	1000	0	0	0		R1595	0	1000	0	0	0
	SI	1579	_c_	R1596	dhf_c_ + h_c_ + nadh_c_ --> nad_c_ + thf_c_	R1596	0	1000	0	0	0.05475		R1596	0	1000	0	0	0.05338		R1596	0	1000	0.05185	0.05185	0.05185		R1596	0	1000	0	0	0.0065		R1596	0	1000	0.00069	0	0.00069
	SI	1580	_c_	R1597	dhf_c_ + h_c_ + nadph_c_ --> nadp_c_ + thf_c_	R1597	0	1000	0	0	0.05475		R1597	0	1000	0.05338	0	0.05338		R1597	0	1000	0	0	0		R1597	0	1000	0	0	0.0065		R1597	0	1000	0	0	0.00069
	SI	1581	_h_	R1598	fgam_h_ + 2 h_h_ + thf_h_ --> gar_h_ + h2o_h_ + methf_h_	R1598	0	1000	0	0	0		R1598	0	1000	0	0	0		R1598	0	1000	0	0	0		R1598	0	1000	0	0	0		R1598	0	1000	0	0	0
	SI	1582	_m_	R1599	fgam_m_ + 2 h_m_ + thf_m_ --> gar_m_ + h2o_m_ + methf_m_	R1599	0	1000	0	0	0		R1599	0	1000	0	0	0		R1599	0	1000	0	0	0		R1599	0	1000	0	0	0		R1599	0	1000	0	0	0
	SI	1583	_c_	R1600	fol_c_ + h_c_ + nadph_c_ --> dhf_c_ + nadp_c_	R1600	0	1000	0	0	0		R1600	0	1000	0	0	0		R1600	0	1000	0	0	0		R1600	0	1000	0	0	0		R1600	0	1000	0	0	0
	SI	1584	_h_	R1601	10fthf_h_ + gar_h_ --> fgam_h_ + h_h_ + thf_h_	R1601	-1000	1000	0	0	0		R1601	-1000	1000	0	0	0		R1601	-1000	1000	0	0	0		R1601	-1000	1000	0	0	0		R1601	-1000	1000	0	0	0
	SI	1585	_m_	R1602	10fthf_m_ + gar_m_ --> fgam_m_ + h_m_ + thf_m_	R1602	-1000	1000	0	0	0		R1602	-1000	1000	0	0	0		R1602	-1000	1000	0	0	0		R1602	-1000	1000	0	0	0		R1602	-1000	1000	0	0	0
	SI	1586	_c_	R1603	methf_c_ + nh4_c_ --> 5forthf_c_ + 2 h_c_	R1603	0	1000	0	0	247.155		R1603	0	1000	0	0	0		R1603	0	1000	0	0	0		R1603	0	1000	0	0	0		R1603	0	1000	0	0	0
	SI	1587	_m_	R1604	5fthf_m_ + atp_m_ --> adp_m_ + methf_m_ + pi_m_	R1604	0	1000	0	0	0		R1604	0	1000	0	0	0		R1604	0	1000	0	0	0		R1604	0	1000	0	0	0		R1604	0	1000	0	0	0
	SI	1588	_c_	R1605	10fthf_c_ + h2o_c_ + nadp_c_ --> co2_c_ + h_c_ + nadph_c_ + thf_c_	R1605	0	1000	0	0	64.2496		R1605	0	1000	0	0	0		R1605	0	1000	0	0	0		R1605	0	1000	0	0	0		R1605	0	1000	0	0	0
	SI	1589	_c_	R1606	dump_c_ + mlthf_c_ --> dhf_c_ + dtmp_c_	R1606	-1000	1000	0	0	0.05475		R1606	-1000	1000	0.05338	0	0.05338		R1606	-1000	1000	0.05185	0.05185	0.05185		R1606	-1000	1000	0	0	0.0065		R1606	-1000	1000	0.00069	0	0.00069
	SI	1590	_m_	R1607	5mthf_m_ + hcys-L_m_ --> met-L_m_ + thf_m_	R1607	-1000	1000	1.76301	1.67486	83.8219		R1607	-1000	1000	1.7191	1.7191	1.7191		R1607	-1000	1000	1.66991	1.66991	1.66991		R1607	-1000	1000	0.2094	0.2094	0.2094		R1607	-1000	1000	0.02231	0.02231	0.02231
	SI	1591	_m_	R1608	5fthf_m_ + h_m_ --> h2o_m_ + methf_m_	R1608	0	1000	0	0	0		R1608	0	1000	0	0	0		R1608	0	1000	0	0	0		R1608	0	1000	0	0	0		R1608	0	1000	0	0	0
	SI	1592	_m_	R1609	alpro_m_ + thf_m_ --> dhlpro_m_ + mlthf_m_ + nh4_m_	R1609	-1000	1000	86.9375	0	1000		R1609	0	0	0	0	0		R1609	0	0	0	0	0		R1609	0	0	0	0	0		R1609	0	0	0	0	0
	SI	1593	_m_	R1610	h_m_ + mlthf_m_ + nadh_m_ --> 5mthf_m_ + nad_m_	R1610	0	1000	1.76301	0	83.8219		R1610	0	1000	1.7191	1.7191	1.7191		R1610	0	1000	1.66991	1.66991	1.66991		R1610	0	1000	0.2094	0.2094	0.2094		R1610	0	1000	0.02231	0.02231	0.02231
	SI	1594	_m_	R1611	h_m_ + mlthf_m_ + nadph_m_ --> 5mthf_m_ + nadp_m_	R1611	0	1000	0	0	73.9605		R1611	0	1000	0	0	0		R1611	0	1000	0	0	0		R1611	0	1000	0	0	0		R1611	0	1000	0	0	0
	SI (Nuevo)	1595	Transport	R1612	adp_m_ + 3 h_i_ + pi_m_ --> atp_m_ + 2 h_m_ + h2o_m_	R1612	0	1000	1000	828.981	1000		R1612	0	1000	1000	1000	1000		R1612	0	1000	1000	1000	1000		R1612	0	100	100	100	100		R1612	0	100	100	100	100
	SI	1596	_m_	R1613	2 focytc_m_ + 2 h_m_ + h2o2_m_ --> 2 ficytc_m_ + 2 h2o_m_	R1613	0	1000	758.615	0	1000		R1613	0	1000	717.616	555.698	1000		R1613	0	1000	588.031	588.031	939.745		R1613	0	1000	195.496	62.2797	197.496		R1613	0	1000	26.8273	5.17658	47.8777
	SI (Nuevo)	1597	Transport	R1614	4 focytc_m_ + 8 h_m_ + o2_m_ --> 4 ficytc_m_ + 4 h_i_ + 2 h2o_m_	R1614	0	1000	0	0	482.778		R1614	0	1000	0	0	64.7673		R1614	0	1000	0	0	0		R1614	0	1000	0	0	0		R1614	0	1000	0	0	8.66027
	SI (Nuevo)	1598	Transport	R1615	2 ficytc_m_ + 2 h_m_ + q8h2_m_ --> 2 focytc_m_ + 4 h_i_ + q8_m_	R1615	0	1000	739.91	267.222	750		R1615	0	1000	717.616	685.233	750		R1615	0	1000	588.031	588.031	588.031		R1615	0	1000	62.2797	62.2797	65.5783		R1615	0	1000	26.8273	22.4971	29.4586
	SI	1599	_h_	R1616	h2o_h_ + ppi_h_ --> 2 h_h_ + 2 pi_h_	R1616	0	1000	0	0	243.713		R1616	0	1000	0	0	66.056		R1616	0	1000	0	0	0		R1616	0	1000	0	0	0		R1616	0	1000	0	0	0.78335
	SI	1600	_m_	R1617	h2o_m_ + ppi_m_ --> 2 h_m_ + 2 pi_m_	R1617	0	1000	0	0	195.723		R1617	0	1000	0	0	0		R1617	0	1000	0	0	0		R1617	0	1000	0	0	0		R1617	0	1000	0	0	0
	SI	1601	_c_	R1619	2dhp_c_ --> 3mob_c_ + fald_c_	R1619	-1000	1000	0	0	15.0332		R1619	-1000	1000	0	0	0		R1619	-1000	1000	0	0	0		R1619	-1000	1000	0	0	0		R1619	-1000	1000	0	0	0
	SI	1602	_c_	R1620	apoACP_c_ + coa_c_ --> ACP_c_ + pap_c_	R1620	-1000	1000	0	0	22.7195		R1620	-1000	1000	0	0	0		R1620	-1000	1000	0	0	0		R1620	-1000	1000	0	0	0		R1620	-1000	1000	0	0	0
	SI	1603	_h_	R1621	apoACP_h_ + coa_h_ --> ACP_h_ + pap_h_	R1621	-1000	1000	0	0	0		R1621	-1000	1000	0	0	0		R1621	-1000	1000	0	0	0		R1621	-1000	1000	0	0	0		R1621	-1000	1000	0	0	0
	SI	1604	_c_	R1622	atp_c_ + dpcoa_c_ --> adp_c_ + coa_c_	R1622	0	1000	0	0	22.7195		R1622	0	1000	0	0	0		R1622	0	1000	0	0	0		R1622	0	1000	0	0	0		R1622	0	1000	0	0	0
	SI	1605	_c_	R1623	4pcys_c_ + atp_c_ --> 4ppcys_c_ + adp_c_	R1623	0	1000	0	0	0		R1623	0	1000	0	0	0		R1623	0	1000	0	0	0		R1623	0	1000	0	0	0		R1623	0	1000	0	0	0
	SI	1606	_c_	R1624	atp_c_ + ptth_c_ --> adp_c_ + pan4p_c_	R1624	0	1000	0	0	0		R1624	0	1000	0	0	0		R1624	0	1000	0	0	0		R1624	0	1000	0	0	0		R1624	0	1000	0	0	0
	SI	1607	_c_	R1625	atp_c_ + pan4p_c_ --> dpcoa_c_ + ppi_c_	R1625	-1000	1000	0	0	22.7195		R1625	-1000	1000	0	0	0		R1625	-1000	1000	0	0	0		R1625	-1000	1000	0	0	0		R1625	-1000	1000	0	0	0
	SI	1608	_c_	R1626	atp_c_ + pnto-R_c_ --> 4ppan_c_ + adp_c_	R1626	0	1000	0	0	0		R1626	0	1000	0	0	0		R1626	0	1000	0	0	0		R1626	0	1000	0	0	0		R1626	0	1000	0	0	0
	SI	1609	_m_	R1627	3mob_m_ + glu-L_m_ --> akg_m_ + val-L_m_	R1627	-1000	1000	1.49071	1.41617	16.7395		R1627	-1000	1000	3.47079	1.45358	3.47079		R1627	-1000	1000	3.37149	3.37149	3.37149		R1627	-1000	1000	0.42277	0.42277	0.42277		R1627	-1000	1000	0.04504	0.01886	0.04504
	SI	1610	_c_	R1628	4ppcys_c_ + h_c_ --> co2_c_ + pan4p_c_	R1628	0	1000	0	0	0		R1628	0	1000	0	0	0		R1628	0	1000	0	0	0		R1628	0	1000	0	0	0		R1628	0	1000	0	0	0
	SI	1611	_m_	R1629	23dhmb_m_ --> 3mob_m_ + h2o_m_	R1629	0	1000	1.49071	1.41617	28.0722		R1629	0	1000	3.47079	1.45358	3.47079		R1629	0	1000	3.37149	3.37149	3.37149		R1629	0	1000	0.42277	0.42277	0.42277		R1629	0	1000	0.04504	0.01886	0.04504
	SI	1612	_h_	R1630	alac-S_h_ + h_h_ + nadph_h_ --> 23dhmb_h_ + nadp_h_	R1630	0	1000	3.55945	0	28.0722		R1630	0	1000	3.47079	0	3.47079		R1630	0	1000	3.37149	0	3.37149		R1630	0	1000	0.42277	0	0.42277		R1630	0	1000	0.04504	0	0.04504
	SI	1613	_m_	R1631	alac-S_m_ + h_m_ + nadph_m_ --> 23dhmb_m_ + nadp_m_	R1631	0	1000	0	0	26.3747		R1631	0	1000	0	0	0		R1631	0	1000	0	0	0		R1631	0	1000	0	0	0		R1631	0	1000	0	0	0
	SI	1614	_m_	R1632	3mob_m_ + h2o_m_ + mlthf_m_ --> 2dhp_m_ + thf_m_	R1632	0	1000	0	0	15.0332		R1632	0	1000	0	0	0		R1632	0	1000	0	0	0		R1632	0	1000	0	0	0		R1632	0	1000	0	0	0
	SI	1615	_m_	R1633	ala-B_m_ + atp_m_ + pant-R_m_ --> amp_m_ + pnto-R_m_ + ppi_m_	R1633	0	1000	0	0	0		R1633	0	1000	0	0	0		R1633	0	1000	0	0	0		R1633	0	1000	0	0	0		R1633	0	1000	0	0	0
	SI	1616	_m_	R1634	nadp_m_ + pant-R_m_ --> 2dhp_m_ + h_m_ + nadph_m_	R1634	-1000	1000	0	0	0		R1634	-1000	1000	0	0	0		R1634	-1000	1000	0	0	0		R1634	-1000	1000	0	0	0		R1634	-1000	1000	0	0	0
	SI	1617	_n_	R1635	nadp_n_ + pant-R_n_ --> 2dhp_n_ + h_n_ + nadph_n_	R1635	-1000	1000	0	0	0		R1635	-1000	1000	0	0	0		R1635	-1000	1000	0	0	0		R1635	-1000	1000	0	0	0		R1635	-1000	1000	0	0	0
	SI	1618	_h_	R1636	h_h_ + 2 pyr_h_ --> alac-S_h_ + co2_h_	R1636	0	0	0	0	0		R1636	0	0	0	0	0		R1636	0	0	0	0	0		R1636	0	0	0	0	0		R1636	0	0	0	0	0
	SI	1619	_m_	R1637	h_m_ + 2 pyr_m_ --> alac-S_m_ + co2_m_	R1637	0	0	0	0	0		R1637	0	0	0	0	0		R1637	0	0	0	0	0		R1637	0	0	0	0	0		R1637	0	0	0	0	0
	SI	1620	_c_	R1638	4ppan_c_ + atp_c_ + cys-L_c_ --> 4ppcys_c_ + amp_c_ + ppi_c_	R1638	0	1000	0	0	0		R1638	0	1000	0	0	0		R1638	0	1000	0	0	0		R1638	0	1000	0	0	0		R1638	0	1000	0	0	0
	SI	1621	_c_	R1639	4ppan_c_ + ctp_c_ + cys-L_c_ --> 4ppcys_c_ + cmp_c_ + ppi_c_	R1639	0	1000	0	0	0		R1639	0	1000	0	0	0		R1639	0	1000	0	0	0		R1639	0	1000	0	0	0		R1639	0	1000	0	0	0
	SI	1622	_c_	R1640	atp_c_ + drib_c_ --> 2dr5p_c_ + adp_c_	R1640	0	1000	0	0	0		R1640	0	1000	0	0	0		R1640	0	1000	0	0	0		R1640	0	1000	0	0	0		R1640	0	1000	0	0	0
	SI	1623	_c_	R1641	g6p-A_c_ + nadp_c_ --> 6pgl_c_ + h_c_ + nadph_c_	R1641	0	1000	89.6862	0	217.332		R1641	0	1000	54.1916	0	54.1916		R1641	0	1000	9.72342	0	9.72342		R1641	0	1000	0.14664	0	0.14664		R1641	0	1000	0	0	0
	SI	1624	_h_	R1642	g6p-A_h_ + nadp_h_ --> 6pgl_h_ + h_h_ + nadph_h_	R1642	0	1000	0	0	108.64		R1642	0	1000	0	0	0		R1642	0	1000	0	0	0		R1642	0	1000	0	0	0		R1642	0	1000	0	0	0
	SI	1625	_c_	R1643	g6p-B_c_ + nadp_c_ --> 6pgl_c_ + h_c_ + nadph_c_	R1643	0	1000	0	0	217.332		R1643	0	1000	0	0	54.1916		R1643	0	1000	0	0	9.72342		R1643	0	1000	0	0	0.14664		R1643	0	1000	0	0	0
	SI	1626	_h_	R1644	g6p-B_h_ + nadp_h_ --> 6pgl_h_ + h_h_ + nadph_h_	R1644	0	1000	0	0	108.64		R1644	0	1000	0	0	0		R1644	0	1000	0	0	0		R1644	0	1000	0	0	0		R1644	0	1000	0	0	0
	SI	1627	_h_	R1645	atp_h_ + glcn_h_ --> 6pgc_h_ + adp_h_	R1645	0	1000	0	0	94.785		R1645	0	1000	0	0	0		R1645	0	1000	0	0	0		R1645	0	1000	0	0	0		R1645	0	1000	0	0	0
	SI	1628	_c_	R1646	6pgc_c_ + nadp_c_ --> co2_c_ + nadph_c_ + ru5p-D_c_	R1646	0	1000	0	0	0		R1646	0	1000	0	0	0		R1646	0	1000	0	0	0		R1646	0	1000	0	0	0		R1646	0	1000	0	0	0
	SI	1629	_h_	R1647	6pgc_h_ + nadp_h_ --> co2_h_ + nadph_h_ + ru5p-D_h_	R1647	0	1000	89.6862	0	217.332		R1647	0	1000	54.1916	54.1916	54.1916		R1647	0	1000	9.72342	9.72342	9.72342		R1647	0	1000	0.14664	0.14664	0.14664		R1647	0	1000	0	0	0
	SI	1630	_h_	R1648	6pgl_h_ + h2o_h_ --> 6pgc_h_ + h_h_	R1648	0	1000	89.6862	0	217.332		R1648	0	1000	54.1916	54.1916	54.1916		R1648	0	1000	9.72342	9.72342	9.72342		R1648	0	1000	0.14664	0.14664	0.14664		R1648	0	1000	0	0	0
	SI	1631	_c_	R1649	r1p_c_ --> r5p_c_	R1649	-1000	1000	0	-64.2496	35.1483		R1649	-1000	1000	0	0	0		R1649	-1000	1000	0	0	0		R1649	-1000	1000	0	0	0		R1649	-1000	1000	0	0	0
	SI	1632	_h_	R1650	r1p_h_ --> r5p_h_	R1650	-1000	1000	0	0	0		R1650	-1000	1000	0	0	0		R1650	-1000	1000	0	0	0		R1650	-1000	1000	0	0	0		R1650	-1000	1000	0	0	0
	SI	1633	_c_	R1651	atp_c_ + rib-D_c_ --> adp_c_ + r5p_c_	R1651	0	1000	0	0	64.2496		R1651	0	1000	0	0	0		R1651	0	1000	0	0	0		R1651	0	1000	0	0	0		R1651	0	1000	0	0	0
	SI	1634	_h_	R1652	atp_h_ + r5p_h_ --> amp_h_ + prpp_h_	R1652	-1000	1000	0.03042	0.0289	0.03042		R1652	-1000	1000	0.02966	0.02966	0.02966		R1652	-1000	1000	0.02882	0.02882	0.02882		R1652	-1000	1000	0.00361	0.00361	0.00361		R1652	-1000	1000	0.00038	0.00038	0.00038
	SI	1635	_h_	R1653	g3p_h_ + s7p_h_ --> e4p_h_ + f6p-B_h_	R1653	-1000	1000	27.2369	-245.566	315.413		R1653	-1000	1000	15.4715	15.4715	168.891		R1653	-1000	1000	0.72297	0.72297	0.72297		R1653	-1000	1000	-0.26688	-0.26688	-0.26688		R1653	-1000	1000	-25.8535	-25.8535	-17.9596
	SI	1636	_h_	R1654	ru5p-D_h_ --> xu5p-D_h_	R1654	-1000	1000	53.561	-93.8287	138.969		R1654	-1000	1000	30.0531	30.0531	30.0531		R1654	-1000	1000	0.58145	0.58145	0.58145		R1654	-1000	1000	-0.64217	-0.64217	-0.64217		R1654	-1000	1000	-51.7186	-51.7186	-51.7186
	SI	1637	_h_	R1655	r5p_h_ --> ru5p-D_h_	R1655	-1000	1000	-36.1252	-78.3622	39.0265		R1655	-1000	1000	-24.1385	-24.1385	-24.1385		R1655	-1000	1000	-9.14197	-9.14197	-9.14197		R1655	-1000	1000	-0.78881	-0.78881	-0.78881		R1655	-1000	1000	25.7411	25.7411	25.7411
	SI	1638	_h_	R1656	r5p_h_ + xu5p-D_h_ --> g3p_h_ + s7p_h_	R1656	-1000	1000	27.2369	-47.4704	69.9183		R1656	-1000	1000	15.4715	15.4715	15.4715		R1656	-1000	1000	0.72297	0.72297	0.72297		R1656	-1000	1000	-0.26688	-0.26688	-0.26688		R1656	-1000	1000	-25.8535	-25.8535	-25.8535
	SI	1639	_h_	R1657	e4p_h_ + xu5p-D_h_ --> f6p-B_h_ + g3p_h_	R1657	-1000	1000	26.3242	-48.3375	78.2682		R1657	-1000	1000	14.5816	14.5816	14.5816		R1657	-1000	1000	-0.14152	-0.14152	-0.14152		R1657	-1000	1000	-0.37529	-0.37529	-0.37529		R1657	-1000	1000	-25.8651	-25.8651	-25.8651
	SI	1640	_h_	R1658	anth_h_ + prpp_h_ --> ppi_h_ + pran_h_	R1658	0	1000	0.03042	0.0289	0.03042		R1658	0	1000	0.02966	0.02966	0.02966		R1658	0	1000	0.02882	0.02882	0.02882		R1658	0	1000	0.00361	0.00361	0.00361		R1658	0	1000	0.00038	0.00038	0.00038
	SI	1641	_h_	R1659	chor_h_ + gln-L_h_ --> anth_h_ + glu-L_h_ + h_h_ + pyr_h_	R1659	0	1000	0	0	0.03042		R1659	0	1000	0	0	0		R1659	0	1000	0	0	0		R1659	0	1000	0	0	0		R1659	0	1000	0	0	0
	SI	1642	_h_	R1660	chor_h_ + nh4_h_ --> anth_h_ + h_h_ + h2o_h_ + pyr_h_	R1660	0	1000	0.03042	0	0.03042		R1660	0	1000	0.02966	0.02966	0.02966		R1660	0	1000	0.02882	0.02882	0.02882		R1660	0	1000	0.00361	0.00361	0.00361		R1660	0	1000	0.00038	0.00038	0.00038
	SI	1643	_h_	R1661	chor_h_ --> pphn_h_	R1661	-1000	1000	0.88226	0.80924	13.3343		R1661	-1000	1000	0.86028	0.83062	0.86028		R1661	-1000	1000	0.83567	0.83567	0.83567		R1661	-1000	1000	0.10479	0.10117	0.10479		R1661	-1000	1000	0.01116	0.01078	0.01116
	SI	1644	_h_	R1662	3psme_h_ --> chor_h_ + h_h_ + pi_h_	R1662	0	1000	0.91268	0.86704	13.3632		R1662	0	1000	0.88995	0.88995	0.88995		R1662	0	1000	0.86448	0.86448	0.86448		R1662	0	1000	0.1084	0.1084	0.1084		R1662	0	1000	0.01155	0.01155	0.01155
	SI	1645	_h_	R1663	2dda7p_h_ --> 3dhq_h_ + h_h_ + pi_h_	R1663	0	1000	0.91268	0.86704	13.3632		R1663	0	1000	0.88995	0.88995	0.88995		R1663	0	1000	0.86448	0.86448	0.86448		R1663	0	1000	0.1084	0.1084	0.1084		R1663	0	1000	0.01155	0.01155	0.01155
	SI	1646	_h_	R1664	e4p_h_ + h2o_h_ + pep_h_ --> 2dda7p_h_ + h_h_ + pi_h_	R1664	0	1000	0.91268	0.86704	13.3632		R1664	0	1000	0.88995	0.88995	0.88995		R1664	0	1000	0.86448	0.86448	0.86448		R1664	0	1000	0.1084	0.1084	0.1084		R1664	0	1000	0.01155	0.01155	0.01155
	SI	1647	_h_	R1665	3dhq_h_ --> 3dhsk_h_ + h2o_h_	R1665	-1000	1000	0.91268	0.86704	13.3632		R1665	-1000	1000	0.88995	0.88995	0.88995		R1665	-1000	1000	0.86448	0.86448	0.86448		R1665	-1000	1000	0.1084	0.1084	0.1084		R1665	-1000	1000	0.01155	0.01155	0.01155
	SI	1648	_h_	R1666	3ig3p_h_ --> g3p_h_ + indole_h_	R1666	0	1000	0.03042	0	0.03042		R1666	0	1000	0.02966	0.02966	0.02966		R1666	0	1000	0.02882	0.02882	0.02882		R1666	0	1000	0.00361	0.00361	0.00361		R1666	0	1000	0.00038	0.00038	0.00038
	SI	1649	_h_	R1667	2cpr5p_h_ + h_h_ --> 3ig3p_h_ + co2_h_ + h2o_h_	R1667	0	1000	0.03042	0.0289	0.03042		R1667	0	1000	0.02966	0.02966	0.02966		R1667	0	1000	0.02882	0.02882	0.02882		R1667	0	1000	0.00361	0.00361	0.00361		R1667	0	1000	0.00038	0.00038	0.00038
	SI	1650	_c_	R1669	glu-L_c_ + phpyr_c_ --> akg_c_ + phe-L_c_	R1669	-1000	1000	0.85183	-746.902	35.9576		R1669	-1000	1000	0	-129.816	0.83062		R1669	-1000	1000	0.80685	0	0.80685		R1669	-1000	1000	0	-51.3963	0		R1669	-1000	1000	0	-35.7698	0.01078
	SI	1651	_h_	R1670	glu-L_h_ + phpyr_h_ --> akg_h_ + phe-L_h_	R1670	-1000	1000	0	-1000	110.821		R1670	-1000	1000	0	0	0		R1670	-1000	1000	0	0	0		R1670	-1000	1000	0	0	0		R1670	-1000	1000	0	0	0
	SI	1652	_m_	R1671	glu-L_m_ + phpyr_m_ --> akg_m_ + phe-L_m_	R1671	-1000	1000	0	-1000	1000		R1671	-1000	1000	0	-117.031	0		R1671	-1000	1000	-352.376	-352.376	0		R1671	-1000	1000	0	-267.134	0		R1671	-1000	1000	-161.515	-198.637	0
	SI	1653	_c_	R1672	h_c_ + pphn_c_ --> co2_c_ + h2o_c_ + phpyr_c_	R1672	0	1000	0.85183	0	0.85183		R1672	0	1000	0	0	0.83062		R1672	0	1000	0.80685	0	0.80685		R1672	0	1000	0	0	0		R1672	0	1000	0	0	0.01078
	SI	1654	_h_	R1673	nad_h_ + pphn_h_ --> 34hpp_h_ + co2_h_ + nadh_h_	R1673	0	1000	0	0	12.5251		R1673	0	1000	0	0	0.02966		R1673	0	1000	0	0	0		R1673	0	1000	0.00361	0	0.00361		R1673	0	1000	0	0	0.00038
	SI	1655	_h_	R1674	pran_h_ --> 2cpr5p_h_	R1674	-1000	1000	0.03042	0.0289	0.03042		R1674	-1000	1000	0.02966	0.02966	0.02966		R1674	-1000	1000	0.02882	0.02882	0.02882		R1674	-1000	1000	0.00361	0.00361	0.00361		R1674	-1000	1000	0.00038	0.00038	0.00038
	SI	1656	_h_	R1675	pep_h_ + skm5p_h_ --> 3psme_h_ + h_h_ + pi_h_	R1675	-1000	1000	0.91268	0.86704	13.3632		R1675	-1000	1000	0.88995	0.88995	0.88995		R1675	-1000	1000	0.86448	0.86448	0.86448		R1675	-1000	1000	0.1084	0.1084	0.1084		R1675	-1000	1000	0.01155	0.01155	0.01155
	SI	1657	_h_	R1676	3ig3p_h_ + ser-L_h_ --> g3p_h_ + h2o_h_ + trp-L_h_	R1676	0	1000	0	0	0.03042		R1676	0	1000	0	0	0		R1676	0	1000	0	0	0		R1676	0	1000	0	0	0		R1676	0	1000	0	0	0
	SI	1658	_h_	R1677	3dhsk_h_ + h_h_ + nadph_h_ --> nadp_h_ + skm_h_	R1677	-1000	1000	0.91268	0.86704	13.3632		R1677	-1000	1000	0.88995	0.88995	0.88995		R1677	-1000	1000	0.86448	0.86448	0.86448		R1677	-1000	1000	0.1084	0.1084	0.1084		R1677	-1000	1000	0.01155	0.01155	0.01155
	SI	1659	_h_	R1678	atp_h_ + skm_h_ --> adp_h_ + skm5p_h_	R1678	0	1000	0.91268	0.86704	13.3632		R1678	0	1000	0.88995	0.88995	0.88995		R1678	0	1000	0.86448	0.86448	0.86448		R1678	0	1000	0.1084	0.1084	0.1084		R1678	0	1000	0.01155	0.01155	0.01155
	SI	1660	_h_	R1679	indole_h_ + ser-L_h_ --> h2o_h_ + trp-L_h_	R1679	0	1000	0	0	0.03042		R1679	0	1000	0	0	0		R1679	0	1000	0	0	0		R1679	0	1000	0	0	0		R1679	0	1000	0	0	0
	SI	1661	_c_	R1681	34hpp_c_ + glu-L_c_ --> akg_c_ + tyr-L_c_	R1681	-1000	1000	7.39226	-12.4962	1000		R1681	-1000	1000	0	0	0.02966		R1681	-1000	1000	0	0	0		R1681	-1000	1000	0	0	0		R1681	-1000	1000	0	0	0.00038
	SI	1662	_h_	R1682	34hpp_h_ + glu-L_h_ --> akg_h_ + tyr-L_h_	R1682	-1000	1000	0	0	1000		R1682	-1000	1000	0	0	0.02966		R1682	-1000	1000	0	0	0		R1682	-1000	1000	0.00361	0	0.00361		R1682	-1000	1000	0	0	0.00038
	SI	1663	_m_	R1683	34hpp_m_ + glu-L_m_ --> akg_m_ + tyr-L_m_	R1683	-1000	1000	0	0	1000		R1683	-1000	1000	0	0	0		R1683	-1000	1000	0	0	0		R1683	-1000	1000	0	0	0		R1683	-1000	1000	0	0	0
	SI	1664	Transport	R1686	2 h_h_ + 2 pccu2p_u_ + pqh2_u_ --> 4 h_u_ + 2 pccu1p_u_ + pq_u_	R1686	0	1000	319.172	0	330.074		R1686	0	1000	319.172	0	319.172		R1686	0	1000	319.172	319.172	319.172		R1686	0	1000	0	0	0		R1686	0	1000	0	0	3.94695
	SI	1665	Transport	R1687	fdxrd_u_ + 2 h_h_ + 2 pccu2p_u_ --> fdxox_u_ + 4 h_u_ + 2 pccu1p_u_	R1687	0	1000	47.6395	0	366.811		R1687	0	1000	47.6395	47.6395	366.811		R1687	0	1000	47.6395	47.6395	47.6395		R1687	0	1000	0	0	0		R1687	0	1000	0	0	3.15756
	SI	1666	Transport	R1688	fdxrd_u_ + nadp_h_ --> fdxox_u_ + h_h_ + nadph_h_	R1688	0	1000	319.172	0	330.074		R1688	0	1000	319.172	0	319.172		R1688	0	1000	319.172	319.172	319.172		R1688	0	1000	0	0	0		R1688	0	1000	0	0	3.94695
Balance de materia perfecto	SI (nuevo 3)	1667	_u_	R1689	fdxox_u_ + 2 pccu1p_u_ + 2 photon437_u_ --> fdxrd_u_ + 2 pccu2p_u_	R1689	0	1000	0	0	54.9194		R1689	0	1000	0	0	0		R1689	0	1000	0	0	0		R1689	0	1000	0	0	0		R1689	0	1000	0	0	3.94695
Balance de materia perfecto	SI (nuevo 3)	1668	_u_	R1690	2 h2o_u_ + 4 photon438_u_ + 2 pq_u_ --> o2D_u_ + 2 pqh2_u_	R1690	0	1000	0	0	41.5108		R1690	0	1000	0	0	0		R1690	0	1000	0	0	0		R1690	0	1000	0	0	0		R1690	0	1000	0	0	1.97348
Balance de materia perfecto	SI (nuevo 3)	1669	_u_	R1691	fdxox_u_ + 2 pccu1p_u_ + 2 photon680_u_ --> fdxrd_u_ + 2 pccu2p_u_	R1691	0	1000	366.811	117	366.811		R1691	0	1000	366.811	366.811	366.811		R1691	0	1000	366.811	366.811	366.811		R1691	0	1000	0	0	0		R1691	0	1000	0	0	3.94695
Balance de materia perfecto	SI (nuevo 3)	1670	_u_	R1692	2 h2o_u_ + 4 photon673_u_ + 2 pq_u_ --> o2D_u_ + 2 pqh2_u_	R1692	0	1000	159.586	0	165.037		R1692	0	1000	159.586	0	159.586		R1692	0	1000	159.586	159.586	159.586		R1692	0	1000	0	0	0		R1692	0	1000	0	0	1.97348
	SI	1671	_h_	R1693	fad_h_ + succ_h_ --> fadh2_h_ + fum_h_	R1693	0	1000	0	0	29.2571		R1693	0	1000	1.85467	0	1.85467		R1693	0	1000	1.80161	0	1.80161		R1693	0	1000	0	0	1.39386		R1693	0	1000	0	0	0.02407
	SI	1672	_m_	R1694	4abutn_m_ + h2o_m_ + nadp_m_ --> 4abut_m_ + 2 h_m_ + nadph_m_	R1694	0	1000	0	0	560.037		R1694	0	1000	0	0	0		R1694	0	1000	0	0	0		R1694	0	1000	0	0	0		R1694	0	1000	0	0	0
	SI	1673	_m_	R1695	agm_m_ + h2o_m_ --> cbmp_m_ + nh4_m_	R1695	0	1000	0	0	20.6336		R1695	0	1000	0	0	0		R1695	0	1000	0	0	0		R1695	0	1000	0	0	0		R1695	0	1000	0	0	0
	SI	1674	_n_	R1696	agm_n_ + h2o_n_ --> cbmp_n_ + nh4_n_	R1696	0	1000	0	0	0		R1696	0	1000	0	0	0		R1696	0	1000	0	0	0		R1696	0	1000	0	0	0		R1696	0	1000	0	0	0
	SI	1675	_m_	R1697	arg-L_m_ + h_m_ --> agm_m_ + co2_m_	R1697	0	1000	0	0	20.6336		R1697	0	1000	0	0	0		R1697	0	1000	0	0	0		R1697	0	1000	0	0	0		R1697	0	1000	0	0	0
	SI	1676	_m_	R1698	cbmp_m_ + 2 h_m_ + h2o_m_ --> co2_m_ + nh4_m_ + ptrc_m_	R1698	0	1000	0	0	20.6336		R1698	0	1000	0	0	0		R1698	0	1000	0	0	0		R1698	0	1000	0	0	0		R1698	0	1000	0	0	0
	SI	1677	_c_	R1699	h_c_ + orn_c_ --> co2_c_ + ptrc_c_	R1699	0	1000	0	0	64.2496		R1699	0	1000	0	0	0		R1699	0	1000	0	0	0		R1699	0	1000	0	0	0		R1699	0	1000	0	0	0
	SI	1678	_h_	R1700	h_h_ + orn_h_ --> co2_h_ + ptrc_h_	R1700	0	1000	0	0	0		R1700	0	1000	0	0	0		R1700	0	1000	0	0	0		R1700	0	1000	0	0	0		R1700	0	1000	0	0	0
	SI	1679	_m_	R1701	h2o_m_ + o2_m_ + ptrc_m_ --> 4abutn_m_ + h2o2_m_ + nh4_m_	R1701	-1000	1000	0	0	560.037		R1701	-1000	1000	0	0	0		R1701	-1000	1000	0	0	0		R1701	-1000	1000	0	0	0		R1701	-1000	1000	0	0	0
dejar así?	Si (nuevo 4)	1680	_h_	R1702	apofetn_h_ + fe3_h_ --> tfenfe3_h_	R1702	0	1000	0	0	0		R1702	0	1000	0	0	0		R1702	0	1000	0	0	0		R1702	0	1000	0	0	0		R1702	0	1000	0	0	0
	SI	1681	_h_	R1703	biliverd_h_ + h_h_ + nadph_h_ --> bilirub_h_ + nadp_h_	R1703	0	1000	0	0	1000		R1703	0	1000	0	0	523.986		R1703	0	1000	0	0	0		R1703	0	1000	0	0	147.121		R1703	0	1000	0	0	15.7878
	SI	1682	_u_	R1704	chla_u_ + 2 h_u_ --> mg2_u_ + phphtna_u_	R1704	-1000	1000	0	0	0		R1704	-1000	1000	0	0	0		R1704	-1000	1000	0	0	0		R1704	-1000	1000	0	0	0		R1704	-1000	1000	0	0	0
Balance de materia perfecto	SI (nuevo 3)	1683	_u_	R1705	chla_u_ --> chlaemr_u_	R1705	-1000	1000	0	0	0		R1705	-1000	1000	0	0	0		R1705	-1000	1000	0	0	0		R1705	-1000	1000	0	0	0		R1705	-1000	1000	0	0	0
	SI	1684	_h_	R1706	chla_h_ + h2o_h_ --> chlda_h_ + phytol_h_	R1706	0	1000	0	0	0		R1706	0	1000	0	0	0		R1706	0	1000	0	0	0		R1706	0	1000	0	0	0		R1706	0	1000	0	0	0
	SI (Nuevo)	1685	_u_	R1707	chlda_u_ + ggdp_u_ --> ggchlda_u_ + ppi_u_	R1707	0	1000	0	0	0.25325		R1707	0	1000	0	0	0		R1707	0	1000	0	0	0		R1707	0	1000	0	0	0.03008		R1707	0	1000	0	0	0.0032
	SI	1686	_u_	R1708	chlda_u_ + pdp_u_ --> chla_u_ + ppi_u_	R1708	0	1000	0.25326	0	0.25326		R1708	0	1000	0.24696	0.24696	0.24696		R1708	0	1000	0.23989	0.23989	0.23989		R1708	0	1000	0.03008	0	0.03008		R1708	0	1000	0.0032	0	0.0032
	SI (Nuevo)	1687	_u_	R1709	chldb_u_ + ggdp_u_ --> ggchldb_u_ + ppi_u_	R1709	0	1000	0	0	0.41556		R1709	0	1000	0	0	0		R1709	0	1000	0	0	0		R1709	0	1000	0	0	0.04936		R1709	0	1000	0	0	0.00526
Balance de materia perfecto	SI (nuevo 3)	1688	_u_	R1710	chldb_u_ + pdp_u_ --> chlb_u_ + ppi_u_	R1710	0	1000	0.4156	0	0.4156		R1710	0	1000	0.40525	0.40525	0.40525		R1710	0	1000	0.39365	0.39365	0.39365		R1710	0	1000	0.04936	0	0.04936		R1710	0	1000	0.00526	0	0.00526
S de H es -2	Si (nuevo 4)	1689	_h_	R1711	chlda_h_ + 2 h_h_ --> mg2_h_ + phphbda_h_	R1711	-1000	1000	0	0	0		R1711	-1000	1000	0	0	0		R1711	-1000	1000	0	0	0		R1711	-1000	1000	0	0	0		R1711	-1000	1000	0	0	0
S de H es 4	Si (nuevo 4)	1690	_h_	R1712	chlda_h_ + h2o_h_ --> chldb_h_ + 4 h_h_	R1712	-1000	1000	0.4156	0.39482	0.4156		R1712	-1000	1000	0.40525	0.40525	0.40525		R1712	-1000	1000	0.39365	0.39365	0.39365		R1712	-1000	1000	0.04936	0.04936	0.04936		R1712	-1000	1000	0.00526	0.00526	0.00526
S de H es 5	Si (nuevo 4)	1691	_h_	R1713	cpppg1_h_ + nadp_h_ --> cpp1_h_ + 5 h_h_ + nadph_h_	R1713	-1000	1000	0	0	0		R1713	-1000	1000	0	0	0		R1713	-1000	1000	0	0	0		R1713	-1000	1000	0	0	0		R1713	-1000	1000	0	0	0
S de H es 3	SI (nuevo 3)	1692	_h_	R1714	cpppg3_h_ + 3 nadp_h_ --> cpp3_h_ + 3 h_h_ + 3 nadph_h_	R1714	-1000	1000	0	0	0		R1714	-1000	1000	0	0	0		R1714	-1000	1000	0	0	0		R1714	-1000	1000	0	0	0		R1714	-1000	1000	0	0	0
	SI	1693	_h_	R1715	cpppg3_h_ + 2 h_h_ + 2 o2_h_ --> 2 co2_h_ + 2 h2o2_h_ + pppg9_h_	R1715	0	1000	0.66886	0	8.16881		R1715	0	1000	0.6522	0.6522	0.6522		R1715	0	1000	0.63354	0.63354	0.63354		R1715	0	1000	0.07944	0.07944	0.07944		R1715	0	1000	0.00846	0.00846	0.00846
	SI	1694	_h_	R1716	dvchlda_h_ + h_h_ + nadph_h_ --> chlda_h_ + nadp_h_	R1716	-1000	1000	0.66886	0	0.66886		R1716	-1000	1000	0	0	0.6522		R1716	-1000	1000	0.63354	0	0.63354		R1716	-1000	1000	0	0	0		R1716	-1000	1000	0.00846	0	0.00846
Balance de materia perfecto	SI (nuevo 3)	1695	_h_	R1717	dvpchlda_h_ + 2 h_h_ + nadph_h_ + photon450_h_ --> dvchlda_h_ + nadp_h_	R1717	0	1000	0	0	0.66866		R1717	0	1000	0	0	0		R1717	0	1000	0	0	0		R1717	0	1000	0	0	0		R1717	0	1000	0	0	0.00846
Balance de materia perfecto	SI (nuevo 3)	1696	_h_	R1718	dvpchlda_h_ + 2 h_h_ + nadph_h_ + photon646_h_ --> dvchlda_h_ + nadp_h_	R1718	0	1000	0.66886	0	0.66886		R1718	0	1000	0	0	0.6522		R1718	0	1000	0.63354	0	0.63354		R1718	0	1000	0	0	0		R1718	0	1000	0.00846	0	0.00846
	SI	1697	_h_	R1719	dvpchlda_h_ + h_h_ + nadph_h_ --> nadp_h_ + pchlda_h_	R1719	-1000	1000	0	0	0.66886		R1719	-1000	1000	0.6522	0	0.6522		R1719	-1000	1000	0	0	0.63354		R1719	-1000	1000	0.07944	0.07944	0.07944		R1719	-1000	1000	0	0	0.00846
	SI	1698	_h_	R1720	fe2_h_ + ppp9_h_ --> 2 h_h_ + pheme_h_	R1720	0	1000	0	0	7.53339		R1720	0	1000	0	0	0		R1720	0	1000	0	0	0		R1720	0	1000	0	0	0		R1720	0	1000	0	0	0
dejar así?	Si (nuevo 4)	1699	_h_	R1721	tfenfe2_h_ --> apotfen_h_ + fe2_h_	R1721	0	1000	0	0	0		R1721	0	1000	0	0	0		R1721	0	1000	0	0	0		R1721	0	1000	0	0	0		R1721	0	1000	0	0	0
	SI	1700	_h_	R1722	4 fe2_h_ + 4 h_h_ + o2_h_ --> 4 fe3_h_ + 2 h2o_h_	R1722	0	1000	0	0	0		R1722	0	1000	0	0	0		R1722	0	1000	0	0	0		R1722	0	1000	0	0	0		R1722	0	1000	0	0	0
	SI	1701	_h_	R1723	glu1sa_h_ --> 5aop_h_	R1723	-1000	1000	5.35089	5.08334	65.3504		R1723	-1000	1000	5.21762	5.21762	5.21762		R1723	-1000	1000	5.06833	5.06833	5.06833		R1723	-1000	1000	0.63554	0.63554	0.63554		R1723	-1000	1000	0.06771	0.06771	0.06771
Balance de materia perfecto	SI (nuevo 3)	1702	_u_	R1724	ggchlda_u_ + 3 h_u_ + 3 nadph_u_ --> chla_u_ + 3 nadp_u_	R1724	0	1000	0	0	0.25325		R1724	0	1000	0	0	0		R1724	0	1000	0	0	0		R1724	0	1000	0	0	0.03008		R1724	0	1000	0	0	0.0032
Balance de materia perfecto	SI (nuevo 3)	1703	_u_	R1725	ggchldb_u_ + 3 h_u_ + 3 nadph_u_ --> chlb_u_ + 3 nadp_u_	R1725	0	1000	0	0	0.41556		R1725	0	1000	0	0	0		R1725	0	1000	0	0	0		R1725	0	1000	0	0	0.04936		R1725	0	1000	0	0	0.00526
	SI	1704	_m_	R1728	hemeO_m_ --> hemeA_m_	R1728	0	1000	0	0	0		R1728	0	1000	0	0	0		R1728	0	1000	0	0	0		R1728	0	1000	0	0	0		R1728	0	1000	0	0	0
	SI	1705	_h_	R1729	apocytc_h_ + pheme_h_ --> cytc_h_	R1729	-1000	1000	0	0	0		R1729	-1000	1000	0	0	0		R1729	-1000	1000	0	0	0		R1729	-1000	1000	0	0	0		R1729	-1000	1000	0	0	0
	SI	1706	_m_	R1730	apocytc_m_ + pheme_m_ --> cytc_m_	R1730	-1000	1000	0	0	0		R1730	-1000	1000	0	0	0		R1730	-1000	1000	0	0	0		R1730	-1000	1000	0	0	0		R1730	-1000	1000	0	0	0
	SI	1707	_m_	R1731	frdp_m_ + h2o_m_ + pheme_m_ --> hemeO_m_ + ppi_m_	R1731	0	1000	0	0	0		R1731	0	1000	0	0	0		R1731	0	1000	0	0	0		R1731	0	1000	0	0	0		R1731	0	1000	0	0	0
S de H es -6	si (nuevo 4)	1708	_h_	R1732	6 h_h_ + 3 nadph_h_ + 3 o2_h_ + pheme_h_ --> biliverd_h_ + co_h_ + fe2_h_ + 3 h2o_h_ + 3 nadp_h_	R1732	0	1000	0	0	7.53339		R1732	0	1000	0	0	0		R1732	0	1000	0	0	0		R1732	0	1000	0	0	0		R1732	0	1000	0	0	0
	SI	1709	_h_	R1733	h_h_ + mppp9me_h_ + nadph_h_ + o2_h_ --> h2o_h_ + hmppp9me_h_ + nadp_h_	R1733	0	1000	0	0	0.66886		R1733	0	1000	0	0	0.6522		R1733	0	1000	0.63354	0	0.63354		R1733	0	1000	0	0	0.07944		R1733	0	1000	0	0	0.00846
	SI	1710	_h_	R1734	h_h_ + hmppp9me_h_ + nadph_h_ + o2_h_ --> 2 h2o_h_ + nadp_h_ + omppp9me_h_	R1734	0	1000	0	0	0.66886		R1734	0	1000	0	0	0.6522		R1734	0	1000	0.63354	0	0.63354		R1734	0	1000	0	0	0.07944		R1734	0	1000	0	0	0.00846
	SI	1711	_h_	R1735	nadph_h_ + o2_h_ + omppp9me_h_ --> dvpchlda_h_ + 2 h2o_h_ + nadp_h_	R1735	0	1000	0	0	0.66886		R1735	0	1000	0	0	0.6522		R1735	0	1000	0.63354	0	0.63354		R1735	0	1000	0	0	0.07944		R1735	0	1000	0	0	0.00846
	SI	1712	_h_	R1736	atp_h_ + h2o_h_ + mg2_h_ + ppp9_h_ --> adp_h_ + 3 h_h_ + mppp9_h_ + pi_h_	R1736	0	1000	0.66886	0.63542	0.66886		R1736	0	1000	0.6522	0.6522	0.6522		R1736	0	1000	0.63354	0.63354	0.63354		R1736	0	1000	0.07944	0.07944	0.07944		R1736	0	1000	0.00846	0.00846	0.00846
	SI	1713	_h_	R1737	amet_h_ + mppp9_h_ --> ahcys_h_ + mppp9me_h_	R1737	-1000	1000	0.66886	0.63542	0.66886		R1737	-1000	1000	0.6522	0.6522	0.6522		R1737	-1000	1000	0.63354	0.63354	0.63354		R1737	-1000	1000	0.07944	0.07944	0.07944		R1737	-1000	1000	0.00846	0.00846	0.00846
	SI	1714	_h_	R1738	dscl_h_ + nadp_h_ --> h_h_ + nadph_h_ + scl_h_	R1738	-1000	1000	0	0	0		R1738	-1000	1000	0	0	0		R1738	-1000	1000	0	0	0		R1738	-1000	1000	0	0	0		R1738	-1000	1000	0	0	0
Balance de materia perfecto	SI (nuevo 3)	1715	_h_	R1739	2 h_h_ + nadph_h_ + pchlda_h_ + photon450_h_ --> chlda_h_ + nadp_h_	R1739	0	1000	0	0	0.66866		R1739	0	1000	0	0	0		R1739	0	1000	0	0	0		R1739	0	1000	0	0	0		R1739	0	1000	0	0	0.00846
Balance de materia perfecto	SI (nuevo 3)	1716	_h_	R1740	2 h_h_ + nadph_h_ + pchlda_h_ + photon646_h_ --> chlda_h_ + nadp_h_	R1740	0	1000	0	0	0.66886		R1740	0	1000	0.6522	0	0.6522		R1740	0	1000	0	0	0.63354		R1740	0	1000	0	0	0		R1740	0	1000	0	0	0.00846
así está en la red icre1355	NO	1717	_h_	R1742	3 h_h_ + phphbda_h_ --> mfor_h_ + pyphphbda_h_	R1742	-1000	1000	0	0	0		R1742	-1000	1000	0	0	0		R1742	-1000	1000	0	0	0		R1742	-1000	1000	0	0	0		R1742	-1000	1000	0	0	0
	SI	1718	_h_	R1743	h2o_h_ + 4 ppbng_h_ --> hmbil_h_ + 4 nh4_h_	R1743	-1000	1000	0.66886	0.63542	8.16881		R1743	-1000	1000	0.6522	0.6522	0.6522		R1743	-1000	1000	0.63354	0.63354	0.63354		R1743	-1000	1000	0.07944	0.07944	0.07944		R1743	-1000	1000	0.00846	0.00846	0.00846
	SI	1719	_h_	R1744	2 5aop_h_ --> h_h_ + 2 h2o_h_ + ppbng_h_	R1744	0	1000	2.67544	2.54167	32.6752		R1744	0	1000	2.60881	2.60881	2.60881		R1744	0	1000	2.53417	2.53417	2.53417		R1744	0	1000	0.31777	0.31777	0.31777		R1744	0	1000	0.03386	0.03386	0.03386
	SI (Nuevo 2)	1720	_h_	R1745	3 o2_h_ + 2 pppg9_h_ --> 6 h2o_h_ + 2 ppp9_h_	R1745	0	1000	0.33443	0.31771	4.0844		R1745	0	1000	0.3261	0.3261	0.3261		R1745	0	1000	0.31677	0.31677	0.31677		R1745	0	1000	0.03972	0.03972	0.03972		R1745	0	1000	0.00423	0.00423	0.00423
	SI	1721	_h_	R1746	fe2_h_ + scl_h_ --> 2 h_h_ + sheme_h_	R1746	0	1000	0	0	0		R1746	0	1000	0	0	0		R1746	0	1000	0	0	0		R1746	0	1000	0	0	0		R1746	0	1000	0	0	0
	SI	1722	_h_	R1747	h_h_ + nadh_h_ + tfenfe3_h_ --> nad_h_ + tfenfe2_h_	R1747	-1000	1000	0	0	0		R1747	-1000	1000	0	0	0		R1747	-1000	1000	0	0	0		R1747	-1000	1000	0	0	0		R1747	-1000	1000	0	0	0
S de H es 7	Si (nuevo 4)	1723	_h_	R1748	nadph_h_ + uppg1_h_ --> 7 h_h_ + nadp_h_ + upp1_h_	R1748	-1000	1000	0	0	0		R1748	-1000	1000	0	0	0		R1748	-1000	1000	0	0	0		R1748	-1000	1000	0	0	0		R1748	-1000	1000	0	0	0
	SI	1724	_h_	R1749	hmbil_h_ --> h2o_h_ + uppg1_h_	R1749	0	1000	0	0	0		R1749	0	1000	0	0	0		R1749	0	1000	0	0	0		R1749	0	1000	0	0	0		R1749	0	1000	0	0	0
	SI	1725	_h_	R1750	2 amet_h_ + uppg3_h_ --> 2 ahcys_h_ + dscl_h_ + 2 h_h_	R1750	0	1000	0	0	0		R1750	0	1000	0	0	0		R1750	0	1000	0	0	0		R1750	0	1000	0	0	0		R1750	0	1000	0	0	0
S de H es 5	Si (nuevo 4)	1726	_h_	R1751	nadp_h_ + uppg3_h_ --> 5 h_h_ + nadph_h_ + upp3_h_	R1751	-1000	1000	0	0	0		R1751	-1000	1000	0	0	0		R1751	-1000	1000	0	0	0		R1751	-1000	1000	0	0	0		R1751	-1000	1000	0	0	0
	SI	1727	_h_	R1752	hmbil_h_ --> h2o_h_ + uppg3_h_	R1752	0	1000	0.66886	0.63542	8.16881		R1752	0	1000	0.6522	0.6522	0.6522		R1752	0	1000	0.63354	0.63354	0.63354		R1752	0	1000	0.07944	0.07944	0.07944		R1752	0	1000	0.00846	0.00846	0.00846
	SI	1728	_h_	R1753	4 h_h_ + uppg3_h_ --> 4 co2_h_ + cpppg3_h_	R1753	0	1000	0.66886	0.63542	8.16881		R1753	0	1000	0.6522	0.6522	0.6522		R1753	0	1000	0.63354	0.63354	0.63354		R1753	0	1000	0.07944	0.07944	0.07944		R1753	0	1000	0.00846	0.00846	0.00846
	SI	1729	_h_	R1754	4 h_h_ + uppg1_h_ --> 4 co2_h_ + cpppg1_h_	R1754	0	1000	0	0	0		R1754	0	1000	0	0	0		R1754	0	1000	0	0	0		R1754	0	1000	0	0	0		R1754	0	1000	0	0	0
	SI	1730	_h_	R1755	1acpc_h_ + h2o_h_ --> 2obut_h_ + nh4_h_	R1755	-1000	1000	0	-217.354	13.0463		R1755	-1000	1000	0	-58.7787	0		R1755	-1000	1000	0	0	0		R1755	-1000	1000	0	0	0		R1755	-1000	1000	0	-0.10337	0
	SI	1731	_m_	R1756	1acpc_m_ + h2o_m_ --> 2obut_m_ + nh4_m_	R1756	-1000	1000	0	0	217.354		R1756	-1000	1000	0	0	58.7787		R1756	-1000	1000	0	0	0		R1756	-1000	1000	0	0	0		R1756	-1000	1000	0	0	0.10337
	SI	1732	_m_	R1757	atp_m_ + h_m_ + ppa_m_ --> ppad_m_ + ppi_m_	R1757	-1000	1000	-3.75027	-864.797	-0.71691		R1757	-1000	1000	-3.65686	-3.65686	-3.65686		R1757	-1000	1000	-3.55223	-3.55223	-3.55223		R1757	-1000	1000	-0.44543	-0.44543	-0.44543		R1757	-1000	1000	-0.04746	-0.04746	-0.0431
	SI	1733	_h_	R1758	atp_h_ + h_h_ + ppa_h_ --> adp_h_ + ppap_h_	R1758	-1000	1000	0	0	864.08		R1758	-1000	1000	2.92101	0	2.92101		R1758	-1000	1000	0	0	2.83743		R1758	-1000	1000	0.3558	0	0.3558		R1758	-1000	1000	0	0	0.03791
	SI	1734	_m_	R1759	atp_m_ + h_m_ + ppa_m_ --> adp_m_ + ppap_m_	R1759	-1000	1000	2.99562	0	774.805		R1759	-1000	1000	0	0	2.92101		R1759	-1000	1000	2.83743	0	2.83743		R1759	-1000	1000	0	0	0.3558		R1759	-1000	1000	0.03791	0	0.03791
	SI	1735	_c_	R1760	3hpcoa_c_ + h2o_c_ --> 3hpp_c_ + coa_c_ + h_c_	R1760	0	1000	0	0	0		R1760	0	1000	0	0	0		R1760	0	1000	0	0	0		R1760	0	1000	0	0	0		R1760	0	1000	0	0	0
	SI	1736	_c_	R1761	3opcoa_c_ + h_c_ + nadph_c_ --> 3hpcoa_c_ + nadp_c_	R1761	-1000	1000	-82.2068	-369.958	0		R1761	-1000	1000	-5.32546	-5.32546	-5.32546		R1761	-1000	1000	-67.4437	-67.4437	-67.4437		R1761	-1000	1000	-7.24598	-7.24598	-0.64868		R1761	-1000	1000	-0.03406	-0.03406	-0.03406
	SI	1737	_c_	R1762	3hpcoa_c_ --> h2o_c_ + prpncoa_c_	R1762	-1000	1000	-82.2068	-369.958	0		R1762	-1000	1000	-5.32546	-5.32546	-5.32546		R1762	-1000	1000	-67.4437	-67.4437	-67.4437		R1762	-1000	1000	-7.24598	-7.24598	-0.64868		R1762	-1000	1000	-0.03406	-0.03406	-0.03406
	SI	1738	_m_	R1763	3hpcoa_m_ --> h2o_m_ + prpncoa_m_	R1763	-1000	1000	0	0	0		R1763	-1000	1000	0	0	0		R1763	-1000	1000	0	0	0		R1763	-1000	1000	0	0	0		R1763	-1000	1000	0	0	0
	SI	1739	_c_	R1764	h_c_ + malcoa_c_ --> accoa_c_ + co2_c_	R1764	0	1000	76.7453	0	364.935		R1764	0	1000	0	0	0		R1764	0	1000	62.2706	62.2706	62.2706		R1764	0	1000	6.5973	0	6.5973		R1764	0	1000	0	0	0
	SI	1740	_c_	R1765	h_c_ + malcoa_c_ + nadph_c_ --> 3opcoa_c_ + h2o_c_ + nadp_c_	R1765	-1000	1000	-82.2068	-369.958	0		R1765	-1000	1000	-5.32546	-5.32546	-5.32546		R1765	-1000	1000	-67.4437	-67.4437	-67.4437		R1765	-1000	1000	-7.24598	-7.24598	-0.64868		R1765	-1000	1000	-0.03406	-0.03406	-0.03406
	SI	1741	_m_	R1766	coa_m_ + ppad_m_ --> amp_m_ + ppcoa_m_	R1766	-1000	1000	-3.75027	-864.797	-0.71691		R1766	-1000	1000	-3.65686	-3.65686	-3.65686		R1766	-1000	1000	-3.55223	-3.55223	-3.55223		R1766	-1000	1000	-0.44543	-0.44543	-0.44543		R1766	-1000	1000	-0.04746	-0.04746	-0.0431
	SI	1742	_h_	R1767	2obut_h_ + coa_h_ --> for_h_ + ppcoa_h_	R1767	0	1000	127.37	0	281.793		R1767	0	1000	58.7787	0	58.7787		R1767	0	1000	30.19	30.19	30.19		R1767	0	1000	0	0	0		R1767	0	1000	0.10337	0	0.10337
	SI	1743	_m_	R1768	2obut_m_ + coa_m_ --> for_m_ + ppcoa_m_	R1768	0	1000	0	0	217.354		R1768	0	1000	0	0	58.7787		R1768	0	1000	0	0	0		R1768	0	1000	0	0	0		R1768	0	1000	0	0	0.10337
	SI	1744	_c_	R1769	nadp_c_ + ppcoa_c_ --> h_c_ + nadph_c_ + prpncoa_c_	R1769	-1000	1000	82.2068	0	369.958		R1769	-1000	1000	5.32546	5.32546	5.32546		R1769	-1000	1000	67.4437	67.4437	67.4437		R1769	-1000	1000	7.24598	0.64868	7.24598		R1769	-1000	1000	0.03406	0.03406	0.03406
	SI	1745	_n_	R1770	nadp_n_ + ppcoa_n_ --> h_n_ + nadph_n_ + prpncoa_n_	R1770	-1000	1000	0	0	0		R1770	-1000	1000	0	0	0		R1770	-1000	1000	0	0	0		R1770	-1000	1000	0	0	0		R1770	-1000	1000	0	0	0
	SI	1746	_h_	R1771	coa_h_ + ppap_h_ --> h_h_ + pi_h_ + ppcoa_h_	R1771	0	1000	0	0	864.08		R1771	0	1000	2.92101	0	2.92101		R1771	0	1000	0	0	2.83743		R1771	0	1000	0.3558	0	0.3558		R1771	0	1000	0	0	0.03791
	SI	1747	_m_	R1772	coa_m_ + ppap_m_ --> h_m_ + pi_m_ + ppcoa_m_	R1772	0	1000	2.99562	0	774.805		R1772	0	1000	0	0	2.92101		R1772	0	1000	2.83743	0	2.83743		R1772	0	1000	0	0	0.3558		R1772	0	1000	0.03791	0	0.03791
	SI	1748	_c_	R1773	atp_c_ + coa_c_ + h_c_ + ppa_c_ --> amp_c_ + ppcoa_c_ + ppi_c_	R1773	0	1000	0	0	39.3855		R1773	0	1000	0	0	0		R1773	0	1000	0	0	0		R1773	0	1000	0	0	0		R1773	0	1000	0	0	0
	SI	1749	_h_	R1774	atp_h_ + coa_h_ + h_h_ + ppa_h_ --> amp_h_ + ppcoa_h_ + ppi_h_	R1774	0	1000	0	0	205.842		R1774	0	1000	0	0	0		R1774	0	1000	0	0	0		R1774	0	1000	0	0	0		R1774	0	1000	0	0	0
	SI	1750	_m_	R1775	atp_m_ + coa_m_ + h_m_ + ppa_m_ --> amp_m_ + ppcoa_m_ + ppi_m_	R1775	0	0	0	0	0		R1775	0	0	0	0	0		R1775	0	0	0	0	0		R1775	0	0	0	0	0		R1775	0	0	0	0	0
	SI	1751	_c_	R1776	dcamp_c_ --> amp_c_ + fum_c_	R1776	0	1000	1.55738	1.47951	65.5522		R1776	0	1000	1.51859	1.51859	1.51859		R1776	0	1000	1.47514	1.47514	1.47514		R1776	0	1000	0.18497	0.18497	0.18497		R1776	0	1000	0.01971	0.01971	0.01971
	SI	1752	_c_	R1777	aps_c_ + atp_c_ --> adp_c_ + paps_c_	R1777	0	1000	0	0	64.2891		R1777	0	1000	0	0	0		R1777	0	1000	0	0	0		R1777	0	1000	0	0	0		R1777	0	1000	0	0	0
	SI	1753	_h_	R1778	aps_h_ + atp_h_ --> adp_h_ + paps_h_	R1778	0	1000	0	0	0		R1778	0	1000	0	0	0		R1778	0	1000	0	0	0		R1778	0	1000	0	0	0		R1778	0	1000	0	0	0
	SI	1754	_m_	R1779	aps_m_ + atp_m_ --> adp_m_ + paps_m_	R1779	0	1000	0	0	0		R1779	0	1000	0	0	0		R1779	0	1000	0	0	0		R1779	0	1000	0	0	0		R1779	0	1000	0	0	0
	SI	1755	_n_	R1780	adp_n_ + atp_n_ --> ap4a_n_ + h_n_ + pi_n_	R1780	0	1000	0	0	0		R1780	0	1000	0	0	0		R1780	0	1000	0	0	0		R1780	0	1000	0	0	0		R1780	0	1000	0	0	0
	SI	1756	_c_	R1781	atp_c_ --> camp_c_ + ppi_c_	R1781	0	1000	0	0	35.1483		R1781	0	1000	0	0	0		R1781	0	1000	0	0	0		R1781	0	1000	0	0	0		R1781	0	1000	0	0	0
	SI	1757	_n_	R1782	atp_n_ --> camp_n_ + ppi_n_	R1782	0	1000	0	0	0		R1782	0	1000	0	0	0		R1782	0	1000	0	0	0		R1782	0	1000	0	0	0		R1782	0	1000	0	0	0
	SI	1758	_c_	R1783	dad-2_c_ + h_c_ + h2o_c_ --> din_c_ + nh4_c_	R1783	0	1000	0	0	0		R1783	0	1000	0	0	0		R1783	0	1000	0	0	0		R1783	0	1000	0	0	0		R1783	0	1000	0	0	0
	SI	1759	_c_	R1784	adn_c_ + h_c_ + h2o_c_ --> ins_c_ + nh4_c_	R1784	0	1000	0	0	32.1248		R1784	0	1000	0	0	0		R1784	0	1000	0	0	0		R1784	0	1000	0	0	0		R1784	0	1000	0	0	0
	SI	1760	_c_	R1785	adn_c_ + atp_c_ --> adp_c_ + amp_c_	R1785	0	1000	0	0	64.2496		R1785	0	1000	0	0	0		R1785	0	1000	0	0	0		R1785	0	1000	0	0	0		R1785	0	1000	0	0	0
	SI	1761	_m_	R1786	adn_m_ + atp_m_ --> adp_m_ + amp_m_	R1786	0	1000	2.0466	0	121.047		R1786	0	1000	1.99563	1.99563	1.99563		R1786	0	1000	1.93853	1.93853	1.93853		R1786	0	1000	0.24308	0.24308	0.24308		R1786	0	1000	0.0259	0.02154	0.0259
	SI	1762	_c_	R1787	adp_c_ + h2o_c_ --> amp_c_ + h_c_ + pi_c_	R1787	0	1000	0	0	77.6002		R1787	0	1000	0	0	0		R1787	0	1000	0	0	0		R1787	0	1000	0	0	0		R1787	0	1000	0	0	0
	SI	1763	_c_	R1788	adn_c_ + h2o_c_ --> ade_c_ + rib-D_c_	R1788	0	1000	0	0	22.7195		R1788	0	1000	0	0	0		R1788	0	1000	0	0	0		R1788	0	1000	0	0	0		R1788	0	1000	0	0	0
	SI	1764	_c_	R1789	asp-L_c_ + gtp_c_ + imp_c_ --> dcamp_c_ + gdp_c_ + 2 h_c_ + pi_c_	R1789	0	1000	1.55738	1.47951	65.5522		R1789	0	1000	1.51859	1.51859	1.51859		R1789	0	1000	1.47514	1.47514	1.47514		R1789	0	1000	0.18497	0.18497	0.18497		R1789	0	1000	0.01971	0.01971	0.01971
	SI	1765	_h_	R1790	asp-L_h_ + gtp_h_ + imp_h_ --> dcamp_h_ + gdp_h_ + 2 h_h_ + pi_h_	R1790	0	1000	0	0	0		R1790	0	1000	0	0	0		R1790	0	1000	0	0	0		R1790	0	1000	0	0	0		R1790	0	1000	0	0	0
	SI	1766	_c_	R1791	dgdp_c_ + pep_c_ --> dgtp_c_ + pyr_c_	R1791	0	1000	0	0	64.3222		R1791	0	1000	0	0	0		R1791	0	1000	0	0	0		R1791	0	1000	0	0	0		R1791	0	1000	0	0	0.00123
	SI	1767	_m_	R1792	dgdp_m_ + pep_m_ --> dgtp_m_ + pyr_m_	R1792	0	1000	0	0	67.2131		R1792	0	1000	0	0	0		R1792	0	1000	0	0	0		R1792	0	1000	0	0	0		R1792	0	1000	0	0	0.00123
	SI	1768	_c_	R1793	atp_c_ + gmp_c_ --> adp_c_ + gdp_c_	R1793	0	1000	2.71459	2.57886	66.8285		R1793	0	1000	2.64698	2.64698	2.64698		R1793	0	1000	2.57124	2.57124	2.57124		R1793	0	1000	0.32242	0.32242	0.32242		R1793	0	1000	0.03435	0.03435	0.03435
	SI	1769	_c_	R1794	25aics_c_ --> aicar_c_ + fum_c_	R1794	-1000	1000	4.24154	4.02946	13.6319		R1794	-1000	1000	4.1359	4.1359	4.1359		R1794	-1000	1000	4.01756	4.01756	4.01756		R1794	-1000	1000	0.50378	0.50378	0.50378		R1794	-1000	1000	0.05367	0.05367	0.05367
	SI	1770	_c_	R1795	amp_c_ + h2o_c_ --> adn_c_ + h_c_ + pi_c_	R1795	0	1000	0.34443	0	64.5769		R1795	0	1000	0.33586	0.33586	0.33586		R1795	0	1000	0.32625	0.32625	0.32625		R1795	0	1000	0.04091	0.04091	0.04091		R1795	0	1000	0.00436	0	0.00436
	SI	1771	_c_	R1796	amp_c_ + h_c_ + h2o_c_ --> imp_c_ + nh4_c_	R1796	0	1000	0	0	64.0727		R1796	0	1000	0	0	0		R1796	0	1000	0	0	0		R1796	0	1000	0	0	0		R1796	0	1000	0	0	0
	SI	1772	_n_	R1797	aps_n_ + atp_n_ --> ap4a_n_ + h_n_ + so4_n_	R1797	0	1000	0	0	0		R1797	0	1000	0	0	0		R1797	0	1000	0	0	0		R1797	0	1000	0	0	0		R1797	0	1000	0	0	0
	SI	1773	_c_	R1798	camp_c_ + h2o_c_ --> amp_c_	R1798	0	1000	0	0	35.1483		R1798	0	1000	0	0	0		R1798	0	1000	0	0	0		R1798	0	1000	0	0	0		R1798	0	1000	0	0	0
	SI	1774	_n_	R1799	camp_n_ + h2o_n_ --> amp_n_	R1799	0	1000	0	0	0		R1799	0	1000	0	0	0		R1799	0	1000	0	0	0		R1799	0	1000	0	0	0		R1799	0	1000	0	0	0
	SI	1775	_c_	R1800	ade_c_ + prpp_c_ --> amp_c_ + ppi_c_	R1800	-1000	1000	0.34443	-63.7455	35.4755		R1800	-1000	1000	0.33586	0.33586	0.33586		R1800	-1000	1000	0.32625	0.32625	0.32625		R1800	-1000	1000	0.04091	0.04091	0.04091		R1800	-1000	1000	0.00436	0.00436	0.00436
	SI	1776	_c_	R1801	adprib_c_ + h2o_c_ --> amp_c_ + r5p_c_	R1801	0	1000	0	0	17.5742		R1801	0	1000	0	0	0		R1801	0	1000	0	0	0		R1801	0	1000	0	0	0		R1801	0	1000	0	0	0
	SI	1777	_m_	R1802	alltt_m_ + h2o_m_ --> urdglyc_m_ + urea_m_	R1802	-1000	1000	0	-21.2802	9.14561		R1802	-1000	1000	0	0	0		R1802	-1000	1000	0	0	0		R1802	-1000	1000	0	0	0		R1802	-1000	1000	0	0	0
	SI	1778	_m_	R1803	alltt_m_ + 2 h_m_ + h2o_m_ --> co2_m_ + nh4_m_ + udg_m_	R1803	0	1000	0	0	21.2802		R1803	0	1000	0	0	0		R1803	0	1000	0	0	0		R1803	0	1000	0	0	0		R1803	0	1000	0	0	0
	SI	1779	_c_	R1804	amp_c_ + atp_c_ --> 2 adp_c_	R1804	0	1000	0	0	105.233		R1804	0	1000	0	0	0		R1804	0	1000	0	0	0		R1804	0	1000	0	0	0		R1804	0	1000	0	0	0.46774
	SI	1780	_h_	R1805	amp_h_ + atp_h_ --> 2 adp_h_	R1805	0	1000	11.8369	5.11225	257.686		R1805	0	1000	11.5421	11.5421	11.5421		R1805	0	1000	11.2119	11.2119	11.2119		R1805	0	1000	1.1891	1.1891	1.1891		R1805	0	1000	0.0681	0.0681	0.0681
	SI	1781	_m_	R1806	amp_m_ + atp_m_ --> 2 adp_m_	R1806	0	1000	36.0849	0	507.817		R1806	0	1000	35.1861	0	35.1861		R1806	0	1000	44.2541	0	44.2541		R1806	0	1000	4.2859	0	4.2859		R1806	0	1000	0.46339	0	0.46774
	SI	1782	_c_	R1807	atp_c_ + damp_c_ --> adp_c_ + dadp_c_	R1807	0	1000	0	0	0		R1807	0	1000	0	0	0		R1807	0	1000	0	0	0		R1807	0	1000	0	0	0		R1807	0	1000	0	0	0
	SI	1783	_h_	R1808	atp_h_ + damp_h_ --> adp_h_ + dadp_h_	R1808	0	1000	0	0	0		R1808	0	1000	0	0	0		R1808	0	1000	0	0	0		R1808	0	1000	0	0	0		R1808	0	1000	0	0	0
	SI	1784	_m_	R1809	atp_m_ + damp_m_ --> adp_m_ + dadp_m_	R1809	0	1000	0	0	0		R1809	0	1000	0	0	0		R1809	0	1000	0	0	0		R1809	0	1000	0	0	0		R1809	0	1000	0	0	0
	SI	1785	_c_	R1810	atp_c_ + dgdp_c_ --> adp_c_ + dgtp_c_	R1810	0	1000	0	0	64.3222		R1810	0	1000	0	0	0		R1810	0	1000	0	0	0		R1810	0	1000	0	0	0		R1810	0	1000	0	0	0.00123
	SI	1786	_m_	R1811	atp_m_ + dgdp_m_ --> adp_m_ + dgtp_m_	R1811	0	1000	0.09733	0	81.9447		R1811	0	1000	0.0949	0.0949	0.0949		R1811	0	1000	0.09219	0.09219	0.09219		R1811	0	1000	0.01156	0.01156	0.01156		R1811	0	1000	0.00123	0	0.00123
	SI	1787	_c_	R1812	atp_c_ + dgmp_c_ --> adp_c_ + dgdp_c_	R1812	0	1000	0	0	35.9953		R1812	0	1000	0	0	0		R1812	0	1000	0	0	0		R1812	0	1000	0	0	0		R1812	0	1000	0	0	0
	SI	1788	_c_	R1813	atp_c_ + gdp_c_ --> adp_c_ + gtp_c_	R1813	0	1000	4.17464	0	320.194		R1813	0	1000	4.07066	0	133.887		R1813	0	1000	3.95419	0	3.95419		R1813	0	1000	0	0	36.1729		R1813	0	1000	0	0	7.94674
	SI	1789	_m_	R1814	atp_m_ + gdp_m_ --> adp_m_ + gtp_m_	R1814	0	0	0	0	0		R1814	0	0	0	0	0		R1814	0	0	0	0	0		R1814	0	0	0	0	0		R1814	0	0	0	0	0
	SI	1790	_c_	R1815	atp_c_ + idp_c_ --> adp_c_ + itp_c_	R1815	0	1000	0	0	64.2496		R1815	0	1000	0	0	0		R1815	0	1000	0	0	0		R1815	0	1000	0	0	0		R1815	0	1000	0	0	0
	SI	1791	_m_	R1816	atp_m_ + idp_m_ --> adp_m_ + itp_m_	R1816	0	1000	0	0	0		R1816	0	1000	0	0	0		R1816	0	1000	0	0	0		R1816	0	1000	0	0	0		R1816	0	1000	0	0	0
	SI	1792	_m_	R1817	alltn_m_ + h2o_m_ --> alltt_m_ + h_m_	R1817	0	1000	0	0	9.14561		R1817	0	1000	0	0	0		R1817	0	1000	0	0	0		R1817	0	1000	0	0	0		R1817	0	1000	0	0	0
	SI	1793	_m_	R1818	atp_m_ + h2o_m_ --> adp_m_ + h_m_ + pi_m_	R1818	0	1000	0	0	222.325		R1818	0	1000	0	0	0		R1818	0	1000	0	0	0		R1818	0	1000	0	0	0		R1818	0	1000	0	0	0
	SI	1794	_m_	R1819	5houdic_m_ + h_m_ --> alltn_m_ + co2_m_	R1819	0	1000	0	0	9.3485		R1819	0	1000	0	0	0		R1819	0	1000	0	0	0		R1819	0	1000	0	0	0		R1819	0	1000	0	0	0
	SI	1795	_c_	R1820	h2o_c_ + pap_c_ --> amp_c_ + h_c_ + pi_c_	R1820	0	1000	0	0	23.0302		R1820	0	1000	0	0	0		R1820	0	1000	0	0	0		R1820	0	1000	0	0	0		R1820	0	1000	0	0	0
	SI	1796	_n_	R1821	apppa_n_ + h2o_n_ --> adp_n_ + amp_n_	R1821	0	1000	0	0	0		R1821	0	1000	0	0	0		R1821	0	1000	0	0	0		R1821	0	1000	0	0	0		R1821	0	1000	0	0	0
	SI	1797	_n_	R1822	ap4a_n_ + h2o_n_ --> 2 adp_n_	R1822	0	1000	0	0	0		R1822	0	1000	0	0	0		R1822	0	1000	0	0	0		R1822	0	1000	0	0	0		R1822	0	1000	0	0	0
	SI	1798	_c_	R1823	damp_c_ + h2o_c_ --> dad-2_c_ + h_c_ + pi_c_	R1823	-1000	1000	0	0	64.2496		R1823	-1000	1000	0	0	0		R1823	-1000	1000	0	0	0		R1823	-1000	1000	0	0	0		R1823	-1000	1000	0	0	0
	SI	1799	_c_	R1824	adp_c_ + trdrd_c_ --> dadp_c_ + h2o_c_ + trdox_c_	R1824	0	1000	0.05475	0	0.05475		R1824	0	1000	0.05338	0.05338	0.05338		R1824	0	1000	0.05185	0.05185	0.05185		R1824	0	1000	0.0065	0.0065	0.0065		R1824	0	1000	0.00069	0	0.00069
	SI	1800	_m_	R1825	dadp_m_ + pep_m_ --> datp_m_ + pyr_m_	R1825	0	1000	0	0	64.2927		R1825	0	1000	0	0	0		R1825	0	1000	0	0	0		R1825	0	1000	0	0	0		R1825	0	1000	0	0	0.00069
	SI	1801	_c_	R1826	gdp_c_ + trdrd_c_ --> dgdp_c_ + h2o_c_ + trdox_c_	R1826	0	1000	0.09733	0	0.09733		R1826	0	1000	0.0949	0.0949	0.0949		R1826	0	1000	0.09219	0.09219	0.09219		R1826	0	1000	0.01156	0.01156	0.01156		R1826	0	1000	0.00123	0	0.00123
	SI	1802	_c_	R1827	dgtp_c_ + h2o_c_ --> dgmp_c_ + ppi_c_	R1827	0	1000	0	0	35.9953		R1827	0	1000	0	0	0		R1827	0	1000	0	0	0		R1827	0	1000	0	0	0		R1827	0	1000	0	0	0
	SI	1803	_c_	R1828	gtp_c_ + trdrd_c_ --> dgtp_c_ + h2o_c_ + trdox_c_	R1828	0	1000	0	0	0.09732		R1828	0	1000	0	0	0		R1828	0	1000	0	0	0		R1828	0	1000	0	0	0		R1828	0	1000	0	0	0.00123
	SI	1804	_c_	R1829	dgmp_c_ + h2o_c_ --> dgsn_c_ + h_c_ + pi_c_	R1829	-1000	1000	0	0	64.2496		R1829	-1000	1000	0	0	0		R1829	-1000	1000	0	0	0		R1829	-1000	1000	0	0	0		R1829	-1000	1000	0	0	0
	SI	1805	_c_	R1830	10fthf_c_ + aicar_c_ --> fprica_c_ + thf_c_	R1830	-1000	1000	4.27196	4.05837	13.6608		R1830	-1000	1000	4.16556	4.16556	4.16556		R1830	-1000	1000	4.04638	4.04638	4.04638		R1830	-1000	1000	0.50739	0.50739	0.50739		R1830	-1000	1000	0.05406	0.05406	0.05406
	SI	1806	_c_	R1831	10fthf_c_ + gar_c_ --> fgam_c_ + h_c_ + thf_c_	R1831	-1000	1000	4.24154	4.02946	13.6319		R1831	-1000	1000	4.1359	4.1359	4.1359		R1831	-1000	1000	4.01756	4.01756	4.01756		R1831	-1000	1000	0.50378	0.50378	0.50378		R1831	-1000	1000	0.05367	0.05367	0.05367
	SI	1807	_c_	R1832	h2o_c_ + ppgpp_c_ --> gdp_c_ + ppi_c_	R1832	-1000	1000	0	0	22.7195		R1832	-1000	1000	0	0	0		R1832	-1000	1000	0	0	0		R1832	-1000	1000	0	0	0		R1832	-1000	1000	0	0	0
	SI	1808	_c_	R1833	35cgmp_c_ + h2o_c_ --> gmp_c_	R1833	0	1000	0	0	32.1248		R1833	0	1000	0	0	0		R1833	0	1000	0	0	0		R1833	0	1000	0	0	0		R1833	0	1000	0	0	0
	SI	1809	_n_	R1834	35cgmp_n_ + h2o_n_ --> gmp_n_	R1834	0	1000	0	0	0		R1834	0	1000	0	0	0		R1834	0	1000	0	0	0		R1834	0	1000	0	0	0		R1834	0	1000	0	0	0
	SI	1810	_c_	R1835	gdp_c_ + h2o_c_ --> gmp_c_ + h_c_ + pi_c_	R1835	0	1000	0	0	64.2496		R1835	0	1000	0	0	0		R1835	0	1000	0	0	0		R1835	0	1000	0	0	0		R1835	0	1000	0	0	0
	SI	1811	_c_	R1836	gdptp_c_ + h2o_c_ --> h_c_ + pi_c_ + ppgpp_c_	R1836	-1000	1000	0	0	22.7195		R1836	-1000	1000	0	0	0		R1836	-1000	1000	0	0	0		R1836	-1000	1000	0	0	0		R1836	-1000	1000	0	0	0
	SI	1812	_c_	R1837	gmp_c_ + h2o_c_ --> gsn_c_ + h_c_ + pi_c_	R1837	0	1000	0	0	35.1483		R1837	0	1000	0	0	0		R1837	0	1000	0	0	0		R1837	0	1000	0	0	0		R1837	0	1000	0	0	0
	SI	1813	_c_	R1838	atp_c_ + nh4_c_ + xmp_c_ --> amp_c_ + gmp_c_ + h_c_ + ppi_c_	R1838	0	1000	0	0	35.1483		R1838	0	1000	0	0	0		R1838	0	1000	0	0	0		R1838	0	1000	0	0	0		R1838	0	1000	0	0	0
	SI	1814	_c_	R1839	atp_c_ + gln-L_c_ + h2o_c_ + xmp_c_ --> amp_c_ + glu-L_c_ + gmp_c_ + h_c_ + ppi_c_	R1839	0	1000	0	0	28.727		R1839	0	1000	0	0	0		R1839	0	1000	0	0	0		R1839	0	1000	0	0	0		R1839	0	1000	0	0	0
	SI	1815	_m_	R1840	atp_m_ + gln-L_m_ + h2o_m_ + xmp_m_ --> amp_m_ + glu-L_m_ + gmp_m_ + h_m_ + ppi_m_	R1840	0	1000	0	0	0		R1840	0	1000	0	0	0		R1840	0	1000	0	0	0		R1840	0	1000	0	0	0		R1840	0	1000	0	0	0
	SI	1816	_m_	R1841	atp_m_ + nh4_m_ + xmp_m_ --> amp_m_ + gmp_m_ + h_m_ + ppi_m_	R1841	0	1000	0	0	0		R1841	0	1000	0	0	0		R1841	0	1000	0	0	0		R1841	0	1000	0	0	0		R1841	0	1000	0	0	0
	SI	1817	_c_	R1842	gua_c_ + prpp_c_ --> gmp_c_ + ppi_c_	R1842	-1000	1000	0	-35.1483	35.1483		R1842	-1000	1000	0	0	0		R1842	-1000	1000	0	0	0		R1842	-1000	1000	0	0	0		R1842	-1000	1000	0	0	0
	SI	1818	_c_	R1843	gtp_c_ + h2o_c_ --> gdp_c_ + h_c_ + pi_c_	R1843	0	1000	0	0	64.2496		R1843	0	1000	0	0	0		R1843	0	1000	0	0	0		R1843	0	1000	0	0	0		R1843	0	1000	0	0	0
	SI	1819	_c_	R1844	atp_c_ + gtp_c_ --> amp_c_ + gdptp_c_	R1844	0	1000	0	0	22.7195		R1844	0	1000	0	0	0		R1844	0	1000	0	0	0		R1844	0	1000	0	0	0		R1844	0	1000	0	0	0
	SI	1820	_c_	R1845	gdp_c_ + pep_c_ --> gtp_c_ + pyr_c_	R1845	0	1000	0	0	585.309		R1845	0	1000	0	0	133.887		R1845	0	1000	0	0	3.95419		R1845	0	1000	11.4963	0	36.1729		R1845	0	1000	0.05283	0	7.94674
	SI	1821	_m_	R1846	gdp_m_ + pep_m_ --> gtp_m_ + pyr_m_	R1846	0	1000	0	0	286.536		R1846	0	1000	0	0	0		R1846	0	1000	0	0	0		R1846	0	1000	0	0	0		R1846	0	1000	0	0	4.28144
	SI	1822	_c_	R1847	gtp_c_ --> 35cgmp_c_ + ppi_c_	R1847	0	1000	0	0	32.1248		R1847	0	1000	0	0	0		R1847	0	1000	0	0	0		R1847	0	1000	0	0	0		R1847	0	1000	0	0	0
	SI	1823	_n_	R1848	gtp_n_ --> 35cgmp_n_ + ppi_n_	R1848	0	1000	0	0	0		R1848	0	1000	0	0	0		R1848	0	1000	0	0	0		R1848	0	1000	0	0	0		R1848	0	1000	0	0	0
	SI	1824	_c_	R1849	gua_c_ + h_c_ + h2o_c_ --> nh4_c_ + xan_c_	R1849	0	1000	0	0	35.1483		R1849	0	1000	0	0	0		R1849	0	1000	0	0	0		R1849	0	1000	0	0	0		R1849	0	1000	0	0	0
	SI	1825	_m_	R1850	5hiu_m_ + h2o_m_ --> 5houdic_m_ + h_m_	R1850	0	1000	0	0	9.3485		R1850	0	1000	0	0	0		R1850	0	1000	0	0	0		R1850	0	1000	0	0	0		R1850	0	1000	0	0	0
	SI	1826	_c_	R1851	hxan_c_ + prpp_c_ --> imp_c_ + ppi_c_	R1851	-1000	1000	0	-11.3773	64.0727		R1851	-1000	1000	0	0	0		R1851	-1000	1000	0	0	0		R1851	-1000	1000	0	0	0		R1851	-1000	1000	0	0	0
	SI	1827	_c_	R1852	h2o_c_ + imp_c_ --> h_c_ + ins_c_ + pi_c_	R1852	0	1000	0	0	64.2496		R1852	0	1000	0	0	0		R1852	0	1000	0	0	0		R1852	0	1000	0	0	0		R1852	0	1000	0	0	0
	SI	1828	_c_	R1853	fprica_c_ --> h2o_c_ + imp_c_	R1853	-1000	1000	4.27196	4.05837	13.6608		R1853	-1000	1000	4.16556	4.16556	4.16556		R1853	-1000	1000	4.04638	4.04638	4.04638		R1853	-1000	1000	0.50739	0.50739	0.50739		R1853	-1000	1000	0.05406	0.05406	0.05406
	SI	1829	_c_	R1854	h2o_c_ + idp_c_ --> h_c_ + imp_c_ + pi_c_	R1854	0	1000	0	0	0		R1854	0	1000	0	0	0		R1854	0	1000	0	0	0		R1854	0	1000	0	0	0		R1854	0	1000	0	0	0
	SI	1830	_c_	R1855	h2o_c_ + imp_c_ + nad_c_ --> h_c_ + nadh_c_ + xmp_c_	R1855	0	1000	0	0	11.3773		R1855	0	1000	0	0	0		R1855	0	1000	0	0	0		R1855	0	1000	0	0	0		R1855	0	1000	0	0	0
	SI	1831	_m_	R1856	h2o_m_ + imp_m_ + nad_m_ --> h_m_ + nadh_m_ + xmp_m_	R1856	0	1000	0	0	0		R1856	0	1000	0	0	0		R1856	0	1000	0	0	0		R1856	0	1000	0	0	0		R1856	0	1000	0	0	0
	SI	1832	_c_	R1857	h2o_c_ + ins_c_ --> hxan_c_ + rib-D_c_	R1857	0	1000	0	0	22.7195		R1857	0	1000	0	0	0		R1857	0	1000	0	0	0		R1857	0	1000	0	0	0		R1857	0	1000	0	0	0
	SI	1833	_c_	R1858	h_c_ + idp_c_ + pi_c_ --> h2o_c_ + itp_c_	R1858	0	0	0	0	0		R1858	0	0	0	0	0		R1858	0	0	0	0	0		R1858	0	0	0	0	0		R1858	0	0	0	0	0
	SI	1834	_c_	R1859	h2o_c_ + itp_c_ --> imp_c_ + ppi_c_	R1859	0	1000	0	0	0		R1859	0	1000	0	0	0		R1859	0	1000	0	0	0		R1859	0	1000	0	0	0		R1859	0	1000	0	0	0
	SI	1835	_c_	R1860	atp_c_ + dadp_c_ --> adp_c_ + datp_c_	R1860	0	1000	0	0	64.2927		R1860	0	1000	0	0	0		R1860	0	1000	0	0	0		R1860	0	1000	0	0	0		R1860	0	1000	0	0	0.00069
	SI	1836	_m_	R1861	atp_m_ + dadp_m_ --> adp_m_ + datp_m_	R1861	0	1000	0.05475	0	77.6522		R1861	0	1000	0.05338	0.05338	0.05338		R1861	0	1000	0.05185	0.05185	0.05185		R1861	0	1000	0.0065	0.0065	0.0065		R1861	0	1000	0.00069	0	0.00069
	SI	1837	_c_	R1862	gtp_c_ + h2o_c_ --> gmp_c_ + ppi_c_	R1862	0	1000	0	0	32.1248		R1862	0	1000	0	0	0		R1862	0	1000	0	0	0		R1862	0	1000	0	0	0		R1862	0	1000	0	0	0
	SI	1838	_c_	R1863	h2o_c_ + xtp_c_ --> ppi_c_ + xmp_c_	R1863	0	1000	0	0	0		R1863	0	1000	0	0	0		R1863	0	1000	0	0	0		R1863	0	1000	0	0	0		R1863	0	1000	0	0	0
S de H es -1	Si (nuevo 4)	1839	_c_	R1864	h_c_ + paps_c_ + tyr-L_c_ --> pap_c_ + tyr-Lso4_c_	R1864	0	1000	0	0	0		R1864	0	1000	0	0	0		R1864	0	1000	0	0	0		R1864	0	1000	0	0	0		R1864	0	1000	0	0	0
	SI	1840	_c_	R1865	atp_c_ + gly_c_ + pram_c_ --> adp_c_ + gar_c_ + h_c_ + pi_c_	R1865	0	1000	4.24154	4.02946	13.6319		R1865	0	1000	4.1359	4.1359	4.1359		R1865	0	1000	4.01756	4.01756	4.01756		R1865	0	1000	0.50378	0.50378	0.50378		R1865	0	1000	0.05367	0.05367	0.05367
	SI	1841	_h_	R1866	atp_h_ + gly_h_ + pram_h_ --> adp_h_ + gar_h_ + h_h_ + pi_h_	R1866	0	1000	0	0	0		R1866	0	1000	0	0	0		R1866	0	1000	0	0	0		R1866	0	1000	0	0	0		R1866	0	1000	0	0	0
	SI	1842	_c_	R1867	air_c_ + co2_c_ --> 5aizc_c_ + h_c_	R1867	-1000	1000	4.24154	4.02946	13.6319		R1867	-1000	1000	4.1359	4.1359	4.1359		R1867	-1000	1000	4.01756	4.01756	4.01756		R1867	-1000	1000	0.50378	0.50378	0.50378		R1867	-1000	1000	0.05367	0.05367	0.05367
	SI	1843	_h_	R1868	air_h_ + co2_h_ --> 5aizc_h_ + h_h_	R1868	-1000	1000	0	0	0		R1868	-1000	1000	0	0	0		R1868	-1000	1000	0	0	0		R1868	-1000	1000	0	0	0		R1868	-1000	1000	0	0	0
	SI	1844	_c_	R1869	5aizc_c_ + asp-L_c_ + atp_c_ --> 25aics_c_ + adp_c_ + 2 h_c_ + pi_c_	R1869	0	1000	4.24154	4.02946	13.6319		R1869	0	1000	4.1359	4.1359	4.1359		R1869	0	1000	4.01756	4.01756	4.01756		R1869	0	1000	0.50378	0.50378	0.50378		R1869	0	1000	0.05367	0.05367	0.05367
	SI	1845	_h_	R1870	5aizc_h_ + asp-L_h_ + atp_h_ --> 25aics_h_ + adp_h_ + 2 h_h_ + pi_h_	R1870	0	1000	0	0	0		R1870	0	1000	0	0	0		R1870	0	1000	0	0	0		R1870	0	1000	0	0	0		R1870	0	1000	0	0	0
	SI	1846	_c_	R1871	gln-L_c_ + h2o_c_ + prpp_c_ --> glu-L_c_ + ppi_c_ + pram_c_	R1871	0	1000	4.24154	4.02946	13.6319		R1871	0	1000	4.1359	4.1359	4.1359		R1871	0	1000	4.01756	4.01756	4.01756		R1871	0	1000	0.50378	0.50378	0.50378		R1871	0	1000	0.05367	0.05367	0.05367
	SI	1847	_c_	R1872	atp_c_ + fpram_c_ --> adp_c_ + air_c_ + h_c_ + pi_c_	R1872	0	1000	4.24154	4.02946	13.6319		R1872	0	1000	4.1359	4.1359	4.1359		R1872	0	1000	4.01756	4.01756	4.01756		R1872	0	1000	0.50378	0.50378	0.50378		R1872	0	1000	0.05367	0.05367	0.05367
	SI	1848	_h_	R1873	atp_h_ + fpram_h_ --> adp_h_ + air_h_ + h_h_ + pi_h_	R1873	0	1000	0	0	0		R1873	0	1000	0	0	0		R1873	0	1000	0	0	0		R1873	0	1000	0	0	0		R1873	0	1000	0	0	0
	SI	1849	_c_	R1874	atp_c_ + fgam_c_ + gln-L_c_ + h2o_c_ --> adp_c_ + fpram_c_ + glu-L_c_ + h_c_ + pi_c_	R1874	0	1000	4.24154	4.02946	13.6319		R1874	0	1000	4.1359	4.1359	4.1359		R1874	0	1000	4.01756	4.01756	4.01756		R1874	0	1000	0.50378	0.50378	0.50378		R1874	0	1000	0.05367	0.05367	0.05367
	SI	1850	_h_	R1875	atp_h_ + fgam_h_ + gln-L_h_ + h2o_h_ --> adp_h_ + fpram_h_ + glu-L_h_ + h_h_ + pi_h_	R1875	0	1000	0	0	0		R1875	0	1000	0	0	0		R1875	0	1000	0	0	0		R1875	0	1000	0	0	0		R1875	0	1000	0	0	0
	SI	1851	_c_	R1876	atp_c_ + r5p_c_ --> amp_c_ + prpp_c_	R1876	0	1000	8.85794	8.41504	43.5634		R1876	0	1000	8.63732	8.63732	8.63732		R1876	0	1000	8.39019	8.39019	8.39019		R1876	0	1000	1.05208	1.05208	1.05208		R1876	0	1000	0.11209	0.11209	0.11209
	SI	1852	_c_	R1877	atp_c_ + trdrd_c_ --> datp_c_ + h2o_c_ + trdox_c_	R1877	0	1000	0	0	0.05475		R1877	0	1000	0	0	0		R1877	0	1000	0	0	0		R1877	0	1000	0	0	0		R1877	0	1000	0	0	0.00069
	SI	1853	_c_	R1878	gsn_c_ + h2o_c_ --> gua_c_ + rib-D_c_	R1878	0	1000	0	0	22.7195		R1878	0	1000	0	0	0		R1878	0	1000	0	0	0		R1878	0	1000	0	0	0		R1878	0	1000	0	0	0
	SI	1854	_c_	R1879	atp_c_ + h_c_ + so4_c_ --> aps_c_ + ppi_c_	R1879	0	1000	0.48336	0.45919	64.7088		R1879	0	1000	0.47132	0.47132	0.47132		R1879	0	1000	0.45784	0.45784	0.45784		R1879	0	1000	0.05741	0.05741	0.05741		R1879	0	1000	0.00612	0.00612	0.00612
	SI	1855	_m_	R1880	h2o_m_ + udg_m_ --> nh4_m_ + urdglyc_m_	R1880	-1000	1000	0	0	21.2802		R1880	-1000	1000	0	0	0		R1880	-1000	1000	0	0	0		R1880	-1000	1000	0	0	0		R1880	-1000	1000	0	0	0
	SI	1856	_m_	R1881	h2o_m_ + o2_m_ + urate_m_ --> 5hiu_m_ + h2o2_m_	R1881	0	1000	0	0	9.3485		R1881	0	1000	0	0	0		R1881	0	1000	0	0	0		R1881	0	1000	0	0	0		R1881	0	1000	0	0	0
	SI	1857	_c_	R1882	h2o_c_ + xmp_c_ --> h_c_ + pi_c_ + xtsn_c_	R1882	0	1000	0	0	22.7195		R1882	0	1000	0	0	0		R1882	0	1000	0	0	0		R1882	0	1000	0	0	0		R1882	0	1000	0	0	0
	SI	1858	_c_	R1883	h2o_c_ + hxan_c_ + nad_c_ --> h_c_ + nadh_c_ + xan_c_	R1883	0	1000	0	0	11.3773		R1883	0	1000	0	0	0		R1883	0	1000	0	0	0		R1883	0	1000	0	0	0		R1883	0	1000	0	0	0
	SI	1859	_c_	R1884	h2o_c_ + nad_c_ + xan_c_ --> h_c_ + nadh_c_ + urate_c_	R1884	0	1000	0	0	9.48609		R1884	0	1000	0	0	0		R1884	0	1000	0	0	0		R1884	0	1000	0	0	0		R1884	0	1000	0	0	0
	SI	1860	_c_	R1885	prpp_c_ + xan_c_ --> ppi_c_ + xmp_c_	R1885	-1000	1000	0	-9.48609	35.1483		R1885	-1000	1000	0	0	0		R1885	-1000	1000	0	0	0		R1885	-1000	1000	0	0	0		R1885	-1000	1000	0	0	0
	SI	1861	_c_	R1886	h2o_c_ + xtsn_c_ --> rib-D_c_ + xan_c_	R1886	0	1000	0	0	64.2496		R1886	0	1000	0	0	0		R1886	0	1000	0	0	0		R1886	0	1000	0	0	0		R1886	0	1000	0	0	0
	SI	1862	_c_	R1887	asp-L_c_ + cbp_c_ --> cbasp_c_ + 2 h_c_ + pi_c_	R1887	0	1000	0	0	0		R1887	0	1000	0	0	0		R1887	0	1000	0	0	0		R1887	0	1000	0	0	0		R1887	0	1000	0	0	0
	SI	1863	_m_	R1888	asp-L_m_ + cbp_m_ --> cbasp_m_ + 2 h_m_ + pi_m_	R1888	0	1000	4.24154	4.02946	94.5631		R1888	0	1000	4.1359	4.1359	4.1359		R1888	0	1000	4.01756	4.01756	4.01756		R1888	0	1000	0.50378	0.50378	0.50378		R1888	0	1000	0.05367	0.05367	0.05367
	SI	1864	_c_	R1889	atp_c_ + cdp_c_ --> adp_c_ + ctp_c_	R1889	0	1000	4.57029	0	68.675		R1889	0	1000	4.45646	4.45646	4.45646		R1889	0	1000	4.32895	4.32895	4.32895		R1889	0	1000	0.54283	0.54283	0.54283		R1889	0	1000	0.05888	0.05888	0.06011
	SI	1865	_m_	R1890	atp_m_ + cdp_m_ --> adp_m_ + ctp_m_	R1890	0	1000	0	0	0		R1890	0	1000	0	0	0		R1890	0	1000	0	0	0		R1890	0	1000	0	0	0		R1890	0	1000	0	0	0
	SI	1866	_c_	R1891	atp_c_ + cmp_c_ --> adp_c_ + cdp_c_	R1891	0	1000	4.66762	0	68.6909		R1891	0	1000	4.55136	4.55136	4.55136		R1891	0	1000	4.42114	4.42114	4.42114		R1891	0	1000	0.55439	0.55439	0.55439		R1891	0	1000	0.06011	0.06011	0.06011
	SI	1867	_c_	R1892	atp_c_ + cytd_c_ --> adp_c_ + cmp_c_	R1892	0	1000	0	0	64.2496		R1892	0	1000	0	0	0		R1892	0	1000	0	0	0		R1892	0	1000	0	0	0		R1892	0	1000	0	0	0
	SI	1868	_c_	R1893	atp_c_ + dcdp_c_ --> adp_c_ + dctp_c_	R1893	0	1000	0	0	64.3262		R1893	0	1000	0	0	0		R1893	0	1000	0	0	0		R1893	0	1000	0	0	0		R1893	0	1000	0	0	0.00123
	SI	1869	_m_	R1894	atp_m_ + dcdp_m_ --> adp_m_ + dctp_m_	R1894	0	1000	0.09733	0	77.6927		R1894	0	1000	0.0949	0.0949	0.0949		R1894	0	1000	0.09219	0.09219	0.09219		R1894	0	1000	0.01156	0.01156	0.01156		R1894	0	1000	0.00123	0	0.00123
	SI	1870	_c_	R1895	atp_c_ + dcmp_c_ --> adp_c_ + dcdp_c_	R1895	0	1000	0	0	35.1483		R1895	0	1000	0	0	0		R1895	0	1000	0	0	0		R1895	0	1000	0	0	0		R1895	0	1000	0	0	0
	SI	1871	_c_	R1896	atp_c_ + dtdp_c_ --> adp_c_ + dttp_c_	R1896	0	1000	0	0	64.2927		R1896	0	1000	0	0	0		R1896	0	1000	0	0	0		R1896	0	1000	0	0	0		R1896	0	1000	0	0	0.00069
	SI	1872	_m_	R1897	atp_m_ + dtdp_m_ --> adp_m_ + dttp_m_	R1897	0	1000	0.05475	0	77.6522		R1897	0	1000	0.05338	0.05338	0.05338		R1897	0	1000	0.05185	0.05185	0.05185		R1897	0	1000	0.0065	0.0065	0.0065		R1897	0	1000	0.00069	0	0.00069
	SI	1873	_c_	R1898	atp_c_ + dtmp_c_ --> adp_c_ + dtdp_c_	R1898	0	1000	0.05475	0.05201	64.3016		R1898	0	1000	0.05338	0.05338	0.05338		R1898	0	1000	0.05185	0.05185	0.05185		R1898	0	1000	0.0065	0.0065	0.0065		R1898	0	1000	0.00069	0.00069	0.00069
	SI	1874	_c_	R1899	atp_c_ + dudp_c_ --> adp_c_ + dutp_c_	R1899	0	1000	0	0	64.2927		R1899	0	1000	0	0	0		R1899	0	1000	0	0	0		R1899	0	1000	0	0	0		R1899	0	1000	0	0	0.00069
	SI	1875	_m_	R1900	atp_m_ + dudp_m_ --> adp_m_ + dutp_m_	R1900	0	1000	0	0	0		R1900	0	1000	0	0	0		R1900	0	1000	0	0	0		R1900	0	1000	0	0	0		R1900	0	1000	0	0	0
	SI	1876	_c_	R1901	atp_c_ + udp_c_ --> adp_c_ + utp_c_	R1901	0	1000	0	0	105.233		R1901	0	1000	0	0	0		R1901	0	1000	0	0	0		R1901	0	1000	0	0	0		R1901	0	1000	0	0	0.46774
	SI	1877	_m_	R1902	atp_m_ + udp_m_ --> adp_m_ + utp_m_	R1902	0	1000	0	0	507.817		R1902	0	1000	0	0	35.1861		R1902	0	1000	0	0	44.2541		R1902	0	1000	0	0	4.2859		R1902	0	1000	0	0	0.46774
	SI	1878	_c_	R1903	atp_c_ + uri_c_ --> adp_c_ + ump_c_	R1903	0	1000	0	0	64.2496		R1903	0	1000	0	0	0		R1903	0	1000	0	0	0		R1903	0	1000	0	0	0		R1903	0	1000	0	0	0
	SI	1879	_c_	R1904	cytd_c_ + h_c_ + h2o_c_ --> nh4_c_ + uri_c_	R1904	0	1000	0	0	25.6739		R1904	0	1000	0	0	0		R1904	0	1000	0	0	0		R1904	0	1000	0	0	0		R1904	0	1000	0	0	0
	SI	1880	_c_	R1905	cdp_c_ + h2o_c_ --> cmp_c_ + h_c_ + pi_c_	R1905	0	1000	0	0	64.2496		R1905	0	1000	0	0	0		R1905	0	1000	0	0	0		R1905	0	1000	0	0	0		R1905	0	1000	0	0	0
	SI	1881	_c_	R1906	cmp_c_ + h2o_c_ --> cytd_c_ + h_c_ + pi_c_	R1906	0	1000	0	0	81.8523		R1906	0	1000	0	0	0		R1906	0	1000	0	0	0		R1906	0	1000	0	0	0		R1906	0	1000	0	0	0
	SI	1882	_c_	R1907	csn_c_ + h_c_ + h2o_c_ --> nh4_c_ + ura_c_	R1907	0	1000	0	0	18.497		R1907	0	1000	0	0	0		R1907	0	1000	0	0	0		R1907	0	1000	0	0	0		R1907	0	1000	0	0	0
	SI	1883	_c_	R1908	ctp_c_ + h2o_c_ --> cdp_c_ + h_c_ + pi_c_	R1908	0	1000	0	0	64.2496		R1908	0	1000	0	0	0		R1908	0	1000	0	0	0		R1908	0	1000	0	0	0		R1908	0	1000	0	0	0
	SI	1884	_c_	R1909	cytd_c_ + h2o_c_ --> csn_c_ + rib-D_c_	R1909	0	1000	0	0	14.5874		R1909	0	1000	0	0	0		R1909	0	1000	0	0	0		R1909	0	1000	0	0	0		R1909	0	1000	0	0	0
	SI	1885	_c_	R1910	cytd_c_ + datp_c_ --> cmp_c_ + dadp_c_	R1910	0	1000	0	0	77.6002		R1910	0	1000	0	0	0		R1910	0	1000	0	0	0		R1910	0	1000	0	0	0		R1910	0	1000	0	0	0
	SI	1886	_c_	R1911	datp_c_ + uri_c_ --> dadp_c_ + ump_c_	R1911	0	1000	0	0	77.6002		R1911	0	1000	0	0	0		R1911	0	1000	0	0	0		R1911	0	1000	0	0	0		R1911	0	1000	0	0	0
	SI	1887	_c_	R1912	dcyt_c_ + h_c_ + h2o_c_ --> duri_c_ + nh4_c_	R1912	0	1000	0	0	0.05474		R1912	0	1000	0	0	0		R1912	0	1000	0	0	0		R1912	0	1000	0	0	0		R1912	0	1000	0	0	0
	SI	1888	_c_	R1913	cdp_c_ + trdrd_c_ --> dcdp_c_ + h2o_c_ + trdox_c_	R1913	0	1000	0.09733	0	0.15207		R1913	0	1000	0.0949	0.0949	0.0949		R1913	0	1000	0.09219	0.09219	0.09219		R1913	0	1000	0.01156	0.01156	0.01156		R1913	0	1000	0.00123	0	0.00123
	SI	1889	_c_	R1914	dcmp_c_ + h_c_ + h2o_c_ --> dump_c_ + nh4_c_	R1914	0	1000	0	0	0.05474		R1914	0	1000	0	0	0		R1914	0	1000	0	0	0		R1914	0	1000	0	0	0		R1914	0	1000	0	0	0
	SI	1890	_c_	R1915	dcmp_c_ + h2o_c_ --> dcyt_c_ + h_c_ + pi_c_	R1915	0	1000	0	0	64.2496		R1915	0	1000	0	0	0		R1915	0	1000	0	0	0		R1915	0	1000	0	0	0		R1915	0	1000	0	0	0
	SI	1891	_c_	R1916	cytd_c_ + dctp_c_ --> cmp_c_ + dcdp_c_	R1916	0	1000	0	0	77.6002		R1916	0	1000	0	0	0		R1916	0	1000	0	0	0		R1916	0	1000	0	0	0		R1916	0	1000	0	0	0
	SI	1892	_c_	R1917	ctp_c_ + trdrd_c_ --> dctp_c_ + h2o_c_ + trdox_c_	R1917	0	1000	0	0	0.15206		R1917	0	1000	0	0	0		R1917	0	1000	0	0	0		R1917	0	1000	0	0	0		R1917	0	1000	0	0	0.00123
	SI	1893	_c_	R1918	dctp_c_ + uri_c_ --> dcdp_c_ + ump_c_	R1918	0	1000	0	0	77.6002		R1918	0	1000	0	0	0		R1918	0	1000	0	0	0		R1918	0	1000	0	0	0		R1918	0	1000	0	0	0
	SI	1894	_c_	R1919	cytd_c_ + dgtp_c_ --> cmp_c_ + dgdp_c_	R1919	0	1000	0	0	81.8523		R1919	0	1000	0	0	0		R1919	0	1000	0	0	0		R1919	0	1000	0	0	0		R1919	0	1000	0	0	0
	SI	1895	_c_	R1920	dgtp_c_ + uri_c_ --> dgdp_c_ + ump_c_	R1920	0	1000	0	0	81.8523		R1920	0	1000	0	0	0		R1920	0	1000	0	0	0		R1920	0	1000	0	0	0		R1920	0	1000	0	0	0
	SI	1896	_m_	R1921	cbasp_m_ + h_m_ --> dhor-S_m_ + h2o_m_	R1921	-1000	1000	4.24154	4.02946	94.5631		R1921	-1000	1000	4.1359	4.1359	4.1359		R1921	-1000	1000	4.01756	4.01756	4.01756		R1921	-1000	1000	0.50378	0.50378	0.50378		R1921	-1000	1000	0.05367	0.05367	0.05367
	SI	1897	_c_	R1922	dhor-S_c_ + o2_c_ --> h2o2_c_ + orot_c_	R1922	-1000	1000	4.24154	4.02946	94.5631		R1922	-1000	1000	4.1359	4.1359	4.1359		R1922	-1000	1000	4.01756	4.01756	4.01756		R1922	-1000	1000	0.50378	0.50378	0.50378		R1922	-1000	1000	0.05367	0.05367	0.05367
	SI	1898	_m_	R1923	dhor-S_m_ + o2_m_ --> h2o2_m_ + orot_m_	R1923	-1000	1000	0	0	0		R1923	-1000	1000	0	0	0		R1923	-1000	1000	0	0	0		R1923	-1000	1000	0	0	0		R1923	-1000	1000	0	0	0
	SI	1899	_c_	R1924	atp_c_ + dump_c_ --> adp_c_ + dudp_c_	R1924	0	1000	0	0	32.1248		R1924	0	1000	0	0	0		R1924	0	1000	0	0	0		R1924	0	1000	0	0	0		R1924	0	1000	0	0	0
	SI	1900	_c_	R1925	dttp_c_ + h2o_c_ --> dtdp_c_ + h_c_ + pi_c_	R1925	0	1000	0	0	77.6002		R1925	0	1000	0	0	0		R1925	0	1000	0	0	0		R1925	0	1000	0	0	0		R1925	0	1000	0	0	0
	SI	1901	_c_	R1926	dtdp_c_ + h2o_c_ --> dtmp_c_ + h_c_ + pi_c_	R1926	0	1000	0	0	64.2496		R1926	0	1000	0	0	0		R1926	0	1000	0	0	0		R1926	0	1000	0	0	0		R1926	0	1000	0	0	0
	SI	1902	_c_	R1927	cytd_c_ + dttp_c_ --> cmp_c_ + dtdp_c_	R1927	0	1000	0	0	77.6002		R1927	0	1000	0	0	0		R1927	0	1000	0	0	0		R1927	0	1000	0	0	0		R1927	0	1000	0	0	0
	SI	1903	_c_	R1928	dttp_c_ + uri_c_ --> dtdp_c_ + ump_c_	R1928	0	1000	0	0	77.6002		R1928	0	1000	0	0	0		R1928	0	1000	0	0	0		R1928	0	1000	0	0	0		R1928	0	1000	0	0	0
	SI	1904	_c_	R1929	trdrd_c_ + udp_c_ --> dudp_c_ + h2o_c_ + trdox_c_	R1929	0	1000	0	0	0.05475		R1929	0	1000	0	0	0		R1929	0	1000	0	0	0		R1929	0	1000	0	0	0		R1929	0	1000	0	0	0.00069
	SI	1905	_c_	R1930	atp_c_ + duri_c_ --> adp_c_ + dump_c_	R1930	0	1000	0	0	64.2496		R1930	0	1000	0	0	0		R1930	0	1000	0	0	0		R1930	0	1000	0	0	0		R1930	0	1000	0	0	0
	SI	1906	_c_	R1931	cytd_c_ + dutp_c_ --> cmp_c_ + dudp_c_	R1931	0	1000	0	0	64.2496		R1931	0	1000	0	0	0		R1931	0	1000	0	0	0		R1931	0	1000	0	0	0		R1931	0	1000	0	0	0
	SI	1907	_c_	R1932	dutp_c_ + h2o_c_ --> dump_c_ + ppi_c_	R1932	0	1000	0.05475	0	32.1768		R1932	0	1000	0.05338	0.05338	0.05338		R1932	0	1000	0.05185	0.05185	0.05185		R1932	0	1000	0.0065	0.0065	0.0065		R1932	0	1000	0.00069	0.00069	0.00069
	SI	1908	_c_	R1933	trdrd_c_ + utp_c_ --> dutp_c_ + h2o_c_ + trdox_c_	R1933	0	1000	0.05475	0	0.05475		R1933	0	1000	0.05338	0.05338	0.05338		R1933	0	1000	0.05185	0.05185	0.05185		R1933	0	1000	0.0065	0.0065	0.0065		R1933	0	1000	0.00069	0	0.00069
	SI	1909	_c_	R1934	dutp_c_ + uri_c_ --> dudp_c_ + ump_c_	R1934	0	1000	0	0	64.2496		R1934	0	1000	0	0	0		R1934	0	1000	0	0	0		R1934	0	1000	0	0	0		R1934	0	1000	0	0	0
	SI	1910	_c_	R1935	cytd_c_ + gtp_c_ --> cmp_c_ + gdp_c_	R1935	0	1000	0	0	64.2496		R1935	0	1000	0	0	0		R1935	0	1000	0	0	0		R1935	0	1000	0	0	0		R1935	0	1000	0	0	0
	SI	1911	_c_	R1936	gtp_c_ + uri_c_ --> gdp_c_ + ump_c_	R1936	0	1000	0	0	64.2496		R1936	0	1000	0	0	0		R1936	0	1000	0	0	0		R1936	0	1000	0	0	0		R1936	0	1000	0	0	0
	SI	1912	_c_	R1937	2 atp_c_ + gln-L_c_ + h2o_c_ + hco3_c_ --> 2 adp_c_ + cbp_c_ + glu-L_c_ + h_c_ + pi_c_	R1937	0	1000	0	0	24.4934		R1937	0	1000	0	0	0		R1937	0	1000	0	0	0		R1937	0	1000	0	0	0		R1937	0	1000	0	0	0
	SI	1913	_m_	R1938	2 atp_m_ + gln-L_m_ + h2o_m_ + hco3_m_ --> 2 adp_m_ + cbp_m_ + glu-L_m_ + h_m_ + pi_m_	R1938	0	1000	0	0	54.8957		R1938	0	1000	0	0	0		R1938	0	1000	0	0	0		R1938	0	1000	0	0	0		R1938	0	1000	0	0	0
	SI	1914	_c_	R1939	cytd_c_ + itp_c_ --> cmp_c_ + idp_c_	R1939	0	1000	0	0	64.2496		R1939	0	1000	0	0	0		R1939	0	1000	0	0	0		R1939	0	1000	0	0	0		R1939	0	1000	0	0	0
	SI	1915	_c_	R1940	itp_c_ + uri_c_ --> idp_c_ + ump_c_	R1940	0	1000	0	0	64.2496		R1940	0	1000	0	0	0		R1940	0	1000	0	0	0		R1940	0	1000	0	0	0		R1940	0	1000	0	0	0
	SI	1916	_c_	R1941	dump_c_ + h2o_c_ --> duri_c_ + h_c_ + pi_c_	R1941	0	1000	0	0	64.2496		R1941	0	1000	0	0	0		R1941	0	1000	0	0	0		R1941	0	1000	0	0	0		R1941	0	1000	0	0	0
	SI	1917	_c_	R1942	h_c_ + orot5p_c_ --> co2_c_ + ump_c_	R1942	0	1000	4.24154	4.02946	94.5631		R1942	0	1000	4.1359	4.1359	4.1359		R1942	0	1000	4.01756	4.01756	4.01756		R1942	0	1000	0.50378	0.50378	0.50378		R1942	0	1000	0.05367	0.05367	0.05367
	SI	1918	_c_	R1943	orot5p_c_ + ppi_c_ --> orot_c_ + prpp_c_	R1943	-1000	1000	-4.24154	-94.5631	-4.02946		R1943	-1000	1000	-4.1359	-4.1359	-4.1359		R1943	-1000	1000	-4.01756	-4.01756	-4.01756		R1943	-1000	1000	-0.50378	-0.50378	-0.50378		R1943	-1000	1000	-0.05367	-0.05367	-0.05367
	SI	1919	_c_	R1944	h_c_ + nadph_c_ + trdox_c_ --> nadp_c_ + trdrd_c_	R1944	0	1000	0.30414	0.28894	0.30414		R1944	0	1000	0.29657	0.29657	0.29657		R1944	0	1000	0.28808	0.28808	0.28808		R1944	0	1000	0.03612	0.03612	0.03612		R1944	0	1000	0.00385	0.00385	0.00385
	SI	1920	_h_	R1945	h_h_ + nadph_h_ + trdox_h_ --> nadp_h_ + trdrd_h_	R1945	0	1000	0	0	45.9276		R1945	0	1000	0	0	0		R1945	0	1000	0	0	0		R1945	0	1000	0	0	0		R1945	0	1000	0	0	0
	SI	1921	_c_	R1946	atp_c_ + thymd_c_ --> adp_c_ + dtmp_c_	R1946	0	1000	0	0	64.2496		R1946	0	1000	0	0	0		R1946	0	1000	0	0	0		R1946	0	1000	0	0	0		R1946	0	1000	0	0	0
	SI	1922	_c_	R1947	dtmp_c_ + h2o_c_ --> h_c_ + pi_c_ + thymd_c_	R1947	0	1000	0	0	64.2496		R1947	0	1000	0	0	0		R1947	0	1000	0	0	0		R1947	0	1000	0	0	0		R1947	0	1000	0	0	0
	SI	1923	_c_	R1948	h2o_c_ + udpg_c_ --> g1p_c_ + ump_c_	R1948	0	1000	0	0	35.1483		R1948	0	1000	0	0	0		R1948	0	1000	0	0	0		R1948	0	1000	0	0	0		R1948	0	1000	0	0	0
	SI	1924	_c_	R1949	atp_c_ + ump_c_ --> adp_c_ + udp_c_	R1949	0	1000	4.24154	4.02946	68.2791		R1949	0	1000	4.1359	4.1359	4.1359		R1949	0	1000	4.01756	4.01756	4.01756		R1949	0	1000	0.50378	0.50378	0.50378		R1949	0	1000	0.05367	0.05367	0.05367
	SI	1925	_c_	R1950	h2o_c_ + ump_c_ --> h_c_ + pi_c_ + uri_c_	R1950	0	1000	0	0	81.8523		R1950	0	1000	0	0	0		R1950	0	1000	0	0	0		R1950	0	1000	0	0	0		R1950	0	1000	0	0	0
	SI	1926	_c_	R1951	h2o_c_ + udp_c_ --> h_c_ + pi_c_ + ump_c_	R1951	0	1000	0	0	64.2496		R1951	0	1000	0	0	0		R1951	0	1000	0	0	0		R1951	0	1000	0	0	0		R1951	0	1000	0	0	0
	SI	1927	_c_	R1952	ppi_c_ + ump_c_ --> prpp_c_ + ura_c_	R1952	-1000	1000	0	-22.9836	90.5336		R1952	-1000	1000	0	0	0		R1952	-1000	1000	0	0	0		R1952	-1000	1000	0	0	0		R1952	-1000	1000	0	0	0
	SI	1928	_c_	R1953	atp_c_ + nh4_c_ + utp_c_ --> adp_c_ + ctp_c_ + 2 h_c_ + pi_c_	R1953	0	1000	2.71459	0	28.2854		R1953	0	1000	2.64698	2.64698	2.64698		R1953	0	1000	2.57124	2.57124	2.57124		R1953	0	1000	0.32242	0.32242	0.32242		R1953	0	1000	0.03435	0.03435	0.03435
[truncated: 1,798 more rows]
